# Supplementary material for: Enhanced elastic stability of a topologically disordered crystalline metal–organic framework
Source: Nat Mater. 2024 Jul 23;23(9):1245–51. doi: 10.1038/s41563-024-01960-7 (PMC11364505; doi:10.1038/s41563-024-01960-7)
Supplement: Supplementary file 2 — Crystallographic data. [file 41563_2024_1960_MOESM2_ESM.zip]

Archive with 38 entries (37 files):
- Supplementary Data 1/
- __MACOSX/._Supplementary Data 1
- Supplementary Data 1/TRUMOF1_08_0.cif
- __MACOSX/Supplementary Data 1/._TRUMOF1_08_0.cif
- Supplementary Data 1/TRUMOF1_06_0_test.cif
- __MACOSX/Supplementary Data 1/._TRUMOF1_06_0_test.cif
- Supplementary Data 1/TRUMOF1_11_0.cif
- __MACOSX/Supplementary Data 1/._TRUMOF1_11_0.cif
- Supplementary Data 1/TRUMOF1_11_checkCIF.pdf
- __MACOSX/Supplementary Data 1/._TRUMOF1_11_checkCIF.pdf
- Supplementary Data 1/TRUMOF1_03_checkCIF.pdf
- __MACOSX/Supplementary Data 1/._TRUMOF1_03_checkCIF.pdf
- Supplementary Data 1/TRUMOF1_04_checkCIF.pdf
- __MACOSX/Supplementary Data 1/._TRUMOF1_04_checkCIF.pdf
- Supplementary Data 1/TRUMOF1_10_checkCIF.pdf
- __MACOSX/Supplementary Data 1/._TRUMOF1_10_checkCIF.pdf
- Supplementary Data 1/TRUMOF1_04_0_test.cif
- __MACOSX/Supplementary Data 1/._TRUMOF1_04_0_test.cif
- Supplementary Data 1/TRUMOF1_12_0.cif
- __MACOSX/Supplementary Data 1/._TRUMOF1_12_0.cif
- Supplementary Data 1/TRUMOF1_08_checkCIF.pdf
- __MACOSX/Supplementary Data 1/._TRUMOF1_08_checkCIF.pdf
- Supplementary Data 1/TRUMOF1_09_0.cif
- __MACOSX/Supplementary Data 1/._TRUMOF1_09_0.cif
- Supplementary Data 1/TRUMOF1_10_0.cif
- __MACOSX/Supplementary Data 1/._TRUMOF1_10_0.cif
- Supplementary Data 1/TRUMOF1_09_checkCIF.pdf
- __MACOSX/Supplementary Data 1/._TRUMOF1_09_checkCIF.pdf
- Supplementary Data 1/TRUMOF1_03_0.cif
- __MACOSX/Supplementary Data 1/._TRUMOF1_03_0.cif
- Supplementary Data 1/TRUMOF1_07_0.cif
- __MACOSX/Supplementary Data 1/._TRUMOF1_07_0.cif
- Supplementary Data 1/TRUMOF1_07_checkCIF.pdf
- __MACOSX/Supplementary Data 1/._TRUMOF1_07_checkCIF.pdf
- Supplementary Data 1/TRUMOF1_12_checkCIF.pdf
- __MACOSX/Supplementary Data 1/._TRUMOF1_12_checkCIF.pdf
- Supplementary Data 1/TRUMOF1_06_checkCIF.pdf
- __MACOSX/Supplementary Data 1/._TRUMOF1_06_checkCIF.pdf
