# Supplementary material for: Enhanced elastic stability of a topologically disordered crystalline metal–organic framework
Source: Nat Mater. 2024 Jul 23;23(9):1245–51. doi: 10.1038/s41563-024-01960-7 (PMC11364505; doi:10.1038/s41563-024-01960-7)
Supplement: Supplementary file 2 — Crystallographic data. [file 41563_2024_1960_MOESM2_ESM.zip › Supplementary Data 1/TRUMOF1_08_0.cif]

data_trumof1_08_0
_audit_creation_date               2023-06-07
_audit_creation_method
;
Olex2 1.5
(compiled 2023.03.06 svn.rbb2c1857 for OlexSys, GUI svn.r6748)
;
_shelx_SHELXL_version_number       '2019/1'
_audit_contact_author_address      ?
_audit_contact_author_email        ?
_audit_contact_author_name         ''
_audit_contact_author_phone        ?
_publ_contact_author_id_orcid      ?
_publ_section_references
;
Dolomanov, O.V., Bourhis, L.J., Gildea, R.J, Howard, J.A.K. & Puschmann, H.
 (2009), J. Appl. Cryst. 42, 339-341.

Sheldrick, G.M. (2008). Acta Cryst. A64, 112-122.

Sheldrick, G.M. (2015). Acta Cryst. A71, 3-8.
;
_chemical_name_common              ?
_chemical_name_systematic          ?
_chemical_formula_moiety           'C24 H9 O13 Zn4'
_chemical_formula_sum              'C24 H9 O13 Zn4'
_chemical_formula_weight           766.79
_chemical_absolute_configuration   ?
_chemical_melting_point            ?
loop_
  _atom_type_symbol
  _atom_type_description
  _atom_type_scat_dispersion_real
  _atom_type_scat_dispersion_imag
  _atom_type_scat_source
 'C' 'C' -0.0004 0.0007 'International Tables Vol C Tables 4.2.6.8 and 6.1.1.4'
 'H' 'H' 0.0000 0.0000 'International Tables Vol C Tables 4.2.6.8 and 6.1.1.4'
 'O' 'O' 0.0006 0.0026 'International Tables Vol C Tables 4.2.6.8 and 6.1.1.4'
 'Zn' 'Zn' 0.2372 0.7254 'International Tables Vol C Tables 4.2.6.8 and 6.1.1.4'

_shelx_space_group_comment
;
The symmetry employed for this shelxl refinement is uniquely defined
by the following loop, which should always be used as a source of
symmetry information in preference to the above space-group names.
They are only intended as comments.
;
_space_group_crystal_system        'cubic'
_space_group_IT_number             216
_space_group_name_H-M_alt          'F -4 3 m'
_space_group_name_Hall             'F -4 2 3'
loop_
  _space_group_symop_operation_xyz
 'x, y, z'
 '-x, -y, z'
 '-x, y, -z'
 'x, -y, -z'
 'z, x, y'
 'z, -x, -y'
 '-z, -x, y'
 '-z, x, -y'
 'y, z, x'
 '-y, z, -x'
 'y, -z, -x'
 '-y, -z, x'
 'y, x, z'
 '-y, -x, z'
 'y, -x, -z'
 '-y, x, -z'
 'x, z, y'
 '-x, z, -y'
 '-x, -z, y'
 'x, -z, -y'
 'z, y, x'
 'z, -y, -x'
 '-z, y, -x'
 '-z, -y, x'
 'x, y+1/2, z+1/2'
 '-x, -y+1/2, z+1/2'
 '-x, y+1/2, -z+1/2'
 'x, -y+1/2, -z+1/2'
 'z, x+1/2, y+1/2'
 'z, -x+1/2, -y+1/2'
 '-z, -x+1/2, y+1/2'
 '-z, x+1/2, -y+1/2'
 'y, z+1/2, x+1/2'
 '-y, z+1/2, -x+1/2'
 'y, -z+1/2, -x+1/2'
 '-y, -z+1/2, x+1/2'
 'y, x+1/2, z+1/2'
 '-y, -x+1/2, z+1/2'
 'y, -x+1/2, -z+1/2'
 '-y, x+1/2, -z+1/2'
 'x, z+1/2, y+1/2'
 '-x, z+1/2, -y+1/2'
 '-x, -z+1/2, y+1/2'
 'x, -z+1/2, -y+1/2'
 'z, y+1/2, x+1/2'
 'z, -y+1/2, -x+1/2'
 '-z, y+1/2, -x+1/2'
 '-z, -y+1/2, x+1/2'
 'x+1/2, y, z+1/2'
 '-x+1/2, -y, z+1/2'
 '-x+1/2, y, -z+1/2'
 'x+1/2, -y, -z+1/2'
 'z+1/2, x, y+1/2'
 'z+1/2, -x, -y+1/2'
 '-z+1/2, -x, y+1/2'
 '-z+1/2, x, -y+1/2'
 'y+1/2, z, x+1/2'
 '-y+1/2, z, -x+1/2'
 'y+1/2, -z, -x+1/2'
 '-y+1/2, -z, x+1/2'
 'y+1/2, x, z+1/2'
 '-y+1/2, -x, z+1/2'
 'y+1/2, -x, -z+1/2'
 '-y+1/2, x, -z+1/2'
 'x+1/2, z, y+1/2'
 '-x+1/2, z, -y+1/2'
 '-x+1/2, -z, y+1/2'
 'x+1/2, -z, -y+1/2'
 'z+1/2, y, x+1/2'
 'z+1/2, -y, -x+1/2'
 '-z+1/2, y, -x+1/2'
 '-z+1/2, -y, x+1/2'
 'x+1/2, y+1/2, z'
 '-x+1/2, -y+1/2, z'
 '-x+1/2, y+1/2, -z'
 'x+1/2, -y+1/2, -z'
 'z+1/2, x+1/2, y'
 'z+1/2, -x+1/2, -y'
 '-z+1/2, -x+1/2, y'
 '-z+1/2, x+1/2, -y'
 'y+1/2, z+1/2, x'
 '-y+1/2, z+1/2, -x'
 'y+1/2, -z+1/2, -x'
 '-y+1/2, -z+1/2, x'
 'y+1/2, x+1/2, z'
 '-y+1/2, -x+1/2, z'
 'y+1/2, -x+1/2, -z'
 '-y+1/2, x+1/2, -z'
 'x+1/2, z+1/2, y'
 '-x+1/2, z+1/2, -y'
 '-x+1/2, -z+1/2, y'
 'x+1/2, -z+1/2, -y'
 'z+1/2, y+1/2, x'
 'z+1/2, -y+1/2, -x'
 '-z+1/2, y+1/2, -x'
 '-z+1/2, -y+1/2, x'

_cell_length_a                     14.9164(10)
_cell_length_b                     14.9164(10)
_cell_length_c                     14.9164(10)
_cell_angle_alpha                  90
_cell_angle_beta                   90
_cell_angle_gamma                  90
_cell_volume                       3318.9(7)
_cell_formula_units_Z              4
_cell_measurement_reflns_used      486
_cell_measurement_temperature      293(2)
_cell_measurement_theta_max        17.298
_cell_measurement_theta_min        1.613
_shelx_estimated_absorpt_T_max     ?
_shelx_estimated_absorpt_T_min     ?
_exptl_absorpt_coefficient_mu      1.014
_exptl_absorpt_correction_T_max    2.277
_exptl_absorpt_correction_T_min    0.467
_exptl_absorpt_correction_type     multi-scan
_exptl_absorpt_process_details
;
CrysAlisPro 1.171.41.83a (Rigaku Oxford Diffraction, 2020)
Empirical absorption correction using spherical harmonics,
implemented in SCALE3 ABSPACK scaling algorithm.
;
_exptl_absorpt_special_details     ?
_exptl_crystal_colour              'colourless'
_exptl_crystal_density_diffrn      1.535
_exptl_crystal_density_meas        ?
_exptl_crystal_density_method      ?
_exptl_crystal_description         'tablet'
_exptl_crystal_F_000               1508
_exptl_crystal_size_max            0.16
_exptl_crystal_size_mid            0.125
_exptl_crystal_size_min            0.05
_exptl_transmission_factor_max     ?
_exptl_transmission_factor_min     ?
_diffrn_reflns_av_R_equivalents    0.1754
_diffrn_reflns_av_unetI/netI       0.1013
_diffrn_reflns_Laue_measured_fraction_full  1.000
_diffrn_reflns_Laue_measured_fraction_max  1.000
_diffrn_reflns_limit_h_max         18
_diffrn_reflns_limit_h_min         -18
_diffrn_reflns_limit_k_max         18
_diffrn_reflns_limit_k_min         -18
_diffrn_reflns_limit_l_max         11
_diffrn_reflns_limit_l_min         -12
_diffrn_reflns_number              2431
_diffrn_reflns_point_group_measured_fraction_full  0.997
_diffrn_reflns_point_group_measured_fraction_max  0.997
_diffrn_reflns_theta_full          16.950
_diffrn_reflns_theta_max           17.662
_diffrn_reflns_theta_min           1.617
_diffrn_ambient_temperature        293(2)
_diffrn_detector                   'Hybrid Pixel Array Detector'
_diffrn_detector_area_resol_mean   13.3333
_diffrn_measured_fraction_theta_full  1.000
_diffrn_measured_fraction_theta_max  1.000
_diffrn_measurement_details
;
List of Runs (angles in degrees, time in seconds):

  # Type    Start    End  Width  t~exp~   \w     \q     \k     \f   Frames
--------------------------------------------------------------------------
  1  \f    -34.00  38.00   0.20    0.30 -90.00   0.00   0.00    --   360
  2  \f   -174.00-102.00   0.20    0.30-130.00   0.00   0.00    --   360
;
_diffrn_measurement_device         'Eiger2 4M'
_diffrn_measurement_device_type   
 'dectris-CrysAlisPro-abstract goniometer imported dectris images'
_diffrn_measurement_method         '\f scans'
_diffrn_radiation_type             synchrotron
_diffrn_radiation_wavelength       0.4859
_diffrn_source                     synchrotron
_reflns_Friedel_coverage           0.802
_reflns_Friedel_fraction_full      0.993
_reflns_Friedel_fraction_max       0.994
_reflns_number_gt                  128
_reflns_number_total               391
_reflns_special_details
;
 Reflections were merged by SHELXL according to the crystal
 class for the calculation of statistics and refinement.
 
 Structure factors included contributions from the .fab file.
 
 _reflns_Friedel_fraction is defined as the number of unique
 Friedel pairs measured divided by the number that would be
 possible theoretically, ignoring centric projections and
 systematic absences. Completness statistics refer to single and
 composite reflections containing twin component 1 only.
;
_reflns_threshold_expression       'I > 2\s(I)'
_computing_cell_refinement         ?
_computing_data_collection         ?
_computing_data_reduction          ?
_computing_molecular_graphics      'Olex2 1.5 (Dolomanov et al., 2009)'
_computing_publication_material    'Olex2 1.5 (Dolomanov et al., 2009)'
_computing_structure_refinement    'XL  (Sheldrick, 2008)'
_computing_structure_solution      'SHELXT  (Sheldrick, 2015)'
_refine_diff_density_max           0.684
_refine_diff_density_min           -0.281
_refine_diff_density_rms           0.097
_refine_ls_abs_structure_details
;
 Refined as an inversion twin.
;
_refine_ls_abs_structure_Flack     0.6(7)
_refine_ls_extinction_coef         .
_refine_ls_extinction_method       none
_refine_ls_goodness_of_fit_ref     0.860
_refine_ls_hydrogen_treatment      constr
_refine_ls_matrix_type             full
_refine_ls_number_parameters       17
_refine_ls_number_reflns           391
_refine_ls_number_restraints       6
_refine_ls_R_factor_all            0.1369
_refine_ls_R_factor_gt             0.0901
_refine_ls_restrained_S_all        0.854
_refine_ls_shift/su_max            0.001
_refine_ls_shift/su_mean           0.000
_refine_ls_structure_factor_coef   Fsqd
_refine_ls_weighting_details      
 'w=1/[\s^2^(Fo^2^)+(0.1992P)^2^] where P=(Fo^2^+2Fc^2^)/3'
_refine_ls_weighting_scheme        calc
_refine_ls_wR_factor_gt            0.2562
_refine_ls_wR_factor_ref           0.3237
_refine_special_details
;
 Refined as a 2-component inversion twin.
;
_olex2_refinement_description
;
1. Twinned data refinement
 Scales: 0.4(7)
 0.6(7)
2. Fixed Uiso
 At 1.2 times of:
  All C(H) groups
3. Restrained planarity
 C1_$1, C2_$2, C3, C2, C1_$3, C3_$4, C2_$5, C1_$6, C3_$5
 with sigma of 0.1
4. Uiso/Uaniso restraints and constraints
Uiso(C3) = Uiso(C2)
5. Others
 Fixed Sof: C3(0.375) H3(0.375) O2(0.5) C1(0.25) C2(0.375)
6.a Aromatic/amide H refined with riding coordinates:
 C3(H3)
;
_atom_sites_solution_hydrogens     geom
_atom_sites_solution_primary       dual
_atom_sites_solution_secondary     ?
loop_
  _atom_site_label
  _atom_site_type_symbol
  _atom_site_fract_x
  _atom_site_fract_y
  _atom_site_fract_z
  _atom_site_U_iso_or_equiv
  _atom_site_adp_type
  _atom_site_occupancy
  _atom_site_site_symmetry_order
  _atom_site_calc_flag
  _atom_site_refinement_flags_posn
  _atom_site_refinement_flags_adp
  _atom_site_refinement_flags_occupancy
  _atom_site_disorder_assembly
  _atom_site_disorder_group
 Zn1 Zn 0.5746(2) 0.5746(2) 0.4254(2) 0.235(4) Uiso 1 6 d S . P . .
 O1 O 0.500000 0.500000 0.500000 0.25(2) Uiso 1 24 d S . P . .
 C3 C 0.439(4) 0.666(2) 0.166(2) 0.288(16) Uiso 0.75 2 d S . P . .
 H3 H 0.489169 0.691726 0.191726 0.346 Uiso 0.75 2 calc R U P . .
 O2 O 0.515(3) 0.688(2) 0.408(2) 0.278(11) Uiso 0.5 1 d . . P . .
 C1 C 0.447(3) 0.716(4) 0.447(3) 0.25(3) Uiso 0.5 2 d S . P . .
 C2 C 0.407(2) 0.593(2) 0.206(4) 0.288(16) Uiso 0.75 2 d S . P . .

_geom_special_details
;
 All esds (except the esd in the dihedral angle between two l.s. planes)
 are estimated using the full covariance matrix.  The cell esds are taken
 into account individually in the estimation of esds in distances, angles
 and torsion angles; correlations between esds in cell parameters are only
 used when they are defined by crystal symmetry.  An approximate (isotropic)
 treatment of cell esds is used for estimating esds involving l.s. planes.
;
loop_
  _geom_bond_atom_site_label_1
  _geom_bond_atom_site_label_2
  _geom_bond_distance
  _geom_bond_site_symmetry_2
  _geom_bond_publ_flag
 Zn1 Zn1 3.148(10) 2_665 ?
 Zn1 Zn1 3.148(10) 3_656 ?
 Zn1 Zn1 3.148(10) 4_566 ?
 Zn1 O1 1.928(6) . ?
 Zn1 O2 1.93(3) 8_656 ?
 Zn1 O2 1.93(3) . ?
 Zn1 O2 1.93(3) 20_566 ?
 Zn1 O2 1.93(3) 23_656 ?
 Zn1 O2 1.93(3) 13 ?
 Zn1 O2 1.93(3) 11_566 ?
 C3 H3 0.9300 . ?
 C3 C2 1.33(3) . ?
 C3 C2 1.33(3) 41_554 ?
 O2 O2 1.64(7) 23_656 ?
 O2 C1 1.24(4) . ?
 C1 C2 1.43(9) 12_665 ?

loop_
  _geom_angle_atom_site_label_1
  _geom_angle_atom_site_label_2
  _geom_angle_atom_site_label_3
  _geom_angle
  _geom_angle_site_symmetry_1
  _geom_angle_site_symmetry_3
  _geom_angle_publ_flag
 Zn1 Zn1 Zn1 60.0 3_656 4_566 ?
 Zn1 Zn1 Zn1 60.0 2_665 3_656 ?
 Zn1 Zn1 Zn1 60.0 2_665 4_566 ?
 O1 Zn1 Zn1 35.3 . 4_566 ?
 O1 Zn1 Zn1 35.3 . 3_656 ?
 O1 Zn1 Zn1 35.3 . 2_665 ?
 O1 Zn1 O2 108.6(13) . 20_566 ?
 O1 Zn1 O2 108.6(13) . 11_566 ?
 O1 Zn1 O2 108.6(13) . 8_656 ?
 O1 Zn1 O2 108.6(13) . 13 ?
 O1 Zn1 O2 108.6(13) . 23_656 ?
 O1 Zn1 O2 108.6(13) . . ?
 O2 Zn1 Zn1 135.8(12) 13 3_656 ?
 O2 Zn1 Zn1 135.8(12) . 4_566 ?
 O2 Zn1 Zn1 107.0(13) 13 2_665 ?
 O2 Zn1 Zn1 76.7(13) . 3_656 ?
 O2 Zn1 Zn1 135.8(12) 8_656 3_656 ?
 O2 Zn1 Zn1 135.8(12) 11_566 2_665 ?
 O2 Zn1 Zn1 107.0(13) 11_566 3_656 ?
 O2 Zn1 Zn1 76.7(13) 13 4_566 ?
 O2 Zn1 Zn1 76.7(13) 11_566 4_566 ?
 O2 Zn1 Zn1 107.0(13) 23_656 4_566 ?
 O2 Zn1 Zn1 107.0(13) 8_656 4_566 ?
 O2 Zn1 Zn1 135.8(12) 23_656 2_665 ?
 O2 Zn1 Zn1 76.7(13) 20_566 2_665 ?
 O2 Zn1 Zn1 107.0(14) . 2_665 ?
 O2 Zn1 Zn1 76.7(13) 23_656 3_656 ?
 O2 Zn1 Zn1 76.7(13) 8_656 2_665 ?
 O2 Zn1 Zn1 135.8(12) 20_566 4_566 ?
 O2 Zn1 Zn1 107.0(14) 20_566 3_656 ?
 O2 Zn1 O2 50(2) 20_566 8_656 ?
 O2 Zn1 O2 50(2) 11_566 13 ?
 O2 Zn1 O2 63(2) 8_656 13 ?
 O2 Zn1 O2 110.4(13) . 8_656 ?
 O2 Zn1 O2 110.4(13) 20_566 13 ?
 O2 Zn1 O2 63(2) 23_656 11_566 ?
 O2 Zn1 O2 110.4(13) 11_566 8_656 ?
 O2 Zn1 O2 142(3) 11_566 20_566 ?
 O2 Zn1 O2 110.4(13) . 11_566 ?
 O2 Zn1 O2 142(3) . 13 ?
 O2 Zn1 O2 142(3) 23_656 8_656 ?
 O2 Zn1 O2 50(2) . 23_656 ?
 O2 Zn1 O2 110.4(13) 23_656 20_566 ?
 O2 Zn1 O2 110.4(13) 23_656 13 ?
 O2 Zn1 O2 63(2) . 20_566 ?
 Zn1 O1 Zn1 109.5 . 2_665 ?
 Zn1 O1 Zn1 109.471(1) . 4_566 ?
 Zn1 O1 Zn1 109.5 . 3_656 ?
 Zn1 O1 Zn1 109.5 4_566 3_656 ?
 Zn1 O1 Zn1 109.5 2_665 3_656 ?
 Zn1 O1 Zn1 109.5 2_665 4_566 ?
 C2 C3 H3 116.2 . . ?
 C2 C3 H3 116.2 41_554 . ?
 C2 C3 C2 128(8) 41_554 . ?
 O2 O2 Zn1 64.9(11) 23_656 . ?
 C1 O2 Zn1 127(5) . . ?
 C1 O2 O2 104(3) . 23_656 ?
 O2 C1 O2 131(8) 21 . ?
 O2 C1 C2 115(4) 21 12_665 ?
 O2 C1 C2 115(4) . 12_665 ?
 C3 C2 C3 112(8) 55_564 . ?
 C3 C2 C1 124(4) 55_564 20_566 ?
 C3 C2 C1 124(4) . 20_566 ?

loop_
  _geom_torsion_atom_site_label_1
  _geom_torsion_atom_site_label_2
  _geom_torsion_atom_site_label_3
  _geom_torsion_atom_site_label_4
  _geom_torsion
  _geom_torsion_site_symmetry_1
  _geom_torsion_site_symmetry_2
  _geom_torsion_site_symmetry_3
  _geom_torsion_site_symmetry_4
  _geom_torsion_publ_flag
 Zn1 O2 C1 O2 12(9) . . . 21 ?
 Zn1 O2 C1 C2 -168(2) . . . 12_665 ?
 O2 O2 C1 O2 -57(6) 23_656 . . 21 ?
 O2 O2 C1 C2 123.1(15) 23_656 . . 12_665 ?
 C2 C3 C2 C3 -2(3) 41_554 . . 55_564 ?
 C2 C3 C2 C1 178.9(18) 41_554 . . 20_566 ?

_smtbx_masks_special_details       ?
loop_
  _smtbx_masks_void_nr
  _smtbx_masks_void_average_x
  _smtbx_masks_void_average_y
  _smtbx_masks_void_average_z
  _smtbx_masks_void_volume
  _smtbx_masks_void_count_electrons
  _smtbx_masks_void_content
 1 0.000 0.000 0.000 32.8 0.0 ?
 2 0.000 0.500 0.500 32.8 0.0 ?
 3 0.250 0.250 0.250 131.5 15.6 '0.375 DMF'
 4 0.250 0.750 0.750 131.5 15.6 '0.375 DMF'
 5 0.250 0.250 0.750 24.9 10.7 '0.3 DMF'
 6 0.250 0.750 0.250 24.9 10.7 '0.3 DMF'
 7 0.500 0.000 0.500 32.8 0.0 ?
 8 0.500 0.500 0.000 32.8 0.0 ?
 9 0.750 0.250 0.750 131.5 15.6 '0.375 DMF'
 10 0.750 0.750 0.250 131.5 15.6 '0.375 DMF'
 11 0.750 0.250 0.250 24.9 10.4 '0.3 DMF'
 12 0.750 0.750 0.750 24.9 10.4 '0.3 DMF'

_smtbx_masks_void_probe_radius     1.2
_smtbx_masks_void_truncation_radius  1.2
_shelx_res_file
;
TITL trumof1_03_0_a.res in F-43m
    trumof1_03_0.res
    created by SHELXL-2019/1 at 15:14:43 on 07-Jun-2023
REM Old TITL TRUMOF1_03_0 in F-43m
REM SHELXT solution in F-43m: R1 0.221, Rweak 0.071, Alpha 0.026
REM <I/s> 0.000 for 0 systematic absences, Orientation as input
REM Flack x = -0.103 ( 0.336 ) from 137 Parsons' quotients
REM Formula found by SHELXT: O Zn2
CELL 0.4859 14.916355 14.916355 14.916355 90 90 90
ZERR 4 0.001011 0.001011 0.001011 0 0 0
LATT -4
SYMM -X,-Y,+Z
SYMM -X,+Y,-Z
SYMM +X,-Y,-Z
SYMM +Z,+X,+Y
SYMM +Z,-X,-Y
SYMM -Z,-X,+Y
SYMM -Z,+X,-Y
SYMM +Y,+Z,+X
SYMM -Y,+Z,-X
SYMM +Y,-Z,-X
SYMM -Y,-Z,+X
SYMM +Y,+X,+Z
SYMM -Y,-X,+Z
SYMM +Y,-X,-Z
SYMM -Y,+X,-Z
SYMM +X,+Z,+Y
SYMM -X,+Z,-Y
SYMM -X,-Z,+Y
SYMM +X,-Z,-Y
SYMM +Z,+Y,+X
SYMM +Z,-Y,-X
SYMM -Z,+Y,-X
SYMM -Z,-Y,+X
SFAC C H O Zn
DISP C -0.0004 0.0007 6.0677
DISP H 0 0 0.6065
DISP O 0.0006 0.0026 13.3363
DISP Zn 0.2372 0.7254 2023.1076
UNIT 96 36 52 16
EQIV $1 +Z,1.5-Y,0.5-X
EQIV $2 +X,0.5+Z,-0.5+Y
EQIV $3 +X,1-Z,1-Y
EQIV $4 0.5-Z,1-X,-0.5+Y
EQIV $5 0.5-Z,+Y,0.5-X
EQIV $6 -0.5+Y,1-X,0.5-Z
FLAT C1_$1 C2_$2 C3 C2 C1_$3 C3_$4 C2_$5 C1_$6 C3_$5
EADP C3 C2

L.S. 4
PLAN  5
CONF
BOND
list 4
MORE -1
BOND $H
ABIN
fmap 2
acta
TWIN -1 0 0 0 -1 0 0 0 -1 2
REM <olex2.extras>
REM <HklSrc "%.\\TRUMOF1_08_0.hkl">
REM </olex2.extras>

WGHT    0.199200
BASF   0.64291
FVAR       1.60984
ZN1   4    0.574616    0.574616    0.425384    10.16667    0.23541
O1    3    0.500000    0.500000    0.500000    10.04167    0.25106
C3    1    0.439016    0.665535    0.165535    10.37500    0.28809
AFIX  43
H3    2    0.489169    0.691726    0.191726    10.37500   -1.20000
AFIX   0

O2    3    0.514648    0.688241    0.407526    10.50000    0.27836
C1    1    0.446942    0.716440    0.446942    10.25000    0.24918
C2    1    0.407437    0.592563    0.205522    10.37500    0.28809
HKLF 4


REM  trumof1_03_0_a.res in F-43m
REM wR2 = 0.3237, GooF = S = 0.860, Restrained GooF = 0.854 for all data
REM R1 = 0.0901 for 128 Fo > 4sig(Fo) and 0.1369 for all 391 data
REM 17 parameters refined using 6 restraints

END

WGHT      0.1991      0.0000

REM Highest difference peak  0.684,  deepest hole -0.281,  1-sigma level  0.097
Q1    1   0.5000  0.5000  0.0000  10.04167  0.05    0.42
Q2    1   0.5118  0.6217  0.3783  10.50000  0.05    0.24
Q3    1   0.5000  0.7078  0.5000  10.25000  0.05    0.24
Q4    1   0.6334  0.6334  0.3666  10.16667  0.05    0.22
Q5    1   0.7500  0.7500  0.2500  10.04167  0.05    0.14
;
_shelx_res_checksum                98106

# start Validation Reply Form
_vrf_ATOM007_trumof1_08_0
;
PROBLEM: _atom_site_aniso_label is missing
RESPONSE: All atoms are refined isotropically
due to loss of information/lack of completeness 
arising from the DAC set-up.
;
_vrf_PLAT026_trumof1_08_0
;
PROBLEM: Ratio Observed / Unique Reflections (too) Low ..        33%
RESPONSE: The low ratio is caused by 
weak data beyond sin(theta)/lambda > 0.5 
(i.e. low resolution). 
;
_vrf_PLAT201_trumof1_08_0
;
PROBLEM: Isotropic non-H Atoms in Main Residue(s) .......          2
RESPONSE: Due to the limitations of high-pressure diffraction 
experiments, the calculation of anisotropic displacement parameters 
becomes less accurate. Therefore all atoms were modelled isotropically.
;
# end Validation Reply Form

_shelx_hkl_file
;
   1   1  -1 552698. 61177.7   2
  -1  -1   1 543978. 60212.5   2
   0  -2   0 249866. 27949.3   1
   0   2   0 253276. 27950.5   1
   0  -2   0 274541. 27945.4   2
   0   2   0 232885. 27945.3   2
   2   2  -2 350269. 38773.8   2
   2   2   0 40183.8 4197.09   2
   2   2   0 29550.3 4205.77   1
  -2  -2   0 40623.7 4197.14   2
   0   2  -2 35823.6 4196.38   2
  -2  -2   0 27889.6 4203.46   1
   0  -2   2 40421.4 4196.64   2
  -2  -2   2 364789. 40380.9   2
   1  -3   1 7349.00 1294.87   1
   1   3  -1 14254.5 1289.54   2
   1   3  -1 4775.09 1297.43   1
   3   1  -1 13918.6 1288.88   2
  -3  -1  -1 8360.71 1287.25   2
   1  -3   1 14244.3 1287.86   2
  -1   3  -1 12208.7 1262.07   2
  -1  -3   1 11965.2 1263.31   2
   3   1   1 8323.98 1265.95   1
  -3  -1   1 12197.0 1262.95   2
   3   3  -3 187861. 20799.7   2
   3   3  -1 67717.2 6019.38   2
  -3  -3  -1 49694.0 6017.83   2
   3   1  -3 49547.6 6017.30   2
   1   3  -3 65832.4 6018.84   2
  -3  -3  -1 53486.3 6025.82   1
  -1  -3   3 60757.8 5404.97   2
   3   3   1 53009.2 5417.84   1
  -3  -3   1 38446.3 5419.12   1
  -1   3  -3 60005.7 5403.49   2
  -3  -3   1 72571.4 5406.65   2
   3   3   1 27069.3 5401.87   2
  -3  -3   3 157545. 17444.1   2
   0   4   0 7489.29 932.086   1
   0   4   0 5916.50 914.828   2
  -4   0   0 6698.63 925.961   1
   0  -4   0 7461.06 915.735   2
   4   0   0 9233.04 914.651   2
   0  -4   0 7887.59 926.171   1
  -4   0   0 10512.9 914.977   2
   2  -4   2 66535.4 7563.47   2
   2   4  -2 68145.8 7566.19   2
   4   2  -2 71866.7 7566.11   2
   2   4   0 4767.04 553.343   2
  -2  -4   0 4977.40 553.827   2
  -4  -2   0 4758.37 577.987   1
   2   4   0 3869.80 581.267   1
  -2  -4   0 5302.53 581.092   1
   0   4  -2 5626.43 553.047   2
  -2   4   0 4078.38 559.879   1
   4   0  -2 5520.72 551.928   2
   4   2   0 3433.75 577.026   1
   4   2   0 5052.02 552.911   2
   0  -4   2 5839.48 553.161   2
   2  -4   0 4112.86 550.075   2
  -4  -2   2 60622.0 6515.45   2
  -2  -4   2 59314.8 6515.44   2
  -2   4  -2 64075.2 6513.00   2
   4   4  -4 47032.1 5214.28   2
   2   4  -4 43355.0 4556.12   2
   4   4  -2 43750.2 4556.62   2
   4   2  -4 36910.1 4555.21   2
   4   4   0 1230.67 161.505   2
  -4  -4   0 1386.27 237.503   1
  -4  -4   0 1284.51 162.292   2
   0   4  -4 1601.29 160.689   2
   4   4   0 919.065 245.589   1
  -2  -4   4 37200.0 4036.45   2
  -2   4  -4 34959.4 4033.86   2
  -4  -4   2 42909.4 4037.82   2
  -4  -4   4 42146.9 4673.29   2
   5   1  -1 22172.0 1857.86   2
   1   5  -1 17604.2 1858.05   2
   1  -5   1 15024.7 1871.53   1
  -5  -1  -1 16620.5 1863.35   1
   1   5  -1 10221.6 1874.90   1
  -1  -5  -1 11293.1 1856.19   2
   5  -1   1 13484.3 1861.87   1
   1  -5   1 18988.9 1857.04   2
  -5  -1  -1 17935.6 1856.38   2
   5   1   1 9962.07 1651.84   2
   5   1   1 15171.4 1670.30   1
  -5  -1   1 9108.89 1668.79   1
  -5  -1   1 21368.0 1655.46   2
  -5   1  -1 18013.3 1651.51   2
  -1  -5   1 15436.3 1681.38   1
  -1   5  -1 9081.04 1669.42   1
  -1  -5   1 18895.0 1656.64   2
  -1   5  -1 16134.4 1654.02   2
   5  -1  -1 21257.0 1653.08   2
   5   3  -3 46724.8 4013.06   2
   3   5  -3 45504.7 4013.23   2
   3  -5   3 38159.0 4007.35   2
   1   5  -3 10127.9 1012.17   2
  -5  -3  -1 7658.11 1024.60   1
   3  -5   1 8009.59 1015.54   1
   3  -5   1 9972.65 1007.98   2
   5   1  -3 9924.96 1011.29   2
   5   3  -1 8826.92 1011.59   2
   1  -5   3 9879.90 1010.20   2
   3   5  -1 8271.00 1011.98   2
  -5  -3  -1 7485.43 1010.74   2
  -3  -5  -1 7777.78 1025.53   1
   3   5   1 7140.13 816.316   1
  -5  -3   1 5627.60 824.651   1
  -5  -3   1 9786.10 784.708   2
  -3  -5   1 6817.11 828.202   1
   3   5   1 3183.33 778.728   2
  -3  -5   1 9354.43 785.363   2
  -5  -1   3 7756.29 781.842   2
  -1   5  -3 9499.93 782.202   2
  -1  -5   3 9647.56 784.407   2
   5   3   1 4995.04 780.060   2
   5   3   1 6590.83 813.101   1
  -3  -5   3 44828.6 4817.64   2
  -5  -3   3 42191.9 4817.00   2
   5   5  -5 8140.34 912.938   2
   5   3  -5 6785.65 786.663   2
   5   5  -3 7025.30 787.639   2
   3   5  -5 7256.79 787.559   2
   5   5  -1 14818.2 1640.31   2
  -5  -5  -1 13776.8 1639.70   2
  -5  -5  -1 13923.0 1659.95   1
   1   5  -5 16943.0 1640.20   2
  -1   5  -5 16013.3 1492.65   2
  -1  -5   5 15386.0 1493.34   2
   5   5   1 12062.6 1531.95   1
  -5  -5   1 13112.5 1540.65   1
  -5  -5   1 16293.9 1495.62   2
  -5  -5   3 7068.85 633.238   2
  -5   5  -3 6486.75 623.430   2
  -3  -5   5 6184.93 631.185   2
  -5  -5   3 3369.92 706.036   1
  -3   5  -5 3639.01 624.278   2
  -5  -5   5 7361.25 826.943   2
   0   6   0 38899.6 4358.86   1
   6   0   0 49203.9 4336.06   2
   0  -6   0 43698.8 4337.90   2
   0  -6   0 43786.5 4350.30   1
   2  -6   2 13566.9 1259.29   2
   2   6  -2 11530.2 1261.87   2
   6   2  -2 13320.8 1261.54   2
   2  -6   2 8953.81 1284.15   1
   6  -2   2 10169.3 1260.44   1
  -6  -2  -2 8710.79 1258.83   2
   6   2   0 7220.28 816.885   2
  -2   6   0 7325.19 841.202   1
   6   0   2 6394.64 826.008   1
  -6  -2   0 6332.93 848.189   1
  -2  -6   0 7417.95 850.017   1
   2   6   0 6495.23 863.018   1
  -6   2   0 5164.64 824.503   1
   2  -6   0 6340.68 814.971   2
   0   6  -2 7783.85 817.739   2
  -2  -6   0 5748.91 817.987   2
   0  -6   2 5972.76 859.354   1
   2   6   0 5140.31 816.985   2
   6   2   0 4050.30 849.272   1
   0  -6   2 8792.49 818.240   2
  -6  -2   0 8556.26 817.903   2
   6  -2   0 8188.11 812.649   2
  -6   0   2 7175.50 815.566   2
   6   0  -2 8830.98 816.730   2
  -2  -6   2 12688.9 964.669   2
  -2  -6   2 7820.09 1015.37   1
  -6   2  -2 7072.31 954.831   2
  -6  -2   2 11926.3 962.580   2
   6   2   2 8976.16 982.301   1
   6   4  -4 3004.70 318.372   2
   4   4  -6 2467.98 316.790   2
   4   6  -4 2800.25 318.764   2
   2  -6   4 3295.97 393.428   2
  -6  -4  -2 2370.77 395.120   2
   2   6  -4 3933.76 398.725   2
   6   2  -4 3808.07 397.907   2
   4  -6   2 3017.71 425.804   1
   4   6  -2 3680.55 398.925   2
   4  -6   2 3888.93 391.212   2
   6   4  -2 3409.10 398.166   2
   0  -6   4 1681.84 158.930   2
  -4  -6   0 1173.02 254.038   1
   6   4   0 1291.61 159.215   2
   0   6  -4 1726.54 159.263   2
  -4   6   0 1231.24 205.143   1
  -6  -4   0 1185.76 277.998   1
   4   6   0 1040.11 158.411   2
  -4  -6   0 1603.02 163.417   2
   4  -6   0 973.584 150.738   2
   4   6   0 694.139 302.711   1
   6   4   0 1188.87 306.541   1
  -6  -4   0 1439.71 160.807   2
   6   4   2 690.097 424.121   1
  -6  -4   2 1808.25 475.443   1
  -2  -6   4 3993.53 381.532   2
  -4  -6   2 3868.59 382.458   2
  -6  -4   2 4000.01 382.070   2
  -6  -2   4 3143.81 379.443   2
  -4   6  -2 2954.63 373.277   2
  -4  -6   2 1991.25 482.056   1
  -6  -4   4 2417.03 315.779   2
  -4  -6   4 2807.99 317.814   2
  -4   6  -4 2874.66 309.929   2
   6   6  -6 4239.69 487.591   2
   6   4  -6 916.666 121.735   2
   4   6  -6 801.509 120.884   2
   6   6  -4 917.604 123.847   2
  -6  -6  -2 3166.79 432.494   2
   6   6  -2 3868.31 434.595   2
   2   6  -6 4405.02 434.564   2
   0   6  -6 15679.6 1520.24   2
   6   6   0 11631.9 1519.50   2
  -6   6   0 13683.3 1523.74   1
   6   6   0 9968.60 1577.10   1
  -6  -6   0 14313.2 1573.98   1
  -6  -6   0 14039.7 1521.07   2
  -6  -6   2 4296.38 453.968   2
  -2  -6   6 4206.71 451.737   2
  -6   6  -4 813.417 76.3259   2
  -6  -6   4 295.954 373.428   1
  -4  -6   6 978.138 100.640   2
  -6  -6   4 786.704 100.730   2
  -6  -6   6 3824.24 441.502   2
   1  -7   1 29860.2 2153.07   2
   1  -7   1 28795.3 2188.63   1
   7   1  -1 30389.7 2152.60   2
   7  -1   1 13418.8 2160.73   1
   1   7  -1 17571.7 2190.36   1
  -1  -7  -1 20949.9 2152.06   2
  -7   1   1 25957.9 2148.67   2
   1   7  -1 23126.9 2153.39   2
   7  -1   1 10987.0 2144.98   2
  -7   1  -1 30290.5 2682.47   2
   1   7   1 6571.27 2693.01   1
   7  -1  -1 32636.6 2683.77   2
  -1  -7   1 25548.5 2717.32   1
   7   1   1 15575.2 2682.10   2
  -1   7  -1 21167.4 2684.46   2
  -1   7  -1 17584.2 2710.18   1
  -1  -7   1 29210.1 2687.73   2
  -7   1  -1 26787.8 2689.19   1
   7   1   1 18389.8 2706.42   1
   7   3  -3 1761.61 190.404   2
   3   7  -3 1513.20 191.081   2
   3  -7   3 1151.36 302.366   1
   3  -7   3 1525.56 184.440   2
  -3  -7  -1 1181.43 172.766   2
  -7  -3  -1 1117.81 233.589   1
   3   7  -1 1039.32 171.542   2
  -3  -7  -1 1397.00 236.895   1
   3  -7   1 1319.35 206.230   1
   1  -7   3 993.902 310.064   1
   7   1  -3 1636.92 170.287   2
   1   7  -3 1612.23 172.580   2
   1  -7   3 1821.05 170.857   2
   3  -7   1 1431.96 166.394   2
   7   3  -1 1394.84 171.823   2
  -7  -3  -1 1273.61 171.034   2
   7   3   1 897.719 163.667   2
   3   7   1 554.218 161.473   2
   7   3   1 989.958 308.912   1
  -1  -7   3 1829.29 171.277   2
  -7  -3   1 1727.35 169.988   2
   7  -1  -3 1539.54 163.887   2
  -7  -1   3 1273.64 165.590   2
  -1  -7   3 618.718 319.694   1
   3   7   1 980.206 289.529   1
  -3  -7   1 1465.00 171.448   2
  -7  -3   1 1419.97 328.371   1
  -3  -7   1 1528.10 314.835   1
   7  -3  -1 1765.52 159.239   2
  -3   7  -1 1174.00 270.032   1
  -3   7  -3 1445.73 196.821   2
  -7  -3   3 1884.77 202.692   2
  -3  -7   3 1973.46 205.278   2
   5   5  -7 1523.87 198.171   2
   7   5  -5 1583.49 199.205   2
   5   7  -5 1694.32 200.857   2
   5   7  -3 372.129 76.3922   2
   7   3  -5 387.877 72.7825   2
   3   7  -5 361.183 76.0135   2
   7   5  -3 349.680 75.7029   2
   1  -7   5 4795.57 521.993   2
   7   5  -1 1808.10 624.863   1
  -7  -5  -1 4402.83 524.243   2
   5   7  -1 2685.77 635.251   1
   7   5  -1 4493.29 524.911   2
  -5  -7  -1 5150.09 569.593   1
   7   1  -5 4178.58 521.537   2
  -5  -7  -1 4457.26 525.184   2
   5   7  -1 4380.69 525.383   2
  -7  -5  -1 4200.74 568.768   1
   1   7  -5 6136.61 526.637   2
   5   7   1 4105.86 564.408   1
  -5  -7   1 5418.47 578.081   1
  -7  -5   1 5844.00 462.306   2
   7   5   1 2749.10 453.843   2
  -7  -5   1 3788.64 562.123   1
  -5   7  -1 2624.62 493.657   1
   5   7   1 2566.69 453.168   2
  -1  -7   5 5341.39 459.129   2
  -5  -7   1 5373.83 462.491   2
   7   5   1 3681.59 580.088   1
  -7  -5   3 488.351 353.829   1
  -5   7  -3 293.966 54.5956   2
  -7  -3   5 340.270 71.4971   2
  -7  -5   3 409.690 78.7170   2
  -3  -7   5 416.520 76.5616   2
  -3   7  -5 361.638 63.4454   2
  -5  -7   3 333.665 363.830   1
  -5  -7   3 330.384 79.2720   2
  -5  -7   5 1716.55 211.108   2
  -5   7  -5 1792.82 199.740   2
  -7  -5   5 1523.02 209.391   2
   7   7  -7 655.697 118.330   2
   5   7  -7 746.536 116.700   2
   7   5  -7 615.634 113.786   2
   7   7  -5 789.626 119.744   2
   7   7  -3 330.257 79.4874   2
   3   7  -7 280.708 75.2269   2
   7  -7   3 115.517 111.226   1
  -7  -7  -1 3457.92 434.411   2
   7   7  -1 2286.92 588.983   1
  -7  -7  -1 3444.92 497.991   1
   7   7  -1 3267.47 433.616   2
   7   7   1 3361.74 537.777   1
  -7  -7   1 4242.86 352.731   2
  -7  -7   1 3672.33 515.152   1
  -7   7  -3 114.774 32.4238   2
  -7  -7   3 402.127 421.534   1
  -3   7  -7 247.666 58.6185   2
  -7  -7   3 207.985 75.8490   2
  -3  -7   7 195.841 69.0814   2
  -7   7  -5 685.821 89.9581   2
  -7  -7   5 828.103 118.536   2
  -5  -7   7 580.143 112.809   2
  -7  -7   7 506.845 105.260   2
   0  -8   0 21904.8 2105.34   1
   8   0   0 20941.4 2080.95   2
   0   8   0 18447.3 2127.91   1
   0  -8   0 22262.7 2084.31   2
  -8   0   0 25836.0 2082.10   2
  -8   0   0 20482.6 2109.87   1
   8   2  -2 2751.89 309.542   2
   2  -8   2 2909.87 308.243   2
   2  -8   2 2286.58 400.409   1
   2   8  -2 2450.09 310.873   2
  -2   8   0 4206.85 616.798   1
  -8   0   2 5040.11 558.482   2
   2   8   0 3246.86 559.348   2
  -8   2   0 4591.54 588.476   1
   8   2   0 2148.60 625.025   1
   2   8   0 4397.79 658.570   1
   0  -8   2 4089.70 635.697   1
   0   8  -2 5243.62 561.525   2
   0  -8   2 6531.30 563.365   2
  -2  -8   0 4938.14 604.751   1
   8   2   0 4606.11 559.735   2
   8  -2   0 4918.77 554.548   2
   8   0   2 4694.08 611.649   1
  -8   2   0 5183.51 554.504   2
  -2  -8   0 5265.76 563.152   2
   2  -8   0 4633.42 559.333   2
   8   0  -2 6498.06 560.273   2
  -8   0  -2 4503.11 557.051   2
  -2   8  -2 2100.99 289.491   2
  -2  -8   2 3033.19 296.129   2
   8   2   2 2198.15 389.688   1
  -2  -8   2 2194.30 433.558   1
   8  -2  -2 2940.43 287.548   2
  -8   2  -2 2347.46 283.939   2
   4   8  -4 1662.70 206.638   2
   8   4  -4 1666.95 204.852   2
   2  -8   4 2227.94 233.575   2
   8   4  -2 1963.78 236.491   2
   2   8  -4 2090.36 237.319   2
   8   2  -4 2067.01 236.306   2
   4   8  -2 1555.25 237.942   2
  -4  -8   0 715.214 252.817   1
   4   8   0 802.091 362.350   1
   0  -8   4 1074.35 119.965   2
   8   0  -4 1010.53 114.807   2
   8   4   0 741.507 117.436   2
   0  -8   4 694.673 337.767   1
  -4  -8   0 969.627 123.338   2
   4  -8   0 775.438 110.156   2
  -8  -4   0 1073.04 122.349   2
  -8  -4   0 1069.58 305.911   1
   8   4   0 589.039 340.075   1
  -4   8   0 610.182 241.316   1
   4   8   0 564.952 116.154   2
  -8  -4   2 2227.64 222.381   2
  -4   8  -2 1278.70 210.082   2
  -2  -8   4 2262.90 222.771   2
  -4  -8   2 2077.44 224.902   2
   8   4   2 614.898 347.313   1
  -4  -8   2 1658.69 414.611   1
  -2   8  -4 2104.27 217.024   2
  -8  -4   2 1329.48 418.026   1
  -2  -8   4 1005.64 424.175   1
  -4  -8   4 1819.73 211.622   2
  -4   8  -4 1723.87 200.281   2
  -4  -8   4 1271.80 450.205   1
  -8  -4   4 1568.39 207.768   2
   8   6  -6 327.059 93.3116   2
   6   6  -8 521.203 96.4932   2
   6   8  -6 517.680 99.9091   2
   4   8  -6 10.2344 69.8050   2
   6  -8   4-52.7901 247.603   1
   8   4  -6-36.3004 67.5274   2
   4   6  -8 79.1153 59.8707   2
   6   8  -4-13.8157 71.4121   2
   8   6  -4 60.4770 69.8523   2
   2   8  -6 1716.27 171.438   2
  -6  -8  -2 1022.38 165.527   2
   8   2  -6 1269.26 165.934   2
   6  -8   2 1417.47 152.183   2
   6   8  -2 1234.04 169.788   2
  -8  -6  -2 1044.11 167.638   2
   8   6  -2 1170.35 169.569   2
   8   6   0 2334.53 283.197   2
   6  -8   0 2162.06 271.341   2
  -6  -8   0 2724.11 287.051   2
  -6  -8   0 3203.48 426.178   1
   0  -8   6 2515.28 281.738   2
   6   8   0 2202.78 498.567   1
   6   8   0 2072.73 282.443   2
  -8  -6   0 2899.42 415.685   1
  -6   8   0 2636.70 348.302   1
  -8  -6   0 2793.84 286.636   2
   8   6   0 1899.88 489.283   1
  -8  -6   2 1502.92 453.137   1
  -6  -8   2 1388.34 186.695   2
  -2  -8   6 1507.37 184.434   2
   8   6   2 839.302 376.212   1
  -6  -8   2 941.555 436.386   1
  -8  -6   2 1697.74 188.611   2
  -2   8  -6 1400.99 179.446   2
  -6  -8   4 17.2654 76.9744   2
  -6   8  -4 91.4863 44.8178   2
  -4   8  -6 157.066 55.8883   2
  -8  -4   6 138.526 71.8578   2
  -4  -8   6 109.160 72.5732   2
  -6  -8   4-117.807 426.964   1
  -8  -6   4-163.591 429.834   1
  -8   6  -4 148.162 30.4140   2
  -8  -6   4 63.8060 73.5359   2
  -6  -8   6 347.505 88.3943   2
  -8  -6   6 185.246 86.4640   2
  -6   8  -6 351.337 65.6262   2
   8   8  -8 21.2202 86.7613   2
   8   6  -8 134.480 83.6457   2
   6   8  -8 3.99267 86.6897   2
   8   8  -6 190.966 87.0664   2
   8   8  -4 199.157 83.0708   2
   4   8  -8 145.812 79.5788   2
   8  -8   4-56.8743 172.605   1
  -8  -8  -2 192.791 87.3798   2
   2   8  -8 313.490 84.7327   2
   8   8  -2 385.833 91.6084   2
  -8   8   0 556.799 212.087   1
  -8  -8   0 909.637 128.531   2
   8   8   0 275.998 449.017   1
   8  -8   0 729.064 92.6745   2
  -8  -8   0 1282.00 317.566   1
   8   8   0 701.132 121.994   2
  -8  -8   2 407.292 96.1051   2
  -8  -8   2 320.311 409.543   1
  -2   8  -8 389.206 83.7309   2
  -8   8  -4 106.289 36.2895   2
  -8  -8   4 172.782 84.2084   2
  -8  -8   6 3.97687 86.2128   2
  -8   8  -6 130.229 50.2094   2
  -6  -8   8 175.639 80.6590   2
  -8  -8   6 310.004 497.385   1
  -8  -8   8 313.939 99.0963   2
  -9   1   1 475.238 69.5497   2
   1   9  -1 360.521 81.0355   2
  -1  -9  -1 303.640 81.8767   2
   1   9  -1 446.277 338.876   1
  -9  -1  -1 528.301 77.0187   2
   1  -9   1 540.360 80.2309   2
   9   1  -1 525.442 76.3339   2
  -9  -1  -1 415.930 174.749   1
   1  -9   1 672.401 218.993   1
  -9   1   1 425.187 258.540   1
   9   1   1 242.016 66.8307   2
  -9  -1   1-39.0197 289.945   1
   9  -1  -1 542.554 69.6261   2
  -9   1  -1 422.948 137.223   1
   9   1   1 545.968 286.869   1
   1  -9  -1 365.522 76.5493   2
  -9   1  -1 534.241 67.4063   2
  -1  -9   1 540.879 83.8281   2
  -1  -9   1 536.510 255.914   1
  -9  -1   1 545.747 77.5983   2
   1   9   1-190.524 271.762   1
   9   3  -3 3723.18 389.162   2
   3  -9   3 2929.10 489.917   1
   3   9  -3 3492.81 390.852   2
  -9  -3  -3 2882.64 385.596   2
   9  -3   3 2341.24 419.298   1
   3  -9   3 3638.78 384.701   2
   9   3  -1 746.501 109.792   2
   3   9  -1 596.328 111.820   2
   3   9  -1 337.781 374.588   1
  -9  -1  -3 454.847 103.416   2
  -3  -9  -1 759.732 237.778   1
  -9  -3  -1 797.880 110.862   2
   1  -9   3 1276.07 360.770   1
   1  -9   3 1041.37 110.038   2
   3  -9   1 710.830 193.485   1
  -9  -3  -1 344.108 215.150   1
  -3  -9  -1 700.661 112.639   2
   3  -9   1 756.354 104.445   2
   9   1  -3 940.619 107.634   2
   1   9  -3 898.748 113.123   2
  -3   9  -1 540.569 306.813   1
  -3   9  -1 217.170 90.1671   2
   9  -1  -3 926.749 95.2158   2
   9   3   1 615.359 341.795   1
  -1  -9   3 1127.54 386.086   1
  -1   9  -3 721.755 100.051   2
   9   3   1 183.480 96.0583   2
  -1  -9   3 1113.89 107.742   2
  -3  -9   1 945.712 109.495   2
  -3  -9   1 1058.04 330.744   1
   3   9   1 680.808 328.164   1
   9   1   3 409.698 248.243   1
  -9   3  -1 681.368 79.2938   2
  -9  -1   3 958.927 99.0039   2
  -9   1  -3 536.168 88.3134   2
  -3  -9   3 3382.03 531.043   1
  -3   9  -3 3008.43 310.280   2
  -9   3  -3 2323.45 301.217   2
   5   9  -5 209.743 86.3121   2
   5  -9   5 157.090 329.805   1
   9   5  -5 256.029 79.3212   2
   5   9  -3 917.908 152.680   2
   3   9  -5 1248.87 153.310   2
   9   5  -3 1105.06 151.918   2
   5  -9   3 1018.54 135.942   2
   5  -9   3 926.317 278.578   1
   9   3  -5 1300.20 150.789   2
  -5  -9  -1 456.037 107.575   2
   5  -9   1 750.144 91.1493   2
  -5  -9  -1 289.167 246.332   1
   9   5  -1 568.047 105.621   2
   5   9  -1-16.2047 407.878   1
   1  -9   5 800.378 102.806   2
   5   9  -1 568.558 107.888   2
   9   1  -5 690.284 100.611   2
   1  -9   5 250.626 366.221   1
   9   5   1 269.107 90.6465   2
  -9  -5   1 885.898 368.044   1
   5   9   1 75.6267 380.384   1
  -5   9  -1 119.776 272.957   1
  -1  -9   5 863.255 104.111   2
  -1   9  -5 724.428 98.2975   2
  -1  -9   5 103.037 397.411   1
  -9  -5   1 595.022 103.578   2
   5   9   1 302.971 85.7504   2
   9   5   1 713.344 391.339   1
  -5  -9   1 1011.85 362.281   1
   9  -5  -1 639.518 74.2634   2
  -5  -9   1 774.583 108.120   2
  -5  -9   3 757.073 462.337   1
  -9  -5   3 452.094 428.246   1
  -3  -9   5 906.927 449.255   1
  -3  -9   5 983.211 139.760   2
  -5   9  -3 682.013 121.554   2
  -3   9  -5 1040.90 129.353   2
  -5  -9   3 1239.70 144.735   2
  -9  -5   3 1165.22 139.986   2
  -5   9  -5 275.354 62.1417   2
  -9  -5   5 117.565 77.6984   2
  -5  -9   5 198.872 86.7979   2
   7   7  -9-45.4856 83.6536   2
   7   9  -7-82.7562 88.6837   2
   9   7  -5-68.8388 78.9111   2
   9   5  -7-37.7675 75.1534   2
   7   9  -5 101.485 82.1868   2
   5   9  -7 108.518 79.3948   2
   7  -9   5-209.391 297.215   1
   5   7  -9-50.6431 67.8376   2
   9   7  -3-68.8091 76.9632   2
   3   9  -7 79.3845 74.8815   2
   7  -9   3-121.214 141.224   1
   9   3  -7-3.48553 70.4322   2
   7   9  -3 96.9290 79.8762   2
  -9  -7  -1 180.270 83.9541   2
   7   9  -1 232.377 86.0031   2
   9   7  -1 125.903 84.2295   2
  -7  -9  -1 601.376 260.802   1
  -9  -7  -1 548.619 252.615   1
   7  -9   1 274.770 50.3368   2
  -7  -9  -1 242.675 85.5535   2
   9   7  -1 596.102 457.170   1
  -1  -9   7 263.513 78.5679   2
   9   7   1 69.3751 67.9773   2
  -1   9  -7 250.552 74.4042   2
  -7  -9   1 424.824 388.219   1
   9   7   1-473.104 438.420   1
   7   9   1-57.9727 66.1217   2
  -7  -9   1 235.931 87.3628   2
  -9  -7   1 290.715 381.586   1
   7   9   1 504.715 437.965   1
  -9  -7   1 286.617 86.9273   2
  -7   9  -3-46.0560 28.2997   2
  -9  -7   3-85.8887 445.341   1
  -3   9  -7 179.777 65.1687   2
  -9  -7   3 36.1957 79.6666   2
  -3  -9   7 144.345 76.0821   2
  -5  -9   7-31.0021 79.3316   2
  -9   7  -5-66.5554 34.6856   2
  -7  -9   5-171.161 502.651   1
  -9  -7   5 93.1112 485.471   1
  -9  -7   5-103.204 86.1332   2
  -5   9  -7 71.3375 59.8423   2
  -7   9  -5-68.2610 49.3158   2
  -7  -9   5 23.4130 86.9242   2
  -7  -9   7 57.8988 88.5875   2
  -7   9  -7 31.8206 59.8264   2
  -9  -7   7 81.6175 86.1207   2
  -7  -9   7 262.073 515.779   1
   9   9  -9-4.63231 96.4889   2
   9   9  -7 17.5696 90.0619   2
   7   9  -9-96.9581 92.4505   2
   9   7  -9 48.1113 87.6351   2
   9  -9   5-69.7875 205.219   1
   9   9  -3 152.864 88.1736   2
   3   9  -9 86.7205 84.0970   2
   9   9  -1 7.85778 83.4177   2
  -9  -9  -1-70.3957 85.8548   2
   9   9  -1-287.112 495.976   1
  -9  -9  -1 439.505 286.329   1
  -9   9   1 102.072 184.407   1
   9  -9  -1 70.7931 38.9983   2
  -9  -9   1-121.735 88.3932   2
  -9  -9   1-229.781 421.991   1
   9   9   1-400.384 472.684   1
  -1   9  -9 131.699 75.0770   2
   9   9   1 43.0421 62.1393   2
  -9  -9   3-182.582 494.105   1
  -9  -9   3-120.625 93.2885   2
  -3   9  -9 122.453 69.3600   2
  -9   9  -5 56.1883 41.2410   2
  -9  -9   5 108.707 93.5360   2
  -9  -9   7-8.78100 91.0063   2
  -9   9  -7 70.2288 52.7496   2
  -7  -9   9-57.2788 89.2915   2
  -9  -9   9-13.8911 94.0217   2
 -10   0   0 190.247 56.8370   2
   0 -10   0 156.900 65.6584   2
   0 -10   0 207.829 207.267   1
 -10   0   0 401.796 252.615   1
   2  10  -2 595.755 426.185   1
   2 -10   2 921.960 299.995   1
   2  10  -2 1014.98 158.250   2
 -10  -2  -2 1035.78 152.828   2
  10   2  -2 1412.12 155.313   2
   2 -10   2 1286.16 154.424   2
  10   2   0-9.68083 60.3072   2
  10  -2   0 74.9612 40.7477   2
   0 -10   2 402.016 322.341   1
   2 -10   0 139.325 61.5153   2
 -10   2   0 121.080 38.9833   2
 -10  -2   0 123.350 61.7294   2
 -10   0  -2 102.920 50.9856   2
  -2  10   0 260.383 317.216   1
 -10   0   2 92.2157 52.3154   2
   2  10   0-177.083 377.840   1
   2  10   0 43.4791 53.8367   2
   0 -10   2 118.197 65.1084   2
 -10  -2   0 153.047 278.938   1
 -10   0   2-218.924 326.044   1
 -10   2   0-98.5279 203.339   1
  -2 -10   0 6.21204 67.4618   2
  -2 -10   0-119.110 217.455   1
 -10   2  -2 1216.43 149.662   2
  10   2   2 923.068 367.946   1
  10  -2  -2 1467.88 154.340   2
  -2  10  -2 906.689 158.357   2
  -2 -10   2 1362.91 168.207   2
 -10  -2   2 682.779 390.868   1
 -10  -2   2 1369.57 163.201   2
  -2 -10   2 1466.13 388.066   1
   4 -10   4 134.519 347.224   1
   4  10  -4 854.145 132.436   2
  10   4  -4 947.253 126.957   2
   4 -10   4 738.751 113.530   2
  10  -4   4 356.861 187.481   1
   2  10  -4 962.619 145.131   2
   4  10  -2 756.671 145.248   2
   2 -10   4 1076.52 395.980   1
   4 -10   2 1214.15 239.894   1
 -10  -4  -2 927.598 143.332   2
   4  10  -2 737.706 458.206   1
  10   2  -4 1348.18 143.970   2
   4 -10   2 1008.13 134.411   2
  10   4  -2 901.025 142.253   2
   2 -10   4 1371.47 141.683   2
  -4 -10   0 3.40281 72.2483   2
  10   4   0-46.8249 63.9757   2
 -10  -4   0-14.6225 65.9804   2
   0  10  -4-50.3495 63.9140   2
  -4  10   0-72.7545 309.723   1
  10   4   0 199.408 383.848   1
  -4 -10   0-167.170 250.167   1
 -10   4   0-79.1120 142.811   1
   0 -10   4-14.0800 396.732   1
   4  10   0 226.288 404.435   1
  10  -4   0 25.8110 28.4811   2
  10   0  -4 48.3277 58.6320   2
 -10  -4   0 68.3701 325.832   1
   0 -10   4-68.1406 68.2045   2
   4  10   0 64.6564 60.3079   2
  -4  10  -2 401.483 108.182   2
  10   4   2 491.734 399.883   1
  -2 -10   4 1104.52 451.757   1
  -2 -10   4 1149.44 134.285   2
 -10  -4   2-14.6468 419.975   1
 -10   2  -4 554.357 106.166   2
  -2  10  -4 970.993 125.614   2
  -4 -10   2 1018.04 134.300   2
 -10  -4   2 1306.34 131.702   2
 -10  -2   4 934.751 123.288   2
  -4 -10   2 1521.26 417.595   1
  10  -4  -2 1052.77 108.113   2
  -4  10  -4 631.762 89.0071   2
  -4 -10   4 1035.48 482.316   1
  -4 -10   4 1000.67 115.552   2
   6  10  -6-60.8603 87.7731   2
  10   6  -6-3.92525 82.3019   2
   6 -10   6-206.708 361.494   1
   6  10  -4 81.1218 86.6461   2
  10   6  -4 194.850 81.7862   2
   4  10  -6 15.1521 81.6031   2
   4 -10   6-88.6006 391.537   1
   6 -10   4-214.323 265.674   1
  10   4  -6 201.441 77.4881   2
   6 -10   4 24.1623 49.8527   2
   6  10  -2 78.4737 79.7581   2
  10   6  -2 24.4649 77.2795   2
   6 -10   2 33.8638 48.8942   2
  10   2  -6 32.8483 71.6358   2
  -6  10   0 43.3140 291.161   1
   6 -10   0 46.6484 51.0120   2
  -6 -10   0-22.1590 74.7394   2
   0  10  -6 28.9820 68.7851   2
   0 -10   6 64.4253 68.7052   2
   0 -10   6 314.228 427.533   1
  -6 -10   0-131.008 276.846   1
  10   6   0-828.529 449.467   1
   6  10   0-73.8795 69.2398   2
  10   6   0-40.8330 72.4132   2
   6  10   0 936.389 443.953   1
  -2 -10   6 410.799 466.446   1
  -2 -10   6 35.0968 75.0260   2
  -2  10  -6 70.0133 65.7712   2
  10   6   2 81.9451 418.894   1
  -6 -10   2-321.203 415.871   1
  -6  10  -4 68.7930 54.4573   2
  -4  10  -6 119.248 64.6790   2
  -6 -10   4 65.6588 90.1837   2
 -10  -6   4 88.1768 83.6741   2
  -4 -10   6 15.1523 81.2571   2
  -6  10  -6-46.7807 59.9291   2
 -10  -6   6 180.403 84.0343   2
  -6 -10   6-118.655 508.305   1
  -6 -10   6 101.416 88.3749   2
 -10  -6   6-363.026 507.195   1
   8  10  -8 4.53492 92.1895   2
  10   8  -8 116.746 94.0069   2
   8   8 -10-40.7935 86.9400   2
   8  10  -6-51.8232 87.3322   2
  10   8  -6 55.2855 87.6221   2
   6  10  -8-17.2032 88.8946   2
  10  -8   6 199.787 240.166   1
   8  10  -4 62.1409 88.2292   2
  10   8  -4 72.9595 85.6253   2
   4  10  -8-4.05848 83.5607   2
  10   4  -8 74.9737 82.0351   2
   8 -10   4 206.846 151.268   1
   8  10  -2 36.2217 85.6507   2
  -8 -10  -2-64.1283 80.1040   2
  10   8  -2 78.2564 83.8298   2
 -10  -8  -2 30.8898 86.0140   2
   8 -10   2 3.41355 38.3102   2
   8 -10   0 2.71562 44.8189   2
  -8 -10   0 19.8870 83.6385   2
  10   8   0-15.3877 76.8322   2
 -10  -8   0-3.84454 86.0027   2
  -8 -10   0 10.8487 301.359   1
   8  10   0 213.270 501.629   1
 -10  -8   0 368.204 325.874   1
   0  10  -8 35.5449 75.1494   2
  -8  10   0 26.7513 269.104   1
  10   8   0 468.513 489.750   1
   8  10   0 43.7684 72.7808   2
 -10  -8   2-400.001 441.123   1
  -2 -10   8 38.1001 79.8156   2
   8  10   2-346.006 442.168   1
  10   8   2 275.065 465.979   1
  -8 -10   2 72.4171 89.4494   2
 -10  -8   2 62.5677 89.1782   2
  -2  10  -8-55.9161 72.4851   2
  -8 -10   2 15.9416 443.602   1
  -8 -10   4-19.8946 537.188   1
 -10  -8   4 653.704 509.914   1
  -4  10  -8 126.396 70.6095   2
  -8 -10   4 132.488 93.1215   2
 -10  -8   4 8.10191 88.2770   2
  -4 -10   8-40.5860 84.5102   2
  -8  10  -6 39.2569 54.3723   2
 -10  -8   6-55.2543 89.6625   2
  -8 -10   6 84.1619 558.240   1
 -10   8  -6-0.98175 38.7702   2
  -6  10  -8 83.8735 67.1547   2
  -6 -10   8 34.4017 92.2870   2
 -10  -8   6 517.703 542.243   1
  -8 -10   6 38.8549 90.8644   2
 -10  -8   8-40.3900 91.9334   2
  -8  10  -8 28.2631 61.8547   2
  -8 -10   8 154.699 567.431   1
  -8 -10   8-27.2012 92.7208   2
  10  10 -10 64.6505 105.354   2
  10  10  -8-14.2854 98.0569   2
   8  10 -10 9.54923 95.2112   2
  10   8 -10 80.7022 95.7860   2
  10  10  -6 36.5581 93.5815   2
  10 -10   6 287.588 223.437   1
   6  10 -10 146.270 94.8063   2
  10  10  -4 114.695 97.5996   2
   4  10 -10-74.1224 92.0298   2
 -10 -10  -2-140.986 93.4524   2
  10  10  -2-8.60514 94.4414   2
 -10 -10   0 12.7596 93.1796   2
  10 -10   0 5.43693 30.1762   2
   0  10 -10 86.4036 78.8252   2
  10  10   0-38.3000 78.2175   2
 -10 -10   2 47.3057 95.2086   2
  10  10   2 142.034 501.477   1
 -10 -10   4 1281.78 552.201   1
 -10 -10   4 17.6373 98.7569   2
 -10  10  -6 37.4820 44.0263   2
 -10 -10   6-22.8377 97.8717   2
 -10  10  -8-36.2394 58.8026   2
 -10 -10   8 371.147 599.557   1
 -10 -10   8 23.7980 97.2022   2
 -11   1   1 270.339 57.4251   2
   1 -11   1 289.236 74.3490   2
  11  -1   1 37.6351 33.9838   2
 -11  -1  -1 140.279 196.451   1
   1 -11   1 318.192 221.548   1
 -11  -1  -1 153.722 63.4612   2
  -1 -11  -1 246.608 77.9517   2
 -11   1   1 651.489 325.319   1
  -1  11   1 84.9947 300.259   1
   1 -11  -1 106.643 73.2178   2
 -11  -1   1 296.563 344.512   1
  -1  11  -1 621.045 394.530   1
  11  -1  -1 235.880 60.0641   2
  -1 -11   1 172.853 77.5743   2
 -11   1  -1 173.997 169.679   1
  -1 -11   1 124.753 277.249   1
 -11   1  -1 253.209 57.1672   2
 -11  -1   1 201.204 66.4709   2
  -1  11  -1 112.762 57.8928   2
   3  11  -3 571.384 116.444   2
  11  -3   3 378.563 248.145   1
  11   3  -3 664.864 108.463   2
   3 -11   3 678.002 104.897   2
 -11  -3  -3 519.174 105.192   2
   3 -11   3 1002.97 343.184   1
 -11  -1  -3 122.173 63.1667   2
 -11  -3  -1 84.8419 68.7191   2
  -3  11   1 87.6533 288.229   1
   3  11  -1-153.469 442.875   1
 -11  -3  -1 146.322 236.035   1
  11  -1   3-66.5625 292.783   1
 -11   3   1 237.538 268.632   1
   1 -11   3 153.786 71.3737   2
   1 -11   3 727.363 366.740   1
  11   3  -1 69.9477 69.4150   2
  -3 -11  -1 112.690 77.8354   2
   3  11  -1 3.49688 73.1186   2
  -1 -11   3 221.902 419.452   1
 -11   1  -3 52.7761 51.0247   2
   3  11   1-368.121 402.707   1
  11   1   3-67.6000 338.503   1
  -3 -11   1 122.401 79.0986   2
  -3  11  -1-112.701 365.768   1
 -11  -1   3 32.4286 62.8601   2
  11  -1  -3 112.729 57.5875   2
  -1  11  -3 2.95633 70.9735   2
 -11  -3   1-196.920 355.337   1
  -1 -11   3 176.724 79.1766   2
  11  -3  -1 88.1050 46.2884   2
  -3 -11   1-31.4380 285.257   1
 -11  -3   1 61.1474 70.4884   2
 -11  -1   3 262.899 378.579   1
 -11   3  -1 47.4202 35.0337   2
  -3 -11   3 121.012 423.899   1
 -11  -3   3 60.7244 438.039   1
  11  -3  -3 682.374 93.0459   2
  -3 -11   3 760.680 120.257   2
 -11   3  -3 549.085 82.6859   2
 -11  -3   3 810.943 111.811   2
  -3  11  -3 434.386 101.306   2
  11   5  -5-3.76881 80.8903   2
   5  11  -5 96.1958 88.1029   2
   5 -11   5 83.6042 60.3014   2
  11  -5   5 194.340 143.361   1
   5 -11   5 47.3582 384.430   1
   5  11  -3 50.1457 89.0066   2
   3  11  -5 156.836 88.0565   2
  11   5  -3 98.9630 83.6261   2
  11   3  -5 228.987 80.3440   2
   5 -11   3 235.071 238.461   1
   3 -11   5 152.387 72.6613   2
   5 -11   3 143.127 64.5845   2
 -11  -5  -3 199.224 83.6349   2
   5  11  -1 45.3937 79.6302   2
  11   5  -1 16.8964 77.4526   2
   1  11  -5 158.598 77.3622   2
  -5 -11  -1 3.79230 82.1124   2
   5 -11   1 165.235 60.1637   2
  -5 -11  -1 106.613 274.702   1
   1 -11   5 129.021 73.5107   2
   1 -11   5 214.939 436.331   1
 -11  -5  -1-73.0770 77.3611   2
   5  11  -1-368.816 474.754   1
  -5  11   1-271.861 282.626   1
 -11   5   1-64.7143 215.064   1
 -11  -5  -1 25.4210 250.108   1
  11  -5  -1 142.705 38.8468   2
   5 -11  -1 33.1068 60.2639   2
  -1  11  -5 160.426 76.7140   2
  -5 -11   1 139.952 86.5632   2
   5  11   1-637.944 465.527   1
  11   5   1 420.784 429.792   1
 -11  -5   1 212.732 79.7115   2
  -5 -11   1 89.4194 355.547   1
  -1 -11   5 201.876 486.760   1
  11  -1  -5 157.901 65.1490   2
  -1 -11   5 82.7704 78.0337   2
  -5  11  -1 161.602 348.297   1
 -11  -5   1 414.201 385.253   1
  11   5   1 3.32426 62.0058   2
  -5 -11   3 245.011 449.376   1
  11  -5  -3 74.9245 48.6121   2
  11   5   3-15.3341 403.781   1
  -5 -11   3 154.285 89.9574   2
 -11  -5   3 117.266 456.312   1
 -11  -3   5 198.071 81.4220   2
  -3 -11   5 236.732 500.038   1
 -11  -5   3 141.269 87.1185   2
  -5  11  -3 143.097 58.2955   2
  -3  11  -5 183.352 72.0651   2
  -5  11  -5 39.3300 63.2775   2
 -11   5  -5 83.9525 34.3135   2
 -11  -5   5-348.477 498.946   1
  -5 -11   5 209.381 518.759   1
  -5 -11   5 276.552 90.9207   2
 -11  -5   5 11.2980 82.2884   2
  11   7  -7 73.9497 91.7463   2
   7 -11   7-23.8715 395.470   1
   7  11  -7 107.034 96.8572   2
  11   7  -5 94.7078 88.6278   2
   5  11  -7 84.3520 89.6290   2
   5 -11   7 288.833 440.198   1
  11   5  -7 64.8867 85.2960   2
   7 -11   5-191.176 306.972   1
   7  11  -5 25.6303 93.7175   2
 -11  -7  -3 38.2932 77.7904   2
  11   7  -3-11.7986 82.7176   2
   7 -11   3 124.151 50.0936   2
   7  11  -3 4.13302 87.5078   2
  11   3  -7-3.76705 79.4862   2
   7  11  -1-24.3587 82.1534   2
  -7 -11  -1 202.921 91.1949   2
  -7  11   1 100.029 272.421   1
   1  11  -7 40.7514 80.5234   2
  -7 -11  -1 114.071 296.156   1
 -11  -7  -1 269.918 275.075   1
   7 -11   1-95.9334 54.4523   2
   7  11  -1 19.7870 513.237   1
  11   7  -1-19.0771 82.4539   2
  -1 -11   7 59.2983 78.0942   2
   7 -11  -1 30.3998 58.6183   2
  11   7   1-552.301 479.199   1
  -7 -11   1-101.469 87.0746   2
  -1  11  -7-13.7208 74.4508   2
  -1 -11   7 307.191 486.745   1
   7  11   1 77.1083 492.407   1
  -7 -11   1-465.967 391.232   1
   7  11   1 36.5361 51.6325   2
  11   7   1-22.6817 65.1631   2
  -3 -11   7 55.5370 83.1465   2
  -7 -11   3-402.424 465.328   1
  11   7   3-313.148 437.885   1
  -3  11  -7-6.27563 72.2409   2
  -7 -11   3 8.26414 89.5595   2
  -3 -11   7-174.051 510.620   1
  -5 -11   7-37.9555 88.3544   2
  -7  11  -5 68.8429 59.2271   2
  -5  11  -7-2.81631 68.2275   2
  -7 -11   5-324.435 539.539   1
  -7 -11   5 34.1667 92.9276   2
  -7 -11   7 4.45891 93.1421   2
  -7  11  -7-36.6637 66.2155   2
 -11  -7   7-78.2470 92.2059   2
   9  11  -9 136.830 102.322   2
  11   9  -9-14.5531 99.2768   2
   9  11  -7-103.211 96.8762   2
  11   9  -7-111.357 98.3637   2
   7  11  -9 107.662 96.2765   2
  11   7  -9 55.3160 93.2035   2
  11  -9   7 92.2256 265.964   1
   9  11  -5-31.6645 95.2765   2
  11   9  -5 44.5256 92.4140   2
   9 -11   5-121.181 179.998   1
   5  11  -9 44.6748 91.3290   2
  11   5  -9 65.5167 86.3516   2
   9  11  -3 4.39900 95.2731   2
  11   9  -3-12.9208 94.2170   2
  -9  11   1-6.92072 266.498   1
   9  11  -1-506.134 543.993   1
  -9 -11  -1-38.8661 91.4778   2
  -9 -11  -1-44.1197 306.963   1
   1  11  -9 36.1362 87.8487   2
   9 -11   1 66.6233 43.4734   2
   9  11  -1 82.2420 90.1563   2
   9 -11  -1-14.5843 51.6441   2
  11   9   1 388.426 517.577   1
  -9 -11   1 4.32670 94.1166   2
 -11  -9   1-151.760 96.8658   2
  -1  11  -9 147.289 84.9262   2
  -9 -11   1-43.8138 402.469   1
   9  11   1 64.8038 57.9781   2
   9  11   1-189.515 526.030   1
  -3 -11   9 50.9526 88.3211   2
  -3  11  -9 133.915 82.3297   2
  -9 -11   3 4.39607 97.6658   2
 -11  -9   3-455.307 496.041   1
 -11  -9   3-111.910 97.3156   2
  -9 -11   3-683.945 491.336   1
  -5 -11   9 4.46624 93.1982   2
  -9 -11   5 238.942 564.400   1
  -5  11  -9 74.8166 76.0945   2
  -9 -11   5-104.002 99.1319   2
 -11  -9   5-26.6918 97.2757   2
  -9  11  -5-251.695 56.3372   2
 -11  -9   7-157.618 99.9982   2
  -9 -11   7 114.312 598.071   1
  -7 -11   9-342.195 588.161   1
 -11   9  -7-8.96056 43.7083   2
  -7 -11   9-93.6006 98.8723   2
 -11  -9   7 135.568 572.661   1
  -7  11  -9-100.185 72.3042   2
  -9  11  -7-7.87414 58.5506   2
  -9 -11   7 9.37946 99.4517   2
 -11  -9   9 212.674 605.185   1
  -9 -11   9-92.8181 96.7885   2
 -11  -9   9 67.8754 98.1877   2
  -9  11  -9 79.8727 69.4827   2
  -9 -11   9 571.383 628.620   1
  11  11  -9 66.0684 106.737   2
   9  11 -11 81.4953 102.787   2
  11   9 -11 65.9272 97.1958   2
  11 -11   9 141.258 380.392   1
  11  11  -7 127.721 102.364   2
   7  11 -11 88.5260 99.7300   2
  11 -11   7-85.3784 233.356   1
  11  11  -5-90.5297 99.1210   2
   5  11 -11 4.73455 95.1252   2
  11  11  -3-4.65192 101.403   2
 -11 -11  -1 31.9929 97.6390   2
 -11 -11  -1 151.740 330.617   1
 -11  11   1-51.3579 254.352   1
  11  11  -1 73.3709 92.7395   2
  11 -11  -1-13.3389 40.8872   2
 -11 -11   1-41.2471 98.8267   2
  11  11   1-378.774 565.283   1
 -11 -11   1 219.538 381.810   1
  11  11   1 64.0425 52.6882   2
 -11 -11   3-18.5974 105.045   2
 -11 -11   3 73.6860 505.841   1
 -11 -11   5-43.2625 582.797   1
 -11 -11   5 114.297 102.286   2
 -11  11  -7 15.8577 45.9177   2
 -11 -11   7 4.90982 101.399   2
 -11 -11   7 143.578 628.758   1
 -11 -11   9-10.1594 104.310   2
 -11 -11   9 396.129 634.050   1
   0 -12   0 169.050 83.8669   2
  12   0   0 211.387 69.2732   2
 -12   0   0 181.510 272.581   1
 -12   0   0 310.197 72.9039   2
 -12  -2  -2 21.9657 67.8359   2
 -12   2   2 345.183 331.698   1
   0  12  -2 109.408 73.6935   2
  -2 -12   0 100.661 79.3748   2
  12   0   2-137.739 347.853   1
  -2 -12   0-55.1408 263.831   1
  12   0  -2 49.9075 63.7002   2
 -12   0  -2 124.250 61.0923   2
   0 -12   2 3.31655 75.6137   2
  -2  12   0 28.7334 395.074   1
 -12   2   0-6.66492 47.2217   2
 -12   2   0 106.295 220.047   1
  12   2   0 47.2855 65.8097   2
   0 -12   2 280.220 331.134   1
 -12  -2   0-2.77940 67.2542   2
 -12  -2   0 121.679 293.288   1
   0  12  -2-291.154 444.000   1
 -12   0   2 266.702 383.996   1
 -12   0   2 84.7904 60.5779   2
  12  -2   0 69.9431 49.1063   2
 -12  -2   2 112.187 69.3668   2
  12  -2  -2 26.4059 56.4068   2
 -12  -2   2-254.791 410.910   1
  -2 -12   2-25.2703 80.5978   2
  12   2   2 160.388 395.861   1
 -12   2  -2-6.12219 47.5398   2
  -2 -12   2 536.580 352.159   1
  -2  12  -2-21.0209 62.1889   2
   4  12  -4-67.8603 88.5050   2
  12   4  -4-46.9900 82.0005   2
  12  -4   4-255.252 226.462   1
   4 -12   4 52.6771 67.5331   2
 -12  -2  -4 68.6494 69.9356   2
  12   4  -2 23.7912 76.7320   2
 -12  -4  -2 32.5791 77.2625   2
  12  -2   4 137.560 300.882   1
 -12   4   2-161.474 295.090   1
   4 -12   2 190.834 222.209   1
   4  12  -2 189.580 497.226   1
   4 -12   2 74.5202 66.8592   2
   4  12  -2 85.5380 86.5843   2
   2 -12   4 208.807 78.4829   2
   2 -12   4-230.010 385.508   1
   0 -12   4 319.571 417.933   1
   4 -12   0-24.3668 66.6601   2
  -4 -12   0-54.1053 82.0720   2
   4  12   0-123.667 65.8769   2
 -12   4   0-111.610 133.014   1
  12  -4   0 0.97991 30.0331   2
  -4 -12   0 276.626 284.715   1
  -4  12   0 64.4338 384.318   1
 -12  -4   0 91.5940 77.7409   2
  12   0  -4 54.3534 66.1739   2
 -12  -4   0 507.166 320.443   1
   0  12  -4-30.8331 75.8589   2
   0 -12   4-44.5622 77.7656   2
  12   0   4-345.859 337.383   1
   4  12   0 358.112 475.672   1
 -12   0  -4-74.0035 60.8197   2
  12   2   4-459.667 341.326   1
  -2  12  -4 56.0721 74.8927   2
  -2 -12   4 625.341 472.383   1
 -12   2  -4 104.975 53.2214   2
 -12  -2   4 84.0362 72.5123   2
 -12  -4   2-385.088 434.062   1
  12  -4  -2 87.0563 50.5896   2
  -4 -12   2 19.4414 86.3225   2
  12  -2  -4 72.8559 65.4134   2
  -4 -12   2-273.255 420.987   1
 -12  -4   2-67.9044 79.4577   2
  -4  12  -2 13.3025 39.0816   2
 -12  -2   4-204.476 442.851   1
 -12  -4   4 79.4546 80.4251   2
  -4 -12   4-253.978 508.330   1
  -4  12  -4-11.0879 68.4963   2
 -12  -4   4-369.213 477.552   1
 -12   4  -4 29.0018 37.5669   2
  -4 -12   4-7.98413 88.8303   2
  12  -4  -4 22.1672 56.9088   2
   6 -12   6 114.842 415.833   1
   6  12  -6-22.0427 94.8033   2
   6 -12   4-92.5098 59.1642   2
   4 -12   6 60.3975 68.9832   2
   6  12  -4 25.5237 89.5674   2
  12   6  -4-103.651 88.2567   2
   4  12  -6-4.16198 87.5669   2
  12   4  -6-31.1601 83.3875   2
   6 -12   4-49.8718 244.663   1
   4 -12   6-402.126 437.662   1
   6  12  -2 145.469 89.1262   2
   2 -12   6-60.1414 73.0168   2
  12   6  -2 49.6483 83.6889   2
   2  12  -6-3.90379 81.2772   2
   6 -12   2 11.3332 60.0009   2
   6  12   0 764.595 544.574   1
   6 -12   0 28.2903 64.1970   2
   0 -12   6 134.415 82.2209   2
   0  12  -6 87.1537 80.7648   2
  -6 -12   0 99.0476 92.6766   2
  -6 -12   0 569.447 311.592   1
 -12  -6   0 211.790 320.948   1
   6  12   0 82.5518 74.8653   2
  -6  12   0-11.5370 371.964   1
  12   0  -6 32.8901 72.5322   2
  12   6   0 37.2964 80.6822   2
   0 -12   6 230.386 486.266   1
  -2  12  -6 30.0561 75.6446   2
 -12  -6   2 597.137 451.826   1
  -6 -12   2-58.1807 91.1025   2
  12  -6  -2 20.3230 41.4741   2
  -2 -12   6-39.0477 83.2783   2
 -12  -6   2-30.5280 85.7490   2
  -6 -12   2 308.152 450.119   1
  -2 -12   6 476.114 508.187   1
 -12  -6   4 179.210 88.8316   2
  -6 -12   4-347.894 515.512   1
 -12  -4   6-77.8344 82.4531   2
  -4  12  -6-48.3062 72.9108   2
  -6 -12   4 102.085 93.8233   2
 -12  -6   4 368.618 534.665   1
  -4 -12   6 284.178 538.050   1
  -4 -12   6 158.170 91.6896   2
  -6  12  -4 18.9775 60.0231   2
 -12  -6   6 37.8678 90.6291   2
  -6  12  -6 58.2817 69.4805   2
  -6 -12   6-64.4716 573.502   1
  -6 -12   6 114.614 96.7769   2
   8 -12   8-466.613 434.103   1
   8  12  -8-110.816 102.510   2
  12   8  -8 33.1216 97.1526   2
   8  12  -6 153.240 99.1563   2
  12   8  -6 72.3037 97.0728   2
   6  12  -8 82.9168 96.3741   2
  12   6  -8-84.9618 96.6211   2
   6 -12   8-74.2567 464.642   1
   8 -12   6-323.289 336.418   1
   8  12  -4 36.0320 96.9490   2
  12   8  -4 52.0841 93.5024   2
   4 -12   8-98.4716 470.279   1
   8  12  -2 17.6529 93.4361   2
 -12  -8  -2 199.197 94.3427   2
   2  12  -8-12.4535 86.7054   2
   2 -12   8 71.1606 484.791   1
   8 -12   2 29.9977 54.1856   2
  -8  12   0 285.310 345.431   1
  12   8   0 928.905 546.484   1
   8 -12   0 67.8161 59.4585   2
  -8 -12   0-91.9709 98.7168   2
   0  12  -8-27.3387 85.0593   2
 -12  -8   0 33.1461 94.1386   2
  -8 -12   0-179.028 317.969   1
   8  12   0-725.983 557.182   1
 -12  -8   0 309.994 352.365   1
   8  12   0 56.9523 76.0003   2
  12   8   0 37.3184 83.2613   2
  -2 -12   8 789.589 542.599   1
  -2 -12   8 66.4367 86.1264   2
  -2  12  -8 32.8103 80.5905   2
  -8 -12   2 163.242 98.2112   2
  -8 -12   2-120.518 485.379   1
  12  -8  -2 54.5514 37.6516   2
  12   8   2-40.4530 523.366   1
  -4 -12   8-153.443 96.8913   2
  -8 -12   4-362.238 510.231   1
  -4  12  -8 124.405 77.2150   2
  -8 -12   4-238.650 102.826   2
  -8  12  -6-6.56523 63.7358   2
  -6  12  -8 45.6206 74.2958   2
  -8 -12   6 66.1211 575.705   1
  -6 -12   8 538.888 584.461   1
  -8 -12   6 106.747 99.1820   2
  -6 -12   8-13.8187 96.5947   2
  -8 -12   8 19.2681 99.1553   2
  -8  12  -8 39.8084 68.8489   2
  -8 -12   8 164.373 622.121   1
 -12   8  -8 37.8577 46.6578   2
  10  12 -10-82.9939 109.709   2
  12  10 -10-149.687 109.259   2
  10 -12  10 271.305 445.173   1
  10 -12   8-133.197 384.755   1
  10  12  -8 125.471 107.888   2
  12  10  -8 34.8484 102.945   2
  12 -10   8 40.4897 280.535   1
   8  12 -10 85.2220 107.764   2
  12   8 -10-29.7448 103.725   2
  10  12  -6 58.3827 101.323   2
  12  10  -6 28.8626 99.5562   2
  10 -12   6-146.836 169.215   1
   6  12 -10-144.857 99.8525   2
  10  12  -4-66.3796 100.323   2
  12  10  -4-18.6801 97.5377   2
  10  12  -2-27.9575 94.9269   2
  12  10  -2-41.1379 97.3523   2
   2  12 -10 22.1696 91.2836   2
  12  10   0-198.355 573.958   1
  10  12   0 22.5366 559.312   1
 -10 -12   0 78.5995 98.6826   2
 -10 -12   0 283.394 332.717   1
  10 -12   0-33.7043 46.4207   2
  10  12   0 9.25143 79.1944   2
  12  10   0-36.1935 83.3991   2
  12  10   2-66.2818 548.931   1
 -10 -12   2 13.9685 99.6140   2
  -2  12 -10-31.9953 83.7139   2
 -12 -10   2 27.4065 102.174   2
 -10 -12   4-742.468 557.681   1
 -12 -10   4 631.942 635.113   1
  -4  12 -10-120.327 84.4606   2
 -10 -12   4 4.73939 100.029   2
 -12 -10   4-13.9969 102.222   2
  -6 -12  10 115.875 95.8274   2
 -10  12  -6-80.0987 42.4230   2
 -10 -12   6 747.792 626.229   1
  -6  12 -10-6.98817 78.3576   2
 -12 -10   6-342.279 605.702   1
 -10 -12   6 204.257 106.987   2
 -12 -10   6 24.0299 100.729   2
  -6 -12  10-188.327 601.009   1
 -10 -12   8-1026.93 647.810   1
 -12 -10   8-89.5544 100.564   2
 -10  12  -8-93.7453 64.6253   2
  -8 -12  10-10.0241 106.301   2
 -12 -10   8-630.497 647.428   1
  -8 -12  10-73.2955 646.998   1
  -8  12 -10-22.2723 75.8406   2
 -10 -12   8-15.0463 103.451   2
 -10 -12  10-72.5939 110.305   2
 -10 -12  10-328.618 657.408   1
 -12 -10  10-804.368 653.394   1
  12  12  -6-5.07474 104.127   2
   6  12 -12 172.031 98.7755   2
  12  12  -4 89.3943 105.512   2
  12  12  -2 53.8178 101.435   2
 -12  12   2-108.835 269.064   1
 -12 -12   0 126.254 104.794   2
 -12 -12   0-173.666 347.736   1
  12  12   0-142.063 607.307   1
  12  12   0-63.1815 83.8796   2
  12 -12  -2-11.0772 45.0250   2
 -12 -12   2-14.6695 105.226   2
 -12 -12   2-313.555 460.222   1
 -12 -12   4 233.282 109.978   2
 -12 -12   4-711.024 571.362   1
 -12 -12   6 115.189 625.749   1
 -12 -12   6-10.1438 106.631   2
  13   1  -1-44.5619 70.1088   2
 -13   1   1 2.26781 58.3266   2
  -1  13   1-394.253 392.027   1
 -13  -1  -1 418.541 219.360   1
   1  13  -1 269.777 479.005   1
 -13  -1  -1 47.7036 69.0248   2
 -13   1   1-258.204 338.675   1
   1  13  -1 7.37283 68.4316   2
  13  -1  -1 99.8106 63.5808   2
  -1 -13   1-55.3133 88.7810   2
  -1 -13   1 47.1478 278.222   1
  -1  13  -1-365.522 470.353   1
 -13   1  -1 22.6863 60.0239   2
 -13  -1   1 66.7942 69.9922   2
  -1  13  -1 37.4344 41.3038   2
  13   1   1 7.95740 48.7806   2
 -13  -1   1-79.5400 351.792   1
  13   3  -3-27.6844 76.9232   2
 -13  -3  -3-41.6971 77.0925   2
   3 -13   3 216.166 290.387   1
   3 -13   3-81.4570 75.3092   2
   1  13  -3 220.463 85.9762   2
  13   3  -1-45.7312 78.4062   2
  -3  13   1 290.671 375.455   1
  -3 -13  -1 3.97977 82.2561   2
  13   1  -3 36.5515 70.6233   2
 -13  -1  -3-139.077 85.6543   2
 -13   3   1 309.703 280.822   1
  13  -1   3 150.638 344.441   1
   3 -13   1 18.5999 73.7957   2
 -13  -3  -1 97.1416 250.437   1
 -13  -3  -1-31.7536 75.0458   2
 -13   1   3 458.932 396.469   1
 -13  -1   3-458.841 440.762   1
  13  -3  -1 5.12777 51.0322   2
  13   1   3 26.0231 408.211   1
   3 -13  -1 191.628 73.9998   2
 -13  -1   3-9.12873 66.4454   2
  -3 -13   1 75.1367 84.7803   2
  13  -1  -3 55.1094 66.0054   2
   3  13   1 382.543 464.969   1
 -13   1  -3-6.20604 57.8528   2
  -3 -13   1-313.083 311.155   1
  -3  13  -1-363.303 441.565   1
  -1  13  -3 51.7047 74.9600   2
 -13  -3   1 13.0546 76.1342   2
  -1 -13   3-160.600 421.457   1
 -13  -3   1-38.7316 380.186   1
  13   3   1 123.946 63.3036   2
  13  -3  -3 2.21318 59.4763   2
  -3 -13   3 92.2226 88.8225   2
 -13  -3   3 32.7813 462.428   1
 -13   3  -3-15.8971 44.8975   2
  13   3   3-328.070 455.497   1
  -3 -13   3-381.652 453.202   1
  -3  13  -3 28.1831 66.9828   2
 -13  -3   3-44.9466 77.7424   2
   5  13  -5-13.1513 92.7973   2
   5 -13   5-8.81402 69.6821   2
   5 -13   5 163.353 369.796   1
   3 -13   5-306.701 417.669   1
   5  13  -3-29.8628 91.7642   2
  13  -3   5-186.474 305.323   1
 -13  -5  -3-129.037 82.8506   2
   5 -13   3 42.6332 235.111   1
   5 -13   3-27.7465 68.5478   2
   3 -13   5 29.5922 75.8706   2
  -5  13   1 303.614 386.878   1
   1  13  -5-77.4876 85.2481   2
   1 -13   5 147.144 460.283   1
   5  13  -1-102.646 520.847   1
  -5 -13  -1 143.576 89.8072   2
   5 -13   1 27.6144 69.0043   2
 -13  -5  -1-25.5570 85.2392   2
 -13  -5  -1 176.950 279.011   1
  13   1  -5 10.1712 75.3815   2
 -13   5   1 114.268 214.404   1
   1 -13   5-14.3819 81.0804   2
  13  -1   5-9.65542 303.944   1
 -13   1  -5-2.28751 61.4274   2
   5 -13  -1 5.79689 69.0390   2
  -1  13  -5 43.1165 80.4751   2
  -1 -13   5 317.135 493.043   1
  -5 -13   1 189.467 94.4266   2
  13  -5  -1-26.9392 41.7772   2
  -5  13  -1-296.918 429.750   1
   5  13   1 160.489 491.267   1
  13  -1  -5-24.4877 73.0828   2
 -13  -5   1 3.70991 88.0456   2
  -1 -13   5 7.75150 86.3949   2
  -3  13  -5 39.4289 78.0296   2
 -13   3  -5 42.3479 51.0066   2
  -3 -13   5-488.984 528.344   1
 -13  -5   3 721.680 518.954   1
  -5 -13   3-55.4603 90.9938   2
  13  -5  -3 33.0705 53.6478   2
  13   5   3-175.045 473.925   1
  13  -3  -5 49.7691 66.0975   2
  -3 -13   5-86.8961 91.3555   2
 -13  -3   5 399.262 486.110   1
  -5 -13   3-16.9108 462.270   1
 -13  -5   3 61.7012 84.8441   2
  -5  13  -3-55.4761 52.6015   2
  -5  13  -5-73.4233 75.4122   2
 -13  -5   5 4.06963 86.2782   2
 -13  -5   5-178.350 528.789   1
 -13   5  -5 17.1744 30.5766   2
  -5 -13   5 87.6728 96.5724   2
   7 -13   7 142.292 420.953   1
   7  13  -7-14.3050 99.5820   2
  13   7  -7-142.919 101.256   2
   7  13  -5 36.9427 99.6157   2
  13   7  -5 127.672 95.5247   2
   5  13  -7-109.271 98.2172   2
  13   5  -7 21.6600 91.9473   2
   5 -13   7 183.960 461.515   1
   7 -13   5 188.751 261.413   1
   7  13  -3 31.5761 95.1969   2
  13   7  -3 50.8303 92.7927   2
   3 -13   7-38.9742 77.7814   2
 -13  -7  -3 45.3119 88.4387   2
   3  13  -7-147.025 93.9244   2
   3 -13   7-17.2881 499.024   1
   7 -13   3 53.8166 62.2601   2
  13   7  -1 111.373 94.5975   2
   1 -13   7-57.3836 82.4353   2
  -7  13   1-350.984 366.897   1
  -7 -13  -1 115.931 97.6788   2
   1  13  -7 40.8184 89.7342   2
 -13  -7  -1-118.389 90.8080   2
 -13  -7  -1 281.269 303.253   1
   7 -13   1-59.0181 64.8258   2
  13   1  -7 45.3285 82.6915   2
   7  13  -1 434.338 570.894   1
   7  13  -1 8.91159 87.8282   2
   1 -13   7 298.568 521.745   1
  -1 -13   7 57.1673 86.9698   2
   7 -13  -1-2.56570 67.8267   2
  -1  13  -7 84.1023 84.6389   2
  -7 -13   1-57.9149 97.5352   2
  -7 -13   1 320.260 371.648   1
 -13  -7   1-45.3349 92.8697   2
 -13  -7   1-208.894 461.186   1
   7  13   1-630.446 539.828   1
  13   7   1 73.5482 69.2362   2
  -3  13  -7-109.775 83.9314   2
  -7 -13   3 4.51018 94.8916   2
  13  -7  -3 43.2506 48.5575   2
 -13  -7   3-4.23121 94.1169   2
  -7 -13   3-268.155 484.679   1
  -3 -13   7-8.64953 91.4762   2
  -5  13  -7 12.8872 78.3168   2
  -7 -13   5-125.871 557.391   1
 -13  -5   7 168.661 550.679   1
 -13  -7   5 557.066 590.438   1
  -7 -13   5-73.8758 103.404   2
  -5 -13   7-221.972 587.223   1
  -5 -13   7-127.490 100.933   2
 -13  -7   5 26.3927 95.9528   2
  -7  13  -5 93.0238 66.2869   2
 -13  -7   7 22.4464 581.044   1
 -13  -7   7-55.2776 96.5462   2
  -7  13  -7 107.979 73.9638   2
  -7 -13   7-348.626 612.771   1
 -13   7  -7-29.4520 31.1887   2
  -7 -13   7 147.796 101.452   2
   9  13  -9-138.417 111.517   2
  13   9  -9 50.6105 106.817   2
   9 -13   9 167.125 461.192   1
   9  13  -7-79.5548 101.954   2
  13   9  -7-112.180 102.086   2
   7  13  -9-4.94653 105.354   2
   7 -13   9 159.401 482.574   1
  13   7  -9 29.0502 97.1028   2
   9 -13   7-83.6520 335.269   1
  13   9  -5-47.1067 99.9505   2
   5 -13   9 70.0733 502.581   1
   9  13  -5 33.8799 103.463   2
  13   5  -9 50.7409 94.3532   2
   9  13  -3 18.9698 102.017   2
  13   9  -3-174.089 104.029   2
   9 -13   3-6.96670 49.9144   2
   3  13  -9-91.0670 95.4199   2
   3 -13   9 56.5711 515.261   1
   1 -13   9 401.179 537.540   1
  -9 -13  -1 37.4895 99.4211   2
  -9 -13  -1 574.698 341.930   1
 -13  -9  -1-40.2303 97.8532   2
 -13  -9  -1-125.532 323.740   1
   1  13  -9-30.3745 89.3197   2
  -9  13   1 567.386 361.874   1
   9  13  -1-297.090 573.057   1
   9 -13   1 7.32517 55.1321   2
   9  13  -1 28.1448 93.3413   2
  13   9  -1-53.9840 93.8508   2
   9  13   1-753.998 568.920   1
   9 -13  -1-56.1007 60.7318   2
  13   9   1 893.374 585.296   1
  -1  13  -9 8.22187 85.6544   2
  -9 -13   1 32.8150 100.001   2
  -9 -13   1 358.100 349.926   1
 -13  -9   1-121.379 102.518   2
 -13  -9   1 379.166 424.430   1
  13   9   1 13.4213 62.8225   2
 -13  -9   3 543.224 523.072   1
  -3 -13   9-36.4355 94.4863   2
  -3  13  -9-50.2275 85.0091   2
  -3 -13   9 377.496 573.078   1
  -9 -13   3-9.48192 104.500   2
 -13  -9   3-64.0939 98.1360   2
  -9 -13   3 93.9537 505.461   1
  -5 -13   9-324.609 592.265   1
  -9 -13   5-225.341 548.714   1
  -5 -13   9 90.3567 98.7527   2
 -13  -9   5 316.488 623.530   1
  -5  13  -9-14.3512 82.0204   2
  -9 -13   5-29.0230 104.389   2
  -9  13  -7 107.666 69.0837   2
  -7 -13   9-49.4608 105.210   2
  -7  13  -9 52.2156 79.2540   2
  -7 -13   9 265.276 633.088   1
  -9 -13   7 154.050 106.333   2
  -9 -13   9 41.0017 101.478   2
  -9  13  -9-57.0457 72.4286   2
  -9 -13   9 249.841 640.832   1
  11  13  -7-41.2999 108.785   2
  13  11  -7 71.6966 105.419   2
   7  13 -11-56.5267 107.291   2
  11  13  -5-121.147 111.822   2
  13  11  -5 139.806 107.593   2
  11  13  -3-9.92239 104.169   2
  13  11  -3-24.4650 103.369   2
   3  13 -11-91.2786 96.8492   2
 -11 -13  -1 112.797 104.223   2
   1  13 -11-64.7215 94.6493   2
  11  13  -1 9.82583 90.4036   2
  13  11  -1 53.1655 90.2615   2
  11 -13  -1-1.57691 53.1104   2
  13  11   1-23.4679 609.685   1
 -11 -13   1 78.5671 105.441   2
 -11 -13   1 602.644 381.756   1
  -1  13 -11 261.380 92.9360   2
  11  13   1-430.295 586.453   1
  -3  13 -11 54.9201 88.6168   2
 -11 -13   3-44.6296 105.288   2
 -11 -13   3-58.0484 531.320   1
  -5  13 -11-51.9399 87.1631   2
 -11 -13   5 25.2201 106.779   2
 -13 -11   5 29.9290 108.196   2
  -7 -13  11 776.643 646.247   1
 -11 -13   7 272.672 650.385   1
  -7  13 -11-7.46317 84.7223   2
 -13 -11   7-143.298 106.509   2
 -11 -13   7-15.4765 106.940   2
  13  13  -3-108.486 110.583   2
 -13 -13  -1-15.3288 108.575   2
  13  13  -1-10.2441 95.0814   2
 -13 -13   1-558.534 401.862   1
 -13 -13   1 168.917 115.440   2
  13  13   1-597.982 645.370   1
 -13 -13   3 296.210 483.366   1
 -13 -13   3-25.8138 109.946   2
 -14   0   0 225.455 259.258   1
   0  14   0 278.118 486.457   1
 -14   0   0-33.8605 67.3035   2
  14   0   0 39.0981 62.3901   2
  14   2  -2-46.2591 78.7507   2
 -14   2   2-247.725 379.594   1
   2 -14   2 179.720 268.903   1
 -14  -2  -2-40.1233 76.6094   2
   2 -14   2 91.3084 81.5257   2
   2  14  -2-32.4749 82.3586   2
 -14   0   2-31.2433 67.0450   2
  14   0  -2-22.7382 70.1590   2
 -14   2   0-20.0678 54.1422   2
   2 -14   0 24.7302 79.9238   2
 -14   0   2 90.0725 395.250   1
  -2 -14   0-8.10647 87.9168   2
   0  14  -2 722.255 497.917   1
 -14   2   0-38.1125 205.321   1
 -14   0  -2 55.4548 67.5259   2
 -14  -2   0 121.711 287.274   1
 -14  -2   0 47.0037 74.9479   2
  -2  14   0-68.9650 456.777   1
   2  14   0-454.740 503.722   1
  14  -2   0 6.01729 48.6007   2
   0  14  -2 45.5425 72.8999   2
  14   2   0 18.8175 69.4830   2
 -14  -2   2-13.9437 412.988   1
  14  -2  -2-65.8901 66.4104   2
  -2 -14   2-48.7262 90.2522   2
  14   2   2 105.154 446.808   1
  -2 -14   2 328.642 341.370   1
 -14   2  -2 203.753 54.8672   2
  -2  14  -2-31.5904 58.8422   2
 -14  -2   2-39.6073 77.6330   2
 -14  -4  -4 65.9407 82.7661   2
  14   4  -4 31.4809 87.4781   2
   4 -14   4 108.096 302.285   1
   4 -14   4-117.890 78.6012   2
   2  14  -4-103.550 90.2776   2
  14   4  -2-44.8279 84.6184   2
 -14  -2  -4 41.2046 76.6698   2
  14   2  -4-17.8193 79.1191   2
 -14  -4  -2 3.58666 81.7290   2
 -14   4   2-130.233 327.656   1
   4 -14   2-28.7633 73.5009   2
   2 -14   4 407.314 414.712   1
   2 -14   4-79.0862 84.9549   2
  14  -2   4 9.44979 339.428   1
   0  14  -4-42.6735 85.9368   2
   4  14   0-502.502 540.890   1
 -14   0  -4-20.8796 69.0125   2
   4 -14   0 61.5781 74.6578   2
 -14   0   4-77.3363 448.455   1
  -4 -14   0-12.8817 91.7802   2
  -4 -14   0-296.355 308.349   1
  14   0  -4 47.7431 74.7096   2
 -14  -4   0-248.332 320.150   1
 -14  -4   0 21.6683 82.7653   2
  14   0   4 101.527 398.263   1
  -4  14   0-47.4809 455.361   1
   4  14   0-25.7610 41.9436   2
  14   4   0 21.6891 75.9961   2
 -14  -4   2 45.7614 432.367   1
  -2  14  -4 53.9035 82.4341   2
 -14  -2   4-21.3625 77.3025   2
  14  -4  -2-75.2831 55.0236   2
 -14  -2   4-173.241 489.391   1
 -14   2  -4-37.0357 57.5428   2
  14   4   2-192.206 481.096   1
  -4 -14   2-107.706 97.0881   2
  14  -2  -4-86.9284 71.0214   2
  14   2   4 135.310 443.565   1
  -4 -14   2-322.743 355.290   1
  -2 -14   4 323.175 95.7070   2
  -2 -14   4-16.4290 454.762   1
 -14  -4   4 31.4500 85.5125   2
  14   4   4-69.5538 467.522   1
  14  -4  -4-4.89248 62.7999   2
  -4 -14   4 26.3289 95.1634   2
 -14  -4   4-229.668 520.575   1
 -14   4  -4-36.6471 40.6953   2
  -4  14  -4-147.287 80.6259   2
   6  14  -6 61.6301 102.286   2
   6 -14   6 12.3465 391.877   1
   4 -14   6-294.089 439.878   1
   6  14  -4 69.2691 101.192   2
   4 -14   6 107.523 78.3304   2
  14  -4   6-338.655 300.870   1
  14   4  -6 33.5239 92.8102   2
   6 -14   4 7.42041 244.082   1
   6 -14   4 5.79525 72.0556   2
   2  14  -6 64.3748 93.3548   2
 -14  -6  -2-100.848 87.8286   2
  14   2  -6 108.708 84.3001   2
 -14   6   2-62.5279 285.537   1
   6 -14   2 62.2139 72.0032   2
   6  14  -2 72.7028 95.2989   2
  -6  14   0-71.1620 434.500   1
   0  14  -6-28.2968 89.8557   2
   6 -14   0-34.9330 72.4847   2
   0 -14   6-136.124 546.300   1
  -6 -14   0 113.088 98.3915   2
   6  14   0 242.632 568.374   1
  -6 -14   0 57.8083 321.016   1
 -14  -6   0 198.346 319.231   1
 -14  -6   0-97.0635 91.3639   2
  14   0  -6-3.57902 80.7991   2
   6  14   0-18.0953 71.3961   2
   0 -14   6 4.04431 90.2667   2
  14   6   0 60.7234 79.9320   2
  -2  14  -6 7.54003 83.8604   2
  14  -6  -2-5.13948 46.0926   2
  -2 -14   6-144.438 561.998   1
  -6 -14   2-68.1560 100.932   2
  -6 -14   2 272.189 373.872   1
  14  -2  -6-75.7894 75.9579   2
 -14  -6   2 115.679 92.9610   2
  14   6   2 19.6566 521.267   1
 -14  -6   2-359.828 451.329   1
  -2 -14   6 111.605 95.1554   2
  -4  14  -6 103.977 84.5413   2
 -14   4  -6 26.3036 52.7055   2
 -14  -4   6-133.963 87.1330   2
  -4 -14   6 869.760 581.046   1
 -14  -6   4 123.403 556.328   1
 -14  -4   6-326.136 541.324   1
  -6 -14   4-110.828 102.649   2
  14  -6  -4 12.8096 58.4168   2
  -4 -14   6 58.8059 99.0262   2
  -6 -14   4 340.424 507.055   1
  -6  14  -4-26.0692 56.1956   2
 -14  -6   4 59.9864 92.1956   2
  -6  14  -6 49.7337 79.6646   2
 -14  -6   6 17.9469 94.8688   2
  -6 -14   6 146.923 103.756   2
   8 -14   8 441.070 450.681   1
   8  14  -8 76.2304 104.868   2
  14   8  -8 59.5518 104.515   2
   8  14  -6 69.2152 105.151   2
  14   8  -6 52.5516 99.9408   2
   6  14  -8 58.7704 99.9531   2
   6 -14   8 358.779 492.472   1
   8 -14   6 143.395 276.768   1
   8  14  -4-38.6787 103.710   2
   8 -14   4-132.707 62.2152   2
  14   8  -4 106.204 99.2805   2
   4  14  -8-23.5071 99.4374   2
  14   4  -8-71.6174 92.5123   2
  14   8  -2 45.0069 96.0623   2
   2 -14   8-20.1151 82.8161   2
   2  14  -8 26.9498 95.3694   2
 -14  -8  -2 39.8901 94.4608   2
 -14   8   2 187.750 178.402   1
   8 -14   2-11.8177 64.1462   2
   2 -14   8-39.2592 550.266   1
   8  14  -2-47.6642 99.8264   2
   0 -14   8 229.001 574.225   1
   0 -14   8 170.733 88.4988   2
   0  14  -8-8.53242 90.1789   2
  -8 -14   0 23.7164 99.9422   2
   8 -14   0 2.51055 66.2971   2
  -8 -14   0 218.131 337.675   1
 -14  -8   0 241.690 354.602   1
 -14  -8   0-39.8963 97.1125   2
  -8  14   0-86.1133 410.504   1
   8  14   0-161.860 580.457   1
   8  14   0 42.6994 75.1737   2
  14  -8  -2-36.2979 28.3030   2
  -2  14  -8-40.2058 87.0496   2
  -8 -14   2 95.3066 103.162   2
  -8 -14   2 42.8162 389.259   1
 -14  -8   2-31.4681 97.0413   2
 -14  -8   2 192.803 487.950   1
  -4 -14   8-75.2374 98.8640   2
 -14  -8   4 816.772 586.093   1
  -4  14  -8-119.888 88.5451   2
  -8 -14   4-43.5055 105.441   2
 -14  -8   4 18.4538 100.359   2
  -8 -14   4 517.419 520.070   1
  -4 -14   8-389.780 621.366   1
  -6 -14   8 4.89767 100.684   2
 -14  -8   6 14.3159 100.123   2
  -6  14  -8-126.796 84.9923   2
  -8 -14   6 673.739 595.275   1
 -14  -8   6 255.759 621.610   1
  -6 -14   8-597.008 633.280   1
  -8 -14   6 44.4885 106.622   2
 -14  -6   8-413.772 607.543   1
  -8  14  -6-15.9190 68.3773   2
  -8 -14   8-5.08134 106.305   2
  -8  14  -8-30.2720 77.6711   2
 -14  -8   8 218.109 104.749   2
  10  14  -6 282.366 113.567   2
  14  10  -6-35.2743 106.544   2
  10  14  -4-50.3812 106.178   2
  14  10  -4-44.2423 104.782   2
   4  14 -10-29.4490 106.090   2
  10 -14   2 30.2081 50.2278   2
  14  10  -2-33.7857 101.452   2
 -14 -10  -2-157.817 101.520   2
   2  14 -10-47.2590 97.4963   2
   2 -14  10-358.335 584.496   1
  10  14  -2-59.7126 100.672   2
 -10 -14   0 108.916 104.724   2
   0  14 -10 54.3650 94.3739   2
 -10 -14   0-151.770 342.426   1
 -14 -10   0 243.992 349.273   1
 -14 -10   0-76.4411 103.479   2
  10 -14   0-27.4879 58.8126   2
  10  14   0-530.979 632.605   1
   0 -14  10-618.909 602.307   1
  10  14   0 4.95267 74.6996   2
  14  10   0-76.5281 83.4841   2
  -2  14 -10-8.63655 91.3303   2
 -10 -14   2-49.7420 107.079   2
 -10 -14   2-461.799 415.261   1
  14  10   2 606.117 587.090   1
 -14 -10   2 14.4690 100.983   2
 -14 -10   2-699.652 460.623   1
 -14 -10   4 120.594 555.113   1
  -4 -14  10-741.895 635.564   1
  -4 -14  10-24.5434 99.9049   2
  -4  14 -10 28.5877 90.3434   2
 -10 -14   4-15.1092 108.998   2
 -14 -10   4 14.7313 103.628   2
 -10 -14   4-99.8020 543.401   1
 -10 -14   6 217.282 573.033   1
  -6 -14  10 167.549 108.271   2
  -6  14 -10 87.7139 87.5831   2
 -14 -10   6-677.114 673.351   1
  -6 -14  10-866.656 642.738   1
 -10 -14   6 20.5229 110.607   2
 -14 -10   6 281.890 109.962   2
   2  14 -12 54.7093 103.811   2
  12  14  -2 274.107 106.849   2
 -12 -14   0-39.4470 374.429   1
 -14 -12   0 272.291 371.069   1
 -12 -14   0 5.14715 111.323   2
 -14 -12   0 66.0100 109.184   2
   0  14 -12-129.943 104.990   2
  12  14   0-301.144 645.666   1
  12 -14   0 13.1896 35.0616   2
  12  14   0-5.14998 72.7851   2
  14  12   0 111.787 81.9300   2
  12 -14  -2 20.2970 57.8130   2
  -2  14 -12 134.547 98.4007   2
 -12 -14   2 216.720 433.986   1
 -12 -14   2 41.3530 110.413   2
  14  12   2 545.347 637.474   1
  15   1  -1 3.13830 78.4204   2
   1  15  -1 101.053 520.521   1
 -15   1   1-33.9615 63.3852   2
   1 -15   1 3.89050 86.8541   2
 -15  -1  -1-69.0161 75.8727   2
 -15   1   1 538.055 342.237   1
   1  15  -1-8.28477 47.6266   2
  15  -1  -1-20.9055 67.9352   2
 -15  -1   1-219.630 374.664   1
 -15   1  -1 31.2761 63.3878   2
 -15  -1   1-68.9864 74.6521   2
   3  15  -3 13.2548 92.7443   2
  15   3  -3 7.59054 88.0382   2
 -15  -3  -3 67.1034 82.2341   2
   3 -15   3-148.752 279.360   1
   3 -15   3-76.3202 83.1295   2
 -15   3   3 218.147 399.322   1
  15   3  -1-46.9617 84.5171   2
  15   1  -3-71.0742 78.0050   2
   3  15  -1 384.395 555.590   1
 -15  -3  -1-62.7773 275.880   1
   3 -15   1-144.610 86.4957   2
  -3  15   1 195.615 458.475   1
 -15  -1  -3-21.0092 76.1475   2
   1 -15   3-235.656 311.705   1
 -15  -3  -1 3.51782 84.2166   2
   1 -15   3 90.1897 88.0316   2
 -15   3   1 46.9630 291.214   1
 -15   1   3-85.9752 435.711   1
   3  15  -1 78.8296 70.5568   2
   1  15  -3-58.4977 86.3200   2
  15  -3  -1 24.1894 58.7872   2
 -15  -1   3-74.3763 76.5536   2
   3 -15  -1-11.0901 76.4857   2
  15  -1  -3 14.7501 73.8039   2
  -3 -15   1-201.478 98.7712   2
  15   1   3-554.822 451.054   1
  -3 -15   1 22.3933 316.835   1
 -15  -1   3-453.758 472.509   1
  -3  15  -1 17.6421 497.529   1
 -15   1  -3 54.7235 65.9790   2
 -15  -3   1-28.1051 408.425   1
 -15  -3   1-3.60884 82.2525   2
  15   3   1-21.1275 36.8173   2
  -1  15  -3-19.5952 79.1360   2
 -15  -3   3-68.2307 87.4130   2
 -15  -3   3-223.508 485.913   1
  15  -3  -3-109.848 68.9879   2
  -3 -15   3 220.970 98.0321   2
  15   3   3 171.992 480.707   1
 -15   3  -3-93.5829 52.6252   2
  -3  15  -3-76.2753 68.2019   2
  15   5  -5 135.517 95.6449   2
   5 -15   5 154.202 320.305   1
   5 -15   5 140.466 95.4879   2
  15  -3   5 61.0160 338.417   1
   3  15  -5-81.3310 99.9574   2
  15   5  -3 25.0655 99.6749   2
  15   3  -5 28.3045 87.7036   2
 -15  -5  -3 103.917 86.6911   2
 -15   5   3-256.172 359.963   1
   5 -15   3 72.6772 79.8460   2
   3 -15   5-205.323 425.565   1
   3 -15   5-93.8131 87.7600   2
  15   5  -1-28.2888 89.1560   2
   1  15  -5-38.5724 92.0863   2
 -15  -1  -5 37.6781 76.3299   2
  15   1  -5 99.9838 83.7168   2
 -15  -5  -1-283.907 304.336   1
   5 -15   1-46.2397 79.0872   2
  -5  15   1 162.763 445.728   1
 -15   5   1-236.069 177.010   1
 -15  -5  -1 11.9229 88.2863   2
   5  15  -1 673.096 589.523   1
  15  -1   5 358.448 407.138   1
   1 -15   5 96.8449 87.9640   2
   1 -15   5-16.0094 453.589   1
   5  15  -1-18.4085 80.1445   2
  -1  15  -5 100.802 91.1307   2
   5 -15  -1-37.6253 76.6941   2
 -15  -1   5 468.044 513.066   1
 -15   1  -5 25.4401 67.5233   2
  -5 -15   1-41.4187 97.1270   2
  -5 -15   1-435.194 338.728   1
  15   1   5 178.644 427.300   1
  15  -1  -5 33.5951 75.6880   2
  -5  15  -1 16.1312 479.634   1
 -15  -5   1-544.313 390.911   1
 -15  -5   1 60.5450 92.0692   2
  15   5   1-3.97931 52.2571   2
  15  -5  -1 141.822 42.7638   2
  -3  15  -5-60.0158 87.2850   2
 -15  -5   3-352.841 492.201   1
 -15  -3   5-157.529 87.4176   2
 -15  -3   5 491.643 536.356   1
  15  -5  -3 36.5103 58.3833   2
 -15   3  -5 45.0824 57.3836   2
  15   5   3-19.4746 527.992   1
  15  -3  -5 3.02483 72.4258   2
  -5 -15   3 88.2163 98.8737   2
  -5 -15   3-878.127 441.273   1
  -3 -15   5-99.4470 99.6505   2
 -15  -5   3 95.9627 96.7237   2
  -3 -15   5-536.947 511.602   1
 -15  -5   5-39.3027 92.6594   2
  15  -5  -5-40.7431 67.2782   2
 -15  -5   5 255.156 561.695   1
  -5 -15   5-61.5516 99.7790   2
  -5 -15   5-484.868 522.429   1
  -5  15  -5 232.846 103.095   2
   7  15  -7 25.2707 106.947   2
   7 -15   7 65.1529 416.314   1
   5 -15   7 30.9841 454.785   1
   7  15  -5 64.1613 101.607   2
   7 -15   5 27.2141 70.6169   2
  15  -5   7 147.256 298.747   1
  15   5  -7 92.0919 98.4574   2
   7 -15   5-38.7237 258.023   1
   7  15  -3 48.5272 101.152   2
  15   7  -3 9.05736 98.4698   2
   3 -15   7 201.847 88.6891   2
   3 -15   7 161.996 510.252   1
   3  15  -7 56.0193 99.6524   2
 -15  -7  -3 22.0277 93.0273   2
  15   3  -7 69.3272 92.4037   2
   7 -15   3 92.7872 73.1388   2
 -15   7   3-287.786 318.957   1
   1 -15   7 130.809 90.4235   2
   1  15  -7 66.7989 94.7205   2
  -7 -15  -1 28.9044 96.0518   2
 -15  -7  -1-324.205 332.645   1
 -15  -7  -1 39.4299 93.7427   2
   7 -15   1-17.5791 73.0693   2
  15   1  -7-4.06151 85.8748   2
  -7  15   1-339.894 430.198   1
   7  15  -1 539.555 588.253   1
   7  15  -1-4.81224 85.2210   2
  15   7  -1-13.2801 93.9444   2
   7  15   1-187.925 557.779   1
  -1  15  -7 67.4872 89.6921   2
   7 -15  -1-3.10283 74.2973   2
  -1 -15   7 599.738 578.036   1
  -7 -15   1-81.7999 102.394   2
  -7 -15   1-368.889 346.621   1
 -15  -7   1-536.791 428.477   1
  15  -1  -7-56.9536 79.2763   2
 -15  -7   1 97.2649 96.5121   2
  15   7   1-26.3138 45.0733   2
  -1 -15   7 4.45529 92.4417   2
  -3  15  -7-63.2829 89.7234   2
  15   7   3 1116.56 566.947   1
  15  -7  -3-54.4179 52.7713   2
 -15  -3   7-168.621 561.101   1
  -3 -15   7 89.7911 616.676   1
  -7 -15   3 198.947 106.537   2
  -7 -15   3-49.1621 445.725   1
 -15  -7   3 72.3681 98.9587   2
  -3 -15   7 74.7149 97.7368   2
 -15  -7   3 147.990 512.729   1
 -15  -7   5-32.7164 98.8599   2
 -15  -5   7 291.190 602.514   1
  -5  15  -7-25.5629 88.8220   2
  -5 -15   7-327.629 618.799   1
 -15  -7   5-650.653 609.130   1
  -7 -15   5 44.4172 105.412   2
  -7  15  -5 66.5097 58.4383   2
  -5 -15   7-19.4772 104.004   2
  -7 -15   5-687.164 552.222   1
  -7  15  -7 26.2379 81.1752   2
 -15  -7   7 71.0068 613.309   1
 -15  -7   7-43.7169 98.2968   2
  -7 -15   7-145.736 647.832   1
  -7 -15   7 35.3656 106.785   2
   9  15  -5-20.4904 107.822   2
   5  15  -9-30.1869 105.330   2
  15   5  -9-43.6944 99.6632   2
   5 -15   9 282.282 539.230   1
   9  15  -3-196.905 110.069   2
   9 -15   3 103.465 62.4746   2
   3  15  -9-58.2502 100.254   2
  15   3  -9-51.0321 89.5295   2
   9  15  -1 781.477 629.604   1
   1  15  -9 4.66384 96.2388   2
  -9 -15  -1 85.1702 100.210   2
 -15  -9  -1 108.840 355.122   1
 -15  -9  -1-127.914 101.794   2
   9 -15   1-24.3931 66.7821   2
  -9  15   1 278.504 437.795   1
   9  15  -1-40.0801 86.8599   2
   1 -15   9 695.842 596.566   1
  -1 -15   9-318.585 662.172   1
  -1 -15   9-111.969 96.8762   2
  -1  15  -9-142.567 100.115   2
   9 -15  -1 113.683 71.2645   2
   9  15   1 708.290 598.439   1
  -9 -15   1 15.0261 107.852   2
  -9 -15   1 38.3963 356.922   1
 -15  -9   1-270.864 398.597   1
 -15  -9   1 23.8148 101.205   2
  -3  15  -9-38.0078 93.9213   2
  15  -9  -3 114.706 45.6895   2
  -9 -15   3 141.334 112.656   2
 -15  -9   3-130.649 108.447   2
  -5 -15   9 70.4410 104.648   2
 -15  -9   5 719.812 617.671   1
  -5  15  -9 27.6870 89.8367   2
  -9 -15   5 5.12142 109.234   2
  -9 -15   5-20.9732 572.278   1
 -15  -9   5-49.5370 105.026   2
 -11 -15  -1 31.1462 105.420   2
   1  15 -11-176.352 105.680   2
   1 -15  11 138.319 617.523   1
 -15 -11  -1-131.158 111.628   2
  11 -15   1-41.6624 53.2857   2
  11  15  -1-31.1743 89.1850   2
  15  11  -1-45.6000 93.8056   2
  11  15   1-126.539 621.497   1
  -1 -15  11-382.486 641.824   1
  -1  15 -11-28.3388 97.0712   2
  11 -15  -1-98.6660 66.5277   2
 -11 -15   1 451.063 372.216   1
 -11 -15   1 223.254 114.540   2
 -15 -11   1 262.228 389.878   1
 -15 -11   1 50.6074 111.334   2
   0  16   0-20.7614 528.682   1
   0 -16   0 8.51174 90.6358   2
 -16   0   0 52.6338 245.293   1
  16   0   0-44.3412 59.0357   2
 -16   0   0-56.1268 70.9909   2
  16   2  -2 32.8246 87.9990   2
   2 -16   2-39.9581 90.8703   2
 -16  -2  -2-54.7853 80.7714   2
   2  16  -2 98.5080 78.4110   2
 -16   2   2 87.1260 362.517   1
  16   0  -2-3.18452 77.6743   2
  -2  16   0 196.036 521.623   1
 -16   0   2-76.3711 74.1386   2
   2  16   0 305.680 551.924   1
   2 -16   0-152.677 90.0552   2
  -2 -16   0 67.1516 94.0447   2
 -16   2   0 65.2651 222.704   1
   0 -16   2-119.525 314.559   1
 -16  -2   0-28.4188 289.011   1
   0 -16   2-12.7454 91.5537   2
 -16   0  -2-39.9823 75.1290   2
 -16  -2   0-73.1220 83.5015   2
  16  -2   0-23.3466 30.3503   2
 -16   0   2 38.9639 397.101   1
  16   2   0-6.97188 69.1070   2
 -16  -2   2-72.8697 82.5778   2
  16  -2  -2-32.0643 70.3315   2
 -16  -2   2-14.8816 432.709   1
 -16   2  -2-21.6289 60.9563   2
   4  16  -4-133.098 104.466   2
 -16  -4  -4-7.93990 88.0101   2
   4 -16   4-9.64047 294.299   1
   4 -16   4-79.1131 86.8754   2
 -16   4   4 26.0993 427.622   1
   2  16  -4-18.1632 96.9801   2
  16   4  -2-44.7286 98.5681   2
  16   2  -4-46.6728 88.9797   2
 -16   2   4 180.836 459.907   1
 -16  -2  -4-76.6151 82.3218   2
 -16  -4  -2-89.9880 91.1140   2
   2 -16   4 182.519 356.486   1
   4 -16   2 29.6854 85.3356   2
   2 -16   4-142.050 92.4226   2
 -16   4   2-229.946 318.647   1
   4  16  -2 136.092 87.5197   2
   0  16  -4 34.4853 90.3468   2
  16   0   4 325.535 444.319   1
  16   0  -4-101.651 80.8997   2
   4 -16   0-210.178 87.7710   2
  -4 -16   0 140.512 98.0148   2
 -16   0  -4 116.434 76.1451   2
 -16  -4   0 784.261 327.385   1
   0 -16   4 72.8735 417.097   1
 -16  -4   0-3.94558 91.8701   2
   0 -16   4-34.5036 91.2266   2
 -16   0   4 664.132 496.116   1
  16   4   0 3.94988 72.3724   2
  16  -4  -2 58.5230 62.9474   2
 -16  -2   4 38.8438 82.3946   2
  16  -2  -4 77.5473 77.0145   2
  -4 -16   2 4.69378 103.055   2
  -4 -16   2-333.074 362.215   1
  16   2   4 508.634 488.814   1
 -16  -2   4-147.297 522.341   1
 -16   2  -4 17.6647 64.1354   2
 -16  -4   2-224.952 456.802   1
 -16  -4   2 52.7915 94.9436   2
  -2  16  -4 28.3920 85.7661   2
 -16  -4   4 55.1772 95.7704   2
  16   4   4 77.3495 523.792   1
  16  -4  -4-56.4206 70.9222   2
  -4 -16   4 61.8096 101.940   2
  -4 -16   4 204.137 515.725   1
  -4  16  -4-82.8268 73.7712   2
 -16   4  -4-11.8323 42.7070   2
   6 -16   6-14.3340 79.3288   2
  16   6  -6 4.76332 102.716   2
   6 -16   6 279.553 330.978   1
   4 -16   6 23.5143 83.8398   2
   4  16  -6-4.85871 101.133   2
  16   6  -4-32.0801 99.9761   2
  16   4  -6 116.493 96.2020   2
 -16   6   4-22.0432 392.847   1
   4 -16   6 61.2610 448.142   1
   6 -16   4-34.1937 81.6397   2
  16   6  -2-57.7560 100.064   2
   2  16  -6 46.5876 102.374   2
  16   2  -6-138.018 93.2552   2
 -16  -6  -2-47.7053 94.7691   2
   6 -16   2-3.37274 79.9802   2
 -16   6   2-21.7244 244.990   1
  16  -2   6-167.392 410.213   1
   2 -16   6-233.233 476.963   1
   6  16  -2 48.9218 93.3023   2
   2 -16   6 16.7944 91.2288   2
   0  16  -6 57.7161 96.3735   2
  -6 -16   0-4.87837 103.509   2
   6 -16   0-120.697 83.8403   2
  16   0  -6-23.2466 82.1510   2
 -16  -6   0-155.508 329.240   1
 -16   0   6-339.003 524.758   1
 -16  -6   0 8.70735 95.2503   2
   6  16   0-642.191 600.262   1
   0 -16   6-75.5040 97.4439   2
  16   6   0 69.7524 77.1898   2
   0 -16   6 327.660 507.642   1
  16  -6  -2 63.2371 49.3028   2
 -16  -2   6 101.689 563.954   1
  -2  16  -6 109.091 95.0732   2
 -16   2  -6-66.5066 69.2770   2
  -6 -16   2 9.78405 104.597   2
  -6 -16   2 774.338 388.184   1
  16  -2  -6-32.1182 82.0914   2
 -16  -6   2 103.762 484.162   1
 -16  -6   2-8.87366 98.6576   2
  16   6   2-105.699 567.312   1
  -4  16  -6 7.83270 91.5452   2
  -4 -16   6-185.286 559.960   1
 -16  -6   4 145.415 570.427   1
 -16  -4   6-544.827 597.615   1
  16  -6  -4-52.1459 64.0138   2
  16  -4  -6-39.3127 73.6833   2
  -6 -16   4 232.607 107.815   2
  -6 -16   4-424.967 543.823   1
  -4 -16   6-24.2996 105.949   2
 -16  -6   4 118.995 97.6222   2
  -6 -16   6-413.099 569.486   1
 -16  -6   6 95.1386 97.2403   2
 -16  -6   6-463.592 616.200   1
  -6 -16   6-191.681 111.517   2
  -6  16  -6-46.5538 85.7020   2
   8  16  -4-10.2579 109.061   2
   8 -16   4-2.96851 70.1936   2
  16   8  -4-48.8273 107.716   2
   4 -16   8-415.166 548.907   1
   4  16  -8 35.0071 106.897   2
  16   4  -8 4.73835 99.0832   2
  16   8  -2 23.8878 98.3542   2
   2 -16   8 123.275 93.7694   2
   2  16  -8-86.7753 103.132   2
 -16  -8  -2-47.0664 100.614   2
  16   2  -8 62.9829 95.8152   2
   8 -16   2 70.6787 73.2646   2
   8  16  -2-121.875 120.950   2
  -8  16   0 857.495 482.846   1
   0 -16   8-18.4952 96.0846   2
   0  16  -8 41.5898 97.7438   2
   8  16   0-222.143 631.462   1
   0 -16   8 400.235 607.815   1
  -8 -16   0-12.9369 366.845   1
  -8 -16   0-86.0617 107.403   2
   8 -16   0 39.9572 75.2261   2
 -16  -8   0-12.0288 343.670   1
 -16  -8   0-32.9934 100.895   2
  16   8   0-9.43681 81.1485   2
  -2 -16   8-9.64452 98.3290   2
  -2  16  -8 101.191 98.3268   2
  -2 -16   8-162.267 634.282   1
  -8 -16   2-304.819 387.965   1
  -8 -16   2 126.937 131.101   2
  16   8   2 367.162 596.158   1
 -16  -8   2-370.210 447.367   1
 -16  -8   2 109.768 105.455   2
 -16  -8   4 139.651 548.804   1
  -4 -16   8-30.0110 103.808   2
  -4  16  -8 20.7302 94.9293   2
  -4 -16   8 360.682 646.497   1
  16  -8  -4 51.9555 57.7828   2
 -16  -4   8 414.820 603.151   1
  -8 -16   4 30.7705 112.214   2
  -8 -16   4 540.416 550.598   1
 -16  -8   4-48.7769 105.973   2
   1 -17   1-52.1525 94.2840   2
 -17   1   1 87.9258 288.472   1
 -17  -1  -1-3.34414 79.6088   2
   1  17  -1-155.820 578.845   1
  17   1  -1-66.2350 76.1553   2
 -17   1  -1 79.3863 68.5873   2
 -17  -1   1 90.5406 78.6762   2
  -1 -17   1-36.5185 96.7177   2
 -17  -1   1 228.742 315.830   1
  17  -1  -1-23.5959 68.7190   2
  17   3  -3-49.4731 97.9795   2
 -17   3   3-301.733 429.593   1
 -17  -3  -3-34.6846 89.8192   2
   3 -17   3-4.11366 90.9035   2
   3  17  -3 19.1787 91.1828   2
  17   1  -3-37.1879 86.2641   2
   3  17  -1-69.7194 608.229   1
 -17   1   3-162.950 467.108   1
   1 -17   3 55.8444 329.130   1
   3 -17   1-45.1272 89.9330   2
 -17   3   1 144.149 234.535   1
 -17  -1  -3 29.9295 81.4824   2
   1 -17   3 144.118 97.2750   2
 -17  -3  -1-92.4913 87.3485   2
   1  17  -3-59.6708 84.5244   2
  17   3  -1 63.2099 85.5611   2
 -17  -1   3-235.317 466.063   1
  17  -1  -3 26.1933 78.8120   2
  -3 -17   1 402.140 366.173   1
  -3 -17   1 109.627 100.589   2
  -1 -17   3-50.1540 362.660   1
 -17  -3   1 47.1756 346.055   1
  -1 -17   3 4.59232 99.3167   2
 -17   1  -3 37.5687 72.2182   2
  -3  17  -1 60.0454 549.105   1
 -17  -3   1-3.94622 87.6593   2
  -1  17  -3 109.107 74.1967   2
  17  -3  -1-140.885 57.4163   2
 -17  -3   3-218.757 479.776   1
 -17  -3   3 74.1085 93.5832   2
  17  -3  -3-72.2612 73.8352   2
   5  17  -5-136.425 107.708   2
  17   5  -5-51.2834 101.449   2
   5 -17   5 260.122 304.359   1
   5 -17   5 7.81831 84.6171   2
   3  17  -5 38.9820 105.423   2
  17   5  -3 49.3488 103.597   2
 -17   3   5 239.829 514.879   1
  17   3  -5 52.2100 93.7492   2
 -17  -3  -5-3.94853 87.7319   2
 -17  -5  -3 34.4246 96.6282   2
   3 -17   5 151.331 365.380   1
   3 -17   5 42.0499 91.7968   2
   5  17  -3 99.6525 99.0198   2
   1  17  -5 32.7162 98.7094   2
  17  -1   5-163.409 453.693   1
  17   1  -5 72.2979 90.6180   2
 -17  -1  -5-3.43175 83.8502   2
 -17   1   5 53.3621 520.683   1
 -17  -5  -1 42.9159 96.5007   2
   1 -17   5-391.506 426.451   1
   1 -17   5-196.082 99.4661   2
  17   5  -1 47.9647 89.1818   2
  -1  17  -5-66.7869 94.1103   2
  17  -1  -5 237.996 86.9978   2
  -5 -17   1 37.9763 364.209   1
 -17   1  -5 8.41189 74.4346   2
  -5 -17   1 9.90418 106.166   2
  17   1   5-83.5007 502.191   1
 -17  -5   1 325.498 373.065   1
  -1 -17   5-584.241 516.193   1
  -1 -17   5-56.1141 99.2121   2
 -17  -5   1-100.150 97.7173   2
 -17  -1   5-741.599 554.330   1
  17   3   5-442.465 536.507   1
  17  -5  -3-66.5691 64.6928   2
  17  -3  -5 13.1661 78.7892   2
  -5 -17   3 328.421 416.699   1
  17   5   3-670.998 581.718   1
 -17  -3   5 350.399 574.825   1
  -5 -17   3 64.7854 106.956   2
 -17  -5   3-421.320 513.752   1
 -17  -5   3-94.1004 97.6693   2
  -3  17  -5-117.679 90.2433   2
 -17  -5   5 51.2227 95.7865   2
 -17  -5   5 312.889 591.531   1
  17  -5  -5-32.0557 73.6765   2
  -5 -17   5 212.237 112.181   2
  -5  17  -5-82.0556 73.3198   2
   3 -17   7-39.3297 91.1404   2
   3  17  -7-124.750 109.047   2
   7 -17   3-37.9183 83.7681   2
   3 -17   7 190.749 495.498   1
  17  -3   7-56.8116 406.678   1
   7  17  -3-108.249 107.982   2
   1 -17   7 197.994 97.3428   2
   1  17  -7 76.9070 103.672   2
  -7  17   1-602.872 502.809   1
   7  17  -1-124.913 639.801   1
  17   1  -7-104.325 94.1668   2
   7 -17   1 69.6199 81.8348   2
 -17  -7  -1-74.7261 104.120   2
   7  17  -1 25.6254 75.3376   2
   1 -17   7 264.174 525.077   1
  17   7  -1-42.4624 94.4662   2
  -1 -17   7 183.374 552.213   1
  -1  17  -7 9.20059 98.3321   2
   7 -17  -1 68.9553 80.1225   2
  -7 -17   1-91.6691 375.019   1
 -17  -1   7-443.759 575.343   1
  -7 -17   1 123.000 108.980   2
  17  -1  -7 57.0272 90.2602   2
 -17  -7   1-231.072 357.474   1
 -17  -7   1-18.8456 104.641   2
  -1 -17   7 293.320 104.787   2
  -3  17  -7-30.5661 97.9227   2
  17  -7  -3 13.8303 53.9652   2
  -7 -17   3 123.529 426.466   1
  -7 -17   3-67.0122 114.817   2
  17   7   3-137.088 604.438   1
 -17  -3   7-22.4420 591.108   1
 -17  -7   3 380.431 525.588   1
  -3 -17   7 19.9677 103.246   2
 -18   0   0-23.0569 78.0000   2
   0 -18   0-46.7474 98.5602   2
   0  18   0 205.177 579.614   1
  18   2  -2-11.9510 89.4609   2
   2 -18   2 84.5399 98.2296   2
 -18   2   2 150.638 385.002   1
 -18  -2  -2 37.5677 88.6184   2
   2  18  -2-58.3120 53.3471   2
  18   0  -2 186.608 86.4183   2
  -2 -18   0 9.72112 102.811   2
   2 -18   0-125.140 95.8839   2
 -18  -2   0 194.842 302.343   1
   0 -18   2-88.6659 101.361   2
  -2  18   0-21.8070 568.187   1
 -18   0   2 246.318 422.145   1
   2  18   0 236.995 587.850   1
 -18   0  -2-3.18296 80.1176   2
 -18  -2   0-26.7579 87.5511   2
  18   2   0 19.1364 58.8265   2
  18  -2  -2 41.7683 75.9442   2
 -18  -2   2 91.5211 88.4011   2
  -2 -18   2 24.8564 400.990   1
  -2 -18   2-82.6335 106.341   2
  18   4  -2 65.8240 98.6740   2
  18   2  -4 92.6332 95.3108   2
 -18   2   4-65.0787 523.049   1
   2 -18   4-333.569 346.406   1
   4 -18   2-58.7889 93.5339   2
 -18  -4  -2-59.2567 94.0207   2
   2 -18   4-22.4849 99.2744   2
   4  18  -2-20.1430 78.6081   2
   2  18  -4 73.6030 97.5574   2
  -4  18   0 351.648 559.277   1
  18   0  -4-7.65037 86.7311   2
 -18   0   4 109.887 543.068   1
  -4 -18   0-70.4451 107.862   2
   4 -18   0-16.9566 96.7928   2
   0 -18   4 205.996 368.773   1
 -18   0  -4-70.6135 81.2699   2
   0 -18   4-84.8867 103.164   2
 -18  -4   0 21.3579 94.7705   2
   0  18  -4-51.8302 86.0731   2
   4  18   0-49.0514 621.267   1
 -18  -2   4 686.440 553.316   1
  18  -2  -4-64.5956 81.4152   2
  -4 -18   2 218.900 374.873   1
  -4 -18   2 85.6322 109.603   2
  -2 -18   4-58.8560 416.566   1
 -18  -4   2-162.462 412.619   1
  -2 -18   4 103.078 105.038   2
  -2  18  -4 40.4338 75.1937   2
 -18  -4   2 131.485 94.3704   2
  18  -4  -2 23.2949 64.0226   2
   0   0   0    0.00    0.00   0

TITL TRUMOF1_08_0 in F-43m
REM F-43m (#216 in standard setting)
CELL 0.48590  14.916355  14.916355  14.916355  90.0000  90.0000  90.0000
ZERR   14.00   0.001011   0.001011   0.001011   0.0000   0.0000   0.0000
LATT -4
SYMM -x,-y, z
SYMM -x, y,-z
SYMM  x,-y,-z
SYMM  z, x, y
SYMM  z,-x,-y
SYMM -z,-x, y
SYMM -z, x,-y
SYMM  y, z, x
SYMM -y, z,-x
SYMM  y,-z,-x
SYMM -y,-z, x
SYMM  y, x, z
SYMM -y,-x, z
SYMM  y,-x,-z
SYMM -y, x,-z
SYMM  x, z, y
SYMM -x, z,-y
SYMM -x,-z, y
SYMM  x,-z,-y
SYMM  z, y, x
SYMM  z,-y,-x
SYMM -z, y,-x
SYMM -z,-y, x
SFAC C H O Zn
UNIT 112.00 56.00 56.00 14.00
TREF
HKLF 4
END
;
_shelx_hkl_checksum                85405
_shelx_fab_file
;
-10 -12 -10 0.6570 -0.6101
-10 -10 -10 -1.3626 1.9235
-9 -13 -9 0.3358 1.3899
-9 -11 -11 -0.9385 4.2276
-9 -11 -9 -0.1808 -2.5352
-9 -9 -9 -1.2191 0.9312
-8 -14 -8 2.2719 2.8130
-8 -12 -10 0.1381 1.8245
-8 -12 -8 -3.0875 -3.2267
-8 -10 -10 -2.0953 -1.4743
-8 -10 -8 2.4670 0.5776
-8 -8 -8 0.5124 1.7404
-7 -15 -7 -2.1845 -0.1836
-7 -13 -11 -0.0684 2.0976
-7 -13 -9 -1.2563 -1.0664
-7 -13 -7 1.7831 -0.3284
-7 -11 -11 0.6665 -2.2897
-7 -11 -9 -0.1492 0.0633
-7 -11 -7 -0.8235 -0.9559
-7 -9 -9 0.4647 -0.4733
-7 -9 -7 0.7388 2.7656
-7 -7 -7 0.0049 -1.5031
-6 -16 -6 -0.8494 -0.5396
-6 -14 -10 0.3077 1.8787
-6 -14 -8 -1.8863 -2.2740
-6 -14 -6 1.4169 2.0438
-6 -12 -12 -0.2870 2.1128
-6 -12 -10 -1.1391 -1.6449
-6 -12 -8 2.0445 0.9304
-6 -12 -6 -0.4618 -1.7732
-6 -10 -10 2.5041 0.7219
-6 -10 -8 0.0322 -0.5787
-6 -10 -6 -2.3039 -0.3347
-6 -8 -8 -2.4400 -0.6580
-6 -8 -6 2.1960 3.4550
-6 -6 -6 3.9308 -2.0943
-5 -17 -5 0.5892 -0.3380
-5 -15 -9 -0.7385 -1.2877
-5 -15 -7 1.3130 1.2767
-5 -15 -5 -1.6497 -1.0073
-5 -13 -11 -0.4029 -0.8606
-5 -13 -9 -0.7160 0.8907
-5 -13 -7 -0.6332 -1.3789
-5 -13 -5 2.9430 1.6171
-5 -11 -11 -0.1185 0.5591
-5 -11 -9 0.8177 -0.2869
-5 -11 -7 0.5792 0.5072
-5 -11 -5 -1.5654 0.3584
-5 -9 -9 1.8680 0.6466
-5 -9 -7 -0.9468 -1.5863
-5 -9 -5 -1.7870 1.5606
-5 -7 -7 0.5224 0.6573
-5 -7 -5 -0.9453 1.7381
-5 -5 -5 5.1098 -5.7723
-4 -16 -8 0.6554 0.1210
-4 -16 -6 0.6369 -0.4487
-4 -16 -4 -1.6622 0.2131
-4 -14 -10 -0.5126 -0.6893
-4 -14 -8 -0.5129 -0.4474
-4 -14 -6 1.2993 -0.6980
-4 -14 -4 -0.5277 1.1883
-4 -12 -12 -0.2128 -2.2574
-4 -12 -10 0.7444 0.6878
-4 -12 -8 0.1187 0.5671
-4 -12 -6 -0.6288 0.8833
-4 -12 -4 1.0858 -1.1199
-4 -10 -10 0.3213 -1.0020
-4 -10 -8 -0.4025 -0.0340
-4 -10 -6 0.5701 1.9513
-4 -10 -4 -2.3644 -1.1760
-4 -8 -8 2.5306 0.8877
-4 -8 -6 -1.9167 -2.8150
-4 -8 -4 0.9318 2.0577
-4 -6 -6 -3.9075 -0.9890
-4 -6 -4 4.9063 1.2689
-4 -4 -4 3.6804 2.5267
-3 -17 -7 0.4339 0.2976
-3 -17 -5 -0.6292 0.8331
-3 -17 -3 0.3169 -1.1000
-3 -15 -9 -0.8149 1.3395
-3 -15 -7 0.7200 -1.8954
-3 -15 -5 1.2371 0.2979
-3 -15 -3 -1.1629 0.8189
-3 -13 -13 -0.8564 -1.0182
-3 -13 -11 0.0684 0.1153
-3 -13 -9 0.9452 -0.7476
-3 -13 -7 -0.3029 2.2233
-3 -13 -5 -0.8955 -1.2177
-3 -13 -3 0.5296 0.4430
-3 -11 -11 0.2012 0.1908
-3 -11 -9 0.2480 -0.5043
-3 -11 -7 0.4856 1.7156
-3 -11 -5 -0.1411 -1.0425
-3 -11 -3 -1.9069 -0.2971
-3 -9 -9 -0.0469 0.7776
-3 -9 -7 -0.9107 -0.5743
-3 -9 -5 0.2866 -1.0122
-3 -9 -3 0.6466 3.5913
-3 -7 -7 -1.0620 -2.6256
-3 -7 -5 1.3986 1.2176
-3 -7 -3 1.0602 -2.4812
-3 -5 -5 0.0938 -1.4846
-3 -5 -3 -6.1193 6.0966
-3 -3 -3 20.8576 -17.2175
-2 -18 -4 -0.2975 1.2320
-2 -18 -2 0.4879 -1.3165
-2 -16 -8 -0.2851 -1.1872
-2 -16 -6 -0.9050 0.7022
-2 -16 -4 2.0938 -0.0236
-2 -16 -2 -1.7219 0.5472
-2 -14 -12 1.3093 -1.6408
-2 -14 -10 -0.8498 0.3135
-2 -14 -8 1.6908 1.2359
-2 -14 -6 -1.4014 -0.6990
-2 -14 -4 0.5273 0.2993
-2 -14 -2 -1.0493 -0.7461
-2 -12 -12 -0.8724 0.5971
-2 -12 -10 0.3352 -0.6765
-2 -12 -8 -1.3446 0.6178
-2 -12 -6 1.8768 1.2382
-2 -12 -4 -1.9112 -0.4405
-2 -12 -2 0.6232 -1.6654
-2 -10 -10 0.1165 0.7084
-2 -10 -8 0.7021 1.2697
-2 -10 -6 -0.6045 -1.8699
-2 -10 -4 1.6108 -0.6258
-2 -10 -2 -2.0479 1.9412
-2 -8 -8 -2.7494 -2.9823
-2 -8 -6 1.9818 0.3302
-2 -8 -4 -1.8491 0.0785
-2 -8 -2 2.7295 1.6966
-2 -6 -6 -1.3857 -0.0654
-2 -6 -4 1.8117 1.7295
-2 -6 -2 -1.2775 -1.9681
-2 -4 -4 -13.1875 -9.4684
-2 -4 -2 25.3493 14.0919
-2 -2 -2 -56.3011 -25.4426
-1 -17 -7 -0.1585 0.3896
-1 -17 -5 0.3169 -1.1702
-1 -17 -3 -0.0445 1.2105
-1 -17 -1 -0.1308 -0.1681
-1 -15 -11 0.7239 0.8363
-1 -15 -9 0.6407 -0.9688
-1 -15 -7 -0.7652 0.1240
-1 -15 -5 -0.3772 1.1073
-1 -15 -3 0.0393 -0.1293
-1 -15 -1 0.3048 -1.5204
-1 -13 -13 0.4749 1.2923
-1 -13 -11 0.0335 -1.3411
-1 -13 -9 0.0871 1.5311
-1 -13 -7 0.2614 -1.1577
-1 -13 -5 -0.7922 1.0575
-1 -13 -3 0.0554 -0.9710
-1 -13 -1 0.2190 -0.8920
-1 -11 -11 -0.1711 -1.5789
-1 -11 -9 -0.5851 2.2521
-1 -11 -7 -0.5142 -0.5443
-1 -11 -5 0.8071 0.9006
-1 -11 -3 1.4341 -1.4362
-1 -11 -1 -1.4395 1.6701
-1 -9 -9 -1.2450 -2.1617
-1 -9 -7 1.0522 0.1783
-1 -9 -5 0.9380 -0.1115
-1 -9 -3 -0.3384 -2.8595
-1 -9 -1 -0.1333 5.0948
-1 -7 -7 0.1363 2.1354
-1 -7 -5 -0.6131 -4.6840
-1 -7 -3 -0.7453 4.1457
-1 -7 -1 0.9983 4.0185
-1 -5 -5 -2.8631 6.4435
-1 -5 -3 4.6329 -4.0887
-1 -5 -1 -2.7178 -2.4243
-1 -3 -3 -15.3249 15.1413
-1 -3 -1 9.9914 -22.0097
-1 -1 -1 -7.1929 24.9584
0 2 0 -74.7790 -2.1955
0 2 2 64.3611 1.4576
0 4 0 35.1278 0.7495
0 4 2 -27.6288 -0.0612
0 4 4 12.0482 -0.3813
0 6 0 7.8547 0.5765
0 6 2 -1.2154 0.0571
0 6 4 -4.6860 -0.1579
0 6 6 2.8942 -0.5287
0 8 0 -1.3592 0.0708
0 8 2 -1.6207 -0.0494
0 8 4 2.5165 -0.0216
0 8 6 -1.5068 0.1665
0 8 8 2.7263 -0.2621
0 10 0 -3.1840 -0.1988
0 10 2 1.3415 -0.1315
0 10 4 0.5661 0.1548
0 10 6 1.9061 0.0651
0 10 8 -1.7245 -0.0642
0 10 10 -1.6371 0.0588
0 12 0 -2.8226 -0.1508
0 12 2 0.7552 -0.0315
0 12 4 2.0460 0.0612
0 12 6 -2.9566 0.0169
0 12 8 2.1344 0.0472
0 12 10 -0.9521 -0.0292
0 12 12 1.7284 -0.0837
0 14 0 -0.5861 -0.0096
0 14 2 1.4264 0.0153
0 14 4 -1.1747 -0.0401
0 14 6 0.3423 0.0339
0 14 8 -1.6634 -0.0032
0 14 10 2.3995 -0.0713
0 14 12 -1.9518 0.0253
0 16 0 0.0188 0.0494
0 16 2 1.0767 -0.0081
0 16 4 -2.3197 -0.0059
0 16 6 1.4727 0.0058
0 16 8 -0.4845 -0.0329
0 18 0 0.5057 0.0400
0 18 2 -0.6719 0.0014
0 18 4 0.5560 0.0177
1 1 1 -7.1929 -24.9584
1 3 1 9.9914 22.0097
1 3 3 -15.3249 -15.1413
1 5 1 -2.7178 2.4243
1 5 3 4.6329 4.0887
1 5 5 -2.8631 -6.4435
1 7 1 0.9983 -4.0185
1 7 3 -0.7453 -4.1457
1 7 5 -0.6131 4.6840
1 7 7 0.1363 -2.1354
1 9 1 -0.1333 -5.0948
1 9 3 -0.3384 2.8595
1 9 5 0.9380 0.1115
1 9 7 1.0522 -0.1783
1 9 9 -1.2450 2.1617
1 11 1 -1.4395 -1.6701
1 11 3 1.4341 1.4362
1 11 5 0.8071 -0.9006
1 11 7 -0.5142 0.5443
1 11 9 -0.5851 -2.2521
1 11 11 -0.1711 1.5789
1 13 1 0.2190 0.8920
1 13 3 0.0554 0.9710
1 13 5 -0.7922 -1.0575
1 13 7 0.2614 1.1577
1 13 9 0.0871 -1.5311
1 13 11 0.0335 1.3411
1 13 13 0.4749 -1.2923
1 15 1 0.3048 1.5204
1 15 3 0.0393 0.1293
1 15 5 -0.3772 -1.1073
1 15 7 -0.7652 -0.1240
1 15 9 0.6407 0.9688
1 15 11 0.7239 -0.8363
1 17 1 -0.1308 0.1681
1 17 3 -0.0445 -1.2105
1 17 5 0.3169 1.1702
1 17 7 -0.1585 -0.3896
2 2 2 -56.3011 25.4426
2 4 2 25.3493 -14.0919
2 4 4 -13.1875 9.4684
2 6 2 -1.2775 1.9681
2 6 4 1.8117 -1.7295
2 6 6 -1.3857 0.0654
2 8 2 2.7295 -1.6966
2 8 4 -1.8491 -0.0785
2 8 6 1.9818 -0.3302
2 8 8 -2.7494 2.9823
2 10 2 -2.0479 -1.9412
2 10 4 1.6108 0.6258
2 10 6 -0.6045 1.8699
2 10 8 0.7021 -1.2697
2 10 10 0.1165 -0.7084
2 12 2 0.6232 1.6654
2 12 4 -1.9112 0.4405
2 12 6 1.8768 -1.2382
2 12 8 -1.3446 -0.6178
2 12 10 0.3352 0.6765
2 12 12 -0.8724 -0.5971
2 14 2 -1.0493 0.7461
2 14 4 0.5273 -0.2993
2 14 6 -1.4014 0.6990
2 14 8 1.6908 -1.2359
2 14 10 -0.8498 -0.3135
2 14 12 1.3093 1.6408
2 16 2 -1.7219 -0.5472
2 16 4 2.0938 0.0236
2 16 6 -0.9050 -0.7022
2 16 8 -0.2851 1.1872
2 18 2 0.4879 1.3165
2 18 4 -0.2975 -1.2320
3 3 3 20.8576 17.2175
3 5 3 -6.1193 -6.0966
3 5 5 0.0938 1.4846
3 7 3 1.0602 2.4812
3 7 5 1.3986 -1.2176
3 7 7 -1.0620 2.6256
3 9 3 0.6466 -3.5913
3 9 5 0.2866 1.0122
3 9 7 -0.9107 0.5743
3 9 9 -0.0469 -0.7776
3 11 3 -1.9069 0.2971
3 11 5 -0.1411 1.0425
3 11 7 0.4856 -1.7156
3 11 9 0.2480 0.5043
3 11 11 0.2012 -0.1908
3 13 3 0.5296 -0.4430
3 13 5 -0.8955 1.2177
3 13 7 -0.3029 -2.2233
3 13 9 0.9452 0.7476
3 13 11 0.0684 -0.1153
3 13 13 -0.8564 1.0182
3 15 3 -1.1629 -0.8189
3 15 5 1.2371 -0.2979
3 15 7 0.7200 1.8954
3 15 9 -0.8149 -1.3395
3 17 3 0.3169 1.1000
3 17 5 -0.6292 -0.8331
3 17 7 0.4339 -0.2976
4 4 4 3.6804 -2.5267
4 6 4 4.9063 -1.2689
4 6 6 -3.9075 0.9890
4 8 4 0.9318 -2.0577
4 8 6 -1.9167 2.8150
4 8 8 2.5306 -0.8877
4 10 4 -2.3644 1.1760
4 10 6 0.5701 -1.9513
4 10 8 -0.4025 0.0340
4 10 10 0.3213 1.0020
4 12 4 1.0858 1.1199
4 12 6 -0.6288 -0.8833
4 12 8 0.1187 -0.5671
4 12 10 0.7444 -0.6878
4 12 12 -0.2128 2.2574
4 14 4 -0.5277 -1.1883
4 14 6 1.2993 0.6980
4 14 8 -0.5129 0.4474
4 14 10 -0.5126 0.6893
4 16 4 -1.6622 -0.2131
4 16 6 0.6369 0.4487
4 16 8 0.6554 -0.1210
5 5 5 5.1098 5.7723
5 7 5 -0.9453 -1.7381
5 7 7 0.5224 -0.6573
5 9 5 -1.7870 -1.5606
5 9 7 -0.9468 1.5863
5 9 9 1.8680 -0.6466
5 11 5 -1.5654 -0.3584
5 11 7 0.5792 -0.5072
5 11 9 0.8177 0.2869
5 11 11 -0.1185 -0.5591
5 13 5 2.9430 -1.6171
5 13 7 -0.6332 1.3789
5 13 9 -0.7160 -0.8907
5 13 11 -0.4029 0.8606
5 15 5 -1.6497 1.0073
5 15 7 1.3130 -1.2767
5 15 9 -0.7385 1.2877
5 17 5 0.5892 0.3380
6 6 6 3.9308 2.0943
6 8 6 2.1960 -3.4550
6 8 8 -2.4400 0.6580
6 10 6 -2.3039 0.3347
6 10 8 0.0322 0.5787
6 10 10 2.5041 -0.7219
6 12 6 -0.4618 1.7732
6 12 8 2.0445 -0.9304
6 12 10 -1.1391 1.6449
6 12 12 -0.2870 -2.1128
6 14 6 1.4169 -2.0438
6 14 8 -1.8863 2.2740
6 14 10 0.3077 -1.8787
6 16 6 -0.8494 0.5396
7 7 7 0.0049 1.5031
7 9 7 0.7388 -2.7656
7 9 9 0.4647 0.4733
7 11 7 -0.8235 0.9559
7 11 9 -0.1492 -0.0633
7 11 11 0.6665 2.2897
7 13 7 1.7831 0.3284
7 13 9 -1.2563 1.0664
7 13 11 -0.0684 -2.0976
7 15 7 -2.1845 0.1836
8 8 8 0.5124 -1.7404
8 10 8 2.4670 -0.5776
8 10 10 -2.0953 1.4743
8 12 8 -3.0875 3.2267
8 12 10 0.1381 -1.8245
8 14 8 2.2719 -2.8130
9 9 9 -1.2191 -0.9312
9 11 9 -0.1808 2.5352
9 11 11 -0.9385 -4.2276
9 13 9 0.3358 -1.3899
10 12 10 0.6570 0.6101
0 0 0 0.0 0.0
;
_shelx_fab_checksum                3420
_olex2_submission_special_instructions  'No special instructions were received'
loop_
  _twin_individual_id
  _twin_individual_mass_fraction_refined
 1 0.4(7)
 2 0.6(7)
