# Supplementary material for: Enhanced elastic stability of a topologically disordered crystalline metal–organic framework
Source: Nat Mater. 2024 Jul 23;23(9):1245–51. doi: 10.1038/s41563-024-01960-7 (PMC11364505; doi:10.1038/s41563-024-01960-7)
Supplement: Supplementary file 2 — Crystallographic data. [file 41563_2024_1960_MOESM2_ESM.zip › Supplementary Data 1/TRUMOF1_06_0_test.cif]

data_trumof1_06_0
_audit_creation_date               2023-06-07
_audit_creation_method
;
Olex2 1.5
(compiled 2023.03.06 svn.rbb2c1857 for OlexSys, GUI svn.r6748)
;
_shelx_SHELXL_version_number       '2019/1'
_audit_contact_author_address      ?
_audit_contact_author_email        ?
_audit_contact_author_name         ''
_audit_contact_author_phone        ?
_publ_contact_author_id_orcid      ?
_publ_section_references
;
Dolomanov, O.V., Bourhis, L.J., Gildea, R.J, Howard, J.A.K. & Puschmann, H.
 (2009), J. Appl. Cryst. 42, 339-341.

Sheldrick, G.M. (2008). Acta Cryst. A64, 112-122.

Sheldrick, G.M. (2015). Acta Cryst. A71, 3-8.
;
_chemical_name_common              ?
_chemical_name_systematic          ?
_chemical_formula_moiety           'C24 H9 O13 Zn4'
_chemical_formula_sum              'C24 H9 O13 Zn4'
_chemical_formula_weight           766.79
_chemical_absolute_configuration   ?
_chemical_melting_point            ?
loop_
  _atom_type_symbol
  _atom_type_description
  _atom_type_scat_dispersion_real
  _atom_type_scat_dispersion_imag
  _atom_type_scat_source
 'C' 'C' -0.0004 0.0007 'International Tables Vol C Tables 4.2.6.8 and 6.1.1.4'
 'H' 'H' 0.0000 0.0000 'International Tables Vol C Tables 4.2.6.8 and 6.1.1.4'
 'O' 'O' 0.0006 0.0026 'International Tables Vol C Tables 4.2.6.8 and 6.1.1.4'
 'Zn' 'Zn' 0.2372 0.7254 'International Tables Vol C Tables 4.2.6.8 and 6.1.1.4'

_shelx_space_group_comment
;
The symmetry employed for this shelxl refinement is uniquely defined
by the following loop, which should always be used as a source of
symmetry information in preference to the above space-group names.
They are only intended as comments.
;
_space_group_crystal_system        'cubic'
_space_group_IT_number             216
_space_group_name_H-M_alt          'F -4 3 m'
_space_group_name_Hall             'F -4 2 3'
loop_
  _space_group_symop_operation_xyz
 'x, y, z'
 '-x, -y, z'
 '-x, y, -z'
 'x, -y, -z'
 'z, x, y'
 'z, -x, -y'
 '-z, -x, y'
 '-z, x, -y'
 'y, z, x'
 '-y, z, -x'
 'y, -z, -x'
 '-y, -z, x'
 'y, x, z'
 '-y, -x, z'
 'y, -x, -z'
 '-y, x, -z'
 'x, z, y'
 '-x, z, -y'
 '-x, -z, y'
 'x, -z, -y'
 'z, y, x'
 'z, -y, -x'
 '-z, y, -x'
 '-z, -y, x'
 'x, y+1/2, z+1/2'
 '-x, -y+1/2, z+1/2'
 '-x, y+1/2, -z+1/2'
 'x, -y+1/2, -z+1/2'
 'z, x+1/2, y+1/2'
 'z, -x+1/2, -y+1/2'
 '-z, -x+1/2, y+1/2'
 '-z, x+1/2, -y+1/2'
 'y, z+1/2, x+1/2'
 '-y, z+1/2, -x+1/2'
 'y, -z+1/2, -x+1/2'
 '-y, -z+1/2, x+1/2'
 'y, x+1/2, z+1/2'
 '-y, -x+1/2, z+1/2'
 'y, -x+1/2, -z+1/2'
 '-y, x+1/2, -z+1/2'
 'x, z+1/2, y+1/2'
 '-x, z+1/2, -y+1/2'
 '-x, -z+1/2, y+1/2'
 'x, -z+1/2, -y+1/2'
 'z, y+1/2, x+1/2'
 'z, -y+1/2, -x+1/2'
 '-z, y+1/2, -x+1/2'
 '-z, -y+1/2, x+1/2'
 'x+1/2, y, z+1/2'
 '-x+1/2, -y, z+1/2'
 '-x+1/2, y, -z+1/2'
 'x+1/2, -y, -z+1/2'
 'z+1/2, x, y+1/2'
 'z+1/2, -x, -y+1/2'
 '-z+1/2, -x, y+1/2'
 '-z+1/2, x, -y+1/2'
 'y+1/2, z, x+1/2'
 '-y+1/2, z, -x+1/2'
 'y+1/2, -z, -x+1/2'
 '-y+1/2, -z, x+1/2'
 'y+1/2, x, z+1/2'
 '-y+1/2, -x, z+1/2'
 'y+1/2, -x, -z+1/2'
 '-y+1/2, x, -z+1/2'
 'x+1/2, z, y+1/2'
 '-x+1/2, z, -y+1/2'
 '-x+1/2, -z, y+1/2'
 'x+1/2, -z, -y+1/2'
 'z+1/2, y, x+1/2'
 'z+1/2, -y, -x+1/2'
 '-z+1/2, y, -x+1/2'
 '-z+1/2, -y, x+1/2'
 'x+1/2, y+1/2, z'
 '-x+1/2, -y+1/2, z'
 '-x+1/2, y+1/2, -z'
 'x+1/2, -y+1/2, -z'
 'z+1/2, x+1/2, y'
 'z+1/2, -x+1/2, -y'
 '-z+1/2, -x+1/2, y'
 '-z+1/2, x+1/2, -y'
 'y+1/2, z+1/2, x'
 '-y+1/2, z+1/2, -x'
 'y+1/2, -z+1/2, -x'
 '-y+1/2, -z+1/2, x'
 'y+1/2, x+1/2, z'
 '-y+1/2, -x+1/2, z'
 'y+1/2, -x+1/2, -z'
 '-y+1/2, x+1/2, -z'
 'x+1/2, z+1/2, y'
 '-x+1/2, z+1/2, -y'
 '-x+1/2, -z+1/2, y'
 'x+1/2, -z+1/2, -y'
 'z+1/2, y+1/2, x'
 'z+1/2, -y+1/2, -x'
 '-z+1/2, y+1/2, -x'
 '-z+1/2, -y+1/2, x'

_cell_length_a                     15.1599(6)
_cell_length_b                     15.1599(6)
_cell_length_c                     15.1599(6)
_cell_angle_alpha                  90
_cell_angle_beta                   90
_cell_angle_gamma                  90
_cell_volume                       3484.1(4)
_cell_formula_units_Z              4
_cell_measurement_reflns_used      701
_cell_measurement_temperature      293(2)
_cell_measurement_theta_max        17.603
_cell_measurement_theta_min        1.588
_shelx_estimated_absorpt_T_max     ?
_shelx_estimated_absorpt_T_min     ?
_exptl_absorpt_coefficient_mu      0.966
_exptl_absorpt_correction_T_max    1.000
_exptl_absorpt_correction_T_min    0.615
_exptl_absorpt_correction_type     multi-scan
_exptl_absorpt_process_details
;
CrysAlisPro 1.171.41.83a (Rigaku Oxford Diffraction, 2020)
Empirical absorption correction using spherical harmonics,
implemented in SCALE3 ABSPACK scaling algorithm.
;
_exptl_absorpt_special_details     ?
_exptl_crystal_colour              'colourless'
_exptl_crystal_density_diffrn      1.462
_exptl_crystal_density_meas        ?
_exptl_crystal_density_method      ?
_exptl_crystal_description         'tablet'
_exptl_crystal_F_000               1508
_exptl_crystal_size_max            0.16
_exptl_crystal_size_mid            0.125
_exptl_crystal_size_min            0.05
_exptl_transmission_factor_max     ?
_exptl_transmission_factor_min     ?
_diffrn_reflns_av_R_equivalents    0.1646
_diffrn_reflns_av_unetI/netI       0.0953
_diffrn_reflns_Laue_measured_fraction_full  1.000
_diffrn_reflns_Laue_measured_fraction_max  1.000
_diffrn_reflns_limit_h_max         18
_diffrn_reflns_limit_h_min         -18
_diffrn_reflns_limit_k_max         12
_diffrn_reflns_limit_k_min         -12
_diffrn_reflns_limit_l_max         18
_diffrn_reflns_limit_l_min         -18
_diffrn_reflns_number              2627
_diffrn_reflns_point_group_measured_fraction_full  0.997
_diffrn_reflns_point_group_measured_fraction_max  0.998
_diffrn_reflns_theta_full          16.950
_diffrn_reflns_theta_max           17.600
_diffrn_reflns_theta_min           1.591
_diffrn_ambient_temperature        293(2)
_diffrn_detector                   'Hybrid Pixel Array Detector'
_diffrn_detector_area_resol_mean   13.3333
_diffrn_measured_fraction_theta_full  1.000
_diffrn_measured_fraction_theta_max  1.000
_diffrn_measurement_details
;
List of Runs (angles in degrees, time in seconds):

  # Type    Start    End  Width  t~exp~   \w     \q     \k     \f   Frames
--------------------------------------------------------------------------
  1  \f    -34.00  38.00   0.20    0.30 -90.00   0.00   0.00    --   360
  2  \f   -174.00-102.00   0.20    0.30-130.00   0.00   0.00    --   360
;
_diffrn_measurement_device         'Eiger2 4M'
_diffrn_measurement_device_type   
 'dectris-CrysAlisPro-abstract goniometer imported dectris images'
_diffrn_measurement_method         '\f scans'
_diffrn_radiation_type             synchrotron
_diffrn_radiation_wavelength       0.4859
_diffrn_source                     synchrotron
_reflns_Friedel_coverage           0.804
_reflns_Friedel_fraction_full      0.994
_reflns_Friedel_fraction_max       0.994
_reflns_number_gt                  186
_reflns_number_total               404
_reflns_special_details
;
 Reflections were merged by SHELXL according to the crystal
 class for the calculation of statistics and refinement.
 
 Structure factors included contributions from the .fab file.
 
 _reflns_Friedel_fraction is defined as the number of unique
 Friedel pairs measured divided by the number that would be
 possible theoretically, ignoring centric projections and
 systematic absences. Completness statistics refer to single and
 composite reflections containing twin component 1 only.
;
_reflns_threshold_expression       'I > 2\s(I)'
_computing_cell_refinement         ?
_computing_data_collection         ?
_computing_data_reduction          ?
_computing_molecular_graphics      'Olex2 1.5 (Dolomanov et al., 2009)'
_computing_publication_material    'Olex2 1.5 (Dolomanov et al., 2009)'
_computing_structure_refinement    'XL  (Sheldrick, 2008)'
_computing_structure_solution      'SHELXT  (Sheldrick, 2015)'
_refine_diff_density_max           0.485
_refine_diff_density_min           -0.173
_refine_diff_density_rms           0.071
_refine_ls_abs_structure_details
;
 Refined as an inversion twin.
;
_refine_ls_abs_structure_Flack     -0.3(4)
_refine_ls_extinction_coef         .
_refine_ls_extinction_method       none
_refine_ls_goodness_of_fit_ref     0.886
_refine_ls_hydrogen_treatment      constr
_refine_ls_matrix_type             full
_refine_ls_number_parameters       17
_refine_ls_number_reflns           404
_refine_ls_number_restraints       6
_refine_ls_R_factor_all            0.0851
_refine_ls_R_factor_gt             0.0591
_refine_ls_restrained_S_all        0.879
_refine_ls_shift/su_max            0.000
_refine_ls_shift/su_mean           0.000
_refine_ls_structure_factor_coef   Fsqd
_refine_ls_weighting_details      
 'w=1/[\s^2^(Fo^2^)+(0.1134P)^2^] where P=(Fo^2^+2Fc^2^)/3'
_refine_ls_weighting_scheme        calc
_refine_ls_wR_factor_gt            0.1628
_refine_ls_wR_factor_ref           0.1893
_refine_special_details
;
 Refined as a 2-component inversion twin.
;
_olex2_refinement_description
;
1. Twinned data refinement
 Scales: 1.3(4)
 -0.3(4)
2. Fixed Uiso
 At 1.2 times of:
  All C(H) groups
3. Restrained planarity
 C1_$1, C2_$2, C3, C2, C1_$3, C3_$4, C2_$5, C1_$6, C3_$5
 with sigma of 0.1
4. Uiso/Uaniso restraints and constraints
Uiso(C3) = Uiso(C2)
5. Others
 Fixed Sof: C3(0.375) H3(0.375) O2(0.5) C1(0.25) C2(0.375)
6.a Aromatic/amide H refined with riding coordinates:
 C3(H3)
;
_atom_sites_solution_hydrogens     geom
_atom_sites_solution_primary       dual
_atom_sites_solution_secondary     ?
loop_
  _atom_site_label
  _atom_site_type_symbol
  _atom_site_fract_x
  _atom_site_fract_y
  _atom_site_fract_z
  _atom_site_U_iso_or_equiv
  _atom_site_adp_type
  _atom_site_occupancy
  _atom_site_site_symmetry_order
  _atom_site_calc_flag
  _atom_site_refinement_flags_posn
  _atom_site_refinement_flags_adp
  _atom_site_refinement_flags_occupancy
  _atom_site_disorder_assembly
  _atom_site_disorder_group
 Zn1 Zn 0.57354(12) 0.57354(12) 0.42646(12) 0.1608(16) Uiso 1 6 d S . P . .
 O1 O 0.500000 0.500000 0.500000 0.168(11) Uiso 1 24 d S . P . .
 C3 C 0.4415(16) 0.6690(10) 0.1690(10) 0.190(6) Uiso 0.75 2 d S . P . .
 H3 H 0.491199 0.694339 0.194339 0.229 Uiso 0.75 2 calc R U P . .
 O2 O 0.5142(14) 0.6845(11) 0.4056(12) 0.197(5) Uiso 0.5 1 d . . P . .
 C1 C 0.4451(14) 0.714(2) 0.4451(14) 0.184(13) Uiso 0.5 2 d S . P . .
 C2 C 0.4066(10) 0.5934(10) 0.2089(15) 0.190(6) Uiso 0.75 2 d S . P . .

_geom_special_details
;
 All esds (except the esd in the dihedral angle between two l.s. planes)
 are estimated using the full covariance matrix.  The cell esds are taken
 into account individually in the estimation of esds in distances, angles
 and torsion angles; correlations between esds in cell parameters are only
 used when they are defined by crystal symmetry.  An approximate (isotropic)
 treatment of cell esds is used for estimating esds involving l.s. planes.
;
loop_
  _geom_bond_atom_site_label_1
  _geom_bond_atom_site_label_2
  _geom_bond_distance
  _geom_bond_site_symmetry_2
  _geom_bond_publ_flag
 Zn1 Zn1 3.153(5) 3_656 ?
 Zn1 Zn1 3.153(5) 4_566 ?
 Zn1 Zn1 3.153(5) 2_665 ?
 Zn1 O1 1.931(3) . ?
 Zn1 O2 1.934(16) 20_566 ?
 Zn1 O2 1.933(16) . ?
 Zn1 O2 1.934(16) 13 ?
 Zn1 O2 1.934(16) 23_656 ?
 Zn1 O2 1.934(16) 8_656 ?
 Zn1 O2 1.934(16) 11_566 ?
 C3 H3 0.9300 . ?
 C3 C2 1.399(14) . ?
 C3 C2 1.399(14) 41_554 ?
 O2 O2 1.72(4) 23_656 ?
 O2 C1 1.29(2) . ?
 C1 C2 1.43(5) 12_665 ?

loop_
  _geom_angle_atom_site_label_1
  _geom_angle_atom_site_label_2
  _geom_angle_atom_site_label_3
  _geom_angle
  _geom_angle_site_symmetry_1
  _geom_angle_site_symmetry_3
  _geom_angle_publ_flag
 Zn1 Zn1 Zn1 60.0 4_566 2_665 ?
 Zn1 Zn1 Zn1 60.000(1) 3_656 4_566 ?
 Zn1 Zn1 Zn1 60.0 3_656 2_665 ?
 O1 Zn1 Zn1 35.3 . 2_665 ?
 O1 Zn1 Zn1 35.3 . 4_566 ?
 O1 Zn1 Zn1 35.3 . 3_656 ?
 O1 Zn1 O2 109.2(6) . 13 ?
 O1 Zn1 O2 109.2(6) . 11_566 ?
 O1 Zn1 O2 109.2(7) . 20_566 ?
 O1 Zn1 O2 109.2(7) . 8_656 ?
 O1 Zn1 O2 109.2(7) . 23_656 ?
 O1 Zn1 O2 109.2(7) . . ?
 O2 Zn1 Zn1 106.6(6) 8_656 4_566 ?
 O2 Zn1 Zn1 106.6(7) . 2_665 ?
 O2 Zn1 Zn1 137.0(6) 8_656 3_656 ?
 O2 Zn1 Zn1 137.0(6) . 4_566 ?
 O2 Zn1 Zn1 137.0(6) 20_566 4_566 ?
 O2 Zn1 Zn1 106.6(6) 11_566 3_656 ?
 O2 Zn1 Zn1 77.7(6) 11_566 4_566 ?
 O2 Zn1 Zn1 77.7(6) 8_656 2_665 ?
 O2 Zn1 Zn1 137.0(6) 11_566 2_665 ?
 O2 Zn1 Zn1 137.0(6) 23_656 2_665 ?
 O2 Zn1 Zn1 77.7(6) 20_566 2_665 ?
 O2 Zn1 Zn1 77.7(6) 23_656 3_656 ?
 O2 Zn1 Zn1 137.0(6) 13 3_656 ?
 O2 Zn1 Zn1 77.7(6) . 3_656 ?
 O2 Zn1 Zn1 106.6(6) 23_656 4_566 ?
 O2 Zn1 Zn1 106.6(6) 20_566 3_656 ?
 O2 Zn1 Zn1 106.6(6) 13 2_665 ?
 O2 Zn1 Zn1 77.7(6) 13 4_566 ?
 O2 Zn1 O2 109.8(6) 13 20_566 ?
 O2 Zn1 O2 109.8(6) 11_566 8_656 ?
 O2 Zn1 O2 52.8(11) 20_566 8_656 ?
 O2 Zn1 O2 60.0(11) . 20_566 ?
 O2 Zn1 O2 60.0(11) 13 8_656 ?
 O2 Zn1 O2 60.0(11) 23_656 11_566 ?
 O2 Zn1 O2 141.5(13) 11_566 20_566 ?
 O2 Zn1 O2 52.8(11) 11_566 13 ?
 O2 Zn1 O2 109.8(6) . 11_566 ?
 O2 Zn1 O2 109.8(6) . 8_656 ?
 O2 Zn1 O2 109.8(6) 23_656 20_566 ?
 O2 Zn1 O2 52.8(11) . 23_656 ?
 O2 Zn1 O2 109.8(6) 23_656 13 ?
 O2 Zn1 O2 141.5(13) 23_656 8_656 ?
 O2 Zn1 O2 141.5(13) . 13 ?
 Zn1 O1 Zn1 109.5 2_665 4_566 ?
 Zn1 O1 Zn1 109.5 2_665 3_656 ?
 Zn1 O1 Zn1 109.471(1) 2_665 . ?
 Zn1 O1 Zn1 109.471(1) 3_656 . ?
 Zn1 O1 Zn1 109.471(1) 4_566 . ?
 Zn1 O1 Zn1 109.471(1) 4_566 3_656 ?
 C2 C3 H3 117.8 . . ?
 C2 C3 H3 117.8 41_554 . ?
 C2 C3 C2 124(3) 41_554 . ?
 O2 O2 Zn1 63.6(6) 23_656 . ?
 C1 O2 Zn1 127(2) . . ?
 C1 O2 O2 104.3(16) . 23_656 ?
 O2 C1 O2 129(4) 21 . ?
 O2 C1 C2 115.3(19) 21 12_665 ?
 O2 C1 C2 115.3(19) . 12_665 ?
 C3 C2 C3 116(3) 55_564 . ?
 C3 C2 C1 122.2(15) 55_564 20_566 ?
 C3 C2 C1 122.2(15) . 20_566 ?

loop_
  _geom_torsion_atom_site_label_1
  _geom_torsion_atom_site_label_2
  _geom_torsion_atom_site_label_3
  _geom_torsion_atom_site_label_4
  _geom_torsion
  _geom_torsion_site_symmetry_1
  _geom_torsion_site_symmetry_2
  _geom_torsion_site_symmetry_3
  _geom_torsion_site_symmetry_4
  _geom_torsion_publ_flag
 Zn1 O2 C1 O2 10(5) . . . 21 ?
 Zn1 O2 C1 C2 -169.9(11) . . . 12_665 ?
 O2 O2 C1 O2 -57(3) 23_656 . . 21 ?
 O2 O2 C1 C2 122.6(10) 23_656 . . 12_665 ?
 C2 C3 C2 C3 -1(3) 41_554 . . 55_564 ?
 C2 C3 C2 C1 179.7(12) 41_554 . . 20_566 ?

_smtbx_masks_special_details       ?
loop_
  _smtbx_masks_void_nr
  _smtbx_masks_void_average_x
  _smtbx_masks_void_average_y
  _smtbx_masks_void_average_z
  _smtbx_masks_void_volume
  _smtbx_masks_void_count_electrons
  _smtbx_masks_void_content
 1 -0.211 -0.366 0.459 720.8 81.9 '2 DMF'
 2 0.250 0.250 0.750 24.6 9.5 '0.25 DMF'
 3 0.250 0.750 0.250 24.6 9.5 '0.25 DMF'
 4 0.750 0.250 0.250 24.6 9.5 '0.25 DMF'
 5 0.750 0.750 0.750 24.6 9.5 '0.25 DMF'

_smtbx_masks_void_probe_radius     1.2
_smtbx_masks_void_truncation_radius  1.2
_shelx_res_file
;
TITL trumof1_03_0_a.res in F-43m
    trumof1_03_0.res
    created by SHELXL-2019/1 at 14:54:35 on 07-Jun-2023
REM Old TITL TRUMOF1_03_0 in F-43m
REM SHELXT solution in F-43m: R1 0.221, Rweak 0.071, Alpha 0.026
REM <I/s> 0.000 for 0 systematic absences, Orientation as input
REM Flack x = -0.103 ( 0.336 ) from 137 Parsons' quotients
REM Formula found by SHELXT: O Zn2
CELL 0.4859 15.15993 15.15993 15.15993 90 90 90
ZERR 4 0.000613 0.000613 0.000613 0 0 0
LATT -4
SYMM -X,-Y,+Z
SYMM -X,+Y,-Z
SYMM +X,-Y,-Z
SYMM +Z,+X,+Y
SYMM +Z,-X,-Y
SYMM -Z,-X,+Y
SYMM -Z,+X,-Y
SYMM +Y,+Z,+X
SYMM -Y,+Z,-X
SYMM +Y,-Z,-X
SYMM -Y,-Z,+X
SYMM +Y,+X,+Z
SYMM -Y,-X,+Z
SYMM +Y,-X,-Z
SYMM -Y,+X,-Z
SYMM +X,+Z,+Y
SYMM -X,+Z,-Y
SYMM -X,-Z,+Y
SYMM +X,-Z,-Y
SYMM +Z,+Y,+X
SYMM +Z,-Y,-X
SYMM -Z,+Y,-X
SYMM -Z,-Y,+X
SFAC C H O Zn
DISP C -0.0004 0.0007 6.0677
DISP H 0 0 0.6065
DISP O 0.0006 0.0026 13.3363
DISP Zn 0.2372 0.7254 2023.1076
UNIT 96 36 52 16
EQIV $1 +Z,1.5-Y,0.5-X
EQIV $2 +X,0.5+Z,-0.5+Y
EQIV $3 +X,1-Z,1-Y
EQIV $4 0.5-Z,1-X,-0.5+Y
EQIV $5 0.5-Z,+Y,0.5-X
EQIV $6 -0.5+Y,1-X,0.5-Z
FLAT C1_$1 C2_$2 C3 C2 C1_$3 C3_$4 C2_$5 C1_$6 C3_$5
EADP C3 C2

L.S. 4
PLAN  5
CONF
BOND
list 4
MORE -1
BOND $H
ABIN
fmap 2
acta
TWIN -1 0 0 0 -1 0 0 0 -1 2
REM <olex2.extras>
REM <HklSrc "%.\\TRUMOF1_06_0.hkl">
REM </olex2.extras>

WGHT    0.113400
BASF  -0.34728
FVAR       1.42970
ZN1   4    0.573540    0.573540    0.426460    10.16667    0.16082
O1    3    0.500000    0.500000    0.500000    10.04167    0.16756
C3    1    0.441452    0.668956    0.168956    10.37500    0.19043
AFIX  43
H3    2    0.491199    0.694339    0.194339    10.37500   -1.20000
AFIX   0

O2    3    0.514242    0.684514    0.405609    10.50000    0.19711
C1    1    0.445079    0.714154    0.445079    10.25000    0.18399
C2    1    0.406593    0.593407    0.208932    10.37500    0.19043
HKLF 4


REM  trumof1_03_0_a.res in F-43m
REM wR2 = 0.1893, GooF = S = 0.886, Restrained GooF = 0.879 for all data
REM R1 = 0.0591 for 186 Fo > 4sig(Fo) and 0.0851 for all 404 data
REM 17 parameters refined using 6 restraints

END

WGHT      0.1134      0.0000

REM Highest difference peak  0.485,  deepest hole -0.173,  1-sigma level  0.071
Q1    1   0.5246  0.6229  0.4754  10.50000  0.05    0.22
Q2    1   0.5000  0.6943  0.5000  10.25000  0.05    0.22
Q3    1   0.5213  0.6807  0.4787  10.50000  0.05    0.20
Q4    1   0.5166  0.6160  0.3840  10.50000  0.05    0.17
Q5    1   0.6262  0.6262  0.3738  10.16667  0.05    0.17
;
_shelx_res_checksum                16146

# start Validation Reply Form
_vrf_ATOM007_trumof1_06_0
;
PROBLEM: _atom_site_aniso_label is missing
RESPONSE: All atoms are refined isotropically
due to loss of information/lack of completeness 
arising from the DAC set-up.
;
_vrf_PLAT201_trumof1_06_0
;
PROBLEM: Isotropic non-H Atoms in Main Residue(s) .......          2
RESPONSE: Due to the limitations of high-pressure diffraction 
experiments, the calculation of anisotropic displacement parameters 
becomes less accurate. Therefore all atoms were modelled isotropically.
;
# end Validation Reply Form

_shelx_hkl_file
;
  -1  -1  -1 391371. 41356.6   2
   1   1   1 411296. 43462.1   2
  -2   0   0 255677. 26005.7   2
   2   0   0 196506. 26010.8   1
   2   0   0 255043. 26005.6   2
  -2   0   0 207719. 26010.8   1
  -2  -2  -2 293319. 30997.0   2
  -2   0  -2 23358.2 3698.85   1
   2   2   0 38391.0 3690.98   2
  -2  -2   0 32960.9 3690.48   2
  -2   0  -2 38429.1 3691.09   2
   2   0   2 24929.7 3699.53   1
   2   2   2 317674. 33570.8   2
  -1  -1  -3 14940.1 1507.94   2
  -3  -1  -1 8921.03 1520.65   1
   1  -1   3 14604.8 1508.37   2
   3   1  -1 13974.7 1507.42   2
   3   1  -1 9556.14 1516.86   1
  -3  -1  -1 15100.8 1508.51   2
   1   1   3 6020.45 1338.42   1
   3   1   1 9146.32 1344.79   1
  -3  -1   1 13472.3 1328.59   2
   1   1   3 13310.8 1329.27   2
  -1   1  -3 11384.1 1338.29   1
  -3  -1   1 7145.09 1336.34   1
   3   1   1 13225.5 1329.30   2
  -3  -3  -3 211777. 22381.8   2
  -1  -3  -3 49182.2 6142.31   2
   3  -1   3 57796.1 6158.51   1
  -3  -1  -3 68287.3 6143.44   2
  -3  -3  -1 60106.9 6142.93   2
  -3   1  -3 53278.7 7487.33   1
  -3  -3   1 84861.9 7476.27   2
   3   3   1 73871.7 7476.68   2
   3   1   3 46628.3 7489.40   1
   3   1   3 65906.0 7475.51   2
  -3   1  -3 68888.4 7477.09   2
   3   3   3 235109. 24847.7   2
   0   0   4 11497.6 1095.38   2
  -4   0   0 8038.10 1110.42   1
   0   0  -4 6771.86 1105.65   1
   0   0   4 7989.74 1105.68   1
  -4   0   0 9764.81 1096.65   2
   0   0  -4 11555.6 1095.44   2
   4   0   0 9000.28 1095.90   2
   4   2  -2 67842.8 7124.19   2
  -2  -2  -4 64851.9 7125.51   2
  -4  -2  -2 69458.1 7125.95   2
  -2   0  -4 6789.97 633.912   2
  -4  -2   0 6752.64 633.187   2
  -4   0  -2 6481.02 634.256   2
  -4   0   2 4797.98 643.712   1
   0  -2  -4 5822.27 632.151   2
  -2   0  -4 4646.02 656.531   1
   2   0   4 4702.56 657.698   1
   4   0   2 5160.93 662.100   1
   4   2   0 5558.20 632.466   2
   4   2   0 3858.28 658.286   1
  -4   0  -2 4529.39 657.983   1
   4   0   2 6580.53 634.338   2
   2   0   4 6047.65 633.164   2
   4   0  -2 5417.11 631.589   2
   4   2   2 59624.3 6106.95   2
   4   2   2 39927.6 6124.45   1
   2   2   4 31608.6 6118.57   1
  -4  -2   2 62219.6 6105.52   2
   2   2   4 56436.7 6107.31   2
  -4  -4  -4 65492.3 6925.57   2
  -4  -2  -4 29078.5 5164.61   1
   4   2  -4 35646.2 5148.22   1
  -4  -4  -2 54758.0 5145.11   2
  -4  -2  -4 54140.8 5145.03   2
  -2  -4  -4 47677.0 5144.31   2
   4   0   4 1109.52 127.853   2
  -4   0  -4 952.544 214.588   1
   4   0   4 967.391 216.084   1
  -4   0  -4 1111.18 127.729   2
  -4  -4   0 1230.97 127.090   2
   4   4   2 66321.4 5869.69   2
  -4  -4   2 53233.6 5865.62   2
   4   2   4 54617.9 5867.10   2
   4   4   4 79277.5 8382.98   2
   1  -1   5 19487.4 2136.31   1
   5  -1   1 16923.0 2122.98   2
  -1  -1  -5 21013.4 2122.06   2
   1   1  -5 15828.4 2128.08   1
  -5  -1  -1 14276.8 2142.61   1
   1  -1   5 21547.9 2122.31   2
   5   1  -1 19816.7 2121.96   2
  -5  -1  -1 24586.1 2124.78   2
   5   1  -1 17507.4 2140.09   1
  -5  -1   1 11953.5 2304.48   1
  -1   1  -5 16223.7 2304.88   1
  -5  -1   1 22573.7 2293.01   2
  -1  -1   5 27149.3 2291.64   2
   5   1   1 21368.4 2292.96   2
   1   1   5 13413.4 2305.99   1
   1   1   5 21647.0 2292.39   2
   5   1   1 16843.3 2314.76   1
   1  -1  -5 19871.5 2290.91   2
  -1   1  -5 21388.4 2293.07   2
  -5  -3  -3 63511.1 6635.97   2
   5   3  -3 63623.4 6633.47   2
  -3  -3  -5 60615.6 6635.33   2
  -3  -1  -5 12887.3 1235.54   2
   5  -1   3 9582.11 1234.32   2
  -3  -1  -5 7567.13 1265.68   1
  -5  -3  -1 12831.6 1234.88   2
   3  -1   5 11611.7 1235.15   2
   5   1  -3 11511.7 1232.13   2
   5   3  -1 7309.09 1259.97   1
   5  -1   3 11546.1 1265.50   1
   5   3  -1 13253.1 1234.16   2
  -5  -1  -3 8387.96 1266.07   1
   3  -1   5 12105.3 1265.11   1
   5   1  -3 11626.9 1247.53   1
  -1  -3  -5 11286.6 1234.04   2
   1   3   5 13242.5 1290.03   2
  -5  -3   1 12994.1 1288.38   2
  -5   1  -3 9296.40 1313.78   1
   5   1   3 9948.62 1326.13   1
   3   1   5 9131.35 1319.08   1
  -5   1  -3 11415.8 1291.88   2
  -3   1  -5 12481.6 1291.14   2
   5   1   3 11720.7 1289.33   2
   5   3   1 12598.0 1289.16   2
   5   3   1 7812.76 1319.81   1
  -3   1  -5 9733.47 1313.27   1
   3   1   5 11908.2 1288.99   2
   5   3   3 37316.0 6313.17   1
   3   3   5 30679.3 6306.31   1
   5   3   3 60968.8 6290.41   2
   3   3   5 69163.4 6291.53   2
  -5  -5  -5 15220.8 1614.63   2
  -5  -5  -3 12670.4 1319.22   2
  -3  -5  -5 11692.7 1318.78   2
  -5  -3  -5 12987.6 1319.43   2
  -5  -5  -1 27488.3 2820.02   2
   5  -1   5 25396.9 2854.26   1
  -5  -1  -5 30002.8 2822.32   2
  -5  -1  -5 17709.2 2850.10   1
   5  -1   5 24614.3 2820.05   2
  -5   1  -5 20521.7 2809.33   1
   5   1   5 24718.3 2781.19   2
   5   5   1 29445.9 2782.56   2
   5   1   5 22409.6 2818.56   1
  -5   1  -5 25991.0 2784.78   2
  -5  -5   1 26572.6 2780.94   2
   5   5   3 13968.2 1409.50   2
  -5  -3   5 13166.4 1404.63   2
   5   3   5 8672.70 1456.94   1
   5   3   5 13347.7 1409.04   2
   5   5   5 21968.4 2329.86   2
   0   0  -6 69314.5 6442.73   2
  -6   0   0 41771.3 6457.96   1
   0   0  -6 36653.3 6453.25   1
  -6   0   0 61114.8 6445.35   2
   6   0   0 59535.3 6465.16   1
   6   0   0 60520.5 6443.80   2
   2   2  -6 15883.3 1774.49   1
   6   2  -2 15628.7 1798.01   1
   2  -2   6 14126.4 1768.85   2
  -6  -2  -2 19908.8 1772.25   2
   6   2  -2 17702.7 1768.62   2
  -2  -2  -6 16994.0 1769.70   2
   2   0  -6 11486.7 1192.53   2
  -6  -2   0 13050.0 1196.57   2
   0  -2  -6 10554.0 1194.04   2
   2   0   6 11625.6 1195.43   2
  -6   0   2 9782.86 1215.19   1
   6   0   2 10200.0 1234.86   1
   6   0  -2 10312.3 1194.09   2
   6   2   0 10533.8 1194.58   2
   0   2   6 14103.5 1196.54   2
  -6   0  -2 9997.55 1196.27   2
  -2   0  -6 12315.8 1196.15   2
   6   2   0 8510.34 1232.23   1
  -6   0  -2 8815.52 1229.28   1
   2   0   6 9464.98 1225.15   1
  -2   0  -6 7997.38 1224.76   1
  -2  -2   6 16310.3 1748.28   2
   2   2   6 19375.7 1752.05   2
   6   2   2 15973.8 1750.80   2
   2   2   6 10686.2 1777.13   1
   6   2   2 14141.7 1792.93   1
  -2   2  -6 13737.9 1770.86   1
  -4  -4  -6 5929.38 669.924   2
  -6  -4  -4 6830.33 671.651   2
  -4  -6  -4 6204.96 670.913   2
  -6  -4  -2 6702.89 699.859   2
  -6  -2  -4 7516.06 702.249   2
  -2  -4  -6 6402.07 699.154   2
   4  -2   6 5266.19 699.012   2
   6   4  -2 7332.19 699.117   2
   6   2  -4 6533.75 728.617   1
  -4  -2  -6 6714.35 700.096   2
   6   2  -4 6510.30 696.200   2
   6   0   4 1819.76 324.813   1
  -6   0   4 1801.22 244.913   1
  -6  -4   0 2135.72 200.165   2
   6   0  -4 1634.88 195.883   2
   4   0   6 1803.59 319.566   1
  -4   0  -6 1671.23 200.544   2
   6   4   0 1170.75 327.736   1
   6   0   4 1717.67 200.965   2
   4   0   6 1778.32 199.756   2
   6   4   0 2169.43 200.249   2
  -4   0  -6 1374.51 312.888   1
  -6   0  -4 2066.70 203.309   2
  -6   0  -4 1369.44 310.104   1
  -4   2  -6 1977.26 770.755   1
   6   4   2 7307.54 746.441   2
   6   2   4 5997.90 744.917   2
   4   2   6 4789.03 807.696   1
   2   4   6 8107.82 748.244   2
  -6  -2   4 7885.56 743.567   2
   4   2   6 6569.39 745.473   2
   6   2   4 5811.05 819.719   1
   6   4   2 4607.06 813.427   1
  -6  -4   4 7352.03 747.800   2
   4   4   6 6838.36 751.386   2
   6   4   4 7016.58 751.213   2
   4   4   6 3582.82 815.093   1
   6   4   4 4434.06 825.754   1
  -6  -6  -6 12851.8 1365.95   2
  -6  -4  -6 1803.72 187.884   2
  -6  -6  -4 1564.29 187.164   2
  -4  -6  -6 1679.93 186.992   2
  -6  -2  -6 11147.0 1006.39   2
  -6  -2  -6 5816.85 1074.95   1
  -6  -6  -2 10366.4 1004.14   2
   6  -2   6 7844.35 1002.45   2
  -6   0  -6 32187.5 3261.26   2
  -6   0   6 25808.2 3263.53   1
   6   0   6 30019.4 3306.78   1
  -6   0  -6 22294.0 3295.70   1
   6   0   6 29905.8 3259.39   2
  -6  -6   0 34445.2 3259.96   2
   6   2   6 9793.00 1047.54   2
   6   6   2 11877.7 1050.50   2
   6   2   6 8714.08 1126.83   1
   6   4   6 1914.53 156.880   2
  -6  -4   6 2033.01 146.833   2
   6   6   4 1886.71 157.185   2
   6   6   6 18446.6 1814.93   2
   6   6   6 7136.52 1862.39   1
   1   1  -7 42380.7 4587.38   2
   7  -1   1 39705.6 4588.75   2
  -1   1   7 25378.3 4598.10   1
  -1   1   7 49016.9 4587.52   2
   1   1  -7 32657.6 4599.79   1
  -7  -1  -1 31509.4 4613.82   1
  -7  -1  -1 47933.7 4590.12   2
   7   1  -1 43763.6 4587.89   2
  -1  -1  -7 45346.9 4587.86   2
   7   1  -1 47262.6 4619.73   1
   7   1   1 45159.7 4710.26   2
  -1  -1   7 44693.4 4718.78   1
  -7  -1   1 48349.3 4711.00   2
   1  -1  -7 43913.6 4708.00   2
  -7  -1   1 32597.7 4730.72   1
  -1   1  -7 35506.6 4729.21   1
   7   1   1 44193.7 4745.56   1
  -1  -1   7 46392.9 4707.91   2
  -1   1  -7 46108.3 4710.86   2
  -3  -3  -7 2589.00 277.493   2
   7   3  -3 2532.77 275.607   2
  -7  -3  -3 2589.91 279.132   2
   7   3  -3 2753.01 386.682   1
   7  -1   3 3305.19 456.647   1
  -1  -3  -7 2995.57 369.500   2
  -7  -1  -3 2441.49 468.368   1
   7   3  -1 2711.39 468.629   1
   7  -1   3 2769.62 371.238   2
   7   1  -3 3352.05 368.738   2
   7   3  -1 3671.30 370.490   2
   3  -1   7 3216.52 445.894   1
   3  -1   7 4230.94 374.718   2
  -7  -1  -3 3414.94 373.914   2
  -3  -1  -7 4544.36 376.150   2
  -7  -3  -1 3789.27 372.495   2
   7   1  -3 3457.59 424.726   1
   7   3   1 3625.50 351.998   2
  -3   1  -7 3756.62 355.376   2
   3  -1  -7 3052.95 347.164   2
  -3   1  -7 3124.16 434.580   1
   3   1   7 3087.18 445.773   1
  -7  -1   3 3454.09 351.796   2
  -7   1  -3 2564.67 433.891   1
  -7   1  -3 3552.91 359.272   2
   7   1   3 3215.78 468.585   1
   1  -3  -7 2979.14 349.134   2
   3   1   7 3158.73 350.902   2
  -7  -1   3 2418.58 406.275   1
   7   3   1 2967.96 470.568   1
   1   3   7 4209.53 354.659   2
   7   1   3 3111.51 351.757   2
   7   3   3 2463.68 293.065   2
   7   3   3 2291.66 445.093   1
   3   3   7 1808.82 410.653   1
   3   3   7 3018.47 295.376   2
  -7  -3   3 2756.03 291.856   2
  -7  -5  -5 4490.33 451.732   2
  -5  -7  -5 3988.48 450.649   2
  -5  -5  -7 4118.01 450.114   2
  -5  -3  -7 1092.73 113.849   2
  -7  -3  -5 876.834 113.573   2
  -7  -5  -3 1041.08 113.096   2
  -3  -5  -7 854.478 110.286   2
   7  -1   5 10579.5 1043.03   2
   7   1  -5 9459.83 1036.62   2
  -7  -5  -1 11768.8 1041.90   2
   7   5  -1 10717.0 1040.21   2
  -7  -1  -5 11292.4 1043.80   2
   7  -1   5 10541.2 1110.00   1
  -5  -1  -7 12913.1 1045.29   2
  -7  -1  -5 7546.64 1110.22   1
   5  -1   7 10825.5 1110.66   1
  -1  -5  -7 6565.06 1038.15   2
   5   1   7 10077.5 1109.13   2
  -5   1  -7 8294.34 1162.01   1
   7   5   1 6992.02 1180.05   1
  -7  -1   5 6606.26 1125.73   1
   7   1   5 9969.93 1184.96   1
  -7   1  -5 7969.68 1161.63   1
   7   5   1 11763.1 1110.24   2
   7   1   5 10261.2 1109.24   2
  -7   1  -5 11366.0 1114.80   2
  -5   1  -7 10845.5 1113.46   2
   5   1   7 9325.71 1177.18   1
   5   3   7 985.004 129.096   2
   7   5   3 1123.16 130.301   2
   5   3   7 1457.27 361.384   1
   7   3   5 958.003 127.326   2
  -7  -5   3 1129.40 125.617   2
   3   5   7 1205.34 133.463   2
   7   3   5 1554.16 374.771   1
  -7  -3   5 1201.87 123.329   2
   5   5   7 4817.16 515.270   2
   7   5   5 4903.03 514.925   2
  -7  -5   5 4776.14 509.865   2
   7   5   5 2883.33 654.741   1
   5   5   7 2828.48 632.526   1
  -7  -7  -7 2417.66 267.555   2
  -7  -7  -5 2187.43 241.368   2
  -5  -7  -7 2126.76 241.076   2
  -7  -5  -7 2236.05 242.315   2
  -7  -7  -3 859.383 107.169   2
  -7  -3  -7 953.472 109.754   2
   7   1  -7 10082.1 1165.09   2
   7  -1   7 15249.5 1177.64   2
   7  -1   7 13582.9 1260.27   1
  -7  -1  -7 8138.90 1255.00   1
  -7  -1  -7 13114.8 1174.65   2
  -7  -7  -1 14316.4 1173.88   2
  -7   1  -7 13566.3 1345.64   2
   7   1   7 12383.4 1339.91   2
   7   1   7 11822.7 1422.93   1
  -7   1  -7 9208.06 1400.04   1
   7   3   7 1175.66 407.685   1
   7   7   3 980.998 106.215   2
   7   3   7 810.734 98.5695   2
  -7  -3   7 691.269 86.4693   2
  -7  -7   3 939.315 97.0164   2
   7   5   7 2486.73 289.821   2
   7   7   5 2600.80 293.158   2
  -7  -5   7 2675.52 281.296   2
   7   5   7 1680.39 515.652   1
   7   7   7 3033.18 330.618   2
   7   7   7 1512.20 548.519   1
   8   0   0 58241.2 6047.37   1
   8   0   0 59103.4 6015.80   2
   0   0   8 48147.3 6032.54   1
  -8   0   0 60991.7 6018.30   2
   0   0  -8 57863.3 6014.01   2
   0   0   8 58763.5 6013.91   2
  -8   0   0 45091.2 6041.36   1
   2   2  -8 4456.50 606.987   1
  -2  -2  -8 5609.81 580.295   2
   8   2  -2 4826.70 578.732   2
   8   2  -2 5568.52 659.332   1
   0  -2  -8 11281.4 1459.19   2
   0   2   8 15484.7 1461.87   2
  -2   0  -8 9451.60 1503.98   1
  -8   0  -2 9762.46 1504.45   1
   0   2   8 7038.93 1488.45   1
  -8   0  -2 13944.6 1465.00   2
  -2   0  -8 12875.3 1461.11   2
   8   0   2 13927.6 1520.41   1
   8   2   0 13565.9 1461.40   2
   0  -2   8 14157.8 1460.69   2
   2   0  -8 14617.5 1458.86   2
  -2   0   8 14647.8 1459.03   2
  -2   0   8 11660.2 1475.44   1
   8   0  -2 13969.3 1461.56   2
   0   2  -8 10654.6 1485.84   1
  -8  -2   0 17853.8 1465.53   2
   8   2   0 12788.6 1519.12   1
   8   2   2 5860.85 590.679   2
  -2  -2   8 5678.83 586.119   2
   8   2   2 4225.70 689.552   1
  -8  -2   2 5930.73 589.953   2
  -2   2  -8 4606.06 647.647   1
   2  -2  -8 5065.75 586.516   2
  -8  -4  -4 4488.87 449.676   2
  -4  -4  -8 3923.50 446.670   2
   8   2  -4 4443.14 544.389   1
  -8  -4  -2 5042.24 481.787   2
  -4  -2  -8 4707.37 481.024   2
   8   2  -4 4075.37 476.412   2
   8   4  -2 3781.46 595.182   1
  -8  -2  -4 5565.30 486.122   2
  -2  -4  -8 4023.31 478.007   2
   8   4  -2 4629.06 478.818   2
  -4   0  -8 1733.20 207.464   2
   8   4   0 2022.61 207.182   2
  -8   0  -4 2006.80 213.284   2
  -8   0   4 1949.82 296.941   1
   4   0   8 2101.53 208.175   2
  -8   0  -4 990.030 359.630   1
   8   0   4 1980.26 209.096   2
   8   0  -4 1672.82 204.366   2
  -4   0  -8 1706.93 374.345   1
   0  -4  -8 1855.42 204.909   2
   4   0   8 1959.78 365.002   1
   8   4   0 1520.54 406.008   1
   4   2   8 3318.20 606.219   1
   8   2   4 4043.70 632.947   1
   8   4   2 4884.47 500.670   2
   8   2   4 4634.44 500.954   2
   4   2   8 4541.63 499.862   2
  -8  -2   4 4493.39 497.707   2
  -4   2  -8 3486.46 579.885   1
  -8  -2   4 2065.65 546.964   1
   8   4   2 3557.55 637.930   1
  -8  -4   2 5198.55 499.785   2
   8   4   4 2855.71 640.738   1
   8   4   4 4105.91 504.014   2
   4   4   8 4959.03 506.470   2
  -8  -4   4 5111.92 502.321   2
   4   4   8 2501.69 614.604   1
  -8  -6  -6 1912.87 203.174   2
  -6  -8  -6 1662.41 199.752   2
  -6  -6  -8 1777.03 199.175   2
   8   4  -6 180.519 268.789   1
   6   4  -8 225.492 185.811   1
  -4  -6  -8 314.588 51.4676   2
  -6  -4  -8 382.002 53.0490   2
  -6  -8  -4 6.40977 45.2865   2
  -8  -6  -4 337.511 52.0310   2
  -8  -4  -6 323.740 56.2351   2
  -8  -2  -6 6208.46 495.987   2
  -2  -6  -8 4098.10 487.431   2
  -6  -2  -8 2775.62 638.995   1
   8   2  -6 4324.43 483.132   2
   6  -2   8 4048.41 489.520   2
   8  -2   6 3796.24 487.973   2
  -6  -2  -8 6541.40 498.025   2
  -8  -6  -2 5377.45 490.317   2
  -8  -2  -6 2655.50 629.951   1
   8   6   0 10380.7 994.613   2
  -8   0  -6 8902.42 994.596   2
  -6   0  -8 9917.12 995.375   2
   6   0   8 9235.59 992.610   2
  -8   0  -6 6855.49 1071.32   1
   8   0  -6 9303.83 988.857   2
   8   6   0 6313.16 1087.04   1
   8   0   6 9436.22 1091.93   1
   6   0   8 9077.23 1084.80   1
  -8   0   6 7938.99 1018.44   1
   8   0   6 9186.76 993.283   2
  -6   0  -8 6038.56 1071.56   1
   8   2   6 5028.63 707.914   1
   8   6   2 5939.33 557.458   2
   6   2   8 5081.16 554.009   2
   6   2   8 4498.21 691.481   1
   8   2   6 4938.35 554.147   2
  -8  -6   2 5436.08 552.928   2
  -6   2  -8 3603.12 648.308   1
   8   6   2 2926.56 692.475   1
   8   4   6 380.880 65.8843   2
  -6  -4   8 327.905 43.5896   2
   6   4   8 196.522 390.638   1
  -8  -4   6 382.672 51.4708   2
   6   4   8 348.664 66.2607   2
   4   6   8 406.539 74.4306   2
  -8  -6   4 417.451 57.4251   2
   8   6   4 393.860 67.0138   2
   8   4   6 145.722 408.629   1
  -8  -6   6 2227.28 245.954   2
   6   6   8 2594.04 263.077   2
   6   6   8 1759.54 490.805   1
   8   6   6 2111.74 253.305   2
  -6  -8  -8 641.061 93.4388   2
  -8  -8  -6 773.437 97.1269   2
  -8  -6  -8 749.604 96.5435   2
   8   6  -8 470.855 343.567   1
   8   4  -8 410.176 209.064   1
  -8  -4  -8 556.361 82.5199   2
  -8  -8  -4 530.148 78.1983   2
   8  -2   8 1197.72 167.051   2
  -8  -8  -2 1505.32 166.936   2
  -8  -2  -8 1726.67 175.067   2
  -8   0   8 2838.06 451.321   1
   8   0   8 4322.85 421.030   2
  -8   0  -8 3642.34 596.474   1
  -8   0  -8 4169.87 423.650   2
   8   0   8 4688.52 612.080   1
   8   0  -8 3766.30 412.345   2
   8   2   8 1349.93 168.313   2
  -8  -8   2 1661.67 169.847   2
  -8  -4   8 434.392 46.0302   2
   8   4   8 546.388 448.584   1
  -8  -8   4 77.4721 55.9061   2
  -8  -6   8 694.999 87.1825   2
   8   8   6 780.202 110.377   2
   8   6   8 1026.71 476.282   1
   8   6   8 709.645 105.660   2
   8   8   6 415.365 468.834   1
   8   8   8 455.104 93.2877   2
   1  -1   9 2093.58 232.749   2
   1  -1   9 2100.47 338.400   1
  -1  -1  -9 2217.08 233.199   2
  -1   1   9 1236.36 323.330   1
   9   1  -1 1926.38 232.280   2
   9  -1   1 1634.81 232.984   2
  -9  -1  -1 2236.88 237.528   2
  -9  -1  -1 1142.77 381.151   1
  -1   1   9 3246.33 237.264   2
   1   1   9 1306.34 332.173   1
  -1  -1   9 1688.07 263.677   1
   9   1   1 1836.66 386.343   1
  -1  -1   9 1888.67 196.439   2
  -1   1  -9 1445.33 342.970   1
   9   1   1 1906.94 200.383   2
  -1   1  -9 1805.54 201.919   2
  -9   1  -1 1123.40 329.103   1
   9  -1  -1 1494.99 198.706   2
   1   1   9 2200.57 200.807   2
   1  -1  -9 1739.19 196.207   2
  -9  -3  -3 6163.79 1151.18   1
   3   3  -9 8799.35 1082.84   1
  -3  -3  -9 9449.41 1065.10   2
   9   3  -3 10187.8 1063.88   2
   9   3  -3 11912.7 1146.60   1
   3  -3   9 8631.03 1064.52   2
   3  -1   9 2073.03 214.452   2
   9   3  -1 2087.85 213.000   2
   9  -1   3 1945.63 216.857   2
   9   3  -1 1949.95 414.675   1
   3  -1   9 2198.01 364.055   1
  -9   1   3-40.2792 290.013   1
  -3  -1  -9 1608.02 412.838   1
  -9  -1  -3 1725.25 395.892   1
  -3   1   9 1342.69 279.931   1
  -1  -3  -9 1901.76 211.666   2
   9   1  -3 1809.33 211.536   2
   9   1  -3 2082.77 329.941   1
   9  -1   3 2003.55 376.531   1
  -9  -3  -1 3324.45 228.297   2
  -9  -1  -3 2421.47 221.156   2
  -3  -1  -9 2528.56 218.205   2
  -9  -3  -1 1693.88 408.952   1
   1  -3   9 1253.73 210.967   2
   1  -3  -9 1774.32 203.962   2
   9   1   3 2130.00 416.424   1
   9   1   3 2057.57 208.542   2
   9   3   1 1986.99 429.614   1
   1   3   9 2533.93 210.990   2
   1   3   9 769.580 346.132   1
  -1  -3   9 1550.41 203.198   2
  -3   1  -9 2000.43 372.930   1
  -3   1  -9 1847.53 212.775   2
   9  -1  -3 899.255 203.485   2
  -9  -1   3 1366.96 336.126   1
  -1   3  -9 1754.26 314.004   1
   9   3   1 2004.55 207.685   2
  -9   1  -3 1368.41 360.606   1
  -3  -1   9 2563.11 202.543   2
  -9  -1   3 2047.44 211.570   2
  -9  -3   3 13771.2 1121.68   2
  -3  -3   9 10096.7 1115.09   2
   9   3   3 10736.9 1120.23   2
   9   3   3 9389.83 1227.55   1
  -9  -5  -5 1186.91 127.700   2
  -5  -5  -9 918.405 120.632   2
  -9  -5  -3 4314.70 422.031   2
   9   3  -5 3489.79 415.000   2
  -3  -5  -9 3788.74 418.520   2
  -9  -3  -5 1462.02 592.053   1
   9   3  -5 2658.38 513.612   1
  -9  -3  -5 5500.48 431.983   2
  -5  -3  -9 3933.73 420.246   2
  -5  -1  -9 1787.70 469.831   1
  -5  -1  -9 2963.34 274.416   2
  -9  -1  -5 2466.91 273.049   2
   9   5  -1 1897.87 491.801   1
   9   1  -5 2138.00 265.011   2
  -9  -5  -1 2991.54 273.064   2
  -9  -1  -5 1571.24 455.063   1
  -1  -5  -9 2335.37 267.814   2
   9  -1   5 2747.99 443.272   1
   9   5  -1 2651.97 270.362   2
   9  -1   5 2462.52 272.971   2
   9   5   1 1677.29 500.294   1
  -5   1  -9 1550.24 429.165   1
   5   1   9 2500.86 260.382   2
   9   1   5 2501.25 476.701   1
  -9  -5   1 3301.88 261.799   2
   9   1   5 2396.95 260.864   2
  -9  -1   5 1336.50 357.610   1
  -9   1  -5 1919.53 422.552   1
   9   5   1 2681.35 261.297   2
   5  -1  -9 2095.86 251.517   2
  -5   1  -9 2619.27 266.659   2
   5   1   9 2097.29 444.983   1
  -9   1  -5 2730.45 270.851   2
   9   5   3 3386.40 634.842   1
   9   5   3 4200.84 433.886   2
   5   3   9 4240.28 433.758   2
  -9  -3   5 3565.98 428.408   2
   5   3   9 2662.87 586.701   1
   9   3   5 3598.16 432.042   2
  -9  -5   3 4833.98 432.097   2
   9   3   5 3321.34 628.149   1
   5   5   9 556.835 425.426   1
   5   5   9 1168.78 145.156   2
   9   5   5 1093.34 142.303   2
  -9  -5   5 1244.85 135.145   2
   9   5   5 1370.93 476.785   1
  -7  -7  -9 271.410 54.6655   2
  -7  -9  -7 197.764 55.3973   2
   9   7  -7-84.0273 407.157   1
  -9  -7  -7 233.533 60.7214   2
  -9  -5  -7 176.622 54.1092   2
  -7  -5  -9 145.545 48.2333   2
  -9  -7  -5 157.036 48.8574   2
  -5  -7  -9 98.8545 42.6562   2
  -7  -3  -9 238.017 58.2825   2
  -9  -7  -3 279.742 53.2262   2
  -3  -7  -9 167.660 46.6682   2
  -9  -1  -7 1444.27 442.746   1
   9  -1   7 1806.65 415.724   1
   9  -1   7 1708.67 165.044   2
   7  -1   9 1617.80 412.517   1
   7  -1   9 1392.44 156.173   2
   9   1  -7 1180.69 144.172   2
   9   7  -1 996.965 459.997   1
  -7  -1  -9 1393.27 157.284   2
  -9  -1  -7 1940.07 164.958   2
  -7   1  -9 359.672 381.363   1
   9   7   1 1257.91 469.045   1
   9   1   7 1519.25 448.742   1
   7   1   9 1865.50 431.722   1
  -9   1  -7 1604.14 136.533   2
   7   1   9 1635.15 118.115   2
  -9  -7   1 1964.58 118.988   2
  -7   1  -9 1587.98 129.863   2
   9   7   1 1873.78 124.289   2
   9   1   7 1439.05 115.793   2
  -9   1  -7 1294.23 379.242   1
   7   3   9 144.125 423.787   1
   9   3   7 192.633 58.3116   2
  -9  -7   3 239.339 51.3660   2
   9   7   3 281.971 449.418   1
   7   3   9 247.964 59.1839   2
   9   3   7-118.994 440.249   1
   9   7   3 266.990 76.4186   2
  -9  -3   7 283.791 46.4381   2
  -9  -7   5 104.642 44.1652   2
  -9  -5   7 208.051 39.6636   2
  -7  -5   9 92.3193 28.4713   2
   7   5   9 612.606 445.002   1
   9   5   7 580.834 476.077   1
   9   5   7 252.046 60.9203   2
   7   5   9 245.840 62.9580   2
   9   7   5 183.085 68.4726   2
   9   7   7 357.517 85.5314   2
  -9  -7   7 414.441 58.4181   2
   7   7   9 230.111 79.6740   2
  -9  -9  -9 29.6528 49.8485   2
  -9  -9  -7 20.1290 50.5900   2
  -7  -9  -9 101.214 45.7882   2
  -9  -7  -9 38.9027 51.5833   2
  -9  -5  -9 274.293 65.6999   2
  -9  -9  -5 234.860 58.0577   2
  -9  -9  -3 516.864 81.6376   2
  -9  -3  -9 570.273 92.2082   2
   9  -1   9 18.4254 47.0267   2
  -9  -1  -9 2.82256 59.5668   2
  -9   1   9-56.8659 185.589   1
   9  -1   9 277.040 401.907   1
  -9  -1  -9 242.648 449.013   1
  -9   1  -9-111.773 404.763   1
  -9  -9   1 18.6720 47.2565   2
   9   1   9 29.1234 47.3314   2
  -9   1  -9 85.9087 74.2895   2
   9  -1  -9 28.9947 25.4270   2
   9   3   9 352.424 61.2345   2
  -9  -9   3 90.3142 55.4913   2
   9   5   9 376.716 484.509   1
  -9  -5   9 366.827 50.4804   2
   9   5   9 280.475 74.4508   2
   9   7   9 530.259 514.904   1
   9   9   7 19.7585 497.925   1
  -9  -7   9 63.2256 38.5144   2
   9   7   9 145.476 69.2568   2
   9   9   7 70.3712 72.6605   2
   9   9   9-32.4237 76.3214   2
  10   0   0 614.719 83.2748   2
   0   0  10 590.430 75.3184   2
   0   0  10 632.648 254.534   1
  10   0   0 456.687 298.953   1
 -10  -2  -2 5198.22 494.089   2
  -2  -2 -10 4671.06 489.347   2
  10   2  -2 4446.25 488.902   2
   2  -2  10 4264.09 489.649   2
  10   2  -2 3973.46 621.318   1
  10   0   2 37.1338 326.233   1
  10   0   2 95.4298 43.9248   2
  10   2   0 137.871 39.9380   2
   2   0  10 170.416 39.1183   2
  -2   0  10 5.08597 199.156   1
  10   2   0 179.508 362.628   1
   2   0  10 77.3343 291.389   1
 -10   0  -2 175.940 60.7695   2
   0  -2  10 150.551 35.5972   2
   0   2  10 90.0776 275.010   1
 -10   0   2 151.692 283.190   1
  -2   0  10 278.260 44.0426   2
   0   2  10 238.900 55.9850   2
 -10   0  -2 444.081 321.017   1
  -2   0 -10 165.746 41.1238   2
   2   0 -10 130.348 29.6714   2
   2   2  10 3810.57 614.944   1
  10   2   2 4340.10 500.270   2
   2  -2 -10 3916.37 495.865   2
  -2   2 -10 3210.55 595.966   1
  10   2   2 4258.22 666.650   1
 -10  -2   2 5304.90 502.621   2
  -2  -2  10 5135.00 496.687   2
   2   2  10 5758.46 503.261   2
 -10  -4  -4 4917.93 463.064   2
  -4  -4 -10 4079.81 457.097   2
  10   4  -4 4204.20 454.954   2
   4   4 -10 3424.30 486.246   1
  -4  -2 -10 4553.07 458.000   2
  10   4  -2 4249.94 454.866   2
 -10  -4  -2 5113.02 461.306   2
 -10  -2  -4 4432.90 460.599   2
   4  -2  10 4827.87 460.795   2
  -2  -4 -10 3698.01 453.503   2
  10   4  -2 3455.11 627.899   1
  10   4   0 552.105 423.576   1
 -10  -4   0-2.18414 44.8353   2
   4   0  10 36.8789 39.5774   2
  10   0   4-18.4697 41.5651   2
  -4   0  10 9.81973 133.708   1
  10   0   4-56.5502 370.418   1
  -4   0 -10 108.837 368.391   1
   4   0 -10 6.32683 17.8500   2
   4   0  10 235.421 332.689   1
 -10   0  -4 405.959 344.679   1
   0  -4 -10-20.4969 30.3909   2
 -10   0  -4-60.0333 60.5850   2
 -10   0   4 176.224 262.379   1
  10   4   0 17.6920 39.5141   2
  -4   0 -10-14.0000 42.1619   2
  -4   2 -10 2506.48 586.844   1
   2   4  10 4862.30 475.116   2
   4  -2 -10 3809.06 463.998   2
 -10  -4   2 5651.74 473.475   2
  10   4   2 3985.84 674.593   1
  10   2   4 4282.39 660.245   1
 -10  -2   4 4566.76 471.755   2
  10   2   4 4307.49 471.073   2
  10   4   2 4599.90 470.734   2
   4   2  10 4657.07 471.341   2
   4   2  10 3351.40 612.373   1
  10   4   4 3313.64 606.221   1
  -4  -4  10 2830.87 323.816   2
  10   4   4 4044.05 335.812   2
 -10  -6  -6 86.0974 54.2036   2
  -6  -6 -10 16.0869 46.6848   2
  10   6  -6 36.8064 403.349   1
 -10  -4  -6 311.526 72.1398   2
  -6  -4 -10 284.002 56.5667   2
 -10  -6  -4 320.357 61.5191   2
  -4  -6 -10 229.023 52.1834   2
  10   4  -6 396.310 316.589   1
  10   4  -6 281.559 48.0844   2
 -10  -2  -6 417.868 78.6256   2
  -6  -2 -10 486.498 80.5243   2
  -6  -2 -10 451.485 444.178   1
  10   2  -6 418.727 59.2143   2
 -10  -6  -2 663.176 77.5382   2
  -2  -6 -10 449.162 66.4031   2
  10   0  -6-19.8630 37.7182   2
 -10   0  -6 30.9188 62.2069   2
  -6   0 -10 182.369 397.583   1
 -10  -6   0 23.8393 44.0230   2
  10   0   6 8.84893 44.8988   2
 -10   0  -6 122.634 376.576   1
  10   0   6-153.689 408.373   1
  10   6   0-234.992 455.595   1
 -10   0   6-37.1056 250.642   1
  10   6   0 16.5966 46.5117   2
  -6   0 -10 31.4610 46.9782   2
 -10  -6   2 604.849 75.6112   2
  10   6   2 816.820 483.296   1
  10   2   6 380.842 75.8619   2
  10   2   6-134.187 442.451   1
  10   6   2 527.268 80.1528   2
  -6   2 -10 796.748 363.999   1
 -10  -4   6 182.452 47.8552   2
  10   4   6 250.599 63.6947   2
   6   4  10 196.152 64.2833   2
  10   6   4 148.629 489.668   1
 -10  -6   4 353.304 53.9572   2
  10   6   6 116.685 59.8684   2
 -10  -6   6 35.6281 41.2739   2
   6   6  10 181.660 72.8707   2
 -10  -8  -8 122.546 53.7010   2
  -8  -8 -10 106.316 52.7963   2
  10   8  -8 311.644 443.901   1
  -8 -10  -8-7.25444 46.8332   2
  10   6  -8-577.225 369.110   1
 -10  -6  -8-5.29532 52.8487   2
 -10  -8  -6-29.0179 50.4905   2
  -6  -8 -10 23.3479 49.0692   2
  10   8  -6 15.1806 492.880   1
 -10  -4  -8 400.165 84.7367   2
  10   8  -4 360.834 479.013   1
  -8  -4 -10 243.162 63.9317   2
  10   4  -8 5.51645 237.552   1
 -10  -8  -4 148.358 55.6526   2
  -4  -8 -10 180.805 50.1770   2
 -10  -2  -8 156.880 59.6223   2
  -8  -2 -10 145.848 63.0722   2
 -10  -2  -8 269.922 458.324   1
   8  -2  10 187.243 65.2067   2
  10   2  -8 112.124 28.1636   2
  -8  -2 -10 688.060 479.175   1
 -10   0   8-17.3172 234.076   1
  10   0  -8-4.73842 24.8219   2
  10   0   8 295.477 451.009   1
  10   8   0 310.053 492.218   1
   8   0  10 17.5580 45.9029   2
 -10  -8   0 60.5967 51.8934   2
 -10   0  -8 16.6769 416.490   1
  10   0   8-11.1193 45.4232   2
 -10   0  -8-52.8382 69.4533   2
  -8   0 -10-44.8617 63.7375   2
  -8   0 -10 316.718 428.238   1
   8   2  10 228.458 56.5606   2
  10   2   8 176.915 55.2272   2
  10   8   2 90.5782 65.6167   2
 -10  -8   2 224.221 55.4478   2
  10   2   8-212.089 477.615   1
   8   2  10 83.7924 452.697   1
 -10   2  -8 650.222 370.123   1
  10   8   2 94.8393 492.795   1
  -8   2 -10-382.975 393.405   1
   8   4  10 356.555 479.009   1
  10   8   4 241.894 66.3721   2
 -10  -8   4 212.855 53.1606   2
  10   4   8 94.3811 491.450   1
   8   4  10 150.438 62.8482   2
  10   4   8 282.454 62.0451   2
 -10  -4   8 121.798 42.8248   2
 -10  -6   8-29.2832 38.8515   2
  -8  -6  10 6.14122 27.8573   2
  10   8   6 362.731 543.860   1
  10   6   8-417.121 520.168   1
 -10  -8   6 92.9060 48.6543   2
   6   8  10-508.318 444.076   1
  10   6   8-20.4515 62.5443   2
   8   6  10 51.3101 65.3916   2
  10   8   6 130.130 63.3035   2
 -10  -8   8 166.139 47.4887   2
  10   8   8-247.290 534.280   1
  10   8   8 121.982 89.2498   2
   8   8  10 483.373 488.124   1
   8   8  10-28.6417 81.0276   2
 -10 -10 -10 45.0003 57.0176   2
 -10 -10  -8 33.6418 50.4238   2
  -8 -10 -10-15.1752 48.5541   2
 -10  -8 -10 47.0298 55.7474   2
 -10  -6 -10 55.7414 58.9903   2
  10   6 -10 300.456 266.399   1
 -10 -10  -6 69.0300 52.8706   2
 -10 -10  -4 392.551 73.1235   2
  10  -2  10 373.321 71.0603   2
 -10  -2 -10-38.6923 505.376   1
 -10  -2 -10 318.644 78.1783   2
  10   0  10 73.6111 51.1498   2
 -10   0  10 107.130 178.282   1
 -10   0 -10-216.346 455.065   1
  10   0 -10 67.1281 18.1361   2
 -10 -10   0 38.8674 51.7694   2
 -10   2 -10 151.106 410.474   1
  10   2  10 343.587 69.0943   2
  10   2  10 699.885 511.058   1
  10   4  10 506.415 529.591   1
  10   4  10 396.370 77.6728   2
 -10  -6  10 57.7729 35.7581   2
  10  10   6-208.506 514.908   1
  10   6  10 569.888 531.140   1
  10   6  10 68.5386 68.3624   2
   8  10  10-19.8262 466.043   1
  10   8  10 42.0155 529.035   1
  10  10   8-148.468 525.829   1
 -10  -8  10 10.2747 41.9454   2
  10   8  10 54.4851 92.7727   2
  10  10  10-21.4893 540.867   1
   1  -1  11 918.934 297.930   1
  11   1  -1 838.246 363.310   1
  11  -1   1 964.307 117.072   2
  11   1  -1 792.874 110.687   2
   1  -1  11 1066.75 112.009   2
   1   1 -11 647.245 108.295   2
 -11   1   1 160.839 313.396   1
  -1   1  11 1548.36 120.959   2
  -1   1  11 824.061 294.281   1
  11   1   1 890.325 407.736   1
  11  -1  -1 857.349 126.662   2
 -11  -1   1 564.745 360.280   1
   1  -1 -11 1232.19 126.377   2
 -11  -1   1 1148.07 138.148   2
   1   1  11 544.392 337.430   1
   1   1  11 1219.27 128.673   2
  -1  -1  11 995.258 247.901   1
  -1  -1  11 1116.95 122.299   2
  11   1   1 956.805 126.023   2
   3   3 -11 2526.11 479.756   1
 -11  -3  -3 4897.42 421.211   2
   3  -3  11 3560.74 411.119   2
 -11  -3  -3 1708.66 605.994   1
  -3  -3 -11 3648.66 409.720   2
  -1   3  11 437.724 295.749   1
 -11  -1  -3 590.453 86.8779   2
   3  -1  11 267.457 323.181   1
 -11   1   3-41.4376 284.102   1
  11   3  -1-42.0023 421.530   1
  11  -1   3 610.197 84.4724   2
  -3  -1 -11 590.077 81.4513   2
   3  -1  11 556.434 76.7736   2
  11   3  -1 568.280 75.7646   2
 -11  -1  -3 416.258 390.370   1
  -3   1  11 185.299 229.839   1
   1   3 -11 494.579 282.856   1
 -11  -3   1 622.841 88.4550   2
  11   1   3 583.771 83.6154   2
   1   3  11 708.305 337.686   1
  -3   1 -11 155.324 371.777   1
  11   1   3 910.736 428.788   1
  11   3   1 475.978 79.9757   2
 -11  -1   3 545.800 334.377   1
  -3   1 -11 500.211 91.6816   2
   3   1  11 262.819 360.420   1
  -1  -3  11 613.723 76.3551   2
  11   3   1 982.611 484.032   1
   1  -3 -11 591.138 73.7665   2
   3  -1 -11 565.627 71.6511   2
 -11   1  -3 124.160 341.875   1
  -1   3 -11 436.500 305.334   1
   3   1  11 693.334 81.9873   2
  -3  -1  11 703.235 75.1953   2
   1   3  11 821.309 88.2851   2
 -11  -3   1 404.921 378.076   1
  11   3   3 3124.10 384.976   2
   3   3  11 2015.86 558.465   1
 -11  -3   3 3845.58 386.628   2
  11   3   3 3377.08 640.472   1
  -3  -3  11 3567.62 379.072   2
   3  -3 -11 3272.65 379.780   2
   3   3  11 4876.24 391.377   2
 -11  -5  -5 710.318 95.8190   2
  -5  -5 -11 601.786 83.8138   2
  11   5  -5 541.701 80.0440   2
 -11  -3  -5 1341.54 153.246   2
  -3  -5 -11 1059.36 134.586   2
  -5  -3 -11 1222.91 140.322   2
   5  -3  11 1110.29 140.717   2
 -11  -5  -3 1417.80 146.987   2
 -11  -3  -5 727.491 471.402   1
  11   3  -5 1168.81 132.787   2
  11   5  -3 1099.91 136.499   2
  -5  -1 -11 399.825 66.3521   2
  11  -1   5 406.900 77.5471   2
 -11  -5  -1 515.247 74.3679   2
  11  -1   5 197.941 395.018   1
  11   1  -5 292.900 53.7087   2
  -5   1  11 120.052 180.367   1
   5  -1  11 446.883 363.691   1
  11   5  -1 813.702 476.329   1
 -11   1   5-313.334 275.277   1
   5  -1  11 440.479 66.3712   2
  11   5  -1 445.060 65.6089   2
  -5  -1 -11 741.515 457.809   1
 -11  -1  -5 367.576 74.3391   2
  11  -1  -5 259.190 52.4851   2
 -11  -5   1 480.936 68.2397   2
  11   5   1 420.625 488.901   1
  11   1   5-32.8376 447.579   1
   5   1  11 395.880 60.6153   2
   5   1  11 708.783 409.358   1
  -5   1 -11 145.571 390.760   1
 -11   1  -5 224.359 71.1541   2
   1  -5 -11 357.311 51.2606   2
   5  -1 -11 289.159 39.9004   2
  11   5   1 470.227 64.4422   2
 -11   1  -5 419.699 370.214   1
 -11  -1   5-103.659 296.469   1
  -5   1 -11 231.344 75.4436   2
  11   5   3 351.980 515.899   1
 -11  -3   5 1263.88 128.026   2
   5   3  11 1406.75 134.605   2
  11   3   5 986.187 505.238   1
   5   3  11 933.075 436.664   1
 -11  -5   3 1597.39 131.840   2
  11   3   5 979.483 126.869   2
  -5   3 -11-26.3641 361.670   1
  11   5   3 1232.15 130.835   2
   5  -3 -11 641.419 114.880   2
   3   5  11 1821.13 144.003   2
  11   5   5 579.844 520.965   1
   5   5  11 607.562 444.196   1
 -11  -5   5 864.733 99.0165   2
  11   5   5 446.774 91.5497   2
   5   5  11 679.314 99.5925   2
 -11  -7  -7 58.4545 58.3927   2
  -7  -7 -11-23.8648 49.4814   2
  11   7  -7-272.093 445.207   1
 -11  -5  -7 131.681 62.8575   2
  -7  -5 -11 52.0406 48.6608   2
 -11  -7  -5 40.3921 55.5930   2
  -5  -7 -11 47.7724 44.7385   2
  11   5  -7 68.7549 346.969   1
   7  -3  11 27.3589 48.7222   2
 -11  -7  -3 52.4468 53.8235   2
 -11  -3  -7-260.793 485.845   1
  11   7  -3-393.710 497.974   1
 -11  -3  -7 125.701 65.6355   2
  -3  -7 -11-10.0119 40.5616   2
  11   3  -7 22.1011 30.0740   2
   7  -1  11 14.2528 410.749   1
  11  -1   7 62.1539 52.9447   2
  11  -1   7 395.102 422.385   1
 -11  -7  -1 128.519 54.6268   2
  11   1  -7 62.8420 29.8955   2
 -11   1   7 23.9861 264.229   1
 -11  -1  -7 87.0599 442.396   1
 -11  -1  -7 71.2571 59.5395   2
  -7  -1 -11 84.1207 53.8967   2
  11  -1  -7 94.7161 36.2205   2
 -11   1  -7-16.2043 399.952   1
 -11  -7   1 77.7308 51.9340   2
 -11   1  -7 145.480 80.2388   2
  11   1   7-226.735 486.046   1
  11   1   7 39.1315 47.1442   2
  11   7   1 287.154 520.137   1
  -7   1 -11-79.6927 70.3249   2
 -11  -1   7-182.985 280.852   1
  11   7   1 42.7043 59.7620   2
  11   7   3-377.581 524.149   1
 -11  -7   3 24.3151 49.8666   2
  11   3   7 66.5446 50.1765   2
  11   3   7-244.056 505.727   1
  -7   3 -11 486.912 369.572   1
  11   7   3 91.9765 58.4918   2
 -11  -5   7 110.545 47.6497   2
  11   5   7 59.9302 518.938   1
 -11  -7   5 59.9409 49.5242   2
  11   5   7 101.874 58.9986   2
  11   7   5 42.3306 61.9982   2
  11   7   5-429.629 537.460   1
 -11  -7   7 1.90499 48.3541   2
   7   7  11 147.778 478.320   1
  11   7   7 209.334 552.654   1
  11   7   7-18.1855 66.0921   2
   7   7  11 158.533 70.0277   2
 -11  -9  -9 49.2234 59.0762   2
  -9  -9 -11-8.43129 55.4867   2
  11   7  -9-426.185 396.799   1
 -11  -7  -9 34.0979 56.6412   2
  -9  -7 -11-101.041 58.4462   2
 -11  -9  -7 59.0102 60.9921   2
  -7  -9 -11-47.2508 46.4799   2
  11   9  -7 134.700 511.543   1
 -11  -5  -9 172.215 82.1804   2
  -9  -5 -11 48.2811 60.3085   2
  11   5  -9-152.979 270.115   1
  -5  -9 -11-2.32596 45.1428   2
 -11  -9  -5 150.740 59.0161   2
  11   9  -5 217.206 516.743   1
 -11  -3  -9 337.372 80.1134   2
  -9  -3 -11 396.422 84.1612   2
 -11  -3  -9 159.174 514.431   1
  11   9  -3-285.624 551.791   1
  11  -1   9-62.8900 51.6217   2
  11  -1   9-16.0876 445.282   1
  -9  -1 -11-544.643 493.095   1
 -11  -9  -1 38.9418 54.9563   2
 -11  -1  -9 224.074 484.522   1
  11   1  -9 60.1362 23.2516   2
 -11   1   9 58.9364 248.956   1
 -11  -1  -9 107.518 63.7100   2
  -9  -1 -11 36.1501 64.9457   2
  11  -1  -9 28.7216 33.5850   2
 -11   1  -9-418.381 441.894   1
  11   1   9 50.6991 50.5515   2
  11   1   9-383.861 521.349   1
   9   1  11 2.45948 53.7814   2
   9   1  11-121.916 470.719   1
 -11  -9   1 35.2469 55.8877   2
  -9   1 -11 174.136 445.943   1
 -11   1  -9-13.2017 84.3333   2
  11   9   1 163.237 541.108   1
  -9   1 -11-3.95475 83.5357   2
 -11  -9   3 361.878 67.8608   2
  11   3   9 206.719 67.4359   2
   9   3  11 150.730 68.6012   2
  11   9   3 403.547 79.6840   2
   9   5  11 19.4033 514.074   1
  11   9   5 46.5101 73.7173   2
 -11  -9   5 93.8566 55.5999   2
  11   5   9 74.2384 59.9301   2
   9   5  11 129.041 66.5463   2
  11   9   5-85.3488 547.609   1
 -11  -5   9 3.72405 41.6824   2
  11   5   9-389.382 535.627   1
  11   9   7 82.0145 77.2391   2
 -11  -7   9 66.5184 44.0719   2
  -9  -7  11 54.7012 32.0819   2
 -11  -9   7 38.6294 50.1258   2
  11   7   9 277.119 548.232   1
  11   7   9-19.3509 68.3665   2
   9   7  11-3.70393 80.8134   2
 -11  -9   9 66.1320 47.0335   2
   9   9  11 53.6643 85.8542   2
  11   9   9-56.8308 80.7481   2
 -11  -9 -11 32.0373 57.3706   2
 -11 -11  -9-32.2206 58.9813   2
  -9 -11 -11 18.2738 48.6211   2
 -11  -7 -11-118.341 62.9274   2
 -11 -11  -7-5.51411 54.6613   2
 -11 -11  -5 81.2590 56.2899   2
 -11  -3 -11 161.996 68.7395   2
 -11   1  11 53.4071 213.487   1
  11  -1  11 302.882 466.354   1
  11  -1  11-2.48813 52.0155   2
 -11  -1 -11-72.6605 75.4494   2
  11   1  11 46.1253 56.8429   2
 -11   1 -11 110.445 86.3287   2
 -11   1 -11 410.630 482.307   1
  11   3  11 131.935 61.7677   2
  11   3  11-519.438 561.346   1
  11  11   5 220.194 487.297   1
  11   5  11-3.07606 64.2851   2
  11   5  11 292.461 559.171   1
  11  11   7-22.2328 520.627   1
  11   7  11 71.4139 72.4736   2
 -11  -7  11-10.7133 34.0421   2
  11  11   9-313.348 553.961   1
   9  11  11-147.057 448.075   1
  11   9  11 663.691 560.189   1
  11   9  11 39.9052 86.5083   2
 -12   0   0 1703.25 454.325   1
   0   0  12 2246.76 411.005   1
   0   0 -12 2143.49 247.848   2
  12   0   0 1925.68 250.571   2
   0   0  12 2728.60 249.978   2
   2  -2  12 292.336 54.0615   2
  -2   2  12 524.850 284.411   1
 -12   0  -2 410.768 378.612   1
  12   0   2 273.238 66.1737   2
   0  -2 -12 406.572 59.8317   2
  12   0   2 289.999 385.904   1
   0   2  12 315.675 325.925   1
   0   2 -12 702.687 362.869   1
   0  -2  12 472.008 60.4397   2
  -2   0  12 515.860 253.408   1
  12   2   0 372.375 64.5739   2
  12   2   0 118.025 426.969   1
   2   0  12 313.194 345.556   1
   2   0  12 514.560 67.9073   2
 -12  -2   0 115.117 400.110   1
  -2   0 -12 527.114 424.159   1
  -2   0  12 500.559 62.0528   2
   0   2  12 577.716 71.9967   2
   2   0 -12 341.109 55.6126   2
 -12  -2   0 419.666 74.2724   2
  -2   0 -12 334.494 65.8404   2
 -12   0   2 592.624 356.627   1
   2  -2 -12 329.274 48.6574   2
  12   2   2 241.489 58.1991   2
  -2  -2  12 287.286 48.1040   2
  -2   2 -12 259.403 374.687   1
   2   2  12 496.474 67.3498   2
 -12  -2   2 342.743 73.4475   2
 -12  -4  -4 777.135 106.928   2
  12   4  -4 532.215 81.9406   2
  -4  -4 -12 680.065 86.0613   2
   2  -4  12 312.757 61.6757   2
   4  -2  12 341.284 61.6935   2
  12   2  -4 303.012 334.024   1
  12   2  -4 336.906 54.8850   2
  -4  -2 -12 468.454 71.6525   2
   2   4 -12 203.017 273.265   1
 -12  -2  -4 455.504 82.2209   2
 -12   0   4-155.736 337.592   1
   0  -4  12 79.0886 41.9986   2
  12   0  -4 51.2264 40.2847   2
  12   0   4 29.6970 47.0187   2
   4   0 -12-28.5563 28.3966   2
  -4   0  12-56.6185 166.875   1
 -12   0  -4 205.704 396.733   1
   4   0  12-192.509 374.129   1
 -12  -4   0 79.3593 63.2593   2
   4   0  12 62.5365 43.5991   2
   0  -4 -12 54.6289 31.2545   2
  12   4   0 17.8825 43.8868   2
   0   4 -12 37.0693 291.914   1
  12   4   0 151.655 495.228   1
 -12   0  -4 25.4157 72.9910   2
  12   0   4 264.939 439.717   1
 -12  -4   2 598.754 79.2798   2
   4  -2 -12 330.127 50.8703   2
   2   4  12 66.4484 376.241   1
  12   2   4 295.526 68.5307   2
  12   2   4 315.421 480.330   1
   2  -4 -12 341.371 54.8633   2
  12   4   2 462.386 70.6791   2
   4   2  12 455.863 71.5483   2
  -2   4 -12-99.6400 309.604   1
  12   4   2 634.594 516.560   1
 -12  -2   4 507.823 77.8585   2
   2   4  12 548.780 85.6273   2
   4   2  12-56.1391 402.075   1
   4   4  12 407.834 426.538   1
 -12  -4   4 621.528 87.0427   2
  -4  -4  12 526.016 69.5573   2
  12   4   4 286.967 523.084   1
  12   4   4 648.026 87.1282   2
   4   4  12 783.966 98.1955   2
   4  -4 -12 632.105 73.9262   2
  -6  -6 -12 95.5224 52.0233   2
 -12  -6  -6 200.976 66.2883   2
  12   6  -4-336.392 473.259   1
  -6  -4 -12 54.2331 52.1938   2
 -12  -6  -4 103.728 61.0803   2
  12   4  -6-31.4794 357.233   1
  -4  -6 -12 31.3251 42.6463   2
  12   4  -6 11.3659 38.2645   2
  12   6  -4 82.7889 49.7840   2
  -6  -2 -12 21.1993 55.7129   2
   6  -2  12 6.69168 48.8270   2
  12   6  -2 229.599 499.392   1
  12   2  -6-3.85790 32.6239   2
  12   6  -2 14.5645 48.4726   2
 -12  -2  -6 97.5476 65.7296   2
 -12   0   6 361.839 322.580   1
  12   0  -6 254.020 52.9363   2
 -12  -6   0 417.401 72.5358   2
  12   0   6 172.650 62.7465   2
  12   0   6 333.965 483.558   1
   6   0  12 468.557 66.7416   2
 -12   0  -6-169.775 442.523   1
   0  -6 -12 317.496 53.6200   2
  12   6   0 344.075 67.2602   2
 -12   0  -6 447.281 94.2722   2
  -6   0 -12 386.654 76.3497   2
   2   6  12-468.272 398.084   1
 -12  -6   2 114.550 58.0186   2
  -6   2 -12-448.968 460.479   1
  12   6   2 158.726 533.932   1
  12   2   6 113.791 52.0977   2
  12   2   6 333.343 507.170   1
   6  -2 -12 19.4378 20.6704   2
   6   2  12-15.8284 440.289   1
  12   6   2-29.6473 54.0005   2
 -12  -2   6-144.970 321.401   1
 -12  -6   4-9.38596 53.1516   2
  12   6   4 41.1264 537.981   1
  12   4   6 103.257 51.2586   2
  12   6   4 37.5286 57.4212   2
   6   4  12 33.7459 62.7281   2
   4   6  12 382.462 459.005   1
   4   6  12 22.5868 73.2626   2
 -12  -4   6 63.6030 45.8759   2
 -12  -6   6 94.9762 70.9941   2
   6   6  12 864.403 475.444   1
  12   6   6 211.207 551.359   1
  12   6   6 96.5644 63.8230   2
   6   6  12 318.474 91.4079   2
 -12  -8  -8 21.8167 63.2318   2
  -8  -8 -12 64.0619 52.4895   2
  -8  -6 -12 84.5418 55.2911   2
 -12  -8  -6 17.4255 58.1830   2
 -12  -6  -8-37.8455 63.7778   2
  -6  -8 -12 124.950 46.6793   2
  12   6  -8 53.6350 388.233   1
 -12  -4  -8 82.2961 73.1737   2
  -8  -4 -12 215.088 75.1842   2
 -12  -8  -4 20.0539 58.4984   2
  12   8  -4-111.888 529.874   1
  -4  -8 -12 57.5799 47.0328   2
  -8  -2 -12-16.0648 58.4604   2
 -12  -2  -8-231.711 508.772   1
   8  -2  12 31.5879 51.1709   2
 -12  -8  -2 82.2023 56.8056   2
  12   8  -2 256.881 543.936   1
  -8  -2 -12-294.323 533.366   1
  12   2  -8 62.5294 30.9590   2
 -12  -2  -8 114.823 69.2801   2
  12   0  -8 137.761 37.9800   2
  12   0   8 172.180 59.1507   2
  12   0   8 598.804 504.556   1
   8   0  12 641.468 476.627   1
 -12  -8   0 257.830 63.6458   2
   8   0  12 155.363 56.6827   2
 -12   0   8-89.7330 297.677   1
  -8   0 -12-36.4510 477.123   1
 -12   0  -8 344.448 463.350   1
 -12   0  -8 106.664 85.3475   2
  -8   0 -12 215.077 74.8535   2
  -8   2 -12-354.028 434.016   1
 -12  -8   2 38.2711 55.1253   2
  12   8   2-360.849 573.959   1
  12   2   8 35.4520 53.5141   2
  12   2   8 57.9312 523.643   1
  12   8   2-15.8771 59.3498   2
   8  -2 -12-37.7439 19.8363   2
  12   8   4 65.1341 565.140   1
 -12  -8   4 91.5396 53.8058   2
  12   4   8 46.5063 59.0982   2
  12   4   8-82.0566 543.519   1
   4   8  12 564.999 443.573   1
  12   8   4 67.9927 72.8573   2
 -12  -6   8 59.5209 50.5149   2
  12   6   8 279.979 557.088   1
 -12  -8   6 47.4749 53.1292   2
  12   6   8 18.0921 66.7127   2
  12   8   6-3.47277 76.1926   2
  12   8   6 662.137 552.762   1
 -12  -8   8-31.7677 50.3016   2
  12   8   8-44.6575 579.060   1
  -8  -8  12 45.9496 37.8977   2
  12   8   8-75.5906 70.6835   2
 -12 -10 -10 48.3624 58.2904   2
 -10 -10 -12 2.80137 58.0380   2
  10   8 -12-102.473 323.195   1
 -12  -8 -10-30.8946 61.5398   2
 -10  -8 -12-25.5309 55.9138   2
 -12 -10  -8 136.077 60.4121   2
  -8 -10 -12 17.3330 48.9927   2
  12   8 -10-34.2608 417.978   1
 -12  -6 -10 108.418 82.6092   2
 -10  -6 -12 121.350 61.6389   2
  12   6 -10-221.940 280.167   1
 -12 -10  -6-9.30289 61.5345   2
  12  10  -6 19.8124 565.840   1
 -12  -4 -10-150.884 75.6101   2
 -10  -4 -12 34.7986 71.2906   2
  12  10  -2 235.528 564.434   1
 -12 -10  -2 24.4719 54.5851   2
 -10  -2 -12 20.6561 543.424   1
 -12  -2 -10 86.1218 72.8641   2
 -10  -2 -12 22.6132 67.8643   2
  12   0  10-43.1476 53.9209   2
  12   0  10-678.679 528.962   1
  12   0 -10-23.1743 22.8469   2
 -10   0 -12-484.151 499.357   1
 -12 -10   0-46.1709 56.0194   2
 -12   0  10-202.926 247.130   1
 -12   0 -10 145.281 85.5322   2
 -10   0 -12 52.3243 81.6158   2
 -12   0 -10-366.048 492.056   1
  12   2  10-199.196 545.060   1
  12   2  10 65.0017 52.3733   2
 -12 -10   2 122.575 59.9719   2
  10   2  12 36.8608 55.6199   2
  12  10   4 677.573 571.048   1
 -12 -10   4 92.3888 58.0225   2
  12   4  10 99.0194 60.0493   2
  10   4  12 93.3236 64.9367   2
  12   4  10-251.538 569.849   1
  10   4  12 379.165 577.984   1
  10   6  12 41.4508 542.198   1
 -12 -10   6-36.8572 54.3069   2
  12   6  10 9.64246 67.8161   2
  10   6  12-86.6716 73.4613   2
 -12  -6  10 43.7825 42.0757   2
  12  10   6-25.0079 77.2439   2
  12   6  10-218.399 566.676   1
 -12  -8  10 30.0454 49.3065   2
 -12 -10   8 76.6002 51.9451   2
  12   8  10 225.026 568.572   1
  12  10   8-343.587 584.422   1
  10   8  12-42.6029 540.280   1
  12   8  10 69.1803 76.4299   2
  10   8  12 17.6727 95.4741   2
  12  10   8 75.7776 88.1113   2
  12  10  10 573.710 588.613   1
  10  10  12 477.161 552.466   1
  12  10  10-7.96679 87.4096   2
 -12  -8 -12 65.1189 65.1814   2
  12   8 -12 211.193 280.778   1
 -12 -12  -8 51.2284 56.3610   2
 -12 -12  -6 138.779 56.1631   2
 -12  -4 -12-43.5948 68.7073   2
  12  -2  12-50.2031 52.8888   2
 -12  -2 -12 150.828 560.232   1
 -12   2  12 203.029 237.082   1
 -12  -2 -12 103.191 71.6009   2
  12   0  12 416.072 526.562   1
  12   0  12-7.90286 56.3978   2
 -12   0 -12-387.147 520.446   1
 -12   0 -12-180.652 89.6580   2
  12  -2 -12-2.84361 29.8253   2
  12   2  12 16.4845 56.1648   2
  12   4  12 1552.96 591.213   1
  12   4  12-60.4808 67.1108   2
  12  12   6-396.389 464.723   1
  12   6  12 131.116 70.8322   2
  12   6  12-550.630 582.169   1
  12   8  12-180.683 584.809   1
  12   8  12-20.2558 87.1636   2
   1  -1  13 533.233 312.358   1
  -1   1  13 665.878 87.9130   2
  -1   1  13 646.579 315.470   1
  -1  -1 -13 638.940 85.4836   2
 -13  -1  -1 372.718 412.741   1
 -13   1   1 177.480 355.377   1
 -13  -1  -1 530.520 110.777   2
   1  -1  13 643.939 85.3995   2
  13   1   1 542.704 89.9898   2
  13   1   1 136.605 444.788   1
   1   1  13 724.538 360.673   1
   1  -1 -13 645.272 84.2103   2
  13  -1  -1 537.283 91.9787   2
 -13  -1   1 172.299 407.100   1
 -13   1  -1 14.6734 368.275   1
   1   1  13 728.761 93.4221   2
  -1   1 -13 569.699 436.365   1
  -1   1 -13 610.651 96.6095   2
  -1  -1  13 742.611 86.2452   2
 -13  -1   1 788.015 112.483   2
  -3  -3 -13 66.3706 45.6618   2
   3  -3  13 67.1107 46.2634   2
  13   3  -3-1.80039 42.0235   2
  13  -1   3 138.047 61.8746   2
   1  -3  13 69.7570 42.6445   2
  -1  -3 -13 76.2837 39.5467   2
   3  -1  13-389.132 345.925   1
  13   1  -3 54.9465 43.4948   2
   3  -1  13 116.115 49.4626   2
  -3  -1 -13 57.5510 44.8477   2
 -13  -3  -1-131.022 454.380   1
  -3   1  13 124.957 251.595   1
 -13   1   3-12.6172 336.324   1
 -13  -1  -3 316.460 422.259   1
  -1   3  13 10.4982 332.248   1
   1   3 -13 168.003 343.704   1
 -13  -1  -3-18.9850 79.1089   2
 -13  -3  -1 21.9367 58.2114   2
   3  -1 -13 31.9227 33.1230   2
  13  -1  -3 98.0444 48.2894   2
 -13  -3   1-240.451 421.600   1
  13   1   3-25.6098 48.3809   2
   1  -3 -13 44.2333 33.6077   2
  -1  -3  13 40.3950 36.1589   2
  13   1   3-543.822 473.576   1
  -1   3 -13-142.096 366.639   1
   1   3  13-24.7006 359.740   1
  13   3   1 16.2888 43.2655   2
  13   3   1-383.431 491.100   1
   3   1  13-12.9643 378.244   1
   3   1  13 88.3287 51.1388   2
 -13  -1   3-117.962 376.083   1
 -13   1  -3-235.392 377.416   1
  -3   1 -13 82.6114 62.0310   2
   1   3  13 28.8367 64.2929   2
 -13  -3   1 5.48473 60.3806   2
   3   3  13 368.098 396.124   1
  -3   3 -13-13.5004 382.254   1
   3  -3 -13 38.6070 29.8182   2
  13   3   3 74.5009 47.4524   2
  13   3   3-560.352 511.300   1
  -3  -3  13 34.9084 30.1246   2
 -13  -3   3-270.247 404.757   1
   3   3  13-39.1579 59.9795   2
 -13  -3   3 98.5143 62.4494   2
  -5  -5 -13 40.3291 48.3716   2
   5   5 -13-20.7253 193.898   1
  13   5  -5 127.800 443.724   1
  13   5  -5 151.884 52.4741   2
 -13  -3  -5-60.1083 62.1592   2
   5  -3  13-21.9498 47.6067   2
  13   3  -5-134.158 366.096   1
  13   3  -5 32.3457 37.6084   2
  13   5  -3-115.046 485.927   1
   3   5 -13 357.449 269.611   1
  13   5  -3 31.8969 46.6037   2
  13  -1   5 64.1595 56.7373   2
   5  -1  13 181.518 387.318   1
  13   1  -5 177.929 44.3725   2
   5  -1  13 221.030 55.1852   2
  -1  -5 -13 187.224 43.9243   2
  -5   1  13 205.025 197.839   1
   1   5 -13 349.598 284.174   1
 -13   1   5 276.711 346.947   1
 -13  -1  -5-284.091 453.888   1
 -13  -1  -5 328.467 84.6082   2
 -13   1  -5 351.119 408.100   1
  -1  -5  13 134.841 46.0722   2
 -13  -1   5 163.867 359.869   1
  13  -1  -5 190.878 52.3450   2
 -13  -5   1 369.807 76.0183   2
  13   1   5 170.886 54.7992   2
  13   1   5 253.997 503.880   1
   5   1  13-29.6324 429.846   1
   1  -5 -13 206.517 45.0884   2
   5   1  13 278.898 61.8179   2
  13   5   1 308.970 59.4276   2
  13   5   1-135.871 533.887   1
   5  -1 -13 120.434 31.9771   2
 -13  -5   3 20.0740 64.9022   2
  -3  -5  13-8.10429 35.6528   2
  -5   3 -13 90.0300 400.674   1
   3   5  13 302.956 421.161   1
  13   3   5 9.34807 47.3252   2
   5  -3 -13 42.6588 27.1919   2
  13   3   5-176.768 526.764   1
  13   5   3 64.0875 51.6601   2
   3  -5 -13 41.5262 32.9275   2
   5   3  13 10.8845 60.5755   2
  13   5   3 488.924 557.644   1
   5   3  13 111.299 432.391   1
 -13  -3   5-44.3426 62.7457   2
   3   5  13 18.8869 72.9575   2
 -13  -5   5 93.5743 52.9210   2
  -5  -5  13 63.0717 21.9837   2
   5   5  13-50.4518 453.697   1
  13   5   5 34.2389 56.6588   2
  13   5   5 358.460 569.106   1
   5   5  13 64.6486 78.7909   2
 -13  -7  -7 3.31202 69.6359   2
  -7  -7 -13 35.1357 51.6929   2
  13   7  -7-342.556 479.394   1
 -13  -5  -7 207.597 78.1096   2
  -7  -5 -13 142.747 60.5268   2
 -13  -7  -5 189.678 72.5027   2
  13   5  -7 260.044 391.521   1
  -5  -7 -13 112.264 53.2147   2
 -13  -3  -7 77.9613 65.1193   2
 -13  -3  -7 39.8300 505.361   1
  -7  -3 -13-64.2237 65.2274   2
   7  -3  13-33.5570 48.9604   2
  13   7  -3-247.762 530.841   1
  13   3  -7 9.53447 35.2709   2
  13   7  -3-14.2759 56.6321   2
  -7  -1 -13 938.405 519.113   1
  13  -1   7 187.304 61.6891   2
 -13  -7  -1 282.067 70.0864   2
   7  -1  13-263.678 426.085   1
 -13  -1  -7-583.924 489.558   1
   7  -1  13 163.624 58.7003   2
  13   7  -1 203.053 565.290   1
  13   1  -7 240.918 45.1310   2
  -1  -7 -13 138.313 50.7809   2
 -13   1   7 340.658 329.395   1
  13   7  -1 368.436 80.1506   2
 -13  -1  -7 302.902 88.7440   2
  -7  -1 -13 271.565 72.6144   2
  -7   1 -13-194.815 491.587   1
 -13  -7   1 250.697 70.6414   2
 -13   1  -7 354.975 445.563   1
  13   1   7 241.563 61.5548   2
  13   1   7 705.354 539.948   1
  13   7   1 530.075 580.748   1
   7   1  13 545.358 477.334   1
   7   1  13 258.557 65.2235   2
 -13  -1   7 299.990 335.182   1
  13   7   1 331.096 69.9442   2
  -7   1 -13 135.085 85.4499   2
 -13  -7   3-13.7384 61.2209   2
  13   7   3-852.270 571.702   1
  13   3   7-35.5820 52.3314   2
  13   3   7 81.5260 540.760   1
   7   3  13-61.3226 61.4471   2
   7  -3 -13 3.86664 24.0424   2
   7   3  13 298.130 474.199   1
  13   7   3-52.8859 62.4953   2
   3   7  13 111.462 418.688   1
 -13  -7   5 132.049 63.2114   2
   7   5  13-55.1807 489.132   1
  13   7   5 44.6168 579.859   1
  13   5   7 117.163 62.3240   2
  13   7   5 29.8117 67.7846   2
   7   5  13 290.060 75.8911   2
  13   5   7-561.828 566.591   1
 -13  -5   7 74.1133 52.5558   2
   7   7  13 19.9568 75.0870   2
  -7  -7  13 38.3253 28.2862   2
  13   7   7 62.4511 69.6335   2
   7   7  13-76.2686 502.634   1
 -13  -9  -9-43.7163 61.4470   2
  -9  -9 -13 52.5569 54.9218   2
 -13  -7  -9-87.4331 71.9773   2
  -9  -7 -13 61.8837 56.0537   2
 -13  -9  -7-29.3733 64.9197   2
  -7  -9 -13-15.3784 50.3086   2
  13   7  -9 309.399 404.952   1
  13   9  -7-295.649 551.751   1
 -13  -5  -9 49.8122 76.4923   2
  -9  -5 -13 3.79019 76.7829   2
 -13  -9  -5-3.05919 61.2147   2
  -5  -9 -13 64.6174 47.5056   2
  -9  -3 -13-63.0069 62.2553   2
 -13  -9  -3 6.07266 59.5919   2
  13   9  -3-21.3169 578.049   1
 -13  -3  -9 377.575 538.887   1
  13   3  -9 2.23213 33.2461   2
 -13  -3  -9-6.58295 67.4041   2
  13  -1   9 103.177 53.8733   2
   9  -1  13 530.612 457.827   1
   9  -1  13 9.92975 52.0237   2
 -13  -9  -1-2.92195 57.7824   2
  -9  -1 -13-201.994 527.644   1
  13   9  -1 950.078 604.815   1
  13   1  -9 37.2517 28.1475   2
 -13  -1  -9 974.446 522.915   1
 -13   1   9 168.047 306.495   1
 -13  -1  -9-83.5313 81.8797   2
  -9  -1 -13 67.9673 64.1978   2
  -9   1 -13 226.329 484.804   1
  13  -1  -9 66.3909 37.6900   2
 -13  -9   1 68.4246 60.9951   2
  13   1   9 613.028 539.800   1
  13   1   9-46.3008 52.9569   2
 -13   1  -9-56.3287 457.784   1
   9   1  13 42.6183 52.9183   2
  -9   1 -13 13.1950 84.4058   2
  13   9   3 46.1576 74.6602   2
  13   9   3-552.460 598.511   1
 -13  -9   3 2.75127 58.6803   2
  13   3   9 334.800 561.468   1
  13   3   9-34.7900 56.1517   2
   9   3  13 2.81518 59.8589   2
   9   3  13-875.420 527.679   1
 -13  -9   5 74.5957 57.8617   2
   5   9  13-235.179 437.420   1
  13   5   9 23.4694 61.6554   2
  13   5   9 417.406 589.476   1
 -13  -5   9 17.8166 41.1794   2
  13   9   5-102.247 69.0598   2
   9   5  13-19.8583 538.751   1
  13   9   5 535.041 585.172   1
 -13  -7   9-16.3439 50.2704   2
  13   7   9 273.775 597.774   1
 -13  -9   7-38.9999 57.2397   2
  13   7   9-59.0744 71.3957   2
  13   9   7 608.178 608.826   1
   7   9  13-97.8076 494.245   1
  13   9   7-16.6245 91.8351   2
 -13  -9   9-6.57942 53.2339   2
  13   9   9-374.944 613.058   1
  13   9   9 65.5127 95.8340   2
 -13  -7 -11 17.4944 87.7288   2
 -11  -7 -13 50.0592 67.7217   2
 -13 -11  -7 18.5501 60.8607   2
 -13  -5 -11-85.4417 74.7817   2
 -11  -5 -13-74.9100 74.4583   2
  13  11  -5-449.396 597.996   1
 -11  -3 -13 163.417 66.3725   2
  13  11  -3 23.0889 594.727   1
 -13 -11  -3-78.1209 63.0236   2
 -13  -3 -11 483.623 567.725   1
 -13  -3 -11-7.23689 72.6485   2
  13  -1  11-24.8681 55.0063   2
  13  11  -1 375.818 587.589   1
 -13   1  11 93.6884 274.686   1
 -13 -11  -1 57.9105 56.0468   2
  13   1 -11-1.89656 24.5742   2
 -13  -1 -11 85.7804 83.9216   2
 -11  -1 -13-43.0811 79.8629   2
 -11   1 -13-278.388 515.152   1
  13  -1 -11-27.7455 28.9567   2
  13   1  11 81.2227 549.588   1
  13   1  11-5.47861 54.7344   2
 -13 -11   1-34.9278 58.6567   2
 -13   1 -11 118.704 483.479   1
  13  11   3-191.178 609.105   1
 -13 -11   3-60.0965 57.9435   2
  13   3  11 276.948 574.742   1
  13   3  11-114.197 62.7838   2
 -13 -11   5 44.5664 58.5486   2
  13   5  11-12.4948 64.5583   2
  11   7  13 849.385 577.551   1
 -13 -11   7 7.86908 56.3710   2
  13  11   7 143.679 602.707   1
  13   7  11 10.3942 73.9522   2
  11   7  13-43.2154 76.8075   2
  13   7  11-228.999 582.992   1
 -13  -3 -13 14.8995 76.3523   2
  13  -1  13-16.4668 56.0746   2
 -13  -1 -13-4.62027 93.5891   2
 -13   1 -13-269.997 521.871   1
  13   1  13-951.310 586.545   1
  13   1  13-5.34403 55.0176   2
  13   3  13-258.449 586.276   1
  13   3  13 64.4814 62.0449   2
   0   0  14 251.581 335.482   1
   0   0  14 584.053 77.0608   2
   0   0 -14 362.140 74.4456   2
  -2  -2 -14 114.530 54.7183   2
  14   2  -2 389.857 416.207   1
   2  -2  14 110.153 47.7369   2
  14   2  -2 94.7381 47.2749   2
  -2   2  14-46.1078 313.520   1
 -14  -2  -2 51.8869 74.9614   2
  14   0  -2 102.555 53.6087   2
  14   0   2 203.110 58.9469   2
 -14   0   2 318.799 394.683   1
  -2   0  14 108.670 275.131   1
 -14   0  -2 463.335 426.356   1
   0   2 -14 631.590 407.864   1
   0  -2  14 234.835 49.3083   2
   2   0  14 240.033 58.7307   2
   0   2  14-168.282 362.261   1
   0   2  14 254.548 69.7359   2
   2   0 -14 186.058 52.5943   2
  -2   0  14 274.887 60.1563   2
 -14  -2   0 253.328 80.2025   2
  -2   0 -14 181.617 61.2237   2
   2  -2 -14 124.943 49.6324   2
  14   2   2 149.821 54.1615   2
  -2   2 -14-159.211 437.286   1
  -2  -2  14 128.851 43.1216   2
   2   2  14 406.930 383.851   1
 -14  -2   2-150.470 430.128   1
   2   2  14 129.746 63.2767   2
 -14  -2   2 149.913 79.9092   2
   4  -4  14 11.1578 59.9368   2
  -4  -4 -14 16.3664 49.7427   2
  14   4  -4 118.718 450.192   1
  -4   4  14 92.1128 302.263   1
  14   4  -4 93.6551 46.2467   2
 -14  -4  -2-65.7668 65.6745   2
  -4  -2 -14-2.49895 55.3240   2
   2  -4  14 66.2614 46.8649   2
  -2  -4 -14-1.90586 41.0487   2
   4  -2  14 92.3274 47.0213   2
  14   2  -4 20.0120 38.4564   2
  14   4  -2-203.433 484.554   1
  14   4  -2-10.1491 45.8333   2
   2   4 -14 9.31032 336.916   1
  -2   4  14 108.600 334.891   1
 -14  -2  -4-34.5118 66.4687   2
  -4   2  14-142.370 271.044   1
 -14  -4   0 102.487 60.9808   2
   0   4  14 188.758 371.827   1
   0  -4  14 50.9275 41.9141   2
  14   0  -4 82.9663 46.4259   2
  14   0   4 332.432 465.920   1
  14   0   4 93.9852 49.4322   2
   0   4 -14-45.6779 364.646   1
 -14   0   4-66.8377 383.768   1
   0  -4 -14 16.6271 38.5228   2
 -14   0  -4 17.5320 440.828   1
   4   0  14 131.037 52.4449   2
 -14   0  -4 13.6378 85.7827   2
  -4   0 -14 41.6212 63.1793   2
  -4   0 -14-174.472 492.087   1
   4  -2 -14-31.2273 29.9264   2
  -2  -4  14-167.740 38.9673   2
  14   2   4 288.012 533.381   1
  14   2   4-7.57170 52.7485   2
   2  -4 -14 4.27091 34.3841   2
   2   4  14-286.006 401.551   1
  14   4   2-22.7724 48.0997   2
  14   4   2 297.989 547.850   1
   4   2  14 179.082 421.451   1
   4   2  14 57.3457 60.8335   2
   2   4  14-94.5567 74.0666   2
  -4   2 -14-670.348 454.076   1
 -14  -4   2-74.9269 64.7075   2
  -2   4 -14 288.632 373.904   1
   4  -4 -14 18.3978 30.8970   2
  -4  -4  14 19.2125 28.6479   2
  14   4   4-14.5428 50.6701   2
   4   4  14 130.903 69.4877   2
  -4   4 -14 204.770 387.301   1
 -14  -4   4 19.4225 56.9398   2
  14   6  -6-30.4076 473.806   1
  14   6  -6 29.6638 51.6683   2
 -14  -4  -6-77.9113 71.3546   2
  14   4  -6-475.851 395.341   1
  -4  -6 -14 93.2097 46.8214   2
   4   6 -14-45.7807 271.160   1
  14   6  -4 70.5135 525.760   1
  14   4  -6-13.5528 43.3144   2
  14   6  -4-49.6681 63.1696   2
  -6   2  14 188.401 227.217   1
 -14  -6  -2-152.897 89.7897   2
   6  -2  14 33.6833 53.1746   2
  -2  -6 -14 81.8179 45.4684   2
  14   2  -6 7.94883 39.5011   2
  14   6  -2 58.2762 52.9038   2
 -14  -2  -6 273.328 503.420   1
 -14  -2  -6-3.28447 68.0974   2
  14   0  -6 151.513 43.6564   2
  14   0   6 424.507 496.143   1
  14   0   6 29.6143 53.4872   2
   6   0  14-202.388 444.793   1
 -14   0   6 193.375 364.631   1
   6   0  14 216.790 57.2183   2
   0  -6 -14 100.943 42.8048   2
 -14   0  -6 776.867 473.101   1
   0   6  14 27.2787 382.674   1
 -14   0  -6 226.571 93.4003   2
  -6   0 -14 59.5062 71.6421   2
   6  -2 -14 26.8224 25.1187   2
  14   2   6-462.292 556.572   1
  14   2   6 112.666 55.9845   2
 -14  -2   6 370.099 384.427   1
   6   2  14 16.5931 460.107   1
   2  -6 -14 46.1518 36.6178   2
   6   2  14 92.1453 59.1678   2
  14   6   2-26.6104 57.9974   2
  -6   2 -14-51.7748 454.497   1
   2   6  14 60.8808 413.139   1
  14   6   2-108.247 585.128   1
  -4  -6  14-18.7614 36.3589   2
 -14  -6   4 40.0063 71.0076   2
   4   6  14-335.925 456.981   1
  14   4   6 20.4708 54.0967   2
  14   4   6-150.420 568.721   1
   6  -4 -14 46.5120 28.4637   2
  14   6   4 65.3884 62.3906   2
   6   4  14 6.14513 68.1969   2
  14   6   4 334.549 587.926   1
 -14  -4   6 36.0983 68.1107   2
   4   6  14 31.5694 78.6633   2
 -14  -6   6-76.9253 62.5330   2
   6   6  14-109.828 484.451   1
  14   6   6 73.6833 64.8206   2
   6   6  14 79.0937 76.2960   2
 -14  -8  -8 24.4139 68.8755   2
  -8  -8 -14-2.82499 57.4115   2
   8   8 -14-195.364 196.675   1
  14   8  -8-63.4043 504.327   1
  -8  -6 -14 5.77244 58.0126   2
 -14  -8  -6 23.9621 70.4474   2
  14   6  -8-191.896 402.955   1
  -8  -4 -14-6.40499 65.9570   2
  -4  -8 -14-36.2585 44.2511   2
  14   4  -8-24.4619 36.5181   2
 -14  -8  -2 133.499 65.6425   2
   8  -2  14-61.6338 55.0018   2
  -2  -8 -14-10.6498 42.3524   2
  14   2  -8-15.5825 33.9533   2
  14   8  -2 46.0709 61.8442   2
 -14  -2  -8 37.3274 69.4440   2
  -8   2  14 68.3040 140.734   1
  -8  -2 -14 85.5162 60.7679   2
  14   0   8 184.634 516.176   1
  14   0   8 73.3660 59.0267   2
  14   0  -8 56.6284 37.8212   2
   8   0  14-34.3476 476.259   1
   8   0  14 36.2199 56.1327   2
 -14   0   8 104.979 353.128   1
 -14   0  -8 175.036 482.235   1
  14   8   0 155.399 61.2939   2
 -14   0  -8 146.604 96.1435   2
 -14  -8   2 47.6859 62.1597   2
  14   2   8 166.151 563.486   1
  14   2   8 51.0696 56.4741   2
  14   8   2-23.1760 617.056   1
   8   2  14-670.487 511.976   1
   8   2  14 59.3031 61.3781   2
  14   8   2 80.6142 73.1529   2
 -14  -8   4 50.1036 64.6609   2
  14   8   4-70.6398 613.175   1
  14   4   8 461.202 594.981   1
  14   4   8 16.1069 56.5966   2
   8   4  14-37.7904 66.4304   2
   8   4  14 151.990 507.063   1
  14   8   4 58.4993 67.5452   2
 -14  -8   6 205.214 68.8667   2
   8   6  14 295.632 524.499   1
  14   8   6 23.7522 608.289   1
   6   8  14 415.545 474.654   1
  14   6   8 85.1325 69.9555   2
  14   8   6 52.1693 71.3937   2
  14   6   8-437.103 597.876   1
   8   6  14-55.5019 77.8856   2
 -14  -6   8 21.6362 50.9908   2
  14   8   8-405.082 621.554   1
   8   8  14-971.780 527.311   1
  14   8   8-98.0179 72.7970   2
   8   8  14-72.6641 88.4273   2
 -14  -6 -10 23.3971 77.9063   2
 -10  -6 -14-32.0501 82.3144   2
 -14 -10  -6-17.0835 67.1195   2
  14  10  -6-368.107 609.050   1
 -14  -4 -10 23.8376 69.1828   2
 -10  -4 -14-84.9896 70.4525   2
  14  10  -4 182.921 621.799   1
 -14 -10  -4-3.22094 64.6050   2
  10  -2  14-67.7991 55.8085   2
 -14 -10  -2 32.1425 63.1911   2
  14   2 -10 19.5970 30.5026   2
 -14  -2 -10-32.5840 85.3898   2
 -10  -2 -14 6.74272 71.1831   2
 -14   0 -10-244.424 513.507   1
  14   0  10 266.636 533.096   1
  10   0  14-435.068 513.029   1
  14   0  10-13.4603 53.7462   2
  14  10   0-988.359 645.268   1
 -14 -10   0-47.6754 64.1523   2
  10   0  14-8.12304 56.1915   2
  14   0 -10-32.0912 28.9389   2
 -10   0 -14 413.553 540.955   1
 -14   0 -10-19.5151 94.6428   2
 -10   0 -14 21.1101 87.1362   2
 -14 -10   2-109.081 67.1704   2
  10   2  14-116.955 528.838   1
  14   2  10 47.1422 54.1424   2
  10   2  14-62.9663 59.0275   2
 -10   2 -14-291.576 496.209   1
  14  10   4-563.418 648.322   1
 -14 -10   4 3.01799 63.7828   2
  14   4  10-22.2613 592.969   1
  14   4  10-48.0210 64.3160   2
  10   4  14 792.261 569.116   1
  10   4  14 31.9593 68.1721   2
  14  10   4 81.3328 78.9879   2
   6  10  14 463.839 415.657   1
 -14 -10   6-34.2213 61.4832   2
  14   6  10-72.2536 70.9102   2
  14   6  10 832.748 617.672   1
  10   6  14 87.4729 79.0788   2
  14  10   6-441.164 618.902   1
  10   6  14 335.852 554.433   1
  14  10   6-29.9755 83.8695   2
 -12  -4 -14-72.2479 72.0299   2
 -14 -12  -4-30.8342 67.1791   2
 -14  -4 -12-81.0602 73.9365   2
 -14  -2 -12-312.060 579.553   1
  12  -2  14-22.6926 56.0770   2
 -14 -12  -2-6.60437 64.5167   2
 -14  -2 -12 119.802 86.1314   2
 -12  -2 -14-115.045 85.9026   2
  14   0  12 445.275 528.954   1
  12   0  14 374.653 521.299   1
  14   0  12 104.440 58.4121   2
  12   0  14-8.43000 59.2548   2
 -14 -12   0-12.3130 60.6341   2
  14   0 -12 29.0457 23.2223   2
 -12   0 -14 750.810 546.423   1
 -14   0 -12 52.9365 104.949   2
 -12   0 -14-95.9835 94.2196   2
  14  -2 -12 53.7372 33.4677   2
 -14 -12   2 3.06113 60.7047   2
  14   2  12 150.668 60.0658   2
 -12   2 -14 203.275 501.424   1
 -14 -12   4-102.753 60.8889   2
  14   4  12 201.693 606.266   1
  14   4  12 33.5671 64.7225   2
  15  -1   1 35.6950 52.4227   2
  15   1  -1 60.3088 49.3724   2
  -1   1  15-422.972 336.444   1
   1  -1  15 79.8636 52.0791   2
 -15  -1  -1 399.275 448.859   1
 -15  -1  -1 22.2346 91.5304   2
  -1   1  15 150.345 64.9766   2
 -15   1   1-141.477 387.355   1
  -1  -1 -15 89.4589 51.0981   2
  15  -1  -1 144.370 63.6787   2
  15   1   1-438.960 469.047   1
  15   1   1 112.193 53.5268   2
   1   1  15-107.631 367.554   1
  -1  -1  15 118.775 54.2920   2
   1   1  15 208.599 66.5595   2
 -15  -1   1 326.669 441.033   1
   1  -1 -15 125.396 46.8389   2
 -15   1  -1 66.4230 403.434   1
   3  -3  15 41.2078 50.4721   2
  15   3  -3 258.914 448.150   1
  -3   3  15 376.775 329.873   1
  15   3  -3 26.8724 46.8276   2
 -15  -3  -3 134.133 504.870   1
 -15  -3  -3-3.51041 73.2581   2
  -1  -3 -15-6.13016 47.2373   2
  15  -1   3 42.9118 51.0342   2
  -1   3  15 379.886 356.931   1
   3  -1  15-23.9659 369.244   1
   1   3 -15-251.957 398.215   1
  15   1  -3 8.04509 44.7946   2
   1  -3  15-70.5318 45.0900   2
  15   3  -1 895.971 507.893   1
  -3   1  15 178.522 280.480   1
   3  -1  15 16.8552 49.0224   2
  15   3  -1-17.2381 47.3106   2
 -15  -3  -1-433.897 481.092   1
 -15  -1  -3 22.5468 87.2001   2
 -15   1   3 310.681 381.672   1
 -15  -3  -1 74.9478 67.7673   2
 -15  -1  -3-91.6210 475.208   1
  -3  -1 -15-14.1594 53.8373   2
 -15  -1   3-547.349 433.647   1
  15  -1  -3 16.9895 58.4946   2
   1  -3 -15 45.5566 39.7605   2
  15   1   3-211.220 496.616   1
  15   1   3 48.3296 50.2960   2
 -15  -3   1 33.7699 454.821   1
  -1   3 -15 252.516 421.999   1
   3   1  15 138.813 401.146   1
  -1  -3  15-14.8776 39.9496   2
   3   1  15-22.4402 56.2646   2
  -3   1 -15 356.919 487.037   1
  -3   1 -15-36.0592 57.7932   2
   1   3  15 105.415 73.8879   2
 -15  -3   1 3.53502 78.5343   2
   1   3  15-159.881 390.295   1
   3  -1 -15 27.0109 37.3302   2
   3  -3 -15 2.64972 33.6777   2
 -15  -3   3 77.5618 439.779   1
  15   3   3 64.3294 49.3610   2
  -3  -3  15 39.7855 39.5010   2
  -3   3 -15-389.291 434.896   1
   3   3  15 2.90739 69.2629   2
   3   3  15-315.807 421.506   1
 -15  -3   3 49.6977 77.2617   2
  -5  -5 -15-10.2697 54.4226   2
  15   5  -5-94.5638 494.140   1
  15   5  -5 2.04246 54.7264   2
 -15  -5  -3 80.9634 77.4052   2
  -5  -3 -15 58.1140 64.9506   2
  -3  -5 -15 29.9170 45.7968   2
   5  -3  15-31.4445 47.3228   2
  15   5  -3-775.911 525.138   1
  15   3  -5-9.10776 44.0297   2
  -5   3  15-46.6134 282.704   1
  -3   5  15 45.1908 348.514   1
 -15  -3  -5 60.4528 521.497   1
   3   5 -15-286.989 344.023   1
  15   5  -3 29.1957 52.4333   2
 -15  -3  -5-32.9532 77.3757   2
 -15  -5  -1 23.2502 70.6341   2
   1  -5  15-19.5809 58.3788   2
   1   5 -15-110.681 356.854   1
  15  -1   5 34.9098 51.8002   2
 -15  -1  -5-192.406 487.190   1
   5  -1  15 82.4251 394.660   1
  -5   1  15 112.320 212.286   1
  -1  -5 -15-36.3135 42.2571   2
  15   1  -5 93.5106 43.9914   2
   5  -1  15-16.7476 51.6664   2
  15   5  -1-98.9271 546.857   1
  15   5  -1-2.39967 53.4992   2
  -1   5  15 192.948 359.247   1
 -15  -1  -5 4.47249 91.4384   2
 -15   1   5-55.1688 376.128   1
  -5  -1 -15 13.5244 61.6393   2
 -15  -5   1 81.7546 66.8593   2
   1   5  15-187.999 406.946   1
  -5   1 -15 329.240 498.351   1
  15  -1  -5-6.35553 47.0417   2
  -1  -5  15 1.61829 43.4014   2
 -15   1  -5 329.678 437.543   1
  15   1   5 672.144 542.303   1
  15   1   5 7.63558 51.7780   2
   1  -5 -15 33.3356 39.6365   2
   5   1  15 15.6323 429.301   1
 -15  -1   5-27.8004 405.036   1
   5   1  15 12.9116 57.2362   2
  -5   1 -15 7.51636 72.6440   2
   5  -1 -15 32.3615 32.4576   2
  -1   5 -15 179.746 369.319   1
   5  -3 -15 32.6242 29.3868   2
  -3  -5  15-9.17084 35.1355   2
  15   3   5 127.032 577.107   1
   3  -5 -15-5.76474 33.6615   2
  15   3   5-10.0206 52.6998   2
   3   5  15-801.616 453.128   1
  -5   3 -15-574.014 460.840   1
  15   5   3 2.65526 56.6429   2
  15   5   3 219.913 593.219   1
   5   3  15 1082.23 469.962   1
   5   3  15-27.2240 69.4330   2
   3   5  15 96.1688 79.9235   2
 -15  -5   3 62.4877 62.7346   2
   5   5  15 52.5750 464.975   1
   5  -5 -15 31.6112 32.9172   2
  15   5   5-16.7954 60.2000   2
   5   5  15 16.4766 93.9990   2
 -15  -5   5 30.9401 76.0829   2
  15   7  -7 112.674 502.652   1
 -15  -5  -7-18.1457 77.3233   2
  15   5  -7-288.191 412.313   1
  -5  -7 -15-40.7928 49.9692   2
   5   7 -15 257.909 267.855   1
  15   7  -5-318.967 547.396   1
  15   5  -7-13.6749 42.6685   2
  -7  -3 -15 17.1578 59.6587   2
 -15  -7  -3-193.206 95.5900   2
   7  -3  15-36.0136 48.1557   2
 -15  -3  -7-21.0671 527.024   1
  -3  -7 -15-41.2472 48.4925   2
  15   3  -7-16.3856 40.5690   2
  15   7  -3 62.0450 577.092   1
  15   7  -3-42.4092 55.6522   2
  -7   3  15-59.0207 249.741   1
 -15  -3  -7 26.3853 79.9008   2
 -15   1   7-366.246 383.700   1
 -15  -7  -1-4.37855 90.2402   2
   7  -1  15 107.108 431.718   1
  15  -1   7-2.63244 51.6268   2
   7  -1  15 71.1895 56.7616   2
  15   1  -7 103.590 37.6419   2
 -15  -1  -7 342.058 506.714   1
  -1  -7 -15 7.63469 39.2255   2
  15   7  -1-55.1732 59.5876   2
  15   7  -1 572.739 603.555   1
 -15  -1  -7 74.4666 97.3206   2
  -7  -1 -15 5.62717 60.4666   2
 -15  -7   1 42.0439 90.1957   2
  15  -1  -7 99.9946 44.7056   2
  15   1   7 19.9876 552.704   1
  15   1   7 36.4504 53.7433   2
 -15   1  -7-478.873 462.607   1
   7   1  15 86.0637 480.727   1
   1   7  15-429.925 422.454   1
   7   1  15 46.5988 56.0442   2
   1  -7 -15-36.5859 36.5794   2
  15   7   1 28.1974 61.6185   2
 -15  -1   7 368.532 386.797   1
  -7   1 -15 25.1164 73.9790   2
   7  -3 -15-49.1739 25.1697   2
  15   3   7-174.397 580.677   1
  -7   3 -15 685.364 462.125   1
  15   3   7 61.8426 57.8450   2
   7   3  15 906.705 494.772   1
   7   3  15-27.4316 66.8292   2
  15   7   3-20.6110 62.3708   2
  15   7   3-400.261 622.830   1
 -15  -7   5 19.6519 74.7211   2
  -5  -7  15-39.5279 35.8446   2
  15   5   7 414.410 607.800   1
  15   5   7 52.7164 62.4144   2
  15   7   5-68.4697 66.6315   2
   7   5  15 13.5990 73.7222   2
  15   7   5 382.448 627.872   1
 -15  -5   7 128.743 73.0325   2
   7   5  15 265.060 496.311   1
   5   7  15 255.077 471.518   1
 -15  -7   7 61.6982 60.3602   2
   7   7  15 19.5543 507.375   1
  15   7   7-65.2004 69.3281   2
   7   7  15 28.1527 87.7377   2
  -9  -7 -15 45.6165 63.4495   2
 -15  -9  -7 71.7100 71.9732   2
 -15  -5  -9 73.2596 75.0061   2
  15   9  -5-21.7717 598.756   1
  -5  -9 -15 51.6026 47.9990   2
 -15  -9  -3-23.8235 69.3986   2
   9  -3  15-12.6881 48.3800   2
  15   9  -3-208.180 631.101   1
  -3  -9 -15 35.5844 40.4010   2
 -15  -3  -9 504.171 559.257   1
  15   3  -9-28.4653 36.6522   2
 -15  -3  -9 69.1368 79.6893   2
 -15  -9  -1-47.0914 68.3094   2
  15  -1   9-23.9720 51.1320   2
 -15   1   9 100.353 361.668   1
   9  -1  15-2.76312 56.6362   2
  15   9  -1-384.112 633.468   1
  15   1  -9 28.9502 33.4951   2
 -15  -1  -9 43.0786 96.2897   2
  15   9  -1 57.1148 66.8641   2
  15  -1  -9 73.4159 38.7885   2
 -15  -9   1 42.8005 67.3651   2
  15   1   9 97.1914 58.7481   2
   9   1  15 11.4787 60.3691   2
  15   9   1 94.9225 74.2799   2
 -15  -9   3 31.7481 65.3347   2
   9  -3 -15-49.9627 19.9904   2
  15   3   9-399.782 587.525   1
   3   9  15-278.847 376.240   1
  -9   3 -15-266.761 474.540   1
  15   3   9 89.4957 60.6608   2
   9   3  15-467.367 535.781   1
   9   3  15 21.6936 64.6658   2
  15   9   3-9.23072 66.1794   2
 -15  -9   5 12.7557 69.3627   2
  15   9   5-1021.63 664.707   1
  15   5   9 209.145 606.698   1
  15   5   9-18.2663 63.3243   2
   9   5  15 27.4915 72.7341   2
   9   5  15-202.078 536.148   1
  15   9   5 49.4747 91.5709   2
   5   9  15 168.678 467.017   1
 -15  -9   7 27.2072 67.5261   2
   9   7  15 186.951 542.879   1
  15   9   7-174.170 633.103   1
   7   9  15 440.073 505.405   1
  15   7   9 40.6666 70.0790   2
  15   7   9-433.638 647.052   1
  15   9   7-38.4619 82.3902   2
   9   7  15 87.7142 101.546   2
  15  11  -3 276.861 686.063   1
 -15 -11  -3-10.1648 66.8568   2
 -15  -3 -11 25.6641 75.8850   2
 -11  -3 -15-17.5401 72.6095   2
  15  11  -1 255.909 684.004   1
  15  -1  11-2.73531 54.3652   2
 -15 -11  -1-125.703 67.8553   2
  11  -1  15-29.9374 56.2012   2
 -11  -1 -15 22.2436 581.922   1
  15   1 -11-32.8405 30.9826   2
 -15  -1 -11-19.4972 96.2916   2
 -11  -1 -15 159.762 92.1827   2
 -15  -1 -11 565.591 552.319   1
  15   1  11-167.415 578.406   1
  15  -1 -11-1.15192 32.2876   2
 -15 -11   1-57.3642 65.4960   2
  11   1  15 397.321 541.001   1
  15   1  11-2.85141 57.2600   2
  11   1  15 73.6885 60.5863   2
 -15   1 -11 249.106 497.118   1
 -15 -11   3 66.4064 66.3373   2
  11   3  15-309.770 571.310   1
  11  -3 -15-5.20391 14.1277   2
  15   3  11-93.7703 63.5254   2
  11   3  15-67.3695 66.7565   2
  16   0   0-88.7368 51.0134   2
   0   0  16 186.801 338.727   1
 -16   0   0 209.305 452.569   1
   0   0  16 68.3928 59.9615   2
   0   0 -16 106.408 58.9440   2
  -2  -2 -16 12.8745 49.7267   2
  16   2  -2 20.0357 48.7916   2
   2  -2  16 82.1957 49.6010   2
 -16  -2  -2-44.5478 95.5827   2
   0  -2 -16 15.3357 46.7220   2
  -2   0  16-69.0749 283.086   1
  16   0  -2 11.0301 46.8092   2
  16   0   2 75.6646 50.5701   2
   2   0  16 178.840 385.595   1
  16   2   0-4.74056 49.3885   2
 -16   0   2-280.947 434.106   1
 -16   0  -2-823.074 475.565   1
   0  -2  16 9.82846 49.5955   2
   0   2  16-121.471 375.403   1
   2   0  16 2.42603 57.7885   2
 -16  -2   0-252.934 479.344   1
 -16  -2   0-8.81716 90.5794   2
  -2   0 -16 34.8225 64.2292   2
   0   2  16-58.1900 69.0171   2
   2  -2 -16 55.8347 45.2402   2
  16   2   2-420.763 551.349   1
  16   2   2 36.3853 54.8098   2
  -2   2 -16-116.058 486.715   1
   2   2  16-84.0700 413.504   1
  -2  -2  16 154.084 51.5532   2
   2   2  16 5.65287 66.8936   2
 -16  -2   2 50.9094 453.627   1
   4  -4  16 11.3709 50.3700   2
  16   4  -4 16.4789 484.697   1
  16   4  -4 15.0066 49.2519   2
  -4   4  16 203.269 335.632   1
 -16  -4  -4 113.486 81.1822   2
  -4  -2 -16 39.5754 57.9441   2
  -2  -4 -16 44.2380 51.8002   2
   2  -4  16 57.3850 50.4607   2
   2   4 -16 338.095 412.071   1
   4  -2  16 84.4445 53.9546   2
  16   2  -4 50.7106 44.3955   2
  -4   2  16 31.1730 293.764   1
  -2   4  16 142.547 367.151   1
  16   4  -2 9.07716 50.3228   2
 -16  -2  -4-119.652 511.528   1
 -16  -2  -4 92.5153 96.6617   2
 -16  -4  -2 58.1788 80.1291   2
   0  -4 -16-76.2969 44.5716   2
   0   4 -16-299.713 429.549   1
  16   0  -4 49.6765 45.3779   2
  16   0   4-20.3877 50.1292   2
   0   4  16-27.1290 391.990   1
   4   0  16-351.664 440.597   1
   0  -4  16 55.6689 45.0784   2
  16   4   0 181.702 564.349   1
 -16   0   4-263.657 427.885   1
   4   0  16-15.5065 59.5720   2
  16   4   0-89.6724 54.5973   2
  -4   0 -16-49.1243 69.1131   2
 -16  -4   0 27.9421 76.2609   2
   4  -2 -16 2.45688 35.1542   2
   2   4  16 91.0657 427.097   1
 -16  -2   4-674.569 444.357   1
   2  -4 -16 22.1597 38.8227   2
  16   2   4-227.761 581.107   1
  16   2   4 117.703 54.6110   2
  -2  -4  16-51.7737 41.4698   2
   4   2  16 267.066 436.782   1
  -2   4 -16 167.896 438.681   1
   4   2  16 79.3338 69.3582   2
  -4   2 -16-251.146 493.102   1
   2   4  16 43.4335 77.7638   2
 -16  -4   2 24.9346 76.1720   2
   4  -4 -16 38.9023 34.7422   2
  -4   4 -16 182.563 450.488   1
  16   4   4 64.7040 55.4220   2
  -4  -4  16 19.7174 36.4247   2
   4   4  16 60.8631 96.3909   2
   4   4  16 16.7127 453.423   1
 -16  -4   4-95.8019 84.6842   2
  -6  -6 -16 27.6293 55.5335   2
  16   6  -6 298.708 500.150   1
  16   6  -6-41.7253 56.7172   2
 -16  -6  -4 91.5063 82.8969   2
  -6  -4 -16-48.9372 65.3565   2
   6  -4  16 60.8214 50.2606   2
  -4  -6 -16 28.0493 48.3315   2
  16   6  -4-171.825 543.822   1
  16   4  -6-13.8549 46.6177   2
  16   6  -4 58.9220 55.6392   2
 -16  -4  -6-58.2170 82.0296   2
 -16  -6  -2 69.8567 78.7310   2
   2   6 -16-75.3674 364.868   1
  -2   6  16-132.201 382.844   1
  -2  -6 -16-70.1465 45.5783   2
   6  -2  16-27.0200 51.1384   2
  -6   2  16 89.6695 231.281   1
  16   2  -6-45.1093 44.7589   2
  16   6  -2 146.622 581.317   1
  16   6  -2-56.2770 57.2949   2
 -16  -2  -6 112.382 88.8550   2
 -16  -2  -6-186.935 545.600   1
  -6  -2 -16-26.3952 64.4672   2
 -16  -6   0-14.9149 76.9999   2
  16   0   6 55.5467 55.1142   2
  16   0  -6-66.0324 43.7838   2
   6   0  16-254.371 446.780   1
   0  -6 -16 34.0264 42.8479   2
  -6   0 -16 673.372 554.116   1
   6   0  16 8.14063 58.3807   2
  16   6   0 245.111 606.532   1
 -16   0   6 143.128 411.883   1
  16   6   0 97.5632 60.4212   2
 -16   0  -6-298.078 492.941   1
  -6   0 -16 22.2301 76.6358   2
 -16  -6   2-69.3735 70.2957   2
  -2  -6  16 12.6017 42.2701   2
 -16  -2   6-141.091 420.634   1
  16   2   6-1031.66 603.204   1
  16   2   6 21.7936 56.8421   2
   2  -6 -16-6.57474 35.9098   2
   6   2  16-189.832 476.111   1
  -6   2 -16-95.1864 502.332   1
   6   2  16 23.6042 64.2670   2
   2   6  16-145.156 434.441   1
   6  -2 -16-8.57680 27.7885   2
  -4  -6  16 49.2125 33.7891   2
   6  -4 -16-8.04901 31.0126   2
  -6   4 -16 354.993 456.713   1
  16   4   6-502.759 627.873   1
   4   6  16 105.217 458.297   1
   4  -6 -16-38.4270 33.2944   2
  16   4   6 29.6878 57.6547   2
  16   6   4-285.434 635.452   1
  16   6   4 41.3596 61.8912   2
   6   4  16 54.4089 484.989   1
   6   4  16 13.4699 73.2428   2
 -16  -6   4 6.00978 66.9759   2
  16   6   6-337.633 646.834   1
  16   6   6-145.110 67.4751   2
   6   6  16-27.9793 87.7314   2
 -16  -6   6-8.14792 63.5938   2
 -16  -6  -8-24.3411 84.1127   2
  -8  -6 -16-42.1804 77.6784   2
  16   6  -8 651.577 431.564   1
  -6  -8 -16 48.7784 53.1504   2
  16   8  -6-336.527 592.482   1
   6   8 -16 85.9292 262.989   1
  -8  -4 -16 9.75667 68.3462   2
 -16  -8  -4 23.9344 94.1096   2
  -4  -8 -16 28.1953 46.3201   2
  16   8  -4-262.733 617.727   1
  16   4  -8-26.7811 47.7497   2
 -16  -4  -8 3.94010 82.0788   2
 -16  -8  -2 37.8557 95.3649   2
   8  -2  16-7.89954 53.0853   2
  -2  -8 -16 86.6716 42.6729   2
  16   2  -8-3.21705 40.3177   2
  16   8  -2 17.9174 65.8242   2
  -8  -2 -16 51.5882 67.6163   2
 -16  -8   0 64.7835 95.0049   2
 -16   0   8 140.591 402.285   1
   8   0  16 17.3342 478.233   1
  16   0   8-38.0498 55.5860   2
  16   0  -8 102.394 40.3247   2
   8   0  16-16.2429 55.7356   2
  16   8   0-50.5660 79.3790   2
  -8   0 -16-56.5440 83.9489   2
  16   8   0 218.240 660.981   1
  -8   0 -16-148.815 546.156   1
 -16   0  -8-144.294 512.207   1
 -16  -8   2-80.1213 93.3922   2
  16   2   8 22.0376 614.089   1
  -8   2 -16 558.894 518.715   1
   8   2  16 130.481 509.049   1
  16   2   8-13.1707 59.8112   2
   8   2  16 39.0852 63.4804   2
  16   8   2 3.07019 64.4169   2
 -16  -8   4-44.3062 79.0303   2
   8  -4 -16 52.3378 26.4741   2
  16   4   8 533.642 619.847   1
   4   8  16-127.167 472.839   1
  16   4   8-5.59678 58.0241   2
   8   4  16 19.4260 525.279   1
   8   4  16 104.500 70.6080   2
  16   8   4-109.042 70.4142   2
  16   8   4 25.0923 660.117   1
 -16  -8   6 16.5864 73.4663   2
  16   6   8 484.834 643.175   1
  16   6   8 32.0328 67.5293   2
  16   8   6-36.9391 72.3323   2
   6   8  16-291.085 500.112   1
   8   6  16-36.8696 88.7025   2
  16   8   6-100.662 658.019   1
   8   6  16-140.537 520.927   1
 -16 -10   0 195.359 73.1001   2
  10   0  16 89.9896 490.128   1
  16   0  10-90.1982 59.1002   2
  16  10   0 25.8989 696.948   1
 -16   0 -10 362.427 539.234   1
  16   0 -10 22.3153 33.7879   2
  10   0  16-27.2227 57.1693   2
 -10   0 -16 285.186 565.952   1
 -10   0 -16-13.8343 89.0954   2
  17   1  -1-60.1278 50.5944   2
   1  -1  17 23.5147 56.2925   2
  -1  -1 -17-51.7775 57.4105   2
  17   1   1-17.6444 50.9645   2
  -1  -1  17-21.7792 56.7237   2
   1   1  17-51.7930 65.8654   2
   1  -1 -17 6.17065 51.0651   2
  -3  -3 -17-29.1511 60.8663   2
  17   3  -3 17.4048 47.8087   2
 -17  -3  -3-83.0056 92.1720   2
  -1  -3 -17 27.2406 56.9486   2
 -17  -3  -1-432.251 521.548   1
  17   3  -1-503.749 547.651   1
  -3   1  17 24.5918 307.345   1
 -17  -1  -3 595.500 515.044   1
  17   1  -3 104.552 48.2022   2
   1  -3  17-44.1095 47.9267   2
  17   3  -1-85.5284 52.1264   2
  -1   3  17-384.433 381.847   1
 -17  -3  -1 4.60691 94.9599   2
  -3  -1 -17 39.5112 62.5019   2
   1  -3 -17 37.6689 48.8020   2
 -17  -3   1 37.2235 493.577   1
  -1   3 -17-469.151 489.089   1
  17   3   1 123.700 580.162   1
  17   1   3 47.2598 54.7429   2
 -17  -1   3 550.033 462.793   1
  17   3   1 57.6900 53.5168   2
  -1  -3  17 1.83169 49.2314   2
   1   3  17-28.3629 409.668   1
   3   1  17 77.7980 67.7919   2
 -17  -3   1 21.7350 87.4055   2
   3  -1 -17 54.9244 50.0796   2
  17   3   3 108.609 592.375   1
  17   3   3 20.9850 55.7420   2
   3   3  17 63.2616 442.090   1
  -3  -3  17-30.6975 47.4746   2
   3   3  17 79.5987 93.9726   2
 -17  -3   3 48.8312 67.9759   2
  -5  -5 -17-24.2627 75.4644   2
  17   5  -5 327.903 517.337   1
  17   5  -5 34.5676 52.5746   2
 -17  -5  -5 26.3377 74.5277   2
  -5  -3 -17 65.5192 59.4657   2
   3   5 -17 153.989 402.007   1
  -3   5  17-86.0659 390.515   1
   3  -5  17 42.6986 47.6406   2
   5  -3  17 7.26624 51.5439   2
  17   5  -3-27.2137 53.8111   2
 -17  -3  -5 30.2004 90.0929   2
 -17  -5  -3-117.661 77.2117   2
  -1  -5 -17 23.2090 44.2743   2
   1   5 -17-119.077 432.135   1
   1  -5  17 21.9736 47.5311   2
  17   5  -1-127.556 592.679   1
   5  -1  17 43.5219 55.7263   2
  -1   5  17-318.560 398.754   1
  17   5  -1 57.7824 56.3181   2
  -5  -1 -17 15.6874 68.6589   2
 -17  -5  -1 22.9496 79.6115   2
  17   1   5 534.412 557.473   1
   1  -5 -17-11.6054 42.2541   2
  -1  -5  17 22.1886 44.0046   2
   1   5  17 30.7222 424.008   1
  17   1   5 106.517 55.5252   2
  17   5   1 292.744 625.252   1
  -1   5 -17-315.602 449.821   1
  17   5   1 56.4550 56.4107   2
   5   1  17 23.2981 62.6650   2
  -5   1 -17-201.198 549.212   1
 -17  -5   1 66.1988 75.9725   2
   3  -5 -17 38.9856 38.2336   2
  -3   5 -17 278.826 437.769   1
  -5   3 -17 37.5443 497.836   1
  17   3   5 111.741 58.6873   2
   5   3  17 276.799 465.798   1
   5   3  17-59.2285 74.8243   2
 -17  -5   3 63.6925 81.2713   2
   5  -5 -17 29.2319 36.8052   2
  17   5   5-11.7758 61.8516   2
   5   5  17-235.817 478.181   1
   5   5  17-27.7872 77.2622   2
 -17  -5   5 208.503 87.3743   2
 -17  -7  -3-30.4441 88.7120   2
   3   7 -17 344.446 372.653   1
  -3  -7 -17 13.8940 46.9129   2
   7  -3  17 7.79464 52.4459   2
 -17  -3  -7-220.681 576.151   1
  17   3  -7 56.2682 46.3467   2
  17   7  -3-16.5070 72.7814   2
 -17  -3  -7 88.2322 94.4032   2
  -7  -3 -17 14.6636 61.0335   2
 -17  -7  -1-40.8217 82.7548   2
 -17   1   7 133.857 417.244   1
  17   1  -7-30.5912 41.3671   2
   7  -1  17-33.8416 54.1242   2
 -17  -1  -7-127.524 542.557   1
  17   7  -1 19.7603 59.3800   2
 -17  -1  -7-84.1765 107.606   2
  -7  -1 -17-103.897 77.4221   2
 -17  -7   1 31.4241 80.7705   2
  17  -1  -7 65.4067 43.9341   2
  17   1   7-760.039 566.199   1
   7   1  17-445.144 498.614   1
  17   1   7 13.7506 56.6464   2
  -7   1 -17 419.866 563.847   1
   1  -7 -17-36.5963 38.5532   2
   1   7  17 374.360 436.528   1
   7   1  17-105.070 64.4115   2
  17   7   1-170.803 654.725   1
  17   7   1-2.98518 64.4973   2
 -17  -7   3 74.3011 70.2085   2
   7  -3 -17 21.8063 32.2149   2
  17   3   7 56.3258 57.7398   2
   7   3  17 50.1952 70.4599   2
   3   7  17 281.166 458.573   1
  18   0   0 48.3102 53.4585   2
 -18   0   0 134.385 496.833   1
   0   0  18-43.6536 74.7079   2
  -2   2  18-250.058 356.132   1
  18   2  -2 41.3267 48.0954   2
   2  -2  18 19.9093 57.4933   2
 -18  -2  -2-102.652 107.265   2
  -2  -2 -18-48.7130 57.8196   2
   2   0  18 128.008 385.208   1
  18   0  -2-23.1908 53.3309   2
  18   2   0 77.1723 49.6689   2
   0   2  18 64.8877 396.350   1
   0  -2  18-23.0542 57.8968   2
   2   0  18-73.2110 67.3490   2
 -18   0   2-387.054 463.890   1
 -18   0  -2 39.7572 495.894   1
  -2   0 -18-56.0434 73.6084   2
   0  -2 -18 19.8695 50.0951   2
  18   2   2 59.2658 604.477   1
  18   2   2 13.4596 55.8176   2
   2   2  18 59.2262 425.011   1
   2   2  18-58.2226 91.5922   2
   2  -2 -18 30.1201 48.8089   2
  -4  -4 -18 42.4446 63.8626   2
   4  -4  18 39.2071 53.3734   2
  18   4  -4-52.7264 52.7744   2
 -18  -4  -4-4.50922 93.2509   2
  -2  -4 -18-35.0012 58.6022   2
 -18  -2  -4-233.482 558.390   1
   2  -4  18 2.36776 53.3638   2
  18   2  -4 15.7459 48.1616   2
   4  -2  18 20.2299 53.9349   2
  18   4  -2-32.3861 53.7026   2
 -18  -2  -4-10.6401 108.666   2
  -2   4  18 292.482 406.825   1
 -18  -4  -2 13.0807 90.7576   2
  -4  -2 -18-34.1002 64.9176   2
   4   0  18-276.589 429.889   1
  18   0   4-27.0439 52.9330   2
  18   0  -4-18.5024 48.3401   2
  18   4   0 1188.07 621.097   1
   0   4 -18 15.7632 598.307   1
   0  -4  18-1.95409 47.3399   2
  18   4   0 43.1162 54.3064   2
   4   0  18-17.2440 62.9247   2
   0   4  18-187.225 430.543   1
 -18   0  -4-61.5246 506.122   1
 -18   0   4-122.766 461.843   1
  -4   0 -18-3.73213 76.8061   2
 -18  -4   0-56.4767 89.9183   2
   2  -4 -18-2.43121 56.8496   2
  -4   2 -18 735.490 542.604   1
  18   2   4-249.278 576.252   1
  18   2   4 69.6129 57.1860   2
  18   4   2-62.0783 60.3446   2
 -18  -2   4 317.211 483.514   1
   2   4  18 47.8484 448.420   1
   4   2  18-35.7317 71.3943   2
 -18  -4   2 145.561 95.4555   2
   4  -2 -18 27.2161 39.1821   2
   4  -4 -18-31.6958 42.3074   2
  -4   4 -18-278.839 506.722   1
  18   4   4-60.1074 57.9999   2
   4   4  18-17.3625 461.815   1
 -18  -4   4-18.5167 81.0161   2
   4   4  18-17.1619 76.0072   2
   0   0   0    0.00    0.00   0

TITL TRUMOF1_06_0 in F-43m
REM F-43m (#216 in standard setting)
CELL 0.48590  15.159930  15.159930  15.159930  90.0000  90.0000  90.0000
ZERR   15.00   0.000613   0.000613   0.000613   0.0000   0.0000   0.0000
LATT -4
SYMM -x,-y, z
SYMM -x, y,-z
SYMM  x,-y,-z
SYMM  z, x, y
SYMM  z,-x,-y
SYMM -z,-x, y
SYMM -z, x,-y
SYMM  y, z, x
SYMM -y, z,-x
SYMM  y,-z,-x
SYMM -y,-z, x
SYMM  y, x, z
SYMM -y,-x, z
SYMM  y,-x,-z
SYMM -y, x,-z
SYMM  x, z, y
SYMM -x, z,-y
SYMM -x,-z, y
SYMM  x,-z,-y
SYMM  z, y, x
SYMM  z,-y,-x
SYMM -z, y,-x
SYMM -z,-y, x
SFAC C H O Zn
UNIT 120.00 60.00 60.00 15.00
TREF
HKLF 4
END
;
_shelx_hkl_checksum                43090
_shelx_fab_file
;
-10 -12 -10 0.3204 0.9879
-10 -10 -10 -1.5156 4.8471
-9 -13 -9 -1.2856 2.1985
-9 -11 -11 -0.0955 4.1671
-9 -11 -9 -0.9752 1.5619
-9 -9 -9 -1.4694 -0.2146
-8 -14 -8 -1.1824 0.6487
-8 -12 -12 1.2338 1.5048
-8 -12 -10 -1.6316 1.6445
-8 -12 -8 -2.0951 0.8039
-8 -10 -10 -1.5007 1.2313
-8 -10 -8 0.5721 1.1339
-7 -15 -9 -0.5509 2.0527
-7 -15 -7 -0.2741 -2.6466
-7 -13 -11 -1.1138 3.0832
-7 -13 -9 -0.1157 -0.6997
-7 -13 -7 -0.4661 1.1904
-7 -11 -11 0.5257 -1.2273
-7 -11 -9 -2.8001 -0.0044
-7 -11 -7 -0.4555 2.6294
-7 -9 -9 0.4583 3.8529
-7 -9 -7 0.0909 1.4630
-7 -7 -7 -1.9972 1.6903
-6 -16 -8 -1.2141 -0.0070
-6 -16 -6 -0.3537 0.5043
-6 -14 -10 -1.4310 0.7953
-6 -14 -8 0.6781 -0.4830
-6 -14 -6 -0.8900 1.0046
-6 -12 -12 -2.6958 0.7247
-6 -12 -10 0.2314 1.0728
-6 -12 -8 -0.3542 0.6295
-6 -12 -6 -0.1139 -2.3001
-6 -10 -10 -1.2577 -0.7106
-6 -10 -8 -0.2425 1.4473
-6 -10 -6 -2.5758 1.1153
-6 -8 -8 -3.9046 2.3457
-6 -8 -6 3.7156 2.6517
-6 -6 -6 2.7914 3.0610
-5 -17 -5 -0.4726 0.7587
-5 -15 -9 -0.2648 -1.7930
-5 -15 -7 -0.7005 2.1151
-5 -15 -5 -0.3266 0.6725
-5 -13 -11 -0.2616 -0.9857
-5 -13 -9 -1.0591 1.5948
-5 -13 -7 -1.3033 -1.4988
-5 -13 -5 1.5479 -0.2914
-5 -11 -11 -2.6803 2.0735
-5 -11 -9 0.2214 0.3124
-5 -11 -7 0.8916 -0.3905
-5 -11 -5 -1.1910 -1.4406
-5 -9 -9 -0.6699 0.9468
-5 -9 -7 -0.3882 -0.0078
-5 -9 -5 -1.1237 3.2063
-5 -7 -7 0.5260 2.8155
-5 -7 -5 0.2313 4.0086
-5 -5 -5 1.8769 -9.2915
-4 -18 -4 0.7596 0.1902
-4 -16 -8 0.0047 0.5229
-4 -16 -6 1.3518 0.3689
-4 -16 -4 -3.0904 0.7166
-4 -14 -12 0.4412 0.1479
-4 -14 -10 -0.2905 -0.4051
-4 -14 -8 -0.7763 -0.0587
-4 -14 -6 -1.2210 -0.8890
-4 -14 -4 1.4854 0.3489
-4 -12 -12 -0.3836 0.5099
-4 -12 -10 -1.0681 0.1607
-4 -12 -8 -0.4417 -1.6393
-4 -12 -6 -0.5863 1.0617
-4 -12 -4 2.0765 -1.7693
-4 -10 -10 0.4458 0.1167
-4 -10 -8 -1.6379 0.8300
-4 -10 -6 2.7726 0.4793
-4 -10 -4 -2.9322 -1.3182
-4 -8 -8 3.8677 2.2616
-4 -8 -6 -1.9344 -0.7201
-4 -8 -4 1.0211 1.9474
-4 -6 -6 -4.8872 -0.0857
-4 -6 -4 7.5169 0.9600
-4 -4 -4 -4.9130 2.9064
-3 -17 -7 -0.3075 1.6840
-3 -17 -5 0.5390 1.0574
-3 -17 -3 -0.5105 -1.0417
-3 -15 -11 -0.0305 -0.2176
-3 -15 -9 -0.6423 1.2863
-3 -15 -7 0.6279 -0.7356
-3 -15 -5 -0.4366 -0.7457
-3 -15 -3 0.6497 1.1757
-3 -13 -13 1.2124 0.8107
-3 -13 -11 -0.6308 0.0469
-3 -13 -9 -0.5553 -1.1012
-3 -13 -7 0.1316 0.0539
-3 -13 -5 -0.2632 -0.9659
-3 -13 -3 0.4561 -0.4868
-3 -11 -11 0.1162 -0.3478
-3 -11 -9 0.8198 0.2146
-3 -11 -7 -1.5257 -0.3824
-3 -11 -5 0.9822 0.2115
-3 -11 -3 0.5628 -1.2806
-3 -9 -9 -0.3791 -1.0558
-3 -9 -7 -0.3511 1.9773
-3 -9 -5 1.6542 -1.8952
-3 -9 -3 0.1507 4.7207
-3 -7 -7 1.8215 -1.8003
-3 -7 -5 -0.0318 1.7964
-3 -7 -3 0.6268 -2.3545
-3 -5 -5 2.1747 0.4488
-3 -5 -3 -11.4743 -3.1240
-3 -3 -3 36.3548 -18.6614
-2 -18 -4 -0.6350 0.7970
-2 -18 -2 0.4899 0.6437
-2 -16 -8 -0.2284 0.1010
-2 -16 -6 -0.9390 0.8602
-2 -16 -4 1.4212 -0.0997
-2 -16 -2 -0.3105 0.4221
-2 -14 -12 0.6777 0.1516
-2 -14 -10 -0.0527 0.1678
-2 -14 -8 -0.6162 0.1622
-2 -14 -6 0.1006 -0.8080
-2 -14 -4 1.1715 -0.1082
-2 -14 -2 -1.5276 -0.6118
-2 -12 -12 1.3231 -0.4508
-2 -12 -10 -0.5309 -0.7150
-2 -12 -8 -0.0705 1.0216
-2 -12 -6 0.8250 -1.4606
-2 -12 -4 -0.9762 -0.4550
-2 -12 -2 1.1574 -0.0740
-2 -10 -10 -0.2351 0.9023
-2 -10 -8 1.2038 -1.1692
-2 -10 -6 0.1476 -0.1599
-2 -10 -4 2.3069 0.6289
-2 -10 -2 -3.2078 0.6990
-2 -8 -8 -1.7484 -1.8556
-2 -8 -6 2.0802 2.2544
-2 -8 -4 -1.7277 1.3286
-2 -8 -2 2.2183 -1.4066
-2 -6 -6 -3.2874 0.6678
-2 -6 -4 1.7742 -0.3927
-2 -6 -2 3.6223 -8.4633
-2 -4 -4 -9.3415 -20.6369
-2 -4 -2 30.8010 17.9491
-2 -2 -2 -45.9278 -27.8852
-1 -17 -7 -0.2021 -1.1798
-1 -17 -5 -0.5029 0.8450
-1 -17 -3 0.0043 1.2180
-1 -17 -1 0.0240 -0.6840
-1 -15 -11 0.7775 1.2494
-1 -15 -9 -0.0478 -1.4179
-1 -15 -7 -0.8780 1.5650
-1 -15 -5 0.6129 -1.5593
-1 -15 -3 -0.3256 0.2583
-1 -15 -1 0.1497 0.5663
-1 -13 -13 0.8035 -0.3964
-1 -13 -11 0.6776 -0.2466
-1 -13 -9 0.0345 1.2597
-1 -13 -7 0.2056 -1.8998
-1 -13 -5 0.2381 0.9232
-1 -13 -3 0.4470 0.2956
-1 -13 -1 -0.6399 -3.5891
-1 -11 -11 0.1998 0.0039
-1 -11 -9 -0.5757 -1.0338
-1 -11 -7 1.6520 -0.2150
-1 -11 -5 0.5613 0.7076
-1 -11 -3 0.0622 -0.4785
-1 -11 -1 -0.7023 0.6997
-1 -9 -9 0.9950 0.6424
-1 -9 -7 0.9876 -1.0073
-1 -9 -5 0.0156 2.3298
-1 -9 -3 -0.3965 -3.7186
-1 -9 -1 1.8238 5.1217
-1 -7 -7 -1.9652 6.2266
-1 -7 -5 -1.3044 -7.3422
-1 -7 -3 1.2710 2.3152
-1 -7 -1 5.7880 3.8317
-1 -5 -5 -2.6346 10.6736
-1 -5 -3 13.8966 -10.8296
-1 -5 -1 0.5217 -5.1856
-1 -3 -3 -12.7682 17.6260
-1 -3 -1 17.7707 -20.3087
-1 -1 -1 2.2826 27.3651
0 2 0 -60.8135 -2.2964
0 2 2 67.6355 1.3497
0 4 0 32.6860 0.9344
0 4 2 -20.9472 -0.0557
0 4 4 27.1858 -0.7444
0 6 0 16.8608 1.2094
0 6 2 3.8671 0.2756
0 6 4 -6.9876 -0.3876
0 6 6 6.0571 -1.1059
0 8 0 1.9416 0.6669
0 8 2 1.9880 0.1661
0 8 4 2.0072 -0.1078
0 8 6 -2.9882 0.0131
0 8 8 1.5907 -0.5972
0 10 0 -4.9786 -0.1372
0 10 2 3.2569 -0.0655
0 10 4 -0.0373 0.1846
0 10 6 -0.1043 -0.0293
0 10 8 0.6957 -0.1476
0 10 10 0.5717 0.0110
0 12 0 -1.7089 -0.3588
0 12 2 -0.5439 -0.0663
0 12 4 1.3299 0.0485
0 12 6 0.1357 0.0693
0 12 8 1.0094 0.0903
0 12 10 0.4218 -0.0479
0 12 12 -0.2643 -0.1546
0 14 0 -1.1277 -0.1203
0 14 2 1.7646 -0.0138
0 14 4 -2.3436 -0.0369
0 14 6 1.5685 0.1460
0 14 8 -0.4617 0.0825
0 14 10 0.6291 -0.0563
0 14 12 0.5766 0.0168
0 16 0 1.9339 0.0681
0 16 2 -1.0010 -0.0191
0 16 4 0.2885 0.0343
0 16 6 -0.5617 0.0739
0 16 8 -0.1512 0.0257
0 16 10 -0.9078 -0.0138
0 18 0 -0.6834 0.0826
0 18 2 -0.1402 -0.0037
0 18 4 -0.0612 0.0157
1 1 1 2.2826 -27.3651
1 3 1 17.7707 20.3087
1 3 3 -12.7682 -17.6260
1 5 1 0.5217 5.1856
1 5 3 13.8966 10.8296
1 5 5 -2.6346 -10.6736
1 7 1 5.7880 -3.8317
1 7 3 1.2710 -2.3152
1 7 5 -1.3044 7.3422
1 7 7 -1.9652 -6.2266
1 9 1 1.8238 -5.1217
1 9 3 -0.3965 3.7186
1 9 5 0.0156 -2.3298
1 9 7 0.9876 1.0073
1 9 9 0.9950 -0.6424
1 11 1 -0.7023 -0.6997
1 11 3 0.0622 0.4785
1 11 5 0.5613 -0.7076
1 11 7 1.6520 0.2150
1 11 9 -0.5757 1.0338
1 11 11 0.1998 -0.0039
1 13 1 -0.6399 3.5891
1 13 3 0.4470 -0.2956
1 13 5 0.2381 -0.9232
1 13 7 0.2056 1.8998
1 13 9 0.0345 -1.2597
1 13 11 0.6776 0.2466
1 13 13 0.8035 0.3964
1 15 1 0.1497 -0.5663
1 15 3 -0.3256 -0.2583
1 15 5 0.6129 1.5593
1 15 7 -0.8780 -1.5650
1 15 9 -0.0478 1.4179
1 15 11 0.7775 -1.2494
1 17 1 0.0240 0.6840
1 17 3 0.0043 -1.2180
1 17 5 -0.5029 -0.8450
1 17 7 -0.2021 1.1798
2 2 2 -45.9278 27.8852
2 4 2 30.8010 -17.9491
2 4 4 -9.3415 20.6369
2 6 2 3.6223 8.4633
2 6 4 1.7742 0.3927
2 6 6 -3.2874 -0.6678
2 8 2 2.2183 1.4066
2 8 4 -1.7277 -1.3286
2 8 6 2.0802 -2.2544
2 8 8 -1.7484 1.8556
2 10 2 -3.2078 -0.6990
2 10 4 2.3069 -0.6289
2 10 6 0.1476 0.1599
2 10 8 1.2038 1.1692
2 10 10 -0.2351 -0.9023
2 12 2 1.1574 0.0740
2 12 4 -0.9762 0.4550
2 12 6 0.8250 1.4606
2 12 8 -0.0705 -1.0216
2 12 10 -0.5309 0.7150
2 12 12 1.3231 0.4508
2 14 2 -1.5276 0.6118
2 14 4 1.1715 0.1082
2 14 6 0.1006 0.8080
2 14 8 -0.6162 -0.1622
2 14 10 -0.0527 -0.1678
2 14 12 0.6777 -0.1516
2 16 2 -0.3105 -0.4221
2 16 4 1.4212 0.0997
2 16 6 -0.9390 -0.8602
2 16 8 -0.2284 -0.1010
2 18 2 0.4899 -0.6437
2 18 4 -0.6350 -0.7970
3 3 3 36.3548 18.6614
3 5 3 -11.4743 3.1240
3 5 5 2.1747 -0.4488
3 7 3 0.6268 2.3545
3 7 5 -0.0318 -1.7964
3 7 7 1.8215 1.8003
3 9 3 0.1507 -4.7207
3 9 5 1.6542 1.8952
3 9 7 -0.3511 -1.9773
3 9 9 -0.3791 1.0558
3 11 3 0.5628 1.2806
3 11 5 0.9822 -0.2115
3 11 7 -1.5257 0.3824
3 11 9 0.8198 -0.2146
3 11 11 0.1162 0.3478
3 13 3 0.4561 0.4868
3 13 5 -0.2632 0.9659
3 13 7 0.1316 -0.0539
3 13 9 -0.5553 1.1012
3 13 11 -0.6308 -0.0469
3 13 13 1.2124 -0.8107
3 15 3 0.6497 -1.1757
3 15 5 -0.4366 0.7457
3 15 7 0.6279 0.7356
3 15 9 -0.6423 -1.2863
3 15 11 -0.0305 0.2176
3 17 3 -0.5105 1.0417
3 17 5 0.5390 -1.0574
3 17 7 -0.3075 -1.6840
4 4 4 -4.9130 -2.9064
4 6 4 7.5169 -0.9600
4 6 6 -4.8872 0.0857
4 8 4 1.0211 -1.9474
4 8 6 -1.9344 0.7201
4 8 8 3.8677 -2.2616
4 10 4 -2.9322 1.3182
4 10 6 2.7726 -0.4793
4 10 8 -1.6379 -0.8300
4 10 10 0.4458 -0.1167
4 12 4 2.0765 1.7693
4 12 6 -0.5863 -1.0617
4 12 8 -0.4417 1.6393
4 12 10 -1.0681 -0.1607
4 12 12 -0.3836 -0.5099
4 14 4 1.4854 -0.3489
4 14 6 -1.2210 0.8890
4 14 8 -0.7763 0.0587
4 14 10 -0.2905 0.4051
4 14 12 0.4412 -0.1479
4 16 4 -3.0904 -0.7166
4 16 6 1.3518 -0.3689
4 16 8 0.0047 -0.5229
4 18 4 0.7596 -0.1902
5 5 5 1.8769 9.2915
5 7 5 0.2313 -4.0086
5 7 7 0.5260 -2.8155
5 9 5 -1.1237 -3.2063
5 9 7 -0.3882 0.0078
5 9 9 -0.6699 -0.9468
5 11 5 -1.1910 1.4406
5 11 7 0.8916 0.3905
5 11 9 0.2214 -0.3124
5 11 11 -2.6803 -2.0735
5 13 5 1.5479 0.2914
5 13 7 -1.3033 1.4988
5 13 9 -1.0591 -1.5948
5 13 11 -0.2616 0.9857
5 15 5 -0.3266 -0.6725
5 15 7 -0.7005 -2.1151
5 15 9 -0.2648 1.7930
5 17 5 -0.4726 -0.7587
6 6 6 2.7914 -3.0610
6 8 6 3.7156 -2.6517
6 8 8 -3.9046 -2.3457
6 10 6 -2.5758 -1.1153
6 10 8 -0.2425 -1.4473
6 10 10 -1.2577 0.7106
6 12 6 -0.1139 2.3001
6 12 8 -0.3542 -0.6295
6 12 10 0.2314 -1.0728
6 12 12 -2.6958 -0.7247
6 14 6 -0.8900 -1.0046
6 14 8 0.6781 0.4830
6 14 10 -1.4310 -0.7953
6 16 6 -0.3537 -0.5043
6 16 8 -1.2141 0.0070
7 7 7 -1.9972 -1.6903
7 9 7 0.0909 -1.4630
7 9 9 0.4583 -3.8529
7 11 7 -0.4555 -2.6294
7 11 9 -2.8001 0.0044
7 11 11 0.5257 1.2273
7 13 7 -0.4661 -1.1904
7 13 9 -0.1157 0.6997
7 13 11 -1.1138 -3.0832
7 15 7 -0.2741 2.6466
7 15 9 -0.5509 -2.0527
8 8 8 0.6036 -2.3686
8 10 8 0.5721 -1.1339
8 10 10 -1.5007 -1.2313
8 12 8 -2.0951 -0.8039
8 12 10 -1.6316 -1.6445
8 12 12 1.2338 -1.5048
8 14 8 -1.1824 -0.6487
9 9 9 -1.4694 0.2146
9 11 9 -0.9752 -1.5619
9 11 11 -0.0955 -4.1671
9 13 9 -1.2856 -2.1985
10 10 10 -1.5156 -4.8471
10 12 10 0.3204 -0.9879
0 0 0 0.0 0.0
;
_shelx_fab_checksum                76236
_olex2_submission_special_instructions  'No special instructions were received'
loop_
  _twin_individual_id
  _twin_individual_mass_fraction_refined
 1 1.3(4)
 2 -0.3(4)
