# Supplementary material for: Enhanced elastic stability of a topologically disordered crystalline metal–organic framework
Source: Nat Mater. 2024 Jul 23;23(9):1245–51. doi: 10.1038/s41563-024-01960-7 (PMC11364505; doi:10.1038/s41563-024-01960-7)
Supplement: Supplementary file 2 — Crystallographic data. [file 41563_2024_1960_MOESM2_ESM.zip › Supplementary Data 1/TRUMOF1_11_0.cif]

data_trumof1_11_0
_audit_creation_date               2023-06-07
_audit_creation_method
;
Olex2 1.5
(compiled 2023.03.06 svn.rbb2c1857 for OlexSys, GUI svn.r6748)
;
_shelx_SHELXL_version_number       '2019/1'
_audit_contact_author_address      ?
_audit_contact_author_email        ?
_audit_contact_author_name         ''
_audit_contact_author_phone        ?
_publ_contact_author_id_orcid      ?
_publ_section_references
;
Dolomanov, O.V., Bourhis, L.J., Gildea, R.J, Howard, J.A.K. & Puschmann, H.
 (2009), J. Appl. Cryst. 42, 339-341.

Sheldrick, G.M. (2008). Acta Cryst. A64, 112-122.

Sheldrick, G.M. (2015). Acta Cryst. A71, 3-8.
;
_chemical_name_common              ?
_chemical_name_systematic          ?
_chemical_formula_moiety           'C24 H9 O13 Zn4'
_chemical_formula_sum              'C24 H9 O13 Zn4'
_chemical_formula_weight           766.79
_chemical_absolute_configuration   ?
_chemical_melting_point            ?
loop_
  _atom_type_symbol
  _atom_type_description
  _atom_type_scat_dispersion_real
  _atom_type_scat_dispersion_imag
  _atom_type_scat_source
 'C' 'C' -0.0004 0.0007 'International Tables Vol C Tables 4.2.6.8 and 6.1.1.4'
 'H' 'H' 0.0000 0.0000 'International Tables Vol C Tables 4.2.6.8 and 6.1.1.4'
 'O' 'O' 0.0006 0.0026 'International Tables Vol C Tables 4.2.6.8 and 6.1.1.4'
 'Zn' 'Zn' 0.2372 0.7254 'International Tables Vol C Tables 4.2.6.8 and 6.1.1.4'

_shelx_space_group_comment
;
The symmetry employed for this shelxl refinement is uniquely defined
by the following loop, which should always be used as a source of
symmetry information in preference to the above space-group names.
They are only intended as comments.
;
_space_group_crystal_system        'cubic'
_space_group_IT_number             216
_space_group_name_H-M_alt          'F -4 3 m'
_space_group_name_Hall             'F -4 2 3'
loop_
  _space_group_symop_operation_xyz
 'x, y, z'
 '-x, -y, z'
 '-x, y, -z'
 'x, -y, -z'
 'z, x, y'
 'z, -x, -y'
 '-z, -x, y'
 '-z, x, -y'
 'y, z, x'
 '-y, z, -x'
 'y, -z, -x'
 '-y, -z, x'
 'y, x, z'
 '-y, -x, z'
 'y, -x, -z'
 '-y, x, -z'
 'x, z, y'
 '-x, z, -y'
 '-x, -z, y'
 'x, -z, -y'
 'z, y, x'
 'z, -y, -x'
 '-z, y, -x'
 '-z, -y, x'
 'x, y+1/2, z+1/2'
 '-x, -y+1/2, z+1/2'
 '-x, y+1/2, -z+1/2'
 'x, -y+1/2, -z+1/2'
 'z, x+1/2, y+1/2'
 'z, -x+1/2, -y+1/2'
 '-z, -x+1/2, y+1/2'
 '-z, x+1/2, -y+1/2'
 'y, z+1/2, x+1/2'
 '-y, z+1/2, -x+1/2'
 'y, -z+1/2, -x+1/2'
 '-y, -z+1/2, x+1/2'
 'y, x+1/2, z+1/2'
 '-y, -x+1/2, z+1/2'
 'y, -x+1/2, -z+1/2'
 '-y, x+1/2, -z+1/2'
 'x, z+1/2, y+1/2'
 '-x, z+1/2, -y+1/2'
 '-x, -z+1/2, y+1/2'
 'x, -z+1/2, -y+1/2'
 'z, y+1/2, x+1/2'
 'z, -y+1/2, -x+1/2'
 '-z, y+1/2, -x+1/2'
 '-z, -y+1/2, x+1/2'
 'x+1/2, y, z+1/2'
 '-x+1/2, -y, z+1/2'
 '-x+1/2, y, -z+1/2'
 'x+1/2, -y, -z+1/2'
 'z+1/2, x, y+1/2'
 'z+1/2, -x, -y+1/2'
 '-z+1/2, -x, y+1/2'
 '-z+1/2, x, -y+1/2'
 'y+1/2, z, x+1/2'
 '-y+1/2, z, -x+1/2'
 'y+1/2, -z, -x+1/2'
 '-y+1/2, -z, x+1/2'
 'y+1/2, x, z+1/2'
 '-y+1/2, -x, z+1/2'
 'y+1/2, -x, -z+1/2'
 '-y+1/2, x, -z+1/2'
 'x+1/2, z, y+1/2'
 '-x+1/2, z, -y+1/2'
 '-x+1/2, -z, y+1/2'
 'x+1/2, -z, -y+1/2'
 'z+1/2, y, x+1/2'
 'z+1/2, -y, -x+1/2'
 '-z+1/2, y, -x+1/2'
 '-z+1/2, -y, x+1/2'
 'x+1/2, y+1/2, z'
 '-x+1/2, -y+1/2, z'
 '-x+1/2, y+1/2, -z'
 'x+1/2, -y+1/2, -z'
 'z+1/2, x+1/2, y'
 'z+1/2, -x+1/2, -y'
 '-z+1/2, -x+1/2, y'
 '-z+1/2, x+1/2, -y'
 'y+1/2, z+1/2, x'
 '-y+1/2, z+1/2, -x'
 'y+1/2, -z+1/2, -x'
 '-y+1/2, -z+1/2, x'
 'y+1/2, x+1/2, z'
 '-y+1/2, -x+1/2, z'
 'y+1/2, -x+1/2, -z'
 '-y+1/2, x+1/2, -z'
 'x+1/2, z+1/2, y'
 '-x+1/2, z+1/2, -y'
 '-x+1/2, -z+1/2, y'
 'x+1/2, -z+1/2, -y'
 'z+1/2, y+1/2, x'
 'z+1/2, -y+1/2, -x'
 '-z+1/2, y+1/2, -x'
 '-z+1/2, -y+1/2, x'

_cell_length_a                     14.7629(14)
_cell_length_b                     14.7629(14)
_cell_length_c                     14.7629(14)
_cell_angle_alpha                  90
_cell_angle_beta                   90
_cell_angle_gamma                  90
_cell_volume                       3217.5(9)
_cell_formula_units_Z              4
_cell_measurement_reflns_used      327
_cell_measurement_temperature      293(2)
_cell_measurement_theta_max        13.534
_cell_measurement_theta_min        1.628
_shelx_estimated_absorpt_T_max     ?
_shelx_estimated_absorpt_T_min     ?
_exptl_absorpt_coefficient_mu      1.046
_exptl_absorpt_correction_T_max    1.00000
_exptl_absorpt_correction_T_min    0.30648
_exptl_absorpt_correction_type     multi-scan
_exptl_absorpt_process_details
;
CrysAlisPro 1.171.41.83a (Rigaku Oxford Diffraction, 2020)
Empirical absorption correction using spherical harmonics,
implemented in SCALE3 ABSPACK scaling algorithm.
;
_exptl_absorpt_special_details     ?
_exptl_crystal_colour              'colourless'
_exptl_crystal_density_diffrn      1.583
_exptl_crystal_density_meas        ?
_exptl_crystal_density_method      ?
_exptl_crystal_description         'tablet'
_exptl_crystal_F_000               1508
_exptl_crystal_size_max            0.16
_exptl_crystal_size_mid            0.125
_exptl_crystal_size_min            0.05
_exptl_transmission_factor_max     ?
_exptl_transmission_factor_min     ?
_diffrn_reflns_av_R_equivalents    0.4891
_diffrn_reflns_av_unetI/netI       0.3422
_diffrn_reflns_Laue_measured_fraction_full  1.000
_diffrn_reflns_Laue_measured_fraction_max  1.000
_diffrn_reflns_limit_h_max         8
_diffrn_reflns_limit_h_min         -8
_diffrn_reflns_limit_k_max         11
_diffrn_reflns_limit_k_min         -11
_diffrn_reflns_limit_l_max         11
_diffrn_reflns_limit_l_min         -11
_diffrn_reflns_number              643
_diffrn_reflns_point_group_measured_fraction_full  1.000
_diffrn_reflns_point_group_measured_fraction_max  1.000
_diffrn_reflns_theta_full          10.730
_diffrn_reflns_theta_max           10.730
_diffrn_reflns_theta_min           1.633
_diffrn_ambient_temperature        293(2)
_diffrn_detector                   'Hybrid Pixel Array Detector'
_diffrn_detector_area_resol_mean   13.3333
_diffrn_measured_fraction_theta_full  1.000
_diffrn_measured_fraction_theta_max  1.000
_diffrn_measurement_details
;
List of Runs (angles in degrees, time in seconds):

  # Type    Start    End  Width  t~exp~   \w     \q     \k     \f   Frames
--------------------------------------------------------------------------
  1  \f    -34.00  38.00   0.20    0.30 -90.00   0.00   0.00    --   360
  2  \f   -174.00-102.00   0.20    0.30-130.00   0.00   0.00    --   360
;
_diffrn_measurement_device         'Eiger2 4M'
_diffrn_measurement_device_type   
 'dectris-CrysAlisPro-abstract goniometer imported dectris images'
_diffrn_measurement_method         '\f scans'
_diffrn_radiation_type             synchrotron
_diffrn_radiation_wavelength       0.4859
_diffrn_source                     synchrotron
_reflns_Friedel_coverage           0.712
_reflns_Friedel_fraction_full      1.000
_reflns_Friedel_fraction_max       1.000
_reflns_number_gt                  88
_reflns_number_total               101
_reflns_special_details
;
 Reflections were merged by SHELXL according to the crystal
 class for the calculation of statistics and refinement.
 
 _reflns_Friedel_fraction is defined as the number of unique
 Friedel pairs measured divided by the number that would be
 possible theoretically, ignoring centric projections and
 systematic absences. Completness statistics refer to single and
 composite reflections containing twin component 1 only.
;
_reflns_threshold_expression       'I > 2\s(I)'
_computing_cell_refinement         ?
_computing_data_collection         ?
_computing_data_reduction          ?
_computing_molecular_graphics      'Olex2 1.5 (Dolomanov et al., 2009)'
_computing_publication_material    'Olex2 1.5 (Dolomanov et al., 2009)'
_computing_structure_refinement    'XL  (Sheldrick, 2008)'
_computing_structure_solution      'SHELXT  (Sheldrick, 2015)'
_refine_diff_density_max           0.662
_refine_diff_density_min           -0.535
_refine_diff_density_rms           0.130
_refine_ls_abs_structure_details
;
 Refined as an inversion twin.
;
_refine_ls_abs_structure_Flack     1.5(18)
_refine_ls_extinction_coef         .
_refine_ls_extinction_method       none
_refine_ls_goodness_of_fit_ref     1.261
_refine_ls_hydrogen_treatment      constr
_refine_ls_matrix_type             full
_refine_ls_number_parameters       17
_refine_ls_number_reflns           101
_refine_ls_number_restraints       7
_refine_ls_R_factor_all            0.1676
_refine_ls_R_factor_gt             0.1663
_refine_ls_restrained_S_all        1.217
_refine_ls_shift/su_max            0.000
_refine_ls_shift/su_mean           0.000
_refine_ls_structure_factor_coef   Fsqd
_refine_ls_weighting_details      
 'w=1/[\s^2^(Fo^2^)+(0.1465P)^2^+6.8505P] where P=(Fo^2^+2Fc^2^)/3'
_refine_ls_weighting_scheme        calc
_refine_ls_wR_factor_gt            0.3257
_refine_ls_wR_factor_ref           0.3476
_refine_special_details
;
 Refined as a 2-component inversion twin.
;
_olex2_refinement_description
;
1. Twinned data refinement
 Scales: -0.5(18)
 1.5(18)
2. Fixed Uiso
 At 1.2 times of:
  All C(H) groups
3. Restrained planarity
 C1_$1, C2_$2, C3_$3, C2_$4, C1_$5, C3_$6, C2_$6, C3_$7, C1_$8
 with sigma of 0.1
4. Uiso/Uaniso restraints and constraints
O2 \\sim C1: within 2A with sigma of 0.04 and sigma for terminal atoms of 0.08
within 2A
Uiso(C3) = Uiso(C2)
5. Others
 Fixed Sof: C3(0.375) H3(0.375) O2(0.5) C1(0.25) C2(0.375)
6.a Aromatic/amide H refined with riding coordinates:
 C3(H3)
;
_atom_sites_solution_hydrogens     geom
_atom_sites_solution_primary       dual
_atom_sites_solution_secondary     ?
loop_
  _atom_site_label
  _atom_site_type_symbol
  _atom_site_fract_x
  _atom_site_fract_y
  _atom_site_fract_z
  _atom_site_U_iso_or_equiv
  _atom_site_adp_type
  _atom_site_occupancy
  _atom_site_site_symmetry_order
  _atom_site_calc_flag
  _atom_site_refinement_flags_posn
  _atom_site_refinement_flags_adp
  _atom_site_refinement_flags_occupancy
  _atom_site_disorder_assembly
  _atom_site_disorder_group
 Zn1 Zn 0.5759(7) 0.5759(7) 0.4241(7) 0.327(13) Uiso 1 6 d S . P . .
 O1 O 0.500000 0.500000 0.500000 0.32(6) Uiso 1 24 d S . P . .
 C3 C 0.448(7) 0.656(5) 0.156(5) 0.37(5) Uiso 0.75 2 d S . P . .
 H3 H 0.498672 0.682653 0.182653 0.440 Uiso 0.75 2 calc R U P . .
 O2 O 0.514(7) 0.686(6) 0.411(6) 0.37(4) Uiso 0.5 1 d . U P . .
 C1 C 0.463(7) 0.712(12) 0.463(7) 0.34(6) Uiso 0.5 2 d S U P . .
 C2 C 0.424(5) 0.576(5) 0.211(9) 0.37(5) Uiso 0.75 2 d S . P . .

_geom_special_details
;
 All esds (except the esd in the dihedral angle between two l.s. planes)
 are estimated using the full covariance matrix.  The cell esds are taken
 into account individually in the estimation of esds in distances, angles
 and torsion angles; correlations between esds in cell parameters are only
 used when they are defined by crystal symmetry.  An approximate (isotropic)
 treatment of cell esds is used for estimating esds involving l.s. planes.
;
loop_
  _geom_bond_atom_site_label_1
  _geom_bond_atom_site_label_2
  _geom_bond_distance
  _geom_bond_site_symmetry_2
  _geom_bond_publ_flag
 Zn1 O1 1.942(18) . ?
 Zn1 O2 1.87(8) 23_656 ?
 Zn1 O2 1.87(8) 8_656 ?
 Zn1 O2 1.87(8) . ?
 Zn1 O2 1.87(8) 11_566 ?
 Zn1 O2 1.87(8) 20_566 ?
 Zn1 O2 1.87(8) 13 ?
 C3 H3 0.9300 . ?
 C3 C2 1.48(9) . ?
 C3 C2 1.48(9) 34_655 ?
 O2 O2 1.57(17) 23_656 ?
 O2 C1 1.93(14) 3_656 ?
 O2 C1 1.14(10) . ?
 C1 C1 1.5(3) 3_656 ?
 C1 C2 1.39(18) 12_665 ?

loop_
  _geom_angle_atom_site_label_1
  _geom_angle_atom_site_label_2
  _geom_angle_atom_site_label_3
  _geom_angle
  _geom_angle_site_symmetry_1
  _geom_angle_site_symmetry_3
  _geom_angle_publ_flag
 O2 Zn1 O1 106(4) 11_566 . ?
 O2 Zn1 O1 106(4) . . ?
 O2 Zn1 O1 106(4) 8_656 . ?
 O2 Zn1 O1 106(4) 13 . ?
 O2 Zn1 O1 106(4) 20_566 . ?
 O2 Zn1 O1 106(4) 23_656 . ?
 O2 Zn1 O2 50(5) . 23_656 ?
 O2 Zn1 O2 113(3) 23_656 13 ?
 O2 Zn1 O2 50(5) 20_566 8_656 ?
 O2 Zn1 O2 147(8) 23_656 8_656 ?
 O2 Zn1 O2 65(5) . 20_566 ?
 O2 Zn1 O2 113(3) 11_566 8_656 ?
 O2 Zn1 O2 147(8) . 13 ?
 O2 Zn1 O2 113(3) . 8_656 ?
 O2 Zn1 O2 113(3) 23_656 20_566 ?
 O2 Zn1 O2 113(3) . 11_566 ?
 O2 Zn1 O2 147(8) 11_566 20_566 ?
 O2 Zn1 O2 113(3) 20_566 13 ?
 O2 Zn1 O2 50(5) 11_566 13 ?
 O2 Zn1 O2 65(5) 23_656 11_566 ?
 O2 Zn1 O2 65(5) 8_656 13 ?
 Zn1 O1 Zn1 109.471(1) 2_665 4_566 ?
 Zn1 O1 Zn1 109.471(1) 4_566 3_656 ?
 Zn1 O1 Zn1 109.471(1) 2_665 3_656 ?
 Zn1 O1 Zn1 109.471(4) 4_566 . ?
 Zn1 O1 Zn1 109.471(2) 2_665 . ?
 Zn1 O1 Zn1 109.471(3) 3_656 . ?
 C2 C3 H3 107.2 34_655 . ?
 C2 C3 H3 107.2 . . ?
 C2 C3 C2 146(10) 34_655 . ?
 Zn1 O2 C1 90(6) . 3_656 ?
 O2 O2 Zn1 65(2) 23_656 . ?
 O2 O2 C1 36(4) 23_656 3_656 ?
 C1 O2 Zn1 124(10) . . ?
 C1 O2 O2 89(8) . 23_656 ?
 C1 O2 C1 53(10) . 3_656 ?
 O2 C1 O2 139(10) 21 . ?
 O2 C1 O2 54(8) 21 3_656 ?
 O2 C1 O2 117(10) 21 23_656 ?
 O2 C1 O2 117(10) . 3_656 ?
 O2 C1 O2 67(10) 3_656 23_656 ?
 O2 C1 O2 54(8) . 23_656 ?
 O2 C1 C1 91(8) 21 3_656 ?
 O2 C1 C1 91(8) . 3_656 ?
 O2 C1 C2 106(10) 21 12_665 ?
 O2 C1 C2 106(10) . 12_665 ?
 C1 C1 O2 36(4) 3_656 3_656 ?
 C1 C1 O2 36(4) 3_656 23_656 ?
 C2 C1 O2 129(7) 12_665 3_656 ?
 C2 C1 O2 129(7) 12_665 23_656 ?
 C2 C1 C1 125.5(8) 12_665 3_656 ?
 C3 C2 C3 94(10) . 55_564 ?
 C1 C2 C3 133(8) 6_566 . ?
 C1 C2 C3 133(8) 6_566 55_564 ?

loop_
  _geom_torsion_atom_site_label_1
  _geom_torsion_atom_site_label_2
  _geom_torsion_atom_site_label_3
  _geom_torsion_atom_site_label_4
  _geom_torsion
  _geom_torsion_site_symmetry_1
  _geom_torsion_site_symmetry_2
  _geom_torsion_site_symmetry_3
  _geom_torsion_site_symmetry_4
  _geom_torsion_publ_flag
 Zn1 O2 C1 O2 59(7) . . . 23_656 ?
 Zn1 O2 C1 O2 34(13) . . . 3_656 ?
 Zn1 O2 C1 O2 -32(27) . . . 21 ?
 Zn1 O2 C1 C1 59(7) . . . 3_656 ?
 Zn1 O2 C1 C2 -173(5) . . . 12_665 ?
 O1 Zn1 O2 O2 98(2) . . . 23_656 ?
 O1 Zn1 O2 C1 26(9) . . . . ?
 O1 Zn1 O2 C1 70(6) . . . 3_656 ?
 O2 Zn1 O2 O2 -18(4) 11_566 . . 23_656 ?
 O2 Zn1 O2 O2 -162(4) 20_566 . . 23_656 ?
 O2 Zn1 O2 O2 -147(7) 8_656 . . 23_656 ?
 O2 Zn1 O2 O2 -67(8) 13 . . 23_656 ?
 O2 Zn1 O2 C1 -45(11) 11_566 . . 3_656 ?
 O2 Zn1 O2 C1 -95(12) 13 . . 3_656 ?
 O2 Zn1 O2 C1 -139(9) 13 . . . ?
 O2 Zn1 O2 C1 -89(12) 11_566 . . . ?
 O2 Zn1 O2 C1 -28(8) 23_656 . . 3_656 ?
 O2 Zn1 O2 C1 142(9) 8_656 . . . ?
 O2 Zn1 O2 C1 170(4) 20_566 . . 3_656 ?
 O2 Zn1 O2 C1 127(8) 20_566 . . . ?
 O2 Zn1 O2 C1 -175(4) 8_656 . . 3_656 ?
 O2 Zn1 O2 C1 -71(9) 23_656 . . . ?
 O2 O2 C1 O2 -26(9) 23_656 . . 3_656 ?
 O2 O2 C1 O2 -91(23) 23_656 . . 21 ?
 O2 O2 C1 C1 -0.001(15) 23_656 . . 3_656 ?
 O2 O2 C1 C2 127(2) 23_656 . . 12_665 ?
 C1 O2 C1 O2 -91(23) 3_656 . . 21 ?
 C1 O2 C1 O2 -26(9) 3_656 . . 3_656 ?
 C1 O2 C1 O2 0.00(2) 3_656 . . 23_656 ?
 C1 O2 C1 C2 127(2) 3_656 . . 12_665 ?
 C2 C3 C2 C3 -2(5) 34_655 . . 55_564 ?
 C2 C3 C2 C1 179(3) 34_655 . . 6_566 ?

_shelx_res_file
;
TITL trumof1_03_0_a.res in F-43m
    trumof1_03_0.res
    created by SHELXL-2019/1 at 15:38:47 on 07-Jun-2023
REM Old TITL TRUMOF1_03_0 in F-43m
REM SHELXT solution in F-43m: R1 0.221, Rweak 0.071, Alpha 0.026
REM <I/s> 0.000 for 0 systematic absences, Orientation as input
REM Flack x = -0.103 ( 0.336 ) from 137 Parsons' quotients
REM Formula found by SHELXT: O Zn2
CELL 0.4859 14.762875 14.762875 14.762875 90 90 90
ZERR 4 0.001449 0.001449 0.001449 0 0 0
LATT -4
SYMM -X,-Y,+Z
SYMM -X,+Y,-Z
SYMM +X,-Y,-Z
SYMM +Z,+X,+Y
SYMM +Z,-X,-Y
SYMM -Z,-X,+Y
SYMM -Z,+X,-Y
SYMM +Y,+Z,+X
SYMM -Y,+Z,-X
SYMM +Y,-Z,-X
SYMM -Y,-Z,+X
SYMM +Y,+X,+Z
SYMM -Y,-X,+Z
SYMM +Y,-X,-Z
SYMM -Y,+X,-Z
SYMM +X,+Z,+Y
SYMM -X,+Z,-Y
SYMM -X,-Z,+Y
SYMM +X,-Z,-Y
SYMM +Z,+Y,+X
SYMM +Z,-Y,-X
SYMM -Z,+Y,-X
SYMM -Z,-Y,+X
SFAC C H O Zn
DISP C -0.0004 0.0007 6.0677
DISP H 0 0 0.6065
DISP O 0.0006 0.0026 13.3363
DISP Zn 0.2372 0.7254 2023.1076
UNIT 96 36 52 16
EQIV $1 +Y,+Z,+X
EQIV $2 1-Z,1-Y,+X
EQIV $3 1.5-Y,+X,0.5-Z
EQIV $4 0.5+X,1-Y,0.5-Z
EQIV $5 0.5+Z,+X,-0.5+Y
EQIV $6 0.5+X,0.5-Z,1-Y
EQIV $7 1.5-Y,0.5-Z,+X
EQIV $8 0.5+Z,-0.5+Y,+X
SIMU O2 C1
FLAT C1_$1 C2_$2 C3_$3 C2_$4 C1_$5 C3_$6 C2_$6 C3_$7 C1_$8
EADP C3 C2

L.S. 4
PLAN  5
CONF
BOND
list 4
MORE -1
BOND $H
fmap 2
acta
SHEL 100 1.3
TWIN -1 0 0 0 -1 0 0 0 -1 2
REM <olex2.extras>
REM <HklSrc "%.\\TRUMOF1_11_0.hkl">
REM </olex2.extras>

WGHT    0.146500    6.850501
BASF   1.54567
FVAR       1.89174
ZN1   4    0.575930    0.575930    0.424070    10.16667    0.32737
O1    3    0.500000    0.500000    0.500000    10.04167    0.31879
C3    1    0.448173    0.656023    0.156023    10.37500    0.36647
AFIX  43
H3    2    0.498672    0.682653    0.182653    10.37500   -1.20000
AFIX   0

O2    3    0.513522    0.685518    0.411368    10.50000    0.36947
C1    1    0.462950    0.712230    0.462950    10.25000    0.34101
C2    1    0.424344    0.575656    0.211256    10.37500    0.36647
HKLF 4


REM  trumof1_03_0_a.res in F-43m
REM wR2 = 0.3476, GooF = S = 1.261, Restrained GooF = 1.217 for all data
REM R1 = 0.1663 for 88 Fo > 4sig(Fo) and 0.1676 for all 101 data
REM 17 parameters refined using 7 restraints

END

WGHT      0.1465      6.8432

REM Highest difference peak  0.662,  deepest hole -0.535,  1-sigma level  0.130
Q1    1   0.7500  0.7500  0.2500  10.04167  0.05    0.66
Q2    1   0.4038  0.7500  0.2500  10.25000  0.05    0.39
Q3    1   0.5000  0.7258  0.5000  10.25000  0.05    0.13
;
_shelx_res_checksum                90192

# start Validation Reply Form
_vrf_ATOM007_trumof1_11_0
;
PROBLEM: _atom_site_aniso_label is missing
RESPONSE: All atoms are refined isotropically
due to loss of information/lack of completeness 
arising from the DAC set-up.
;
_vrf_RINTA01_trumof1_11_0
;
PROBLEM: The value of Rint is greater than 0.25
RESPONSE: The combination of a weakly diffracting
crystal and the set-up with a DAC leads to a small 
number of reflection data and hence a large Rint value. 
;
_vrf_THETM01_trumof1_11_0
;
PROBLEM: The value of sine(theta_max)/wavelength is less than 0.550
RESPONSE: The combination of a weakly diffracting
crystal and the set-up with a DAC leads to the
sine(theta_max)/wavelength being less than 0.550.
This cannot be resolved through another experiment.
;
_vrf_PLAT020_trumof1_11_0
;
PROBLEM: The Value of Rint is Greater Than 0.12 .........      0.489
RESPONSE: The combination of a weakly diffracting
crystal and the set-up with a DAC leads to a small 
number of reflection data and hence a large Rint value. 
;
_vrf_PLAT090_trumof1_11_0
;
PROBLEM: Poor Data / Parameter Ratio (Zmax > 18) ........       3.47
RESPONSE: The poor ratio is caused by the low quality data
arising from the weakly diffracting crystal and high-pressure
(DAC) set-up.
;
_vrf_PLAT082_trumof1_11_0
;
PROBLEM: High R1 Value ..................................       0.17
RESPONSE: The combination of a weakly diffracting
crystal and the set-up with a DAC leads to a small 
number of reflection data and hence a large Rint value. 
;
_vrf_PLAT201_trumof1_11_0
;
PROBLEM: Isotropic non-H Atoms in Main Residue(s) .......          2
RESPONSE: Due to the limitations of high-pressure diffraction 
experiments, the calculation of anisotropic displacement parameters 
becomes less accurate. Therefore all atoms were modelled isotropically.
;
# end Validation Reply Form

_shelx_hkl_file
;
  -1  -1  -1 723854. 252503.   2
   1   1   1 24163.3 24591.5   1
   1   1   1 732620. 24600.0   2
   0   2   0 393444. 85946.2   2
   0  -2   0 437605. 85946.4   2
   0   2   0 130072. 85945.6   1
   0  -2   0 157756. 85945.8   1
  -2  -2  -2 459302. 160220.   2
   2   2   0 51043.4 6675.72   2
   0  -2  -2 63254.2 6677.05   2
  -2  -2   0 52973.8 6675.76   2
   0   2   2 11192.5 6673.97   1
   0  -2  -2 14226.2 6674.40   1
  -2  -2   0 1646.86 6672.58   1
   0   2   2 58355.7 6676.76   2
   2   2   2 437664. 152672.   2
  -1   1   3 4671.45 4044.92   1
  -1  -1  -3 13058.8 4045.32   2
  -1  -3  -1 14779.6 4045.83   2
   1   3  -1 14154.1 4045.06   2
   1  -1  -3 10274.3 3789.93   2
   1   1   3 16019.0 3790.83   2
  -1  -3   1 16494.4 3790.32   2
  -1  -3   1 2480.49 3789.36   1
   1   3   1 17107.2 3791.41   2
  -3  -3  -3 157589. 54974.5   2
  -1  -3  -3 12506.1 10110.8   1
   3   3  -1 75265.1 10113.1   2
  -3  -3  -1 3094.90 10109.3   1
  -3  -3  -1 72296.9 10114.1   2
  -1   3   3 37132.5 10111.6   2
  -1   3   3 24408.9 10112.6   1
  -1  -3  -3 95457.6 10116.1   2
   1  -3  -3 62674.1 21784.5   2
   3   1   3 63209.9 21784.4   2
   1   3   3 91813.0 21785.6   2
   3   3   1 75237.5 21784.9   2
   1  -3  -3 30798.6 21784.3   1
   3   3   3 189597. 66139.8   2
   0   0  -4 1993.21 2608.01   1
   0   0  -4 12160.1 2608.75   2
   0   0   4 12389.9 2608.78   2
   0   4   0 7281.98 2608.76   2
   0  -4   0 9219.64 2609.27   2
   0  -4   0 3641.81 2609.54   1
   0   4   0 2921.34 2609.04   1
   2   4  -2 73206.3 24749.6   2
  -2  -2  -4 67351.0 24750.4   2
  -2  -4  -2 70986.3 24750.7   2
   0   2   4 1140.77 1574.30   1
   0  -2  -4 7308.41 1575.51   2
   2   4   0 5894.87 1574.61   2
   0   4   2 5598.66 1575.05   2
   0   4  -2 1939.06 1573.71   1
   0  -4  -2 2224.76 1576.24   1
   0   4   2 1392.05 1575.11   1
   0   2   4 6613.78 1575.10   2
   0  -4   2 4792.79 1573.12   2
   0  -4  -2 6408.73 1575.60   2
   2   0   4 6537.21 1574.36   2
  -2  -4   0 6811.44 1575.08   2
  -2   0  -4 377.549 1573.37   1
   0  -2  -4 1747.94 1575.06   1
   2   2   4 82850.6 12307.6   2
   2   4   2 78408.5 12307.6   2
  -2  -4   2 69469.5 12304.6   2
  -4  -4  -4 30010.4 10472.5   2
  -2  -4  -4 37834.5 12093.2   2
  -4  -4  -2 36224.1 12093.0   2
   4   4  -2 31919.7 12091.6   2
   0   4   4 459.561 596.939   1
   0  -4  -4 2027.69 591.881   2
   4   4   0 1941.66 590.507   2
   0  -4  -4 645.707 598.646   1
   0   4   4 1752.05 590.953   2
   2   4   4 43386.6 13506.6   2
   4   4   2 39160.6 13506.2   2
   4   2   4 34625.5 13505.8   2
   4   4   4 1208.40 4364.23   1
   4   4   4 34999.3 4372.06   2
   1  -1   5 23211.0 4904.52   2
   1   5  -1 18709.1 4905.10   2
  -1   5   1-41.5028 4902.86   1
  -1  -1  -5 23146.4 4905.75   2
  -1  -5  -1 24110.9 4906.88   2
  -1  -5  -1 5027.58 4904.90   1
   1   1  -5 20861.0 4903.77   2
  -1   1   5 5322.65 4904.14   1
  -1   1   5 12033.9 4904.01   2
   1   1   5 25135.7 4483.48   2
   1  -5  -1 13834.6 4482.24   2
   1  -1  -5 9959.56 4482.70   1
  -1  -1   5 3848.91 4480.17   1
  -1  -5   1 23036.1 4483.04   2
   1  -1  -5 19248.9 4482.24   2
   1   5   1 21271.2 4483.84   2
  -1  -5   1 5210.71 4481.67   1
  -3  -5  -3 34981.7 4270.47   2
  -3  -3  -5 32676.9 4269.42   2
  -1   3   5 2225.32 1853.46   1
  -1   5   3 3629.95 1851.08   2
  -1  -3  -5 1323.57 1853.16   1
  -1  -5  -3 1710.23 1854.03   1
   3   5  -1 8872.83 1852.76   2
  -1  -5  -3 9473.64 1855.02   2
  -1   5   3 2678.16 1855.19   1
  -3  -1  -5 408.271 1851.51   1
  -3  -1  -5 7205.06 1852.66   2
  -3  -5  -1 8458.41 1853.80   2
  -1  -3  -5 9156.74 1854.17   2
  -1   3   5 4539.48 1851.43   2
   1  -3  -5 3884.03 2643.13   1
   1   3   5 9421.48 2642.25   2
   1  -5  -3 3185.71 2642.84   1
  -3  -5   1 9051.30 2641.09   2
   1  -3  -5 7264.11 2641.31   2
  -1  -5   3 9545.08 2639.92   2
   1   5   3 8991.60 2642.45   2
   1  -5  -3 5983.70 2641.16   2
  -1  -5   3 3678.69 2640.26   1
   3   1   5 8360.50 2641.36   2
   3   5   1 9555.07 2642.15   2
   3   5   3 37663.8 10380.8   2
   5   3   3 20588.8 10378.7   2
   3   3   5 37311.0 10380.6   2
  -5  -5  -5 3176.93 1116.85   2
   3   5  -5 3444.50 1079.04   2
  -5  -3  -5-7.75746 1088.27   1
   5   5  -3 2508.13 1080.39   2
  -3  -5  -5 3900.67 1085.32   2
  -5  -5  -3 3519.02 1084.53   2
  -1  -5  -5 3053.92 2656.98   1
  -1  -5  -5 13586.2 2657.48   2
   5   5  -1 11426.3 2654.82   2
  -5  -5  -1 10711.7 2655.38   2
  -5  -5  -1 618.030 2653.98   1
  -1   5   5 2959.80 2656.59   1
  -1   5   5 6560.82 2653.64   2
   1  -5  -5 4725.41 3588.68   1
   1   5   5 11709.1 3586.64   2
   5   5   1 12478.1 3586.33   2
   1  -5  -5 9635.07 3585.90   2
   5   5   3 4164.63 1466.94   2
   3   5   5 4714.77 1467.59   2
   5   3   5 3772.00 1466.29   2
   5   5   5 3404.74 939.747   2
   5   5   5 398.429 951.859   1
   0   6   0 26535.3 10819.6   2
   0   6   0 12718.5 10819.7   1
   0   0   6 49700.6 10820.0   2
   0  -6   0 21182.4 10821.2   1
   0  -6   0 43345.6 10820.9   2
  -2  -2  -6 8536.12 2133.53   2
  -2   2   6 2837.75 2133.83   1
   2  -2   6 3901.39 2129.89   2
  -2  -6  -2 1753.69 2134.84   1
  -2  -6  -2 10232.6 2135.27   2
   2   2  -6 7915.38 2130.09   2
   0  -6   2 5180.68 1821.79   2
   0   2   6 6327.13 1822.96   2
  -2  -6   0 1372.59 1823.98   1
   0   6   2 4399.94 1822.80   2
   0  -2  -6 1909.95 1824.60   1
  -2   0   6 2302.35 1822.62   1
  -2   0  -6 5666.42 1822.14   2
   0   6   2 1394.32 1825.22   1
  -2  -6   0 7085.08 1823.66   2
   2   0   6 7200.09 1822.77   2
   0  -2  -6 7608.75 1823.62   2
   0  -2   6 7487.41 1820.58   2
   0   2  -6 1245.68 1820.52   1
   0  -6  -2 6235.66 1824.16   2
   2   6   0 7304.55 1823.83   2
   0  -6  -2 2243.00 1826.42   1
   2  -2  -6 6804.17 2382.55   2
  -2  -6   2 9716.50 2382.78   2
  -2  -2   6 3431.28 2380.90   1
   2   6   2 10824.3 2385.27   2
   2   2   6 10919.8 2384.66   2
  -2  -6   2 1965.90 2382.83   1
  -4  -4  -6 922.987 386.659   2
  -4  -6  -4 1242.80 388.609   2
  -2   4   6 134.617 646.679   1
   2   6  -4 1617.91 635.013   2
  -2  -4  -6 2174.79 640.873   2
  -4  -2  -6 1782.28 640.028   2
  -2  -6  -4 2540.41 642.058   2
  -2  -6  -4 248.141 654.319   1
  -4  -6  -2 2506.20 641.591   2
   0  -4  -6 353.432 396.151   1
   0  -6  -4 1869.99 377.451   2
   0  -6  -4 164.737 395.817   1
  -4  -6   0 1434.92 373.965   2
   0   6  -4 412.744 377.023   1
   0   4   6 1150.15 372.732   2
   0  -4  -6 1353.97 374.463   2
   0   6   4 134.768 393.605   1
   4   6   0 1672.56 374.009   2
   0   4   6 110.896 390.583   1
   0   6   4 935.158 372.678   2
   0  -6   4 757.318 367.420   2
   2  -4  -6 1558.85 713.081   2
   4   6   2 29.8127 725.890   1
   2   6   4 2274.45 715.682   2
  -2  -6   4 697.663 715.157   1
   4   6   2 2721.35 715.649   2
   2   4   6 2428.09 715.323   2
  -2  -6   4 2279.27 710.378   2
  -4  -6   2 2049.49 712.445   2
   4   2   6 2236.56 714.408   2
   6   4   4 1189.51 432.441   2
   4   6   4-33.8968 459.742   1
   4   6   4 1418.55 433.008   2
   4   4   6 1308.83 432.517   2
  -6  -6  -6 1256.54 458.105   2
   6   6  -4-26.1143 85.6514   2
  -6  -6  -4 155.608 114.478   2
  -4  -6  -6 289.645 117.079   2
   4   6  -6 279.242 80.2062   2
  -2  -6  -6 2020.80 561.184   2
  -2  -6  -6 564.729 585.445   1
  -6  -6  -2 2036.37 560.826   2
   6   6  -2 1528.03 555.834   2
  -2   6   6-95.6581 573.163   1
  -6  -6   0 185.190 1500.08   1
   0  -6  -6 7953.27 1502.13   2
   6   6   0 8084.58 1500.09   2
   0   6   6 5364.68 1499.09   2
   0   6  -6 2426.31 1493.78   1
   0   6   6 1452.13 1504.18   1
   0  -6  -6 2229.40 1507.58   1
   2  -6  -6 1447.60 603.038   2
   6   6   2 1745.36 603.906   2
   2   6   6 1939.66 605.144   2
   4   6   6 66.4028 247.011   1
   4   6   6 481.171 161.135   2
   6   4   6 486.170 160.949   2
  -6  -6   4-11.9854 158.632   1
   6   6   4 389.068 159.736   2
   6   6   6 1279.66 464.445   2
  -1  -7  -1 6051.42 4254.19   1
  -1   1   7 11397.8 4250.96   2
   1  -1   7 23815.0 4252.27   2
   1   1  -7 9281.02 4251.30   1
   1   1  -7 22478.8 4251.36   2
  -1  -7  -1 21871.4 4255.20   2
   1   7  -1 3036.64 4251.79   1
  -1   1   7 3716.96 4251.29   1
   1   7  -1 12862.9 4252.10   2
  -1   7   1 709.657 4250.86   1
   1   1   7 23483.7 4811.82   2
  -1  -7   1 5952.15 4811.65   1
  -1  -1   7 8145.27 4807.85   2
  -1  -7   1 21579.2 4811.91   2
   1  -7  -1 14596.2 4811.25   2
  -1   1  -7 18451.8 4809.62   2
   1   7   1 17118.4 4811.83   2
  -3  -7  -3 968.378 330.563   2
   3   7  -3 1037.31 323.666   2
   3   7  -3-59.7802 344.826   1
  -3  -3  -7 994.651 329.179   2
  -1   3   7 533.336 221.336   2
   3  -1   7 856.231 222.767   2
  -1   3   7 185.987 259.839   1
  -1  -7  -3 917.150 230.337   2
  -1   7   3 220.316 265.616   1
  -1  -7  -3 187.855 268.538   1
  -3  -7  -1 761.938 227.349   2
  -1  -3  -7 362.977 264.538   1
  -1   7   3 180.284 218.810   2
   1  -3   7 840.080 216.896   2
   1   7  -3 300.278 217.082   2
  -1  -3  -7 822.292 226.722   2
   1   3   7 826.452 267.720   2
   3   1   7 1008.77 266.678   2
  -1  -7   3 412.073 287.286   1
   1   7   3 720.946 268.350   2
   3   7   1 1087.75 269.980   2
  -1   3  -7 94.9414 270.042   1
  -1  -7   3 726.239 263.358   2
   1  -7  -3 162.622 303.175   1
   1  -3  -7 345.313 302.420   1
   1  -7  -3 557.972 269.115   2
  -3  -7   1 909.936 267.340   2
   1  -3  -7 750.632 267.048   2
   3   3   7 1094.67 308.768   2
   3   7   3 981.901 309.540   2
  -3  -7   3-29.9010 324.751   1
  -3  -7   3 915.592 303.646   2
   3   3   7 167.126 343.061   1
  -5  -5  -7 519.771 198.503   2
  -5  -7  -5 750.923 202.070   2
   5   7  -5 393.747 179.294   2
  -3  -7  -5 5.06815 98.1764   2
  -5  -3  -7 109.295 99.1903   2
   3   7  -5 127.288 63.5010   2
   5   7  -3 150.479 78.3606   2
  -3  -7  -5-148.788 209.438   1
  -5  -7  -3 163.614 102.856   2
  -3  -5  -7 102.485 97.4670   2
  -1  -5  -7 2914.54 650.797   2
  -1  -7  -5 2999.94 652.030   2
  -1  -5  -7 537.662 667.398   1
  -1  -7  -5 541.319 668.277   1
  -1   7   5 1280.41 644.366   2
  -1   5   7 1497.32 644.758   2
  -1   5   7 563.354 663.064   1
  -1   7   5 611.013 665.725   1
  -5  -7  -1 2546.57 648.780   2
   1  -5  -7 2097.93 776.690   2
   1  -7  -5 1995.01 776.850   2
   5   7   1 3006.65 777.675   2
   5   7   1 227.523 792.843   1
   1   5   7 2141.45 776.289   2
   1  -7  -5 1000.75 796.951   1
   1  -5  -7 869.743 794.113   1
   1   7   5 2294.00 777.246   2
   5   1   7 2435.74 775.581   2
  -5  -7   1 2627.67 775.786   2
   3   7   5 55.7605 89.0822   2
   5   3   7 23.7719 85.9731   2
   3   5   7-48.8243 90.2654   2
   5   7   5 553.700 227.812   2
   5   5   7 687.719 314.722   1
   7   5   5 636.159 225.653   2
   5   5   7 514.638 225.587   2
  -7  -7  -7 25.9316 126.942   2
  -5  -7  -7 419.830 145.051   2
  -7  -7  -5 138.437 138.959   2
   5   7  -7 188.719 98.4186   2
  -7  -7  -3-22.2150 100.736   2
   3   7  -7-2.26162 35.8069   2
  -3  -7  -7-30.9262 235.342   1
   7   7  -3 4.17286 78.0605   2
  -3  -7  -7 78.6891 103.509   2
  -1  -7  -7 1004.46 245.097   2
  -1   7   7 147.623 306.068   1
  -1  -7  -7 217.849 313.853   1
  -1   7   7 467.334 230.773   2
   7   7   1 1664.37 427.745   2
  -7  -7   1 67.9847 454.427   1
   1   7   7 956.242 425.433   2
   1  -7  -7 472.374 474.419   1
   1  -7  -7 1412.14 428.923   2
  -3  -7   7 64.6032 97.7426   1
   3   7   7-101.210 97.0681   2
   7   7   3 77.7517 92.3570   2
   5   7   7-98.9987 269.517   1
   5   7   7 323.986 134.720   2
   7   7   5 349.166 131.959   2
   7   5   7 35.7209 128.765   2
   7   7   7 90.7921 122.322   2
   0   0  -8 3649.44 2791.84   1
   0  -8   0 11477.0 2793.28   2
   0   8   0 4768.12 2789.75   2
   0   0  -8 12820.9 2791.36   2
   0   0   8 10456.7 2790.76   2
   0  -8   0 5571.63 2797.45   1
   0   8   0 3110.31 2793.76   1
   2   8  -2 998.223 437.682   2
  -2  -8  -2 255.597 469.857   1
  -2  -8  -2 1455.25 443.864   2
  -2   2   8 399.493 459.397   1
   2  -2   8 1295.05 436.024   2
   2   2  -8 1401.87 434.014   2
   2   0   8 3056.60 759.515   2
   0  -8  -2 1004.28 777.887   1
   0   2   8 2400.88 759.260   2
   0   8   2 1513.98 759.156   2
   0   2  -8 2439.53 755.697   2
   0   8  -2 956.875 769.179   1
   0  -2   8 2322.51 755.572   2
  -2  -8   0 754.453 773.428   1
  -2   0   8 753.351 765.045   1
  -2  -8   0 2906.86 761.718   2
   2   8   0 2585.40 760.520   2
   0  -8  -2 2330.74 762.025   2
   0  -8   2 1903.66 758.225   2
   0   8   2 680.048 774.767   1
  -2   0  -8 2420.77 758.784   2
   0   2  -8 873.815 760.436   1
   2   0  -8 2217.35 757.406   2
   2   8   2 1167.67 463.572   2
   2  -2  -8 1165.25 460.562   2
  -2  -8   2 480.231 480.426   1
  -2  -8   2 1557.08 461.569   2
   2   2   8 1506.87 462.512   2
  -4  -4  -8 519.219 217.961   2
   4   8  -4 522.125 205.005   2
  -4  -8  -4 609.918 221.040   2
  -2   4   8 283.713 303.158   1
   4   8  -2 947.516 258.267   2
  -2  -8  -4 259.643 325.023   1
  -2  -4  -8 50.6636 313.649   1
  -2  -8  -4 747.902 265.877   2
  -2  -4  -8 1050.56 263.767   2
   2   8  -4 419.012 251.121   2
  -4  -8  -2 913.828 264.221   2
   0   8   4 200.071 238.544   1
   0  -8  -4 639.758 166.875   2
   0   8   4 302.559 158.671   2
   0  -4  -8 609.776 163.261   2
  -4   0  -8 48.8223 215.775   1
   4   0   8 324.014 154.654   2
   0  -8  -4 372.957 247.428   1
  -4  -8   0 586.878 162.635   2
   0  -4  -8 96.4431 233.681   1
   0   8  -4 39.9291 191.029   1
   0  -8   4 336.782 149.333   2
   0   4   8 333.596 156.750   2
   2   4   8 899.013 340.483   2
   4   8   2 985.854 341.645   2
   4   2   8 948.752 338.941   2
   2   8   4 889.490 341.659   2
  -4  -8   2 936.931 337.233   2
   4   8   4 802.569 294.300   2
   4   4   8 756.570 290.532   2
  -6  -6  -8-204.018 130.197   2
   6   8  -6-44.6994 79.7507   2
   4   8  -6 28.2143 58.6275   2
  -6  -4  -8 101.085 110.129   2
  -6  -8  -4 5.80443 110.498   2
  -8  -6  -4-128.798 165.361   1
   4   6  -8-37.4082 39.1208   2
  -4  -6  -8-85.7831 109.767   2
   6   8  -4 139.240 76.6478   2
  -4  -8  -6 264.531 114.814   2
  -4  -8  -6 64.7014 242.999   1
  -6  -8  -2 382.371 129.241   2
  -2   8   6-276.172 218.730   1
  -2   6   8-9.67353 226.004   1
  -2  -8  -6-82.2008 251.340   1
  -2  -6  -8-69.1109 243.723   1
  -2  -8  -6 515.284 133.135   2
  -6  -2  -8 112.030 199.356   1
  -2  -6  -8 306.976 126.416   2
   6   8  -2 141.756 110.823   2
   2   8  -6-107.997 145.776   1
   0  -8   6 642.174 206.280   2
  -6  -8   0 923.506 224.504   2
   0   8  -6 149.787 233.338   1
   0  -8  -6 362.822 226.418   2
   0  -6  -8 899.606 227.111   2
   0   8   6 302.439 220.906   2
   0   8   6 221.719 295.836   1
   0  -8  -6 141.110 307.613   1
   0  -6  -8 239.675 299.362   1
   0   6   8 559.898 221.454   2
   2  -8  -6 290.209 169.264   2
   2  -6  -8 390.648 173.603   2
   2   8   6 112.047 173.179   2
   2   6   8 554.996 177.767   2
  -2  -8   6 431.364 153.397   2
   6   8   2 653.180 176.972   2
   6   8   2-9.74235 274.246   1
   6   2   8 458.968 172.187   2
   4   8   6 164.636 110.044   2
   4   6   8 205.970 107.687   2
   6   8   4 191.555 114.160   2
   6   4   8 185.412 106.043   2
  -4  -8   6 38.9580 149.888   1
   6   8   4-170.358 261.386   1
   4   6   8-157.287 254.314   1
   8   6   4 5.85261 95.5529   2
   6   8   6 232.743 125.018   2
   6   6   8 18.5560 116.879   2
   6   6   8 351.389 289.686   1
   8   6   6 75.4753 116.193   2
  -8  -8  -8 7.21309 138.345   2
  -6  -8  -8 162.369 142.567   2
  -8  -8  -6 353.024 146.773   2
   6   8  -8 119.145 91.9171   2
  -4  -8  -8-128.983 268.344   1
   4   8  -8 26.8144 46.2351   2
  -4  -8  -8-70.3250 123.295   2
   8   8  -4 36.9289 86.5556   2
   8   8  -2 116.296 102.001   2
  -2  -8  -8 78.7740 255.464   1
  -2   8   8-222.857 235.224   1
  -2  -8  -8 110.456 118.987   2
   0  -8   8 210.444 75.4200   2
   0  -8  -8 253.091 131.826   2
   0   8  -8 55.8935 121.690   1
   0  -8  -8 44.1973 270.079   1
   0   8   8-6.02879 117.243   2
  -8  -8   2 74.2657 207.675   1
   2  -8  -8 145.894 114.025   2
   8   8   2 219.244 118.432   2
   2   8   8 73.6699 118.035   2
   4   8   8-12.7917 114.484   2
  -4  -8   8-28.5432 117.716   1
  -8  -8   4 237.342 169.213   1
   8   8   4 38.1598 109.189   2
   6   8   8 243.645 124.604   2
   8   8   6-40.7426 120.980   2
   8   6   8-26.9145 119.794   2
   8   8   8-173.181 139.205   2
  -1   9   1-119.619 179.798   1
   1   9  -1 100.421 72.6493   2
  -1   1   9-3.30460 62.0610   2
  -1  -9  -1 215.378 91.3859   2
   1   1  -9 35.6637 129.120   1
   1   1  -9 152.489 63.5911   2
  -1  -9  -1-193.504 204.574   1
  -1  -1  -9 56.2182 77.3490   2
  -1  -1  -9 57.8882 169.817   1
   1  -9   1 116.233 75.8298   2
   1   1   9 137.129 85.4121   2
  -1  -9   1 136.617 90.7086   2
   1  -1  -9 214.685 86.5611   2
   1  -1  -9 380.668 174.777   1
   1  -9  -1 93.1949 91.1644   2
  -1  -9   1-118.113 196.209   1
   1   9   1 132.877 91.5318   2
  -1   1  -9 114.743 80.4502   2
   3   9  -3 821.053 282.556   2
  -3  -9  -3 1075.88 294.443   2
   3   3  -9 777.539 273.283   2
  -3  -9  -3-77.8177 349.944   1
  -3   3   9 40.0364 323.363   1
   3   1  -9 329.272 88.0878   2
   1   3  -9 166.541 75.7720   2
  -1   9   3-160.989 209.350   1
  -1  -9  -3 435.914 120.492   2
   3   9  -1 292.564 102.318   2
  -3  -9  -1 266.133 111.400   2
  -1   9   3 5.16591 66.8005   2
  -3  -9  -1 122.181 217.929   1
  -1   3   9 193.520 199.058   1
  -1   3   9 29.5986 94.6502   2
   3  -1   9 233.581 95.5110   2
   1  -3   9 353.295 82.3911   2
  -1  -9  -3 235.256 233.182   1
   1   9  -3-130.078 85.8218   2
  -3   1   9 126.751 174.790   1
  -3  -1  -9 169.162 106.970   2
   1  -9  -3 366.782 138.741   2
   1  -3  -9 228.181 131.916   2
  -1  -9   3 280.775 124.648   2
   1   3   9 261.511 131.960   2
   1  -9  -3 26.6927 230.452   1
  -1  -9   3 230.561 194.612   1
   3   1   9 399.000 129.165   2
  -3  -9   1 130.594 222.268   1
   1  -3  -9 92.8559 218.965   1
  -3  -9   1 305.206 131.386   2
   3   9   1 456.124 136.222   2
   3  -1  -9 204.474 121.875   2
   1   9   3 225.641 132.916   2
   3   9   3 1282.49 252.783   2
  -3   3  -9-26.2821 258.452   1
  -3  -3   9 101.882 244.178   1
   3  -3  -9 476.749 239.301   2
   3   3   9 1193.25 248.963   2
   3   3   9 112.752 310.569   1
  -5  -5  -9 82.4234 114.417   2
   5   9  -5-6.83289 75.3578   2
  -5  -9  -5-123.054 124.839   2
   3   9  -5 98.2687 99.4051   2
   5   9  -3 330.820 116.169   2
  -3  -9  -5 472.123 141.847   2
  -3  -9  -5-149.735 256.947   1
  -3  -5  -9 289.865 242.443   1
   3   9  -5-5.32238 180.206   1
  -3  -5  -9 163.583 129.777   2
  -5  -9  -3 282.661 136.123   2
  -1   9   5 39.6833 87.6736   2
  -1  -9  -5 152.807 117.012   2
   5   9  -1 202.421 103.612   2
  -5  -9  -1 318.503 115.904   2
  -1   5   9-111.998 222.397   1
  -1  -5  -9-5.17331 108.120   2
   1  -5   9 158.301 65.6461   2
  -1   5   9 127.417 95.8156   2
  -1  -9  -5 166.115 247.724   1
  -1   9   5-10.3905 227.017   1
  -5  -9   1 225.506 105.650   2
   1   5   9 31.0595 104.108   2
   1  -9  -5 283.402 114.637   2
  -1  -9   5 69.3244 82.1655   2
   1  -9  -5 234.317 230.601   1
   5   1   9 207.883 100.483   2
   1   9   5 45.2828 108.151   2
   3   5   9 567.438 150.858   2
   5   9   3 82.9705 268.834   1
   5   9   3 333.514 151.074   2
   5   3   9 375.293 144.968   2
  -3  -9   5 223.542 197.914   1
   3   9   5 215.687 151.874   2
  -3  -9   5 176.273 126.905   2
   5   9   5 158.019 270.308   1
   5   9   5 258.440 123.488   2
   5   5   9-35.3459 110.471   2
   5   5   9 118.745 265.252   1
  -7  -9  -7-112.538 136.035   2
  -7  -7  -9-90.2509 135.987   2
   7   9  -7 162.164 86.9640   2
  -7  -9  -5-32.9551 127.134   2
   5   9  -7 80.7219 68.3367   2
   5   7  -9-10.7117 47.9378   2
  -5  -7  -9 19.5137 122.824   2
   7   9  -5-75.3142 88.3626   2
  -5  -9  -7 212.476 128.485   2
  -7  -9  -3 128.921 120.287   2
   3   9  -7-14.3421 37.0126   2
  -3  -9  -7 488.657 274.809   1
  -3  -9  -7 50.7454 116.858   2
   7   9  -3 9.41213 96.3040   2
  -3  -7  -9 92.4195 120.529   2
  -3  -7  -9 632.739 270.446   1
  -7  -9  -1-34.0576 118.366   2
  -1  -9  -7 6.17773 121.074   2
  -1   7   9 173.159 245.495   1
  -1   7   9 147.688 100.417   2
  -1  -7  -9 77.3802 120.793   2
   7   9  -1-5.19912 104.784   2
  -1   9   7-214.764 253.727   1
  -1   9   7 456.533 105.257   2
  -1  -9  -7 283.277 271.673   1
  -1  -7  -9 381.875 266.260   1
   1  -7  -9 82.6556 112.710   2
   1  -9  -7 11.3044 264.287   1
  -1  -9   7 139.176 63.9263   2
   1  -7  -9-129.846 271.601   1
   1  -9  -7-55.4918 112.420   2
   1   9   7 18.5392 106.632   2
   1   7   9 77.4248 106.233   2
   3   9   7 44.4156 113.385   2
   3   7   9 123.294 112.874   2
   7   9   3-79.8007 116.256   2
   7   3   9 219.595 110.618   2
   5   9   7 182.662 287.045   1
  -5  -9   7-69.3242 171.435   1
   7   9   5-544.012 304.089   1
   5   9   7-172.685 118.514   2
   5   7   9-45.5563 117.344   2
   7   9   5-6.59158 115.668   2
   7   5   9-64.2694 114.142   2
   7   9   7-25.7971 325.907   1
   7   9   7 232.169 126.884   2
   7   7   9-111.136 122.526   2
   9   7   7 77.3570 125.897   2
  -7  -9  -9 44.7779 140.145   2
  -9  -9  -7 7.48757 143.313   2
   7   9  -9 55.0675 78.1362   2
   5   9  -9 1.67473 53.3238   2
  -5  -9  -9-42.6634 138.565   2
  -3  -9  -9-34.1995 130.903   2
   9   9  -3 27.4149 97.6468   2
  -1   9   9-153.196 90.1296   2
  -1  -9  -9 160.400 124.546   2
  -1   9   9-109.828 271.017   1
  -1  -9  -9-36.7637 296.591   1
   9   9  -1 70.7554 104.971   2
   1  -9   9-22.8058 52.9402   2
   1  -9  -9-39.9452 122.227   2
   1  -9  -9-170.834 299.016   1
  -1   9  -9-101.707 131.658   1
   1   9   9 6.68670 111.231   2
   3   9   9-109.490 124.581   2
   9   9   3-26.8118 118.103   2
   5   9   9-286.902 310.607   1
   5   9   9-71.1379 135.233   2
  -5  -9   9-150.557 145.006   1
   7   9   9 82.1508 127.978   2
   9   9   7-104.881 130.572   2
   9   7   9-133.857 131.395   2
   7   9   9 205.306 350.063   1
   0 -10   0-147.907 87.8872   2
   0   0 -10 45.0269 71.8087   2
   0   0 -10-5.88184 168.266   1
  -2 -10  -2 293.756 267.222   1
  -2   2  10 240.224 226.867   1
  -2  -2 -10 323.492 155.042   2
  -2 -10  -2 384.023 159.748   2
   2   2 -10 429.926 134.980   2
   2  -2  10 385.874 140.174   2
  -2  -2 -10-105.499 238.998   1
   2  10  -2 202.414 145.020   2
   0   2 -10 74.1791 66.0537   2
  -2   0 -10 51.2239 84.9685   2
   0 -10   2 16.9480 84.4456   2
   2   0 -10 116.097 74.0477   2
  -2 -10   0-9.58353 92.2386   2
   0 -10  -2 111.074 98.2722   2
   0  -2 -10 103.144 89.3751   2
   0 -10  -2 135.879 231.481   1
   0  10  -2 186.636 189.529   1
   0  10   2 145.480 216.391   1
   0   2 -10 114.863 143.820   1
   0  10   2 74.0244 79.1410   2
  -2 -10   0-70.3982 223.299   1
   0  -2 -10 105.750 203.534   1
   0   2  10 57.8087 80.2027   2
   0  -2  10 103.327 61.3801   2
   2  10   2 271.993 137.188   2
   2  -2 -10 430.592 133.072   2
   2   2  10 261.643 133.054   2
   2   2  10-267.916 240.063   1
  -2 -10   2 232.056 131.326   2
  -2 -10   2 263.640 229.064   1
  -4 -10  -4 334.823 272.362   1
   4  10  -4 220.333 94.8345   2
  -4 -10  -4 267.578 131.484   2
   4   4 -10 50.7912 62.6279   2
  -2 -10  -4-85.9499 265.113   1
  -4 -10  -2 92.0861 258.440   1
   4  10  -2 425.426 124.135   2
  -4  -2 -10 222.654 130.468   2
  -2 -10  -4 333.741 141.703   2
   4   2 -10 188.697 98.1796   2
  -2  -4 -10-9.53137 244.579   1
  -4 -10  -2 172.777 136.706   2
  -2  -4 -10 312.075 133.625   2
   2  -4  10 195.480 99.5971   2
  -2   4  10 91.3934 228.429   1
   2  10  -4 154.622 102.408   2
   4  -2  10 236.070 112.434   2
  -4 -10   0 64.8373 234.152   1
   4  10   0 10.0813 91.3695   2
   0 -10  -4 92.6867 103.465   2
   0  10   4 116.864 231.576   1
   0  -4 -10 59.8259 95.8043   2
   0  10  -4-53.9622 182.088   1
   0 -10  -4 722.711 261.475   1
   0   4 -10-124.560 101.617   1
   4   0  10-21.6878 84.6073   2
   0  -4 -10-36.5363 229.072   1
  -4 -10   0 65.5506 100.948   2
   0  10   4 40.5517 86.0224   2
   0  -4  10 46.2507 40.1971   2
   0   4  10-9.97827 86.6750   2
   2  10   4 485.975 137.195   2
   2   4  10 296.741 127.285   2
   2  -4 -10 369.256 128.578   2
   4  10   2 133.737 130.552   2
   4   2  10 203.015 123.314   2
  -2 -10   4 86.0082 211.130   1
  -2 -10   4 97.0926 111.452   2
  -4   2 -10-76.5662 198.093   1
  -4  -2  10-22.6149 160.105   1
  -4 -10   4 96.6653 105.224   2
   4  10   4 255.410 134.173   2
   4   4  10 84.0450 118.981   2
  -4 -10   4 312.963 209.360   1
  -4  -4  10 197.413 124.435   1
  -6  -6 -10 120.140 131.217   2
   6  10  -6-37.8538 85.5861   2
  -6 -10  -6-82.7932 136.368   2
  -6 -10  -4-70.8892 124.583   2
   4  10  -6 22.1003 72.6198   2
   6  10  -4 35.2761 89.9462   2
  -4 -10  -6 262.813 129.799   2
  -4 -10  -6-313.457 289.817   1
  -4  -6 -10 80.2637 271.798   1
  -2 -10  -6-58.3155 280.082   1
   6  10  -2 34.7494 111.519   2
  -6 -10  -2 334.439 130.415   2
  -2 -10  -6 228.863 131.372   2
  -2   6  10 21.3076 254.350   1
  -6 -10   0 158.968 107.248   2
   0 -10   6 33.5638 69.8021   2
   6  10   0-164.391 104.757   2
   6  10   0-100.599 259.783   1
   0 -10  -6-380.490 276.316   1
   0  10  -6 50.5078 172.365   1
   0  10   6 18.8650 96.4594   2
   0   6  10 28.9858 99.4708   2
   2   6  10-5.95278 106.471   2
  -2 -10   6-57.5256 73.5866   2
   6   2  10 5.59556 101.916   2
   2  10   6-139.887 113.757   2
   4  10   6 6.57151 122.726   2
  -4 -10   6 66.2737 80.7620   2
   4   6  10-131.428 113.833   2
   6  10   4 103.108 113.388   2
   6   4  10 189.872 110.946   2
  -4 -10   6-75.5876 187.600   1
   6  10   6-62.1035 117.522   2
   6  10   6-113.874 308.256   1
   6   6  10 86.8245 116.531   2
   6   6  10-232.528 314.653   1
  -6  -8 -10-267.467 143.305   2
  -8 -10  -6-160.817 145.493   2
   6  10  -8-166.219 86.0760   2
   6   8 -10-54.0000 64.0517   2
   8  10  -6 64.4118 102.275   2
  -6 -10  -8-95.4250 143.964   2
  -8 -10  -4 89.7208 134.069   2
   8  10  -4 5.12027 103.006   2
  -4 -10  -8 21.1291 134.556   2
  -4  -8 -10 68.9348 133.279   2
   4  10  -8-176.274 62.5495   2
  -4  -8 -10-113.757 302.650   1
  -2  -8 -10 231.889 300.440   1
  -8 -10  -2 174.979 131.917   2
   2  10  -8 14.2535 149.659   1
  -2 -10  -8 75.2995 130.110   2
  -2  -8 -10 159.748 129.402   2
  -2  10   8 362.601 263.568   1
   8  10  -2 5.59633 109.177   2
  -2   8  10 277.127 276.561   1
  -2 -10  -8 125.535 303.207   1
   0 -10   8 75.8940 63.2586   2
   0 -10  -8-115.041 123.981   2
   0  10  -8 46.7147 154.278   1
   0  -8 -10 71.9937 124.515   2
   8  10   0-54.4131 113.978   2
   0 -10  -8-186.145 296.630   1
   0  10   8 88.0068 111.851   2
   0   8  10-26.1962 107.732   2
  -2 -10   8 24.9020 60.1848   2
   2   8  10 139.855 120.193   2
   2 -10  -8 13.6402 111.838   2
   2  -8 -10 65.7423 118.005   2
   2  10   8-89.0224 118.359   2
   4   8  10-117.258 134.081   2
  -4 -10   8-115.128 165.897   1
   8  10   4-262.247 128.519   2
   8   4  10 87.3032 122.277   2
   6  10   8 124.826 127.421   2
   6   8  10-253.153 134.878   2
   8  10   6 73.1100 124.461   2
   8   6  10-78.8517 127.329   2
  -6 -10   8-77.7998 187.183   1
  -4 -10 -10 137.484 323.786   1
  -4 -10 -10-37.4819 143.670   2
  -2  10  10 306.505 288.916   1
  -2 -10 -10 43.8903 144.727   2
  -2 -10 -10 53.6542 325.638   1
   0 -10 -10 224.313 138.698   2
   0 -10  10 57.5380 44.0279   2
   0 -10 -10-66.3246 326.835   1
  10  10   0-26.7189 122.848   2
   0  10  10-144.799 114.839   2
   2  10  10 380.585 149.706   2
   2 -10 -10 58.1544 151.274   2
   4  10  10 60.0017 134.249   2
  10  10   4-177.859 135.019   2
   1 -11   1 100.898 91.5801   2
   1  -1  11-9.82018 73.4767   2
  -1 -11  -1-10.8999 99.7361   2
  -1  -1 -11-52.9849 203.939   1
   1   1 -11-10.0229 168.958   1
  -1 -11  -1 270.166 253.366   1
   1   1 -11-2.92124 72.9635   2
  -1  -1 -11 82.7112 90.1511   2
  -1   1  11-94.0412 66.1914   2
   1  11  -1-34.4565 73.2556   2
   1 -11  -1 38.6732 97.8995   2
  -1   1 -11-29.4526 79.0197   2
  -1  11  -1-249.830 210.352   1
  -1 -11   1 59.1020 93.6394   2
   1  -1 -11 19.5834 83.8077   2
   1  -1 -11-85.9752 207.214   1
  -1 -11   1-199.015 241.490   1
  -1   1 -11-221.389 187.262   1
  -1  -1  11-20.4473 36.0486   2
  -3  -3 -11 276.408 119.514   2
  -3 -11  -3 189.663 278.782   1
   3   3 -11 76.0508 70.1565   2
  -3 -11  -3 60.7757 124.961   2
   3  -3  11 105.851 86.2066   2
   3  11  -3 102.420 98.4705   2
   3  11  -1 367.370 98.0827   2
  -3  -1 -11-46.0892 97.6693   2
   1   3 -11-42.2076 57.7821   2
  -3 -11  -1 378.490 280.745   1
   1  -3  11-71.6127 66.2180   2
  -1  -3 -11 90.9343 235.521   1
   3   1 -11 84.0970 72.6821   2
  -1 -11  -3 53.5749 111.618   2
  -1  11   3-241.803 243.949   1
   3  -1  11 35.3308 84.5556   2
  -3   1  11 308.015 204.633   1
  -3 -11  -1 11.1413 107.041   2
  -1  -3 -11 238.325 102.488   2
  -1 -11  -3 21.8483 268.276   1
  -3 -11   1 18.4962 247.678   1
  -3  -1  11-131.558 171.365   1
   1   3  11 99.3808 95.0035   2
  -1  11  -3 66.7788 195.453   1
   1 -11  -3 41.9647 106.045   2
   3  -1 -11 84.2050 85.8027   2
   1  -3 -11-14.4711 96.1180   2
   1  -3 -11 132.461 239.902   1
  -3 -11   1 125.864 100.127   2
  -1   3 -11 4.36031 153.651   1
   1  11   3 95.2340 100.906   2
   3  11   3 212.686 125.560   2
   3  -3 -11 63.9507 111.510   2
   3   3  11 239.393 117.506   2
  -3 -11   3 106.918 109.406   2
  -3 -11   3 57.3304 232.281   1
  -5  -5 -11-6.41181 128.691   2
   5  11  -5 158.833 97.1860   2
  -5 -11  -5 100.075 296.512   1
  -5 -11  -5 170.423 137.004   2
   5   5 -11 97.3637 58.4684   2
  -3  -5 -11 55.1205 268.833   1
   5  11  -3 76.7926 97.0375   2
  -5  -3 -11 122.171 120.906   2
  -3 -11  -5 48.1738 292.949   1
  -3   5  11-231.920 253.042   1
   5  11  -3-211.637 239.750   1
  -3 -11  -5-78.7605 123.323   2
  -5 -11  -3-158.845 120.992   2
  -3  -5 -11-276.720 123.278   2
   3  11  -5-3.80275 73.5815   2
   3  -5  11 68.1358 71.6211   2
  -1  -5 -11-105.410 264.288   1
   1 -11   5-72.4744 78.0257   2
   5  11  -1 16.0582 100.715   2
   1  -5  11 25.5949 50.1889   2
  -1 -11  -5 45.0638 117.289   2
  -5 -11  -1 183.209 275.289   1
  -1  -5 -11 80.5471 114.291   2
  -1  11   5-59.1650 254.851   1
  -1 -11  -5-425.142 292.129   1
  -1  11   5-6.45628 26.8741   2
   5  -1  11-85.0320 95.7408   2
   5  11  -1 19.6611 257.466   1
  -1   5  11-90.6476 85.3346   2
  -5 -11  -1 158.451 114.713   2
  -1  11  -5 155.207 190.443   1
   5  11   1-258.406 276.674   1
   1   5  11-63.3369 105.029   2
   1 -11  -5-51.6452 116.688   2
   5  11   1-87.9820 108.326   2
  -5 -11   1-9.83845 256.336   1
   1  -5 -11 249.081 109.903   2
  -1 -11   5-56.2281 82.1158   2
   1 -11  -5 122.319 269.800   1
   1  -5 -11 155.551 266.356   1
   1  11   5-57.9453 108.792   2
  -5 -11   3 96.0353 105.853   2
   3  11   5 13.1279 121.595   2
   3  -5 -11 40.2871 110.252   2
   3   5  11 96.3257 115.816   2
   5  11   3 101.645 121.996   2
   5   3  11 157.207 111.422   2
  -3 -11   5-174.966 213.213   1
  -3 -11   5 178.737 93.9158   2
  -5 -11   3 105.918 243.675   1
  -5 -11   5-104.513 94.8341   2
   5  11   5 34.0853 125.767   2
   5   5  11 179.669 120.291   2
  -5 -11   5 138.464 218.399   1
   5   5  11 223.323 304.928   1
  -5  -5  11 41.6072 121.632   1
   5  11  -7-41.2250 83.2972   2
  -7 -11  -5 14.3426 136.315   2
   7  11  -5-119.744 103.624   2
  -5 -11  -7 65.3548 133.150   2
  -5 -11  -7 359.747 311.004   1
  -7 -11  -3 121.439 127.804   2
  -3 -11  -7 309.497 305.772   1
   7  11  -3-176.191 107.901   2
   3  11  -7 133.228 190.801   1
  -3   7  11 119.494 263.126   1
  -3 -11  -7 196.815 133.178   2
   1 -11   7-89.6331 82.3306   2
  -1  11   7-202.556 288.321   1
  -1 -11  -7-269.324 131.381   2
   7  11  -1-11.6711 110.794   2
  -1 -11  -7 50.6650 311.457   1
  -1  11   7 62.1733 74.9692   2
  -1   7  11-38.6251 96.4153   2
  -1  11  -7-63.3502 186.923   1
   1 -11  -7 55.2499 124.606   2
   1  -7 -11-115.800 121.633   2
   7  11   1 63.0145 117.415   2
   1 -11  -7 130.819 292.962   1
  -1 -11   7-60.3216 79.5221   2
   1  -7 -11 106.080 297.002   1
   1  11   7-131.242 120.325   2
   1   7  11-233.882 120.933   2
  -3 -11   7 6.01480 77.7146   2
   3  11   7 147.644 120.529   2
   3   7  11-87.0131 118.330   2
   7   3  11-179.561 116.705   2
   5  11   7-108.946 132.004   2
   5   7  11 140.103 128.239   2
   7  11   5-7.17173 132.063   2
   7   5  11 351.981 134.295   2
  -5 -11   7-12.6510 207.756   1
  -3 -11  -9-68.5683 330.183   1
  -3  -9 -11-442.988 334.171   1
  -9 -11  -3-21.6526 143.178   2
   9  11  -3 203.862 116.676   2
  -3 -11  -9-134.563 141.506   2
  -3  -9 -11 21.9667 138.486   2
   1 -11   9-63.1811 71.4842   2
  -1 -11  -9-169.217 135.636   2
  -1  -9 -11 93.2496 132.010   2
   9  11  -1 32.1095 122.592   2
  -1  11   9 40.4024 298.351   1
  -1 -11  -9 13.4932 326.385   1
  -1  -9 -11-105.208 324.375   1
  -1  11   9 139.637 84.4781   2
  -1   9  11-28.5700 98.7732   2
  -1  11  -9-207.489 177.903   1
   1 -11  -9-51.4238 126.671   2
   1 -11  -9 189.743 317.757   1
   9  11   1-225.293 128.565   2
  -1 -11   9 73.9062 62.6436   2
   1  11   9 7.36034 121.711   2
   1   9  11 100.482 126.583   2
   3  11   9-29.9147 130.851   2
   3   9  11 73.2643 128.072   2
   0 -12   0 79.0153 119.871   2
   0   0 -12-28.0701 219.503   1
   0   0 -12 191.841 101.228   2
   0   0  12 161.225 95.5440   2
   0  12   0 113.873 253.520   1
   2  -2  12 45.0765 86.2559   2
  -2 -12  -2 141.279 120.884   2
   2   2 -12 7.84014 76.7239   2
  -2  -2 -12 119.858 237.797   1
  -2 -12  -2 248.109 281.489   1
   2  12  -2 117.560 91.8633   2
  -2  -2 -12 246.656 110.633   2
   0   2 -12 45.5118 74.4750   2
  -2   0 -12-4.25507 95.2556   2
   0 -12  -2 42.8372 112.858   2
   2   0  12-68.1264 91.3174   2
  -2   0 -12 23.3581 214.424   1
   2   0 -12-78.1517 84.5156   2
  -2 -12   0 5.64575 109.909   2
   0 -12  -2 84.3630 269.524   1
   0  -2 -12-85.3467 100.274   2
   0   2 -12-93.4690 180.367   1
  -2 -12   0 176.270 267.425   1
   0  -2 -12-112.816 250.376   1
   0  12  -2 122.701 236.904   1
   0  -2  12 68.2263 66.5961   2
   2  12   0-45.1484 99.0349   2
   0   2  12-80.6694 89.2212   2
   2   2  12 9.22289 249.836   1
   2   2  12-5.03801 100.532   2
   2  -2 -12-84.3142 98.9302   2
  -4  -4 -12 18.4548 125.934   2
   4  12  -4 433.454 249.904   1
   4   4 -12-23.0271 52.3004   2
  -4 -12  -4 224.358 300.558   1
  -4 -12  -4 40.7405 128.937   2
   4  -4  12 68.0516 85.1659   2
   4  12  -4-146.191 95.0171   2
   4  12  -2 42.4071 101.579   2
   4   2 -12 26.0039 72.5577   2
  -4  -2 -12-104.665 114.136   2
  -4   2  12 107.172 231.763   1
  -4 -12  -2 139.365 291.602   1
   2  -4  12 35.0983 69.3251   2
  -2  -4 -12 137.794 270.510   1
  -2 -12  -4-264.677 130.351   2
   4  -2  12 4.28496 95.1038   2
  -2 -12  -4 109.288 294.613   1
  -2  -4 -12 28.9275 115.542   2
   2  12  -4-4.52738 51.9023   2
   4  12   0 99.1167 109.080   2
   4   0 -12 43.4257 82.0202   2
   0 -12   4 133.706 93.8935   2
   0 -12  -4-78.9297 119.922   2
  -4 -12   0 139.294 273.913   1
  -4   0  12-288.516 204.349   1
   0   4 -12-79.1761 133.255   1
   0 -12  -4-543.012 306.051   1
   4   0  12 141.498 95.7672   2
   0  12   4 12.0608 275.263   1
   0  -4 -12 105.941 107.922   2
   0  -4 -12 234.881 263.681   1
  -4 -12   0 75.8266 113.593   2
   0  -4  12-21.6744 42.3220   2
   0  12   4-78.9312 91.7354   2
   0  12  -4 50.7706 229.397   1
   4  -2 -12 97.6139 91.0150   2
  -4 -12   2 350.904 260.468   1
   2  -4 -12-144.409 109.947   2
  -2 -12   4-140.811 230.333   1
  -2 -12   4 36.2390 95.3121   2
  -4  -2  12 136.772 173.274   1
  -4 -12   2 5.30352 105.625   2
   2  12   4-66.1644 114.457   2
   4  12   4-142.578 122.264   2
   4   4  12 55.4128 112.120   2
   4   4  12 338.278 295.119   1
  -4 -12   4 511.850 246.990   1
  -4 -12   4-23.5845 100.902   2
  -4   4 -12 13.8173 198.308   1
   6  12  -6 103.574 99.1083   2
  -6  -6 -12-314.986 145.555   2
  -6 -12  -6-104.913 143.250   2
   6  12  -4 46.2090 100.554   2
  -4  -6 -12 149.148 291.003   1
  -6  -4 -12-13.2495 135.416   2
  -4 -12  -6 79.6218 316.396   1
   4  12  -6-133.548 225.815   1
  -4 -12  -6 137.415 135.591   2
   4  12  -6-16.1286 82.3932   2
  -6 -12  -4 77.8610 134.607   2
  -4  -6 -12-115.254 135.676   2
  -2  -6 -12-119.084 291.318   1
   6  12  -2 45.4574 107.954   2
  -2 -12  -6-49.4859 129.797   2
   2  -6  12 28.4283 63.3361   2
  -6 -12  -2-768.364 302.027   1
  -2  -6 -12-207.971 129.298   2
   6  12  -2-187.843 281.842   1
  -6 -12  -2-166.055 134.648   2
   0 -12   6-28.0866 89.4732   2
   6  12   0-92.6682 114.898   2
   0 -12  -6-147.416 129.414   2
   0  12  -6-169.565 214.294   1
   0  -6 -12 190.386 124.856   2
   0 -12  -6-309.045 331.191   1
  -6 -12   0 272.474 277.131   1
   0  -6 -12 81.3933 297.439   1
   6   0  12 89.6847 105.686   2
   0  12   6 308.932 300.366   1
   0  12   6-119.353 103.681   2
   0   6  12 31.7609 108.796   2
   2   6  12 45.5260 113.871   2
  -6 -12   2-119.389 121.864   2
   6  12   2-268.118 300.608   1
   6  12   2 33.2053 120.826   2
   2  -6 -12 25.3835 119.552   2
  -6 -12   2-73.1170 259.538   1
  -2 -12   6 88.6259 87.9389   2
  -4 -12   6-237.836 101.991   2
   4  12   6 28.9318 128.386   2
  -6 -12   4 5.13776 114.717   2
   4   6  12-128.920 127.974   2
   6   4  12 79.5849 126.671   2
  -4 -12   6-222.660 229.570   1
   6  12   4-246.670 311.132   1
   4   6  12 149.202 306.467   1
  -6 -12   4-18.8927 252.975   1
   6  12   6-104.919 148.192   2
   6   6  12-193.444 141.193   2
   6  12   6-41.2329 345.753   1
  -6 -12   6-281.763 250.653   1
  -8 -12  -2 91.7858 135.170   2
   8  12  -2 248.013 120.733   2
  -2 -12  -8 105.036 134.269   2
  -2   8  12-233.022 302.426   1
  -2 -12  -8-137.618 335.071   1
   2  -8  12-24.5419 57.7743   2
   2  12  -8-16.5644 190.952   1
  -2  -8 -12-13.1279 322.378   1
   0 -12   8 78.9398 84.5219   2
   0 -12  -8-178.769 138.236   2
   8  12   0-279.026 128.934   2
   0  -8 -12 190.393 134.055   2
   0 -12  -8 40.9773 347.015   1
   0  -8 -12 77.5436 310.246   1
   0  12   8-37.2549 108.458   2
   0   8  12-98.8014 116.869   2
   2   8  12-14.3348 124.509   2
   2  -8 -12 63.5762 128.987   2
   8  12   2-254.035 128.735   2
  -2 -12   8 98.5861 79.7880   2
  -2   8 -12 99.3974 132.403   1
   2  12   8-7.50469 127.362   2
   1  -1  13-89.0538 88.7748   2
  -1  -1 -13-165.135 240.442   1
  -1 -13  -1 106.673 126.795   2
  -1 -13  -1-253.467 303.500   1
  -1  13   1-314.129 264.728   1
   1   1 -13 59.8702 90.5459   2
   1  13  -1-57.9316 56.6705   2
  -1   1  13-176.515 86.5110   2
  -1  -1 -13-128.203 107.876   2
   1   1  13-133.055 101.739   2
  -1   1 -13 424.629 219.736   1
  -1   1 -13-30.9654 91.4855   2
  -1  13  -1-10.8249 240.865   1
   1  -1 -13 46.6291 225.608   1
   1  -1 -13 4.52288 97.4751   2
   1   1  13-278.197 249.036   1
   1  13   1 62.7270 95.4732   2
  -3  -3 -13 111.945 116.498   2
  -3  -3 -13-323.808 282.017   1
  -3   3  13-220.393 248.250   1
   3  -3  13 109.494 84.7318   2
  -3 -13  -3 13.6419 127.840   2
   3   3 -13-2.25701 65.8741   2
  -3 -13  -3-75.1239 312.939   1
   3  13  -3-31.9731 97.2000   2
   1  -3  13 20.4172 71.2892   2
   1 -13   3-59.8249 99.6350   2
  -3  -1 -13 88.2217 112.214   2
  -1 -13  -3-121.111 123.037   2
   3  -1  13 58.2127 93.4335   2
   3   1 -13 24.7216 83.9921   2
  -3 -13  -1-101.771 121.990   2
  -1 -13  -3 271.672 314.286   1
  -1  13   3 99.3099 267.880   1
  -3  -1 -13 95.0064 247.963   1
  -1  -3 -13-72.3409 109.801   2
  -3 -13  -1 210.248 296.318   1
  -1   3  13 5.41953 83.7676   2
  -1  -3 -13-264.926 274.767   1
   3  13  -1-46.9335 103.679   2
   1   3  13 38.9886 102.940   2
  -1   3 -13 239.784 184.911   1
   1 -13  -3-88.0183 117.573   2
   3   1  13 5.19405 102.568   2
  -1 -13   3-100.284 103.748   2
  -1  13  -3 169.577 231.608   1
   1  -3 -13-48.7315 112.350   2
   1  -3 -13 109.041 268.183   1
   3  13   1 101.734 113.965   2
   3   3  13 88.4786 116.980   2
   3  -3 -13 120.364 114.826   2
  -3 -13   3 88.2138 272.357   1
  -3 -13   3 101.302 113.318   2
   5  13  -3 206.848 110.063   2
   5   3 -13-111.017 72.2473   2
  -3   5  13-23.0211 270.643   1
  -5  -3 -13 76.2018 131.580   2
  -5 -13  -3 129.191 310.090   1
  -3 -13  -5 29.0163 133.714   2
   3  -5  13 18.7901 76.5495   2
  -3  -5 -13 433.270 291.855   1
   5  -3  13-9.43094 96.6270   2
  -5 -13  -3 98.4948 133.612   2
   3  13  -5-75.4929 75.5413   2
  -3  -5 -13-151.021 130.552   2
  -3 -13  -5-426.012 324.469   1
   1  -5  13-106.019 58.7654   2
  -1  13   5-355.603 292.203   1
   5   1 -13-85.8966 85.5586   2
   5  13  -1-18.3427 113.191   2
   1 -13   5 24.6832 98.6466   2
   5  13  -1-157.170 290.819   1
  -1 -13  -5 393.826 132.106   2
  -5 -13  -1 181.616 305.839   1
  -1 -13  -5-223.336 324.586   1
   5  -1  13-67.8577 107.595   2
  -5 -13  -1-59.3388 129.386   2
  -1  -5 -13 104.213 292.374   1
   5  13   1 65.8998 119.389   2
  -5  -1  13-28.5027 201.482   1
   1 -13  -5 201.112 123.744   2
  -5 -13   1 202.303 287.918   1
  -1  13  -5 190.221 236.616   1
  -1 -13   5-61.0946 101.377   2
   1  -5 -13-37.3275 120.388   2
   1  -5 -13 91.1748 302.905   1
   5   1  13-5.77786 107.415   2
  -1   5 -13 103.646 143.105   1
  -5 -13   1-79.5263 125.714   2
   1  13   5 64.4473 117.656   2
   3  13   5 65.2842 125.602   2
  -5 -13   3-205.677 273.190   1
   5   3  13 82.6493 121.749   2
  -5  -3  13 110.828 174.221   1
  -3 -13   5 89.6955 241.734   1
  -3 -13   5-42.4800 103.891   2
  -5 -13   3-134.272 118.648   2
   0  14   0-71.1900 276.956   1
   0   0  14-16.2676 237.858   1
   0   0 -14 97.5788 237.710   1
   0   0  14-53.3752 87.9517   2
   0   0 -14 120.028 102.294   2
  -2  -2 -14 39.3992 115.394   2
   2  -2  14 76.2996 90.5213   2
  -2  -2 -14-123.666 276.554   1
  -2 -14  -2-96.7001 130.148   2
  -2 -14  -2-304.336 325.573   1
   2   2 -14-41.0909 77.7476   2
   2  14  -2-11.9491 85.9866   2
   2   0  14 29.0979 97.4351   2
  -2   0 -14 53.3066 108.723   2
   0   2 -14 51.3845 89.0255   2
   0 -14   2 48.1124 117.839   2
   0 -14  -2 331.040 129.989   2
   0  14  -2 209.605 267.789   1
  -2   0 -14 44.3393 241.764   1
   0   2 -14-206.421 205.849   1
   2   0 -14-154.869 97.2595   2
   0  14   2-164.404 298.466   1
   0  -2 -14 156.565 263.433   1
   0  -2 -14-144.325 114.615   2
   0  -2  14 6.84637 68.2736   2
   2  14   0 25.8286 102.257   2
   0   2  14-74.9157 98.6350   2
   2   2  14 135.212 107.704   2
   2  -2 -14-68.4585 109.132   2
  -2 -14   2-371.268 280.427   1
  -2 -14   2 71.7218 118.953   2
  -2   2 -14-36.7008 214.910   1
   2  14   2 179.550 118.607   2
  -4   2  14 148.467 264.681   1
  -2  -4 -14-128.120 295.854   1
   2  -4  14 31.2985 81.6765   2
  -4  -2 -14 24.2672 129.336   2
   4   2 -14 66.5182 84.6188   2
   4  -2  14 133.937 100.918   2
  -2 -14  -4 58.6117 135.038   2
  -2 -14  -4-26.8955 332.993   1
  -4 -14  -2-112.747 137.052   2
   4  14  -2 12.2287 109.695   2
  -4 -14  -2 349.294 325.933   1
   4  14   0-118.785 119.362   2
   4   0 -14 31.1870 97.3050   2
   0 -14   4-5.51895 109.384   2
   0 -14  -4-21.9076 128.417   2
   4   0  14 16.2799 104.571   2
   0 -14  -4 201.367 311.777   1
   0  14  -4 243.061 258.225   1
  -4   0  14-170.957 231.535   1
   0  -4 -14-24.6199 121.711   2
   0  -4 -14-101.458 290.715   1
   0  14   4 53.5528 303.884   1
   0  14   4 29.2090 55.2828   2
   0   4  14 49.2892 107.400   2
   4  14   2 183.173 125.777   2
   2   4  14 63.6520 121.282   2
   4  -2 -14-5.40711 107.802   2
   4   2  14 78.9483 116.868   2
   2  -4 -14-97.8250 120.268   2
  -2 -14   4-364.411 117.263   2
  -2   4 -14-148.707 193.337   1
  -4 -14   2-67.2982 123.822   2
  -4 -14   2-123.653 289.486   1
   0   0   0    0.00    0.00   0

TITL TRUMOF1_11_0 in F-43m
REM F-43m (#216 in standard setting)
CELL 0.48590  14.762875  14.762875  14.762875  90.0000  90.0000  90.0000
ZERR   14.00   0.001449   0.001449   0.001449   0.0000   0.0000   0.0000
LATT -4
SYMM -x,-y, z
SYMM -x, y,-z
SYMM  x,-y,-z
SYMM  z, x, y
SYMM  z,-x,-y
SYMM -z,-x, y
SYMM -z, x,-y
SYMM  y, z, x
SYMM -y, z,-x
SYMM  y,-z,-x
SYMM -y,-z, x
SYMM  y, x, z
SYMM -y,-x, z
SYMM  y,-x,-z
SYMM -y, x,-z
SYMM  x, z, y
SYMM -x, z,-y
SYMM -x,-z, y
SYMM  x,-z,-y
SYMM  z, y, x
SYMM  z,-y,-x
SYMM -z, y,-x
SYMM -z,-y, x
SFAC C H O Zn
UNIT 112.00 56.00 56.00 14.00
TREF
HKLF 4
END
;
_shelx_hkl_checksum                76073
_olex2_submission_special_instructions  'No special instructions were received'
loop_
  _twin_individual_id
  _twin_individual_mass_fraction_refined
 1 -0.5(18)
 2 1.5(18)
