# Supplementary material for: Enhanced elastic stability of a topologically disordered crystalline metal–organic framework
Source: Nat Mater. 2024 Jul 23;23(9):1245–51. doi: 10.1038/s41563-024-01960-7 (PMC11364505; doi:10.1038/s41563-024-01960-7)
Supplement: Supplementary file 2 — Crystallographic data. [file 41563_2024_1960_MOESM2_ESM.zip › Supplementary Data 1/TRUMOF1_04_0_test.cif]

data_trumof1_04_0
_audit_creation_date               2023-06-07
_audit_creation_method
;
Olex2 1.5
(compiled 2023.03.06 svn.rbb2c1857 for OlexSys, GUI svn.r6748)
;
_shelx_SHELXL_version_number       '2019/1'
_audit_contact_author_address      ?
_audit_contact_author_email        ?
_audit_contact_author_name         ''
_audit_contact_author_phone        ?
_publ_contact_author_id_orcid      ?
_publ_section_references
;
Dolomanov, O.V., Bourhis, L.J., Gildea, R.J, Howard, J.A.K. & Puschmann, H.
 (2009), J. Appl. Cryst. 42, 339-341.

Sheldrick, G.M. (2008). Acta Cryst. A64, 112-122.

Sheldrick, G.M. (2015). Acta Cryst. A71, 3-8.
;
_chemical_name_common              ?
_chemical_name_systematic          ?
_chemical_formula_moiety           'C24 H9 O13 Zn4'
_chemical_formula_sum              'C24 H9 O13 Zn4'
_chemical_formula_weight           766.79
_chemical_absolute_configuration   ?
_chemical_melting_point            ?
loop_
  _atom_type_symbol
  _atom_type_description
  _atom_type_scat_dispersion_real
  _atom_type_scat_dispersion_imag
  _atom_type_scat_source
 'C' 'C' -0.0004 0.0007 'International Tables Vol C Tables 4.2.6.8 and 6.1.1.4'
 'H' 'H' 0.0000 0.0000 'International Tables Vol C Tables 4.2.6.8 and 6.1.1.4'
 'O' 'O' 0.0006 0.0026 'International Tables Vol C Tables 4.2.6.8 and 6.1.1.4'
 'Zn' 'Zn' 0.2372 0.7254 'International Tables Vol C Tables 4.2.6.8 and 6.1.1.4'

_shelx_space_group_comment
;
The symmetry employed for this shelxl refinement is uniquely defined
by the following loop, which should always be used as a source of
symmetry information in preference to the above space-group names.
They are only intended as comments.
;
_space_group_crystal_system        'cubic'
_space_group_IT_number             216
_space_group_name_H-M_alt          'F -4 3 m'
_space_group_name_Hall             'F -4 2 3'
loop_
  _space_group_symop_operation_xyz
 'x, y, z'
 '-x, -y, z'
 '-x, y, -z'
 'x, -y, -z'
 'z, x, y'
 'z, -x, -y'
 '-z, -x, y'
 '-z, x, -y'
 'y, z, x'
 '-y, z, -x'
 'y, -z, -x'
 '-y, -z, x'
 'y, x, z'
 '-y, -x, z'
 'y, -x, -z'
 '-y, x, -z'
 'x, z, y'
 '-x, z, -y'
 '-x, -z, y'
 'x, -z, -y'
 'z, y, x'
 'z, -y, -x'
 '-z, y, -x'
 '-z, -y, x'
 'x, y+1/2, z+1/2'
 '-x, -y+1/2, z+1/2'
 '-x, y+1/2, -z+1/2'
 'x, -y+1/2, -z+1/2'
 'z, x+1/2, y+1/2'
 'z, -x+1/2, -y+1/2'
 '-z, -x+1/2, y+1/2'
 '-z, x+1/2, -y+1/2'
 'y, z+1/2, x+1/2'
 '-y, z+1/2, -x+1/2'
 'y, -z+1/2, -x+1/2'
 '-y, -z+1/2, x+1/2'
 'y, x+1/2, z+1/2'
 '-y, -x+1/2, z+1/2'
 'y, -x+1/2, -z+1/2'
 '-y, x+1/2, -z+1/2'
 'x, z+1/2, y+1/2'
 '-x, z+1/2, -y+1/2'
 '-x, -z+1/2, y+1/2'
 'x, -z+1/2, -y+1/2'
 'z, y+1/2, x+1/2'
 'z, -y+1/2, -x+1/2'
 '-z, y+1/2, -x+1/2'
 '-z, -y+1/2, x+1/2'
 'x+1/2, y, z+1/2'
 '-x+1/2, -y, z+1/2'
 '-x+1/2, y, -z+1/2'
 'x+1/2, -y, -z+1/2'
 'z+1/2, x, y+1/2'
 'z+1/2, -x, -y+1/2'
 '-z+1/2, -x, y+1/2'
 '-z+1/2, x, -y+1/2'
 'y+1/2, z, x+1/2'
 '-y+1/2, z, -x+1/2'
 'y+1/2, -z, -x+1/2'
 '-y+1/2, -z, x+1/2'
 'y+1/2, x, z+1/2'
 '-y+1/2, -x, z+1/2'
 'y+1/2, -x, -z+1/2'
 '-y+1/2, x, -z+1/2'
 'x+1/2, z, y+1/2'
 '-x+1/2, z, -y+1/2'
 '-x+1/2, -z, y+1/2'
 'x+1/2, -z, -y+1/2'
 'z+1/2, y, x+1/2'
 'z+1/2, -y, -x+1/2'
 '-z+1/2, y, -x+1/2'
 '-z+1/2, -y, x+1/2'
 'x+1/2, y+1/2, z'
 '-x+1/2, -y+1/2, z'
 '-x+1/2, y+1/2, -z'
 'x+1/2, -y+1/2, -z'
 'z+1/2, x+1/2, y'
 'z+1/2, -x+1/2, -y'
 '-z+1/2, -x+1/2, y'
 '-z+1/2, x+1/2, -y'
 'y+1/2, z+1/2, x'
 '-y+1/2, z+1/2, -x'
 'y+1/2, -z+1/2, -x'
 '-y+1/2, -z+1/2, x'
 'y+1/2, x+1/2, z'
 '-y+1/2, -x+1/2, z'
 'y+1/2, -x+1/2, -z'
 '-y+1/2, x+1/2, -z'
 'x+1/2, z+1/2, y'
 '-x+1/2, z+1/2, -y'
 '-x+1/2, -z+1/2, y'
 'x+1/2, -z+1/2, -y'
 'z+1/2, y+1/2, x'
 'z+1/2, -y+1/2, -x'
 '-z+1/2, y+1/2, -x'
 '-z+1/2, -y+1/2, x'

_cell_length_a                     15.2819(6)
_cell_length_b                     15.2819(6)
_cell_length_c                     15.2819(6)
_cell_angle_alpha                  90
_cell_angle_beta                   90
_cell_angle_gamma                  90
_cell_volume                       3568.8(4)
_cell_formula_units_Z              4
_cell_measurement_reflns_used      802
_cell_measurement_temperature      293(2)
_cell_measurement_theta_max        22.84
_cell_measurement_theta_min        1.56
_shelx_estimated_absorpt_T_max     ?
_shelx_estimated_absorpt_T_min     ?
_exptl_absorpt_coefficient_mu      0.943
_exptl_absorpt_correction_T_max    1.000
_exptl_absorpt_correction_T_min    0.335
_exptl_absorpt_correction_type     multi-scan
_exptl_absorpt_process_details
;
CrysAlisPro 1.171.41.83a (Rigaku Oxford Diffraction, 2020)
Empirical absorption correction using spherical harmonics,
implemented in SCALE3 ABSPACK scaling algorithm.
;
_exptl_absorpt_special_details     ?
_exptl_crystal_colour              'colourless'
_exptl_crystal_density_diffrn      1.427
_exptl_crystal_density_meas        ?
_exptl_crystal_density_method      ?
_exptl_crystal_description         'tablet'
_exptl_crystal_F_000               1508
_exptl_crystal_size_max            0.16
_exptl_crystal_size_mid            0.125
_exptl_crystal_size_min            0.05
_exptl_transmission_factor_max     ?
_exptl_transmission_factor_min     ?
_diffrn_reflns_av_R_equivalents    0.1105
_diffrn_reflns_av_unetI/netI       0.0918
_diffrn_reflns_Laue_measured_fraction_full  1.000
_diffrn_reflns_Laue_measured_fraction_max  1.000
_diffrn_reflns_limit_h_max         19
_diffrn_reflns_limit_h_min         -19
_diffrn_reflns_limit_k_max         12
_diffrn_reflns_limit_k_min         -12
_diffrn_reflns_limit_l_max         19
_diffrn_reflns_limit_l_min         -19
_diffrn_reflns_number              2695
_diffrn_reflns_point_group_measured_fraction_full  0.997
_diffrn_reflns_point_group_measured_fraction_max  0.998
_diffrn_reflns_theta_full          16.950
_diffrn_reflns_theta_max           17.657
_diffrn_reflns_theta_min           1.578
_diffrn_ambient_temperature        293(2)
_diffrn_detector                   'Hybrid Pixel Array Detector'
_diffrn_detector_area_resol_mean   13.3333
_diffrn_measured_fraction_theta_full  1.000
_diffrn_measured_fraction_theta_max  1.000
_diffrn_measurement_details
;
List of Runs (angles in degrees, time in seconds):

  # Type    Start    End  Width  t~exp~   \w     \q     \k     \f   Frames
--------------------------------------------------------------------------
  1  \f    -34.00  38.00   0.20    0.30 -90.00   0.00   0.00    --   360
  2  \f   -174.00-102.00   0.20    0.30-130.00   0.00   0.00    --   360
;
_diffrn_measurement_device         'Eiger 2 4M'
_diffrn_measurement_device_type   
 'dectris-CrysAlisPro-abstract goniometer imported dectris images'
_diffrn_measurement_method         '\f scans'
_diffrn_radiation_type             Synchrotron
_diffrn_radiation_wavelength       0.4859
_diffrn_source                     Synchrotron
_reflns_Friedel_coverage           0.806
_reflns_Friedel_fraction_full      0.994
_reflns_Friedel_fraction_max       0.995
_reflns_number_gt                  256
_reflns_number_total               419
_reflns_special_details
;
 Reflections were merged by SHELXL according to the crystal
 class for the calculation of statistics and refinement.
 
 Structure factors included contributions from the .fab file.
 
 _reflns_Friedel_fraction is defined as the number of unique
 Friedel pairs measured divided by the number that would be
 possible theoretically, ignoring centric projections and
 systematic absences. Completness statistics refer to single and
 composite reflections containing twin component 1 only.
;
_reflns_threshold_expression       'I > 2\s(I)'
_computing_cell_refinement         ?
_computing_data_collection         ?
_computing_data_reduction          ?
_computing_molecular_graphics      'Olex2 1.5 (Dolomanov et al., 2009)'
_computing_publication_material    'Olex2 1.5 (Dolomanov et al., 2009)'
_computing_structure_refinement    'XL  (Sheldrick, 2008)'
_computing_structure_solution      'SHELXT 2018/2 (Sheldrick, 2018)'
_refine_diff_density_max           0.468
_refine_diff_density_min           -0.372
_refine_diff_density_rms           0.085
_refine_ls_abs_structure_details
;
 Refined as an inversion twin.
;
_refine_ls_abs_structure_Flack     -0.1(4)
_refine_ls_extinction_coef         .
_refine_ls_extinction_method       none
_refine_ls_goodness_of_fit_ref     0.991
_refine_ls_hydrogen_treatment      constr
_refine_ls_matrix_type             full
_refine_ls_number_parameters       17
_refine_ls_number_reflns           419
_refine_ls_number_restraints       6
_refine_ls_R_factor_all            0.0844
_refine_ls_R_factor_gt             0.0668
_refine_ls_restrained_S_all        0.985
_refine_ls_shift/su_max            0.000
_refine_ls_shift/su_mean           0.000
_refine_ls_structure_factor_coef   Fsqd
_refine_ls_weighting_details      
 'w=1/[\s^2^(Fo^2^)+(0.1116P)^2^] where P=(Fo^2^+2Fc^2^)/3'
_refine_ls_weighting_scheme        calc
_refine_ls_wR_factor_gt            0.1719
_refine_ls_wR_factor_ref           0.1907
_refine_special_details
;
 Refined as a 2-component inversion twin.
;
_olex2_refinement_description
;
1. Twinned data refinement
 Scales: 1.1(4)
 -0.1(4)
2. Fixed Uiso
 At 1.2 times of:
  All C(H) groups
3. Restrained planarity
 C1_$1, C2_$2, C3, C2, C1_$3, C3_$4, C2_$4, C1_$5, C3_$6
 with sigma of 0.1
4. Uiso/Uaniso restraints and constraints
Uiso(C3) = Uiso(C2)
Uiso(C2) = Uiso(C3)
5. Others
 Fixed Sof: C3(0.375) H3(0.375) O2(0.5) C1(0.25) C2(0.375)
6.a Aromatic/amide H refined with riding coordinates:
 C3(H3)
;
_atom_sites_solution_hydrogens     geom
_atom_sites_solution_primary       dual
_atom_sites_solution_secondary     ?
loop_
  _atom_site_label
  _atom_site_type_symbol
  _atom_site_fract_x
  _atom_site_fract_y
  _atom_site_fract_z
  _atom_site_U_iso_or_equiv
  _atom_site_adp_type
  _atom_site_occupancy
  _atom_site_site_symmetry_order
  _atom_site_calc_flag
  _atom_site_refinement_flags_posn
  _atom_site_refinement_flags_adp
  _atom_site_refinement_flags_occupancy
  _atom_site_disorder_assembly
  _atom_site_disorder_group
 Zn1 Zn 0.57316(10) 0.57316(10) 0.42684(10) 0.1373(13) Uiso 1 6 d S . P . .
 O1 O 0.500000 0.500000 0.500000 0.143(9) Uiso 1 24 d S . P . .
 C3 C 0.4429(16) 0.6676(10) 0.1676(10) 0.171(5) Uiso 0.75 2 d S . P . .
 H3 H 0.491946 0.693129 0.193129 0.206 Uiso 0.75 2 calc R U P . .
 O2 O 0.5128(12) 0.6817(10) 0.4069(11) 0.170(5) Uiso 0.5 1 d . . P . .
 C1 C 0.4487(11) 0.7121(18) 0.4487(11) 0.140(8) Uiso 0.5 2 d S . P . .
 C2 C 0.4063(9) 0.5937(9) 0.2035(14) 0.171(5) Uiso 0.75 2 d S . P . .

_geom_special_details
;
 All esds (except the esd in the dihedral angle between two l.s. planes)
 are estimated using the full covariance matrix.  The cell esds are taken
 into account individually in the estimation of esds in distances, angles
 and torsion angles; correlations between esds in cell parameters are only
 used when they are defined by crystal symmetry.  An approximate (isotropic)
 treatment of cell esds is used for estimating esds involving l.s. planes.
;
loop_
  _geom_bond_atom_site_label_1
  _geom_bond_atom_site_label_2
  _geom_bond_distance
  _geom_bond_site_symmetry_2
  _geom_bond_publ_flag
 Zn1 O1 1.937(3) . ?
 Zn1 O2 1.922(15) . ?
 Zn1 O2 1.922(15) 11_566 ?
 Zn1 O2 1.922(15) 13 ?
 Zn1 O2 1.922(15) 20_566 ?
 Zn1 O2 1.922(15) 23_656 ?
 Zn1 O2 1.922(15) 8_656 ?
 C3 H3 0.9300 . ?
 C3 C2 1.375(14) . ?
 C3 C2 1.375(14) 41_554 ?
 O2 O2 1.74(3) 23_656 ?
 O2 C1 1.26(2) . ?
 C1 C2 1.58(4) 12_665 ?

loop_
  _geom_angle_atom_site_label_1
  _geom_angle_atom_site_label_2
  _geom_angle_atom_site_label_3
  _geom_angle
  _geom_angle_site_symmetry_1
  _geom_angle_site_symmetry_3
  _geom_angle_publ_flag
 O2 Zn1 O1 108.2(6) 20_566 . ?
 O2 Zn1 O1 108.2(6) 23_656 . ?
 O2 Zn1 O1 108.2(6) 13 . ?
 O2 Zn1 O1 108.2(6) . . ?
 O2 Zn1 O1 108.2(6) 8_656 . ?
 O2 Zn1 O1 108.2(6) 11_566 . ?
 O2 Zn1 O2 143.4(12) 13 . ?
 O2 Zn1 O2 110.7(6) 11_566 . ?
 O2 Zn1 O2 53.7(10) 20_566 8_656 ?
 O2 Zn1 O2 53.7(10) 23_656 . ?
 O2 Zn1 O2 143.4(12) 23_656 8_656 ?
 O2 Zn1 O2 110.7(6) 11_566 8_656 ?
 O2 Zn1 O2 59.7(10) 23_656 11_566 ?
 O2 Zn1 O2 110.7(6) 23_656 13 ?
 O2 Zn1 O2 53.7(10) 11_566 13 ?
 O2 Zn1 O2 110.7(6) 23_656 20_566 ?
 O2 Zn1 O2 110.7(6) 20_566 13 ?
 O2 Zn1 O2 59.7(10) 20_566 . ?
 O2 Zn1 O2 110.7(6) 8_656 . ?
 O2 Zn1 O2 143.4(12) 11_566 20_566 ?
 O2 Zn1 O2 59.7(10) 8_656 13 ?
 Zn1 O1 Zn1 109.471(1) 2_665 4_566 ?
 Zn1 O1 Zn1 109.5 2_665 . ?
 Zn1 O1 Zn1 109.5 4_566 3_656 ?
 Zn1 O1 Zn1 109.5 3_656 . ?
 Zn1 O1 Zn1 109.471(1) 4_566 . ?
 Zn1 O1 Zn1 109.471(1) 2_665 3_656 ?
 C2 C3 H3 120.4 . . ?
 C2 C3 H3 120.4 41_554 . ?
 C2 C3 C2 119(3) 41_554 . ?
 O2 O2 Zn1 63.2(5) 23_656 . ?
 C1 O2 Zn1 127.7(18) . . ?
 C1 O2 O2 101.1(14) . 23_656 ?
 O2 C1 O2 131(3) . 21 ?
 O2 C1 C2 114.3(15) 21 12_665 ?
 O2 C1 C2 114.3(15) . 12_665 ?
 C3 C2 C3 121(3) 55_564 . ?
 C3 C2 C1 119.6(15) . 20_566 ?
 C3 C2 C1 119.6(15) 55_564 20_566 ?

loop_
  _geom_torsion_atom_site_label_1
  _geom_torsion_atom_site_label_2
  _geom_torsion_atom_site_label_3
  _geom_torsion_atom_site_label_4
  _geom_torsion
  _geom_torsion_site_symmetry_1
  _geom_torsion_site_symmetry_2
  _geom_torsion_site_symmetry_3
  _geom_torsion_site_symmetry_4
  _geom_torsion_publ_flag
 Zn1 O2 C1 O2 0(4) . . . 21 ?
 Zn1 O2 C1 C2 -171.5(10) . . . 12_665 ?
 O2 O2 C1 O2 -65(3) 23_656 . . 21 ?
 O2 O2 C1 C2 124.0(8) 23_656 . . 12_665 ?
 C2 C3 C2 C3 -2(2) 41_554 . . 55_564 ?
 C2 C3 C2 C1 179.3(10) 41_554 . . 20_566 ?

_smtbx_masks_special_details       ?
loop_
  _smtbx_masks_void_nr
  _smtbx_masks_void_average_x
  _smtbx_masks_void_average_y
  _smtbx_masks_void_average_z
  _smtbx_masks_void_volume
  _smtbx_masks_void_count_electrons
  _smtbx_masks_void_content
 1 -0.880 -0.021 0.659 773.3 83.9 '2 DMf'
 2 0.250 0.250 0.750 28.0 10.4 '0.25 DMF'
 3 0.250 0.750 0.250 28.0 10.4 '0.25 DMF'
 4 0.750 0.250 0.250 28.0 10.4 '0.25 DMF'
 5 0.750 0.750 0.750 28.0 10.4 '0.25 DMF'

_smtbx_masks_void_probe_radius     1.2
_smtbx_masks_void_truncation_radius  1.2
_shelx_res_file
;
TITL trumof1_03_0_a.res in F-43m
    trumof1_03_0.res
    created by SHELXL-2019/1 at 14:39:26 on 07-Jun-2023
REM Old TITL TRUMOF1_03_0 in F-43m
REM SHELXT solution in F-43m: R1 0.221, Rweak 0.071, Alpha 0.026
REM <I/s> 0.000 for 0 systematic absences, Orientation as input
REM Flack x = -0.103 ( 0.336 ) from 137 Parsons' quotients
REM Formula found by SHELXT: O Zn2
CELL 0.4859 15.281852 15.281852 15.281852 90 90 90
ZERR 4 0.00056 0.00056 0.00056 0 0 0
LATT -4
SYMM -X,-Y,+Z
SYMM -X,+Y,-Z
SYMM +X,-Y,-Z
SYMM +Z,+X,+Y
SYMM +Z,-X,-Y
SYMM -Z,-X,+Y
SYMM -Z,+X,-Y
SYMM +Y,+Z,+X
SYMM -Y,+Z,-X
SYMM +Y,-Z,-X
SYMM -Y,-Z,+X
SYMM +Y,+X,+Z
SYMM -Y,-X,+Z
SYMM +Y,-X,-Z
SYMM -Y,+X,-Z
SYMM +X,+Z,+Y
SYMM -X,+Z,-Y
SYMM -X,-Z,+Y
SYMM +X,-Z,-Y
SYMM +Z,+Y,+X
SYMM +Z,-Y,-X
SYMM -Z,+Y,-X
SYMM -Z,-Y,+X
SFAC C H O Zn
DISP C -0.0004 0.0007 6.0677
DISP H 0 0 0.6065
DISP O 0.0006 0.0026 13.3363
DISP Zn 0.2372 0.7254 2023.1076
UNIT 96 36 52 16
EQIV $1 +Z,1.5-Y,0.5-X
EQIV $2 +X,0.5+Z,-0.5+Y
EQIV $3 +X,1-Z,1-Y
EQIV $4 0.5-Z,1-X,-0.5+Y
EQIV $5 -0.5+Y,1-Z,0.5-X
EQIV $6 0.5-Z,+Y,0.5-X
FLAT C1_$1 C2_$2 C3 C2 C1_$3 C3_$4 C2_$4 C1_$5 C3_$6
EADP C3 C2
EADP C2 C3

L.S. 4
PLAN  5
CONF
BOND
list 4
MORE -1
BOND $H
ABIN
fmap 2
acta
SHEL 100 0.8
TWIN -1 0 0 0 -1 0 0 0 -1 2
REM <olex2.extras>
REM <HklSrc "%.\\TRUMOF1_04_0.hkl">
REM </olex2.extras>

WGHT    0.111600
BASF  -0.06412
FVAR       0.21985
ZN1   4    0.573162    0.573162    0.426838    10.16667    0.13730
O1    3    0.500000    0.500000    0.500000    10.04167    0.14318
C3    1    0.442914    0.667640    0.167640    10.37500    0.17145
AFIX  43
H3    2    0.491946    0.693129    0.193129    10.37500   -1.20000
AFIX   0

O2    3    0.512846    0.681734    0.406870    10.50000    0.17004
C1    1    0.448655    0.712137    0.448655    10.25000    0.13998
C2    1    0.406286    0.593714    0.203484    10.37500    0.17145
HKLF 4


REM  trumof1_03_0_a.res in F-43m
REM wR2 = 0.1907, GooF = S = 0.991, Restrained GooF = 0.985 for all data
REM R1 = 0.0668 for 256 Fo > 4sig(Fo) and 0.0844 for all 419 data
REM 17 parameters refined using 6 restraints

END

WGHT      0.1116      0.0000

REM Highest difference peak  0.468,  deepest hole -0.372,  1-sigma level  0.085
Q1    1   0.4802  0.5198  0.5198  10.16667  0.05    0.47
Q2    1   0.5000  0.5419  0.5000  10.25000  0.05    0.46
Q3    1   0.5377  0.6074  0.4623  10.50000  0.05    0.26
Q4    1   0.5264  0.7023  0.4736  10.50000  0.05    0.26
Q5    1   0.4365  0.5635  0.1294  10.50000  0.05    0.22
;
_shelx_res_checksum                98892

# start Validation Reply Form
_vrf_ATOM007_trumof1_04_0
;
PROBLEM: _atom_site_aniso_label is missing
RESPONSE: All atoms are refined isotropically
due to loss of information/lack of completeness 
arising from the DAC set-up.
;
_vrf_PLAT201_trumof1_04_0
;
PROBLEM: Isotropic non-H Atoms in Main Residue(s) .......          2
RESPONSE: Due to the limitations of high-pressure diffraction 
experiments, the calculation of anisotropic displacement parameters 
becomes less accurate. Therefore all atoms were modelled isotropically.
;
# end Validation Reply Form

_shelx_hkl_file
;
  -1  -1  -1 9999.00 1130.92
   1   1   1 9456.65 1069.58
  -2   0   0 5630.13  661.73
   2   0   0 6081.42  661.80
   2   0   0 6013.28  661.73
  -2   0   0 5892.13  661.81
  -2  -2  -2 8397.77  949.85
  -2   0  -2  799.71   95.91
   2   2   0  925.73   95.93
   2   0   2  592.18   95.98
  -2   0  -2  674.95   96.05
   2   0   2  879.12   95.91
  -2  -2   0  988.56   95.93
   2   2   2 8413.34  951.61
  -1  -1  -3  413.19   44.50
   1  -1   3  441.47   44.52
  -3  -1  -1  424.36   44.51
   3   1  -1  277.86   44.62
   3   1  -1  385.60   44.48
   3   1   1  364.32   39.36
   1   1   3  414.74   39.37
  -3  -1   1  375.79   39.34
   3   1   1  246.52   39.56
  -1   1  -3  331.20   39.42
  -3  -3  -3 6374.26  721.03
  -3  -3  -1 1807.86  162.50
  -3  -1  -3 1588.48  162.46
   3  -1   3 1298.48  162.45
   3  -1   3 1365.07  162.54
   3   1   3 1278.24  187.97
  -3   1  -3 1499.20  187.88
  -3   1  -3 1446.08  187.72
   3   3   1 1654.28  187.72
   3   1   3 1622.60  187.70
   3   3   3 6243.69  706.26
   4   0   0  236.04   28.90
   0   0   4  221.64   29.03
   0   0  -4  148.39   29.01
  -4   0   0  267.35   28.93
  -4   0   0  198.66   29.03
   0   0   4  286.74   28.89
   0   0  -4  270.12   28.89
  -2  -2  -4 1817.20  202.31
  -4  -2  -2 1795.90  202.31
   4   2  -2 1766.28  202.28
   4   2   0  149.93   16.92
   0  -2  -4  177.93   16.93
   2   0   4  123.90   17.09
  -4   0  -2  141.03   16.92
  -4  -2   0  183.62   16.94
   2   0   4  157.29   16.92
  -2   0  -4  148.56   16.91
   4   2   0   72.28   17.18
   4   0   2  148.68   16.93
   4   0  -2  133.26   16.89
   4   0   2  155.96   17.19
  -4   0  -2  122.41   17.19
  -4   0   2  148.38   17.03
  -2   0  -4  124.91   17.25
   4   2   2 1602.76  190.43
  -4  -2   2 1837.07  190.40
   2   2   4 1722.50  190.44
  -4  -4  -4 2386.81  270.08
  -2  -4  -4 1721.44  159.80
  -4  -2  -4 1480.31  159.75
  -4  -4  -2 1787.33  159.80
  -4   0  -4   22.76    3.98
  -4   0  -4   22.63    2.84
  -4  -4   0   30.90    2.92
   4   0   4   21.74    2.85
   4   0   4   26.52    3.73
   4   4   2 1569.10  171.95
   4   2   4  991.14  172.23
   4   2   4 1336.24  171.92
  -4  -4   2 1924.31  171.97
   4   4   4 2183.84  247.13
  -1  -1  -5  520.48   55.68
   1  -1   5  463.22   55.75
   5   1  -1  405.91   55.84
   1   1  -5  442.87   55.76
   1  -1   5  474.34   55.67
  -5  -1  -1  506.35   55.70
   5  -1   1  550.05   55.73
  -5  -1  -1  316.26   55.94
   5   1  -1  522.60   55.68
   5   1   1  426.44   55.01
  -1   1  -5  481.61   54.75
  -5  -1   1  499.08   54.74
   1   1   5  319.29   54.95
  -1  -1   5  467.80   54.70
   1   1   5  565.62   54.75
   5   1   1  514.06   54.75
   1  -1  -5  505.17   54.72
  -1   1  -5  422.12   54.89
  -5  -1   1  308.56   54.93
   5   3  -3 1918.56  219.19
  -3  -3  -5 1948.07  219.24
  -5  -3  -3 1958.99  219.24
   3  -1   5  330.74   37.21
  -3  -1  -5  162.38   37.34
  -1  -3  -5  372.67   37.07
   5  -1   3  290.52   37.05
   5   1  -3  354.77   37.12
   3  -1   5  293.61   37.04
   5   3  -1  344.77   37.04
  -5  -1  -3  188.15   37.38
   5  -1   3  290.38   37.16
  -3  -1  -5  344.57   37.05
  -5  -3  -1  375.60   37.08
   5   1  -3  332.61   37.00
  -5  -1  -3  328.10   37.05
   5   3   1  330.16   35.95
  -5  -3   1  363.29   35.95
  -5   1  -3  259.06   35.96
   3   1   5  266.89   36.34
  -3   1  -5  307.36   35.97
   5   1   3  273.78   36.28
   5   1   3  305.64   35.94
  -3   1  -5  287.16   36.20
   1   3   5  366.31   35.99
   3   1   5  317.95   35.94
  -5   1  -3  317.52   36.26
   3   3   5 1824.47  190.84
   5   3   3 1772.37  190.83
  -5  -5  -5  587.01   66.57
  -5  -3  -5  439.96   50.81
  -3  -5  -5  437.99   50.83
  -5  -5  -3  468.73   50.84
   5  -1   5  705.46   80.02
  -5  -1  -5  692.53   79.83
  -5  -5  -1  917.81   79.92
  -5  -1  -5  439.44   80.21
   5  -1   5  649.77   79.83
   5   5   1  786.17   87.97
   5   1   5  665.08   88.30
   5   1   5  773.20   87.94
  -5  -5   1  988.13   88.02
  -5   1  -5  614.49   88.23
  -5   1  -5  689.80   87.98
   5   5   3  439.59   50.39
   5   3   5  429.52   50.37
  -5  -3   5  464.41   50.29
   5   5   5  603.29   68.41
   6   0   0 1481.62  166.12
  -6   0   0 1296.97  166.19
  -6   0   0 1492.27  166.00
   0   0   6 1566.61  165.95
   0   0  -6 1411.89  165.93
   6   0   0 1449.30  165.96
   6   2  -2  495.88   55.47
   2   2  -6  472.25   55.48
   2  -2   6  457.33   55.50
   6   2  -2  506.18   55.87
  -6  -2  -2  548.96   55.53
  -2  -2  -6  540.11   55.51
   2   0   6  326.08   34.37
   0   2   6  401.14   34.43
  -2   0  -6  291.81   34.36
   2   0   6  268.96   34.61
   6   0   2  320.34   34.67
  -6  -2   0  332.29   34.39
  -2   0  -6  197.74   34.71
  -6   0  -2  290.72   34.40
   6   0   2  286.69   34.38
   0  -2  -6  325.36   34.37
   6   2   0  310.97   34.37
   6   2   0  298.73   34.93
  -6   0  -2  242.56   34.71
   2   0  -6  293.79   34.31
   6   0  -2  285.10   34.34
  -6   0   2  268.52   34.53
   6   2   2  479.46   52.37
  -2   2  -6  508.45   52.62
   6   2   2  437.08   52.95
   2   2   6  530.75   52.39
  -2  -2   6  447.68   52.30
  -6  -4  -4  254.68   27.26
  -4  -6  -4  258.43   27.30
  -4  -4  -6  214.02   27.23
  -2  -4  -6  235.05   24.37
   6   2  -4  195.54   24.50
   4  -2   6  165.97   24.32
  -6  -4  -2  241.66   24.38
  -4  -2  -6  218.22   24.34
   6   2  -4  209.78   24.27
   6   4  -2  238.94   24.33
  -6  -2  -4  221.16   24.35
   4   0   6   54.45    6.53
   6   4   0   53.56    5.58
   6   0   4   46.49    6.30
   6   0   4   50.96    5.58
  -6   0   4   54.84    5.95
  -4   0  -6   39.56    6.92
  -6  -4   0   57.73    5.61
  -4   0  -6   45.75    5.55
   4   0   6   51.87    5.57
  -6   0  -4   42.11    5.56
  -6   0  -4   38.66    6.83
   6   0  -4   43.21    5.48
   4   2   6  161.45   23.82
  -6  -2   4  196.08   23.03
   6   4   2  216.11   23.12
   2   4   6  238.02   23.18
   6   2   4  196.50   23.10
   6   2   4  187.34   23.92
   4   2   6  210.94   23.11
  -4   2  -6  155.14   23.39
   6   4   4  232.64   28.90
   4   4   6  244.19   28.92
  -6  -4   4  289.30   28.87
  -6  -6  -6  550.77   62.50
  -4  -6  -6   66.48    7.51
  -6  -6  -4   69.25    7.52
  -6  -4  -6   58.65    7.46
   6  -2   6  293.14   38.40
  -6  -2  -6  331.14   38.42
  -6   0  -6  832.92  111.49
  -6   0   6 1075.79  111.55
   6   0   6  934.88  111.50
   6   0   6  990.49  111.88
  -6   0  -6  782.75  112.09
   6   2   6  309.43   28.78
   6   6   2  355.26   28.84
  -6  -2   6  245.41   28.64
   6   2   6  297.11   29.80
   6   4   6   57.99    7.72
  -6  -4   6   76.36    7.63
   6   6   4   57.39    7.74
   6   6   6  515.44   58.51
  -7  -1  -1 1227.51  133.55
   7   1  -1 1396.65  133.84
  -1   1   7 1652.33  133.56
   1   1  -7  834.27  133.67
   1   1  -7 1011.77  133.49
   7   1  -1 1287.33  133.52
  -7  -1  -1  935.08  133.94
  -1   1   7  602.23  133.64
  -1  -1  -7 1286.68  133.52
   7  -1   1 1193.23  133.54
   7   1   1 1283.88  140.39
  -7  -1   1 1135.79  140.02
  -7  -1   1  991.32  140.36
  -7   1  -1 1044.62  140.28
  -1   1  -7 1200.98  140.03
  -1   1  -7 1151.13  140.37
   1  -1  -7 1273.25  139.99
  -1  -1   7 1391.07  139.99
   7   1   1 1225.62  140.03
  -1  -1   7 1222.46  140.04
   7  -1  -1 1193.84  140.04
  -3  -3  -7   74.72    8.53
   7   3  -3   57.12    9.62
   7   3  -3   75.33    8.48
  -7  -3  -3   72.79    8.56
   3  -1   7  108.34   12.48
  -7  -1  -3   81.65   13.48
   7   1  -3  114.47   12.44
  -7  -3  -1  125.94   12.52
   7  -1   3   99.79   12.71
   7   3  -1  117.75   12.47
  -1  -3  -7  100.91   12.48
  -3  -1  -7  110.25   12.48
   3  -1   7  111.31   12.76
   7  -1   3   94.03   12.49
   7   1  -3  116.82   12.68
   7   3  -1   85.81   13.45
  -7  -1  -3  105.84   12.50
  -3   1  -7   93.67   13.35
   7   1   3  111.35   12.63
   3  -1  -7  113.14   12.54
  -7  -1   3   74.96   13.08
  -3   1  -7  109.24   12.65
  -7  -1   3  104.81   12.61
   7   3   1  112.71   12.62
   7   1   3   99.72   13.17
  -7   1  -3  102.38   13.25
   1  -3  -7  117.75   12.62
   3   1   7  113.52   12.62
   7   3   1   90.50   13.79
  -7   1  -3   91.73   12.67
   1   3   7  131.47   12.69
   3   1   7   91.78   13.30
   7   3   3   74.22    8.86
   7   3   3   53.82   10.45
   3   3   7   80.27    8.89
  -7  -3   3   80.08    8.82
  -5  -5  -7  170.95   20.08
  -5  -7  -5  190.87   20.15
  -7  -5  -5  169.62   20.09
  -7  -3  -5   34.38    4.39
  -7  -5  -3   40.12    4.44
  -3  -5  -7   36.92    4.41
  -5  -3  -7   36.74    4.39
   5  -1   7  309.98   36.27
  -5  -1  -7  211.03   36.66
  -5  -1  -7  301.61   36.00
   5  -1   7  325.30   36.00
   7   5  -1  336.74   36.01
  -7  -1  -5  313.32   36.01
   7  -1   5  306.56   36.24
   7   1  -5  316.71   35.92
   7  -1   5  293.38   36.00
  -7  -1  -5  217.61   36.71
  -7  -5  -1  391.34   36.07
   7   1   5  320.35   34.50
   5   1   7  328.55   34.50
  -7   1  -5  253.07   34.95
   5   1   7  261.11   34.92
  -5   1  -7  299.79   34.54
  -7  -1   5  195.33   34.66
   7   5   1  346.97   34.52
   7   1   5  287.36   34.97
  -5   1  -7  268.12   35.11
  -7   1  -5  295.31   34.55
   7   3   5   33.48    7.64
  -7  -5   3   49.68    4.82
  -7  -3   5   40.78    4.69
   7   5   3   39.05    4.82
   5   3   7   24.43    7.04
   3   5   7   42.11    4.90
   5   3   7   41.04    4.82
   7   3   5   33.77    4.79
  -7  -5   5  188.19   18.77
   5   5   7  162.34   18.84
   7   5   5  145.27   18.80
  -7  -7  -7  125.88   14.53
  -5  -7  -7   96.20   11.65
  -7  -5  -7   95.54   11.62
  -7  -7  -5  113.04   11.70
  -7  -3  -7   33.72    4.49
  -7  -7  -3   43.84    4.62
   7  -1   7  441.70   49.24
   7   1  -7  420.26   49.10
  -7  -1  -7  282.83   50.00
   7  -1   7  415.28   49.51
  -7  -1  -7  419.20   49.23
  -7   1  -7  453.87   50.08
   7   1   7  384.88   50.48
   7   1   7  451.80   50.02
  -7   1  -7  389.57   50.79
  -7  -3   7   27.44    3.60
   7   3   7   37.60    3.86
  -7  -7   3   43.45    3.98
   7   7   3   37.69    3.93
   7   3   7   38.15    7.56
   7   5   7   91.70   12.40
  -7  -5   7  122.17   12.32
   7   7   5  102.37   12.45
  -8   0   0 1816.59  197.85
   8   0   0 1704.43  197.97
   0   0  -8 1607.10  197.76
   8   0   0 1815.64  197.80
  -8   0   0 1553.16  198.16
   0   0   8 1994.29  197.79
   0   0   8 1513.68  197.95
  -8  -2  -2  178.09   19.39
   2   2  -8  168.08   19.65
  -2  -2  -8  173.73   19.35
   8   2  -2  168.22   19.33
   8   2  -2  173.48   19.78
  -8  -2   0  454.86   49.59
  -2   0  -8  259.65   50.02
  -8   0  -2  457.00   49.64
  -8   0  -2  353.98   50.10
  -2   0   8  332.59   49.62
   8   0   2  434.35   49.58
   0   2  -8  366.73   49.76
   8   2   0  444.74   49.57
  -8  -2   0  229.07   49.97
   2   0  -8  417.35   49.50
   8   2   0  385.22   49.96
   8   0  -2  431.26   49.55
   0  -2   8  407.95   49.54
  -2   0  -8  406.71   49.55
   0   2   8  569.84   49.64
  -2   0   8  623.94   49.57
   8   0   2  449.18   49.89
   0  -2  -8  448.34   49.55
  -2  -2   8  176.54   19.67
   2  -2  -8  183.40   19.70
   8   2   2  170.75   19.75
  -2   2  -8  157.35   20.18
   8   2   2  160.96   20.55
  -8  -2   2  172.23   19.73
  -4  -4  -8  139.93   16.61
  -8  -4  -4  151.56   16.64
  -4  -2  -8  132.76   16.03
   8   2  -4  133.80   15.96
  -2  -4  -8  142.60   16.04
   8   4  -2  142.68   16.01
   8   2  -4  153.49   16.41
  -8  -2  -4  146.69   16.06
  -8  -4  -2  161.92   16.09
   8   4  -2  112.47   17.29
  -8   0  -4   57.58    6.46
   8   4   0   42.93    8.65
   8   0   4   51.12    6.37
   8   4   0   59.08    6.37
   4   0   8   63.51    7.35
  -8   0  -4   39.68    8.01
   0  -4  -8   59.20    6.39
   4   0   8   60.30    6.38
   8   0  -4   46.70    6.29
  -4   0  -8   50.06    6.35
  -4   0  -8   32.52    8.05
  -8  -4   0   68.75    6.42
  -8   0   4   50.00    6.95
   8   4   2  148.93   15.91
   8   2   4  118.33   16.80
   8   4   2  104.05   17.40
  -8  -2   4  127.03   15.83
   8   2   4  147.60   15.91
   4   2   8  140.99   15.91
  -8  -4   2  153.04   15.90
   4   2   8  104.56   17.02
  -4   2  -8  121.40   16.51
   8   4   4   98.97   18.38
   8   4   4  132.89   16.89
  -8  -4   4  167.63   16.85
   4   4   8  149.02   16.93
  -8  -6  -6   98.48   10.84
  -6  -8  -6   95.68   10.87
  -6  -6  -8   86.93   10.80
  -8  -4  -6   12.33    2.05
  -4  -6  -8   17.96    2.12
  -8  -6  -4   17.44    2.15
  -6  -4  -8   12.80    2.02
  -6  -2  -8  182.57   20.06
   8   2  -6  174.57   19.95
  -8  -6  -2  231.08   20.16
  -8  -2  -6  177.18   20.07
   6  -2   8  157.87   20.04
   6  -2   8  182.02   20.39
  -2  -6  -8  193.98   20.11
   8  -2   6  150.68   20.04
  -6   0  -8  227.59   37.20
   6   0   8  344.32   36.29
  -6   0  -8  298.64   36.27
   8   0  -6  309.49   36.18
   6   0   8  367.15   36.89
   8   0   6  349.58   36.82
  -8   0  -6  318.46   36.31
   8   6   0  383.62   36.32
  -8   0  -6  275.51   37.35
   8   0   6  321.55   36.28
  -8   0   6  263.39   36.39
  -6   2  -8  149.77   21.11
   8   2   6  147.51   21.10
   8   6   2  202.41   20.42
   6   2   8  155.60   21.40
   6   2   8  186.78   20.39
   8   2   6  179.39   20.38
   6   4   8    3.85    6.59
   8   4   6   12.64    2.12
   4   6   8   18.49    2.33
  -8  -4   6   15.44    1.92
   6   4   8   14.68    2.15
   8   6   4   11.09    2.11
   8   4   6   11.50    6.95
  -6  -4   8   15.02    1.83
  -8  -6   4   20.67    2.15
  -8  -6   6  116.07   10.89
   6   6   8   82.51   10.93
   8   6   6   84.06   10.91
  -8  -8  -8   26.37    3.50
  -8  -8  -6   37.15    4.59
  -6  -8  -8   40.25    4.59
  -8  -6  -8   33.43    4.52
  -8  -8  -4   20.60    2.81
  -8  -4  -8   21.67    2.69
   8  -2   8   92.08    8.13
  -8  -2  -8   52.39    7.15
  -8  -8  -2   83.92    7.36
   8  -2   8   53.04    7.15
   8   0   8  176.14   19.45
  -8   0  -8  172.58   19.48
  -8   0   8  150.24   19.65
   8   0  -8  170.58   19.28
  -8   0  -8  124.50   21.00
   8   0   8  174.18   20.13
   8   2   8   50.41    9.47
   8   2   8   63.45    7.94
  -8   2  -8   33.23    9.02
  -8  -4   8   17.52    1.88
   8   4   8   13.42    7.43
   8   4   8   17.81    2.27
   8   8   6   31.82    4.46
   8   6   8   31.66    4.42
  -8  -6   8   41.19    4.29
   8   8   8   22.55    3.21
  -1  -1  -9   77.91    9.54
  -9  -1  -1   76.92    9.59
  -1   1   9   57.25   10.34
   1  -1   9   85.07    9.56
   9   1  -1   85.62    9.57
   1  -1   9   77.61    9.82
  -9  -1  -1   56.67   10.99
   9  -1   1   73.78    9.58
  -9   1  -1   56.16    9.80
   9   1   1   76.15    9.02
   9   1   1   88.31    9.93
   1   1   9   94.75    9.05
   1   1   9   63.28    9.98
   1  -1  -9   80.06    8.95
  -1   1  -9   57.50   10.18
   9  -1  -1   70.37    9.00
  -1  -1   9   71.77    9.10
  -1   1  -9   69.74    9.02
  -1  -1   9   85.56    8.97
   3  -3   9  323.03   41.56
  -9  -3  -3  408.82   41.63
   9   3  -3  385.00   41.55
  -3  -3  -9  376.19   41.58
   3   3  -9  352.38   41.67
   9   3  -3  327.19   42.00
   9  -1   3   68.12    7.73
  -9  -1  -3   60.81    7.23
   9   1  -3   64.82    7.50
   9   3  -1   68.15    7.20
   3  -1   9   69.19    7.21
  -1  -3  -9   69.24    7.20
  -3   1   9   31.11    7.77
   9   1  -3   61.55    7.16
  -9  -1  -3   49.35    9.28
   9  -1   3   57.68    7.22
   3  -1   9   69.23    7.74
   1  -3   9   52.28    7.16
  -3  -1  -9   65.78    7.20
   9   3  -1   69.27    8.92
  -9  -3  -1   75.92    7.27
  -3   1  -9   61.44    7.40
   9   1   3   71.61    7.38
   9   3   1   69.63    7.36
  -3   1  -9   57.66    9.18
   9  -1  -3   52.83    7.30
  -1   3  -9   70.26    8.12
  -9   1  -3   63.03    8.62
   1  -3  -9   74.55    7.33
  -9   1  -3   48.73    7.39
  -9  -1   3   44.97    8.53
  -9  -1   3   59.28    7.36
   9   3   1   65.78    9.32
   1   3   9   90.53    7.50
   9   1   3   65.05    8.62
  -9  -3   1   70.41    7.37
  -1  -3   9   55.44    7.26
   9   3   3  380.11   38.14
  -9  -3   3  417.52   38.11
   9   3   3  332.56   39.15
  -3  -3   9  344.57   38.01
  -9  -5  -5   48.83    5.46
  -5  -5  -9   43.60    5.40
  -3  -5  -9  154.52   17.29
  -9  -3  -5  157.60   17.30
   9   3  -5  143.94   17.19
  -9  -5  -3  175.11   17.34
  -5  -3  -9  138.20   17.26
  -9  -5  -1  123.71   10.49
   9   5  -1  103.33   10.40
   9  -1   5   84.74   10.39
  -1  -5  -9  109.61   10.43
  -5  -1  -9   53.73   12.18
   9   5  -1   69.69   12.68
  -9  -1  -5   58.69   12.22
  -9  -1  -5   86.18   10.40
  -5  -1  -9   90.38   10.38
   9  -1   5   76.55   10.77
  -9  -5   1  122.78   10.95
  -9   1  -5   68.36   12.13
   9   1   5   96.81   10.90
  -5   1  -9   89.31   12.69
  -9  -1   5   58.42   11.65
   9   5   1  105.80   10.91
   9   1   5   94.08   12.02
   9   5   1   67.77   13.24
   5   1   9   84.30   11.82
   5  -1  -9   88.94   10.74
   5   1   9  107.68   10.91
  -5   1  -9   91.50   10.94
  -9   1  -5   80.00   10.94
   9   5   3  113.97   18.47
   9   3   5  141.68   16.40
   9   5   3  151.20   16.41
   5   3   9  154.12   16.42
  -9  -5   3  186.99   16.42
   5   3   9   96.66   17.88
   9   3   5  126.01   17.95
  -9  -3   5  137.00   16.31
   9   5   5   42.66    5.63
   5   5   9   45.25    5.71
   9   5   5   24.69    9.48
   5   5   9   21.71    8.98
  -9  -5   5   53.87    5.57
  -7  -9  -7   18.18    2.81
  -9  -7  -7   24.32    2.80
  -7  -7  -9   16.67    2.71
  -5  -7  -9    8.11    1.69
  -9  -5  -7    9.79    1.68
   9   5  -7    5.20    5.90
  -7  -5  -9    9.77    1.63
  -9  -7  -5    9.61    1.78
  -7  -3  -9    7.75    1.55
  -3  -7  -9   10.15    1.69
  -9  -7  -3   10.77    1.75
  -9  -3  -7    9.60    1.62
  -9  -1  -7   64.61    7.29
   7  -1   9   65.49    7.29
  -7  -1  -9   59.52    7.27
   9   1  -7   66.51    7.11
  -7  -1  -9   43.57   10.09
   9  -1   7   68.64    7.30
  -9  -1  -7   45.53   10.08
   7  -1   9   65.73    8.02
   9  -1   7   64.23    8.00
  -9  -7   1   97.67    8.37
  -9  -1   7   34.38    8.94
  -7   1  -9   60.55   10.83
  -7   1  -9   66.59    8.30
   9   1   7   64.54    9.72
   9   7   1   80.67    8.29
   7   1   9   59.31    9.69
  -9   1  -7   62.28    8.30
  -9   1  -7   51.87   10.39
   7   1   9   67.13    8.22
   9   1   7   67.91    8.22
  -9  -3   7    7.99    1.41
   9   7   3   11.13    1.73
   9   3   7    1.25    6.13
   7   3   9    8.65    6.31
   9   3   7    7.50    1.59
   7   3   9    9.74    1.65
  -9  -7   3   13.02    1.77
   9   5   7    9.93    7.95
  -9  -5   7   10.60    1.44
   9   5   7    5.95    1.68
  -7  -5   9    9.99    1.32
   9   7   5    4.46    8.54
   7   5   9   11.78    7.60
  -9  -7   5   12.01    1.76
   9   7   5    7.44    1.76
   9   7   7   17.22    2.79
   9   7   7   19.69    9.25
  -9  -7   7   24.43    2.78
   7   7   9   17.70    2.87
  -9  -9  -9    2.35    1.53
  -9  -7  -9    1.89    1.38
  -7  -9  -9    4.57    1.48
  -9  -9  -7    2.43    1.46
  -9  -5  -9   15.25    2.31
  -9  -9  -5   17.75    2.52
  -9  -9  -3   29.46    3.22
  -9  -3  -9   18.31    2.90
  -9  -1  -9    0.31    7.35
   9  -1   9   -2.09    3.13
   9  -1   9    1.30    1.11
  -9  -1  -9    1.31    1.08
  -9   1   9    0.81    2.31
  -9  -9   1    2.68    1.52
   9   1   9   -0.19    4.65
  -9   1  -9    1.90    1.35
   9  -1  -9    1.95    0.64
   9   1   9    2.37    1.15
  -9   1  -9    1.86    6.96
   9   3   9   20.90    6.56
   9   3   9   19.72    2.72
   9   5   9   14.11    2.22
  -9  -5   9   14.18    1.81
   9   5   9    8.63    8.45
   9   7   9    4.64    9.05
  -9  -7   9    3.48    1.26
   9   7   9    1.17    1.46
   9   9   9    0.77    1.60
   0   0  10   18.82    3.83
  10   0   0   17.00    3.24
  10   0   0   15.11    2.27
   0   0  10   20.56    2.28
 -10  -2  -2  175.55   20.23
 -10  -2  -2   97.71   21.38
   2  -2  10  179.79   20.19
  10   2  -2  197.57   20.92
  -2  -2 -10  186.00   20.19
  10   2  -2  180.80   20.18
   2   2 -10  107.25   20.69
   0  -2  10    3.65    0.87
  -2   0 -10    3.69    0.88
  10   0   2    5.70    2.77
 -10   0  -2   -1.92    4.85
   2   0  10    4.56    1.00
  10   2   0    2.83    4.56
 -10   0   2    4.30    4.12
   2   0  10    5.12    3.25
  -2   0  10    6.19    2.60
  10   0  -2    3.87    0.93
 -10   0  -2    4.70    1.28
  10   2   0    3.50    0.98
   0   2  10    0.99    4.36
   0   2  10    6.36    1.24
   2   0 -10    3.78    0.72
  -2   0  10    5.82    1.04
  10   0   2    4.18    1.00
 -10  -2   2  169.09   21.13
   2  -2 -10  179.65   21.08
   2   2  10  205.76   21.19
   2   2  10  162.91   22.20
  10   2   2  191.47   22.09
  10   2   2  180.34   21.15
  -2  -2  10  203.35   21.07
  -2   2 -10  157.99   22.09
  10   4  -4  173.99   20.78
  -4  -4 -10  186.44   20.84
   4   4 -10  171.11   20.91
 -10  -4  -4  199.33   20.88
  10   4  -4  192.18   21.92
 -10  -4  -2  203.43   17.37
   4  -2  10  155.33   17.28
  -2  -4 -10  178.72   17.30
  10   4  -2  176.56   17.28
  -4  -2 -10  161.74   17.28
  10   4  -2  169.96   18.93
 -10  -2  -4  169.23   17.32
 -10   0   4    3.05    3.82
 -10   0  -4    0.54    1.15
   4   0  10    0.21    0.92
  -4   0 -10   -1.22    5.83
   4   0 -10    0.14    0.35
   4   0  10    2.60    3.44
  -4   0  10   -0.21    1.50
  10   0   4    0.93    0.91
  10   4   0    0.45    0.86
  -4   0 -10    0.18    0.80
  10   0   4   -2.04    3.14
 -10   0  -4    2.81    5.79
  10   4   0    3.09    6.41
   0  -4 -10    0.22    0.78
  10   4   2  176.51   18.90
 -10  -4   2  199.88   18.91
  -4   2 -10  142.00   20.06
  10   4   2  160.70   20.81
   4  -2 -10  169.16   18.78
 -10  -2   4  173.33   18.90
  10   2   4  152.63   19.77
   2   4  10  225.04   19.04
  10   2   4  162.03   18.89
   4   2  10  152.72   20.11
   4   2  10  188.54   18.93
  -2  -4  10  116.85   18.78
 -10  -4   4  201.24   16.89
  10   4   4  164.51   19.29
  -4  -4  10  129.98   16.72
  10   4   4  171.14   16.92
  -6  -6 -10    3.83    1.27
 -10  -6  -6    2.12    1.29
  10   6  -6    3.96    7.47
  10   4  -6   12.23    1.80
 -10  -4  -6   13.91    2.11
  10   6  -4   10.96    7.73
  -6  -4 -10   14.07    1.98
  -4  -6 -10   14.49    2.02
  10   4  -6    1.26    4.00
 -10  -6  -4   13.69    2.10
 -10  -2  -6   22.20    2.75
  -6  -2 -10   23.19    2.70
 -10  -2  -6    9.98    7.20
  10   2  -6   20.23    2.51
  10   6  -2   18.61    8.36
 -10  -6  -2   29.64    2.89
  -2  -6 -10   26.70    2.77
  10  -2   6    9.33    2.61
  10   0   6    0.14    3.46
  10   0   6    1.79    1.06
  10   0  -6    2.67    0.74
  -6   0 -10    1.94    0.99
  10   6   0    3.33    1.11
  10   6   0  -10.03    7.94
 -10   0   6   -0.64    3.83
 -10   0  -6   -4.60    6.67
 -10  -6   0    3.42    1.25
 -10   0  -6   -0.12    1.25
  -6   0 -10   -0.55    6.62
  -6   2 -10   14.76    6.48
  10   6   2   18.92    8.62
  10   2   6   19.27    5.51
 -10  -6   2   32.34    3.20
  10   6   2   26.09    3.15
  10   2   6   19.44    3.09
  10   6   4   15.40    8.60
 -10  -6   4   17.76    2.15
 -10  -4   6   14.66    1.96
   6   4  10    2.93    7.20
   6   4  10   14.66    2.20
  10   4   6    6.53    7.45
  10   4   6   12.18    2.21
   6   6  10    5.37    8.01
 -10  -6   6    2.79    1.16
   6   6  10    2.86    1.49
  10   6   6    3.48    1.34
  -8  -8 -10    3.94    1.43
  -8 -10  -8    0.31    1.45
 -10  -8  -8    1.27    1.42
  10   6  -8    6.03    6.81
   8   6 -10   -3.49    5.56
 -10  -6  -8   -1.06    1.31
  -8  -6 -10    0.18    1.23
 -10  -8  -6    1.19    1.39
  -6  -8 -10   -0.65    1.41
 -10  -4  -8   10.29    1.69
  -8  -4 -10   10.17    1.66
  10   4  -8    5.85    2.83
 -10  -8  -4   11.90    1.94
  -4  -8 -10    4.90    1.65
 -10  -2  -8    6.50    1.49
  -8  -2 -10    4.28    1.42
  10   2  -8    6.11    1.03
  10  -2   8    6.39    1.46
   8  -2  10    9.94    1.50
 -10  -2  -8    3.85    7.41
  10   0  -8    0.40    0.62
  10   0   8    2.44    3.82
 -10   0  -8    5.95    7.16
  -8   0 -10    6.49    7.05
  10   0   8   -0.32    1.13
   8   0  10    2.65    1.12
 -10  -8   0    4.21    1.48
 -10   0  -8    1.38    1.30
 -10   0   8    0.45    4.00
  -8   0 -10    0.86    1.27
   8   2  10   17.29    5.34
  10   2   8    9.30    5.43
 -10   2  -8   -1.99    5.30
  -8   2 -10    3.00    6.26
  10   2   8    6.26    1.57
   8   2  10    8.28    1.63
 -10  -8   2   10.57    1.85
  10   4   8   10.98    7.14
  10   8   4    7.47    1.90
  10   4   8    9.97    1.80
   8   4  10   11.08    1.88
 -10  -4   8    8.20    1.56
 -10  -8   4   19.19    2.09
   8   4  10    8.09    7.51
 -10  -6   8    0.37    0.99
  10   6   8    0.25    1.28
   8   6  10   -0.20    1.36
  -8  -6  10    1.21    0.81
  10   6   8   -0.37    8.59
   8   6  10   -8.61    8.43
  10   8   6    1.07    1.39
 -10  -8   6    0.12    1.47
  10   8   8    8.37    9.71
  10   8   8    0.35    1.49
   8   8  10    0.76    1.60
 -10  -8   8    3.47    1.48
 -10 -10 -10    4.51    1.72
 -10  -8 -10    3.13    1.49
  10   8 -10   -0.27    9.20
 -10 -10  -8    2.87    1.65
  -8 -10 -10    1.70    1.50
 -10  -6 -10    4.38    1.41
  10   6 -10    5.52    4.08
 -10 -10  -6    2.42    1.68
 -10  -4 -10   17.99    3.02
 -10 -10  -4   30.66    3.38
  10  -2  10   16.36    2.52
 -10  -2 -10   18.80    2.55
  10   0  10    5.03    1.39
  10   0 -10    3.56    0.65
 -10   0 -10    3.26    1.62
  10   0  10    6.96    4.17
 -10 -10   0    3.75    1.71
  10   2  10   20.02    2.76
 -10   2 -10    6.35    7.44
  10   4  10   20.64    2.88
  10   4  10   12.61    7.07
  10   6  10    4.25    1.58
 -10  -6  10    3.30    0.93
  10   8  10    2.57    1.64
  10   8  10    1.69    9.55
 -10  -8  10    2.16    1.36
  10  10  10  -10.86   10.76
  11  -1   1   35.84    4.95
   1  -1  11   36.82    5.40
  11   1  -1   41.63    5.85
   1  -1  11   41.29    4.92
  -1   1  11   60.81    5.07
  11   1  -1   41.36    4.93
  -1   1  11   39.71    6.48
   1   1  11   50.28    4.88
   1   1  11   29.30    6.23
 -11  -1   1   38.70    4.92
 -11  -1   1   33.21    7.56
  11   1   1   46.13    6.07
   1  -1 -11   39.12    4.71
  -1  -1  11   40.81    5.12
 -11   1  -1   18.84    6.39
  11   1   1   39.75    4.81
  -1  -1  11   48.64    4.77
  11  -1  -1   30.69    4.78
 -11  -3  -3  177.32   18.83
  -3  -3 -11  170.86   18.78
   3  -3  11  158.44   18.77
  11   3  -1   30.80    5.47
   3  -1  11   28.56    3.11
 -11  -1  -3   16.27    7.10
  11   3  -1   25.99    3.08
   1   3 -11   21.47    5.49
  -3   1  11   26.47    4.79
 -11  -1  -3   24.81    3.21
  -3  -1 -11   21.97    3.04
   1  -3  11   25.88    3.05
  11  -1   3   16.53    4.47
   3  -1  11   21.25    4.02
  11  -1   3   25.68    3.14
   3  -1 -11   24.22    3.15
   1   3  11   12.52    6.52
   3   1  11   28.68    5.32
  -3   1 -11   20.73    3.38
 -11  -3   1   27.61    3.37
   1  -3 -11   25.89    3.24
  11   3   1   20.49    6.19
  11   3   1   25.38    3.34
  -1   3 -11   16.41    5.34
 -11   1  -3   16.52    5.92
  -1  -3  11   26.20    3.23
   1   3  11   40.07    3.58
  11   1   3   27.43    5.32
 -11  -1   3   18.61    6.37
  -3  -1  11   41.76    3.34
   3   1  11   28.48    3.38
  -3   1 -11   12.23    6.83
  11   1   3   24.35    3.35
   3  -3 -11  174.98   19.81
   3   3  11  204.65   19.98
  -3  -3  11  177.89   19.77
  11   3   3  164.55   21.17
   3   3  11  122.25   21.21
  11   3   3  160.69   19.89
 -11  -3   3  162.98   19.87
 -11  -5  -5   32.79    3.73
  -5  -5 -11   28.87    3.65
  11   5  -5   26.98    3.55
  11   5  -3   57.35    6.88
   5  -3  11   50.97    6.91
  -5  -3 -11   58.97    6.91
  11   3  -5   56.09    6.83
  -3  -5 -11   61.76    6.94
 -11  -3  -5   62.67    6.97
  11   5  -3   65.59   10.42
 -11  -5  -3   69.53    7.02
  -5   1  11   10.69    3.48
  11   5  -1   16.18    8.19
  11   5  -1   19.05    2.13
  11   1  -5   15.28    1.96
   5  -1  11   15.21    2.14
 -11  -1  -5   14.61    2.26
  -5  -1 -11   11.52    2.05
   5  -1  11   15.90    3.51
 -11   1   5    5.07    3.74
  11  -1   5   19.70    3.69
   5  -1 -11   14.82    1.85
   5   1  11   12.18    4.86
 -11   1  -5   11.43    2.25
  -5   1 -11   14.17    2.30
 -11  -5   1   21.81    2.29
  -5   1 -11   13.70    7.22
  11   1   5    9.68    5.11
   1  -5 -11   18.41    2.14
  11   5   1   17.22    2.19
  11  -1  -5   12.24    2.05
 -11  -1   5   12.73    5.59
   5   1  11   18.32    2.24
   5   3  11   65.08    4.87
  11   3   5   55.00    7.82
  11   5   3   61.29    4.80
 -11  -5   3   75.19    4.84
   3   5  11   75.78    5.10
  -5   3 -11   43.57    6.81
  11   5   3   60.89   10.05
 -11  -3   5   58.49    4.78
  11   3   5   53.55    4.78
   5   3  11   43.65    8.42
   5   5  11   17.88    8.58
   5   5  11   35.94    4.13
  11   5   5   29.95    3.99
  11   5   5   22.30    9.54
 -11  -5   5   32.03    3.92
 -11  -7  -7    1.02    1.36
  -7  -7 -11    1.64    1.35
  11   7  -7   -3.76    8.64
 -11  -7  -5    2.13    1.37
  11   5  -7    3.60    4.58
  11   7  -5   -2.61    9.15
  -7  -5 -11    3.13    1.26
  -5  -7 -11    3.36    1.37
 -11  -7  -3    1.43    1.36
  -3  -7 -11    1.84    1.24
  -7  -3 -11    2.09    1.13
  11   3  -7    2.13    0.81
  11   7  -3   -2.45    9.08
 -11  -3  -7    2.01    1.22
 -11  -1  -7   -1.59    7.44
 -11  -1  -7    2.41    1.21
  11   7  -1    4.88    1.30
  11  -1   7    4.79    1.30
  11  -1   7   -0.25    3.13
  11   1  -7    3.97    0.85
  -7  -1 -11    2.66    1.17
  11   7  -1    8.07    9.19
 -11   1   7    1.33    3.24
 -11  -7  -1    4.07    1.45
  -7   1 -11    2.02    1.40
  -7   1 -11    3.38    7.07
  11   7   1    2.18    1.30
  11  -1  -7    2.85    0.89
  11   1   7    1.66    1.17
 -11  -7   1    1.78    1.37
  11   7   1    2.65    9.19
 -11   1  -7    3.75    1.39
 -11  -1   7    1.48    4.80
 -11   1  -7    0.59    6.75
  11   1   7    3.15    4.81
  11   3   7    0.93    5.54
  11   3   7    2.11    1.24
 -11  -7   3    0.88    1.31
  11   7   3    2.88    1.25
  11   5   7    2.81    1.28
  11   7   5    1.80    1.32
 -11  -7   5    3.28    1.36
 -11  -5   7    1.42    1.03
   7   7  11    1.65    1.61
 -11  -7   7    2.87    1.32
  11   7   7   -2.01    9.41
  11   7   7    1.52    1.38
  -9  -9 -11    2.29    1.50
 -11  -9  -9    2.98    1.65
   9   7 -11   -4.31    6.28
 -11  -7  -9   -2.34    1.52
 -11  -9  -7   -1.37    1.51
  -9  -7 -11   -0.40    1.37
  11   7  -9   -8.50    8.20
  -7  -9 -11    0.29    1.41
 -11  -5  -9    5.41    1.56
 -11  -9  -5   10.33    1.80
  -9  -5 -11    7.31    1.55
 -11  -3  -9   15.89    2.41
 -11   1   9    4.84    3.33
 -11  -1  -9    2.60    1.45
  -9  -1 -11    4.32    1.27
  -9   1  11    2.09    1.83
  11  -1   9    5.90    3.22
  11  -1   9    1.90    1.28
  -9  -1 -11   -5.53    8.37
 -11  -9  -1    2.92    1.65
 -11  -1  -9   11.02    7.95
  11   1  -9    1.81    0.70
 -11   1  -9   -6.87    7.83
  -9   1 -11    2.26    1.56
 -11  -9   1    5.00    1.75
   9  -1 -11    0.70    0.41
  11  -1  -9    1.66    0.76
  11   1   9    2.37    1.24
   9   1  11    2.32    1.27
  11   1   9    7.66    4.71
  -9   1 -11    0.68    8.00
   9   1  11    8.53    4.99
 -11   1  -9   -1.22    1.42
 -11  -9   3   22.68    2.74
  11   9   3   15.64    2.51
  11   3   9   16.02    6.37
   9   3  11   15.19    2.41
  11   3   9   12.87    2.37
  11   5   9    6.12    1.62
   9   5  11    6.10    1.66
 -11  -5   9    6.74    1.33
  11   9   5    3.01    1.74
  11   9   5    5.93   10.61
   9   5  11   14.24    8.34
 -11  -9   5   10.09    1.96
  11   5   9    4.29    7.84
  11   7   9    1.19    1.45
  11   9   7    0.15    1.56
  11   7   9    4.10    9.48
 -11  -7   9   -0.32    1.14
  11   9   7    4.55   10.27
  -9  -7  11   -1.00    0.96
   9   7  11   -0.40    9.22
 -11  -9   7   -0.43    1.68
   9   7  11   -0.22    1.54
  11   9   9    5.03    1.80
   9   9  11    0.66    1.80
   9   9  11   -4.40   10.24
 -11  -9   9    3.54    1.77
  11   9   9   13.18   10.21
 -11 -11 -11   -0.42    1.66
  11   9 -11   -3.71    9.98
 -11  -9 -11   -0.61    1.58
 -11 -11  -9    2.55    1.74
  -9 -11 -11    1.40    1.50
  11   7 -11   -0.88    4.08
 -11 -11  -7   -0.35    1.68
 -11  -7 -11    0.28    1.39
 -11  -5 -11    2.53    1.41
 -11 -11  -5    2.91    1.81
 -11  -3 -11    8.64    1.81
 -11  -1 -11   -0.37    8.77
 -11  -1 -11    2.38    1.67
  11  -1  11    5.69    1.52
  11  -1  11    7.09    3.64
 -11   1  11    3.31    4.01
 -11   1 -11    1.36    1.46
  11  -1 -11    1.55    0.64
 -11   1 -11    5.90    8.42
  11   1  11    3.19    1.39
  11   3  11    8.14    1.75
  11   3  11    5.52    6.47
  11   5  11    2.22    1.49
  11   5  11    1.30    7.99
 -11  -7  11   -0.68    0.91
  11   7  11    1.50    1.51
  11   9  11    1.56    1.77
  11  11   9   11.67   11.28
 -11  -9  11    1.98    1.53
  11   9  11   -1.37   10.23
  11  11  11    0.50   11.12
  12   0   0   94.77   11.42
   0   0  12  128.73   11.46
   0   0  12   98.77   12.16
 -12   0   0   78.78   13.35
   0   0 -12   84.86   11.34
  12   0   0  124.35   12.21
   2  -2  12   16.68    2.20
  -2   2  12    7.58    5.07
  -2   0  12   30.04    2.71
  12   0   2   17.07    2.53
   0   2  12   21.66    6.12
 -12  -2   0    8.85    6.74
   0   2 -12   12.95    6.46
   0  -2  12   20.03    2.47
   2   0  12   24.29    2.59
   0  -2 -12   18.99    2.42
   2   0  12   15.38    4.33
 -12  -2   0   19.17    2.67
   0   2  12   28.59    2.81
   2   0 -12   17.32    2.38
 -12   0  -2   15.95    2.70
  -2   0 -12   14.42    2.44
  12   2   0   18.86    2.53
  -2   0  12   14.83    3.50
 -12   0   2   12.09    6.15
 -12   0  -2   12.57    6.77
  12   0   2   16.67    3.79
  12   2   0   22.95    4.95
  12   2   2   23.27    5.56
  -2  -2  12   18.13    2.23
   2  -2 -12   17.09    2.17
   2   2  12   21.41    2.50
  12   2   2   15.37    2.36
  -2   2 -12   16.60    6.92
 -12  -2   2    9.77    6.62
   2   2  12   17.84    5.79
 -12  -2   2   15.30    2.51
 -12  -4  -4   43.01    4.76
  12   4  -4   36.52    7.08
  12   4  -4   37.95    4.60
  -4  -4 -12   38.58    4.65
   2  -4  12   15.97    2.42
  -4  -2 -12   19.05    2.45
   4  -2  12   22.04    2.53
 -12  -2  -4   18.72    2.57
   2   4 -12   11.11    4.82
  12   2  -4   17.04    3.56
  12   2  -4   18.89    2.39
  -4   2  12   12.41    4.85
 -12   0  -4    3.94    6.81
   4   0 -12    1.44    0.69
 -12   0   4    4.26    5.39
   0  -4  12    2.14    0.90
  12   4   0   -0.21    5.55
 -12  -4   0    1.81    1.20
  12   0  -4    2.55    0.94
  12   0   4    2.50    1.16
  12   0   4    5.13    3.28
   4   0  12    2.99    1.18
   0  -4 -12    1.65    0.94
  -4   0  12    1.98    1.46
   4   0  12   -2.33    3.64
   0   4 -12    2.29    4.02
 -12   0  -4    1.13    1.39
  12   4   0    1.96    1.08
  -2  -4  12   17.85    2.42
   4  -2 -12   17.97    2.35
  12   2   4   22.30    2.65
 -12  -2   4   14.38    2.65
 -12  -2   4   12.05    6.32
   2  -4 -12   19.15    2.48
  -2   4 -12   -1.18    4.86
 -12  -4   2   18.25    2.62
   2   4  12   29.24    2.99
  12   4   2   24.90    7.11
   4   2  12   17.13    5.78
  12   2   4   10.35    5.93
   4   2  12   26.50    2.73
  12   4   2   20.65    2.61
   2   4  12   26.30    7.28
  -4  -4  12   32.20    4.16
   4   4  12   29.00    8.44
   4   4  12   48.64    4.60
   4  -4 -12   36.36    4.27
  12   4   4   36.99    8.14
  12   4   4   38.35    4.44
 -12  -4   4   37.25    4.38
 -12  -6  -6    6.50    1.65
  12   6  -6    0.75    7.30
  -6  -6 -12    5.38    1.52
  -6  -4 -12    0.79    1.13
  12   4  -6    0.92    0.93
  12   6  -4    1.45    1.14
 -12  -6  -4    1.53    1.34
  -4  -6 -12    1.87    1.16
  12   4  -6    5.42    4.05
  12   6  -2   -2.03    8.60
  12   6  -2    2.71    1.15
 -12  -2  -6    1.80    1.19
  -6  -2 -12    1.55    1.13
   6  -2  12    1.55    1.18
 -12  -2  -6   -2.62    7.74
  12   2  -6    1.21    0.85
 -12  -6   0   16.95    2.18
  -6   0 -12   11.94    2.15
   0  -6 -12   15.77    1.98
  12   6   0   12.50    2.00
 -12   0  -6    7.78    7.81
 -12   0  -6   14.84    2.32
  12   6   0   18.51    9.33
   6   0  12   14.07    2.05
  12   0  -6    9.79    1.78
  -6   0 -12    4.10    7.70
  12   0   6   11.88    2.00
  12   0   6   11.04    4.02
 -12   0   6   13.19    5.95
  12   2   6   -3.55    5.66
  12   6   2    1.56    1.21
   6   2  12    8.03    5.06
  12   6   2    4.44    9.07
 -12  -6   2    3.97    1.33
  12   2   6    0.82    1.20
   6  -2 -12    1.84    0.61
  12   6   4    1.65    1.26
   6   4  12    0.06    1.37
 -12  -4   6    1.87    1.05
  12   4   6   -4.79    5.85
   4   6  12    2.55    1.77
 -12  -6   4    1.74    1.25
  12   4   6    2.71    1.26
   4   6  12    0.98    8.72
   6   4  12   -8.73    7.78
  12   6   6   -2.34    9.04
  12   6   6    4.18    1.47
   6   6  12   -3.14    8.58
   6   6  12    9.78    1.86
 -12  -6   6    3.93    1.38
 -12  -8  -8    1.48    1.57
  -8  -8 -12    2.48    1.49
  12   8  -6    1.88   10.13
  12   6  -8   -1.16    5.38
 -12  -6  -8    5.38    1.60
 -12  -8  -6    4.63    1.70
  -8  -6 -12    5.79    1.52
  -6  -8 -12    6.63    1.59
  -4  -8 -12    3.72    1.46
 -12  -4  -8    3.79    1.48
  -8  -4 -12    6.05    1.46
  12   4  -8    0.91    2.71
  12   8  -4    2.00   10.37
 -12  -8  -4    5.18    1.67
  12   2  -8    2.56    0.88
   8  -2  12    2.73    1.35
  -8  -2 -12    2.91    1.25
 -12  -2  -8   -7.37    7.95
 -12  -8  -2    2.53    1.58
 -12  -2  -8    3.59    1.31
  12   8  -2    3.74   10.56
  12   8   0    4.68   10.45
 -12   0  -8    6.99    1.98
  -8   0 -12    8.15    1.85
 -12   0   8    8.82    5.47
  12   0   8    9.76    4.05
 -12   0  -8   15.23    8.16
  12   0  -8    7.58    1.28
  12   0   8    6.58    1.66
   8   0  12    7.43    1.65
 -12  -8   0    9.69    1.90
   8   0  12    3.90    4.09
  -8   0 -12    5.50    8.54
  -8   2 -12    6.45    7.93
   8  -2 -12   -0.44    0.52
  12   8   2    0.19    1.37
  12   2   8   -6.58    5.35
  12   8   2    6.90   10.38
 -12  -8   2    3.21    1.62
  12   2   8    2.24    1.28
 -12  -4   8    3.36    1.22
  12   4   8    4.24    6.34
  12   8   4   -0.87    9.87
 -12  -8   4    6.10    1.70
  12   8   4    7.03    1.63
  12   4   8    3.89    1.48
  12   6   8    2.19    1.44
 -12  -6   8    3.08    1.21
 -12  -8   6    3.77    1.65
  12   6   8    0.77    8.93
  12   8   6    2.96    1.52
  -8  -8  12    0.24    1.44
  12   8   8    7.49   10.45
  12   8   8    4.20    1.65
 -12  -8   8    1.57    1.49
 -10 -10 -12    0.32    1.59
 -12 -10 -10   -0.16    1.64
 -12  -8 -10    0.90    1.52
 -10  -8 -12    1.01    1.44
  12   8 -10    4.03    8.20
 -12 -10  -8   -0.25    1.65
  -8 -10 -12    0.08    1.55
  10   8 -12    3.46    6.96
 -12 -10  -6    3.32    1.68
  12   6 -10   -1.74    3.44
 -12  -6 -10   -0.14    1.40
 -10  -6 -12   -0.13    1.34
 -12  -4 -10    4.24    1.51
 -10  -4 -12    3.15    1.44
 -10  -2 -12    4.43    1.36
 -12  -2 -10    1.29    1.36
  12  -2  10    2.39    1.35
 -12 -10  -2    4.34    1.86
 -10   0 -12    0.92    1.55
  12   0  10    0.50    1.26
  12   0 -10    0.02    0.67
  12   0  10    5.35    4.02
 -12 -10   0    0.78    1.76
 -12   0 -10   -0.37    8.42
 -10   0 -12    7.04    8.64
 -12   0 -10   -0.99    1.67
 -12   0  10    0.49    4.68
  12   2  10    1.37    5.63
 -10   2 -12   11.82    8.50
  12   2  10    5.26    1.50
 -12 -10   2    5.99    2.03
 -12   2 -10    7.22    7.96
  10   4  12    3.01    1.52
  10   4  12    0.50    6.25
  12  10   4    2.51   11.51
  12   4  10    0.27    6.33
 -12 -10   4    0.87    1.91
  12   4  10    3.05    1.45
  12  10   6   -6.94   11.27
  12   6  10    0.57    1.43
 -12  -6  10   -1.44    1.17
  12  10   6    1.53    1.60
  12   6  10    9.37    8.51
  10   6  12   -1.26    1.52
 -12 -10   6    0.26    1.87
  10   6  12    1.14    9.03
  12   8  10   -2.37    1.61
 -12  -8  10    0.05    1.29
  10   8  12   -3.00    1.78
 -10  -8  12   -0.18    1.04
  12  10   8   -1.75    1.70
  12   8  10   11.55   10.43
 -12 -10   8    0.41    1.86
  10   8  12    5.16   10.00
  12  10   8    0.98   11.20
  12  10  10   -1.95   11.12
  12  10  10    1.75    1.83
 -12 -10  10   -2.04    1.85
  10  10  12    0.47   10.72
 -12 -12 -12    0.09    1.77
  12  10 -12    6.16   11.43
 -12 -10 -12    2.04    1.67
 -12 -12 -10    1.25    1.82
 -12  -8 -12   -1.51    1.57
 -12 -12  -8   -2.10    1.75
  12   8 -12   -0.76    5.28
 -12  -6 -12    1.40    1.45
 -12  -4 -12    1.46    1.46
 -12  -2 -12    0.77    1.33
 -12   2  12    3.01    3.32
  12  -2  12    2.00    1.36
  12   0  12    2.06    1.44
  12   0  12   -3.55    3.90
 -12   0 -12   -0.40    8.85
 -12   0 -12    2.64    1.76
  12  -2 -12    0.62    0.71
 -12   2 -12   -1.19    8.77
  12   2  12   -0.07    1.45
  12   2  12   -4.00    5.82
  12   4  12  -10.59    6.41
  12   4  12    0.14    1.48
  12   6  12    0.15    1.58
  12   6  12    5.63    8.32
  12   8  12   14.36   10.76
  12   8  12    0.97    1.68
  12  12   8   12.56   10.40
  12  10  12   -1.93    1.87
  12  10  12    8.73   11.30
  12  12  10  -11.76   11.13
  12  12  12    4.72   10.88
  13  -1   1   26.81    4.02
 -13  -1  -1   18.31    7.91
   1  -1  13   42.02    4.05
  -1  -1 -13   29.02    3.93
  -1   1  13   28.68    5.59
 -13  -1  -1   31.07    4.26
 -13   1   1   -4.41    5.68
  -1   1  13   53.45    4.31
   1  -1  13   23.81    4.58
  13   1   1   34.40    3.90
  -1  -1  13   42.18    3.88
   1   1  13   23.32    5.40
 -13   1  -1    1.65    6.38
   1   1  13   45.62    3.99
  13  -1  -1   24.26    3.84
 -13  -1   1   20.27    7.69
  13   1   1   33.03    5.37
  -1   1 -13   25.71    3.84
 -13  -1   1   25.20    3.99
   1  -1 -13   28.64    3.71
  -3  -3 -13    1.24    1.01
   3  -3  13    0.65    1.12
  13   3  -3    3.88    1.07
  -3   3  13   -2.11    5.32
  -1   3  13    2.25    5.83
 -13  -1  -3    2.62    1.51
  -3  -1 -13    1.94    1.01
  -3   1  13    0.37    3.30
  -1  -3 -13    2.48    0.98
 -13   1   3   -0.36    4.20
   3  -1  13    0.91    2.78
  13  -1   3    2.90    1.18
   1  -3  13    2.18    1.10
   3  -1  13    4.39    1.20
 -13  -1  -3   -3.10    7.16
 -13  -3  -1    1.10    1.26
   1   3 -13   -0.19    6.10
  13   1  -3    2.05    1.03
  13   3   1    5.62    6.19
   3   1  13    1.52    4.49
  -3   1 -13    2.13    1.19
  -1   3 -13   -3.32    6.58
 -13  -3   1   -0.21    1.19
   1   3  13    4.28    1.66
   1   3  13    6.55    6.11
   3  -1 -13    1.43    0.70
  13  -1  -3    1.66    1.07
  13   1   3    3.86    1.19
 -13   1  -3    6.17    5.72
  -1  -3  13    1.47    0.97
   1  -3 -13    2.33    0.90
 -13  -1   3   -3.49    6.31
  -3   1 -13   -0.86    7.33
  13   3   1    0.25    1.11
  13   1   3    6.06    3.96
   3   1  13    2.42    1.28
  13   3   3    6.91    6.53
   3   3  13    5.63    1.55
 -13  -3   3    3.03    1.52
  13   3   3    5.34    1.31
  -3  -3  13    4.04    0.99
   3   3  13    8.43    6.50
  -3   3 -13    5.05    6.81
   3  -3 -13    3.69    0.95
  -5  -5 -13    4.26    1.35
  13   5  -5    5.11    1.29
   5   5 -13    2.42    3.73
 -13  -5  -5    5.60    1.57
  13   5  -3    2.55    1.13
   3   5 -13    3.50    4.18
  13   5  -3   -1.38    6.19
   5  -3  13    0.99    1.17
  13   3  -5    1.42    3.20
  13   3  -5    0.91    0.97
  -5   1  13   10.46    2.86
 -13  -1  -5   11.30    2.06
  13  -1   5   11.79    3.82
 -13   1   5   -2.81    4.68
 -13  -5  -1   11.30    1.92
  -1  -5 -13   12.39    1.72
  13  -1   5    9.85    1.81
  13   1  -5    8.57    1.59
   5  -1  13   10.49    1.78
   5  -1  13    9.91    3.37
   1   5 -13   -0.52    3.84
 -13  -1  -5   -3.97    7.75
  13   5   1   10.70    1.67
   5   1  13    7.02    4.96
 -13  -1   5    4.29    6.44
   5  -1 -13    6.53    1.17
  13  -1  -5    8.95    1.55
  -1  -5  13    8.16    1.47
 -13  -5   1   12.33    1.81
  13   5   1    1.21    7.71
  13   1   5    8.12    1.66
 -13   1  -5   -2.18    7.11
  13   1   5   11.21    4.47
   5   1  13   13.48    1.80
   1  -5 -13   11.61    1.62
   3  -5 -13    1.33    1.00
  13   5   3    4.69    7.62
   3   5  13    3.27    1.75
  -3  -5  13    0.93    0.82
 -13  -5   3    1.83    1.26
 -13  -3   5    1.98    1.39
   3   5  13   -1.81    7.48
   5   3  13   -2.48    6.39
  13   3   5    4.04    1.30
  -5   3 -13   -1.80    7.48
   5  -3 -13    1.84    0.77
  13   5   3    0.06    1.20
   5   5  13    6.28    1.78
 -13  -5   5    5.39    1.39
   5   5  13   10.08    7.99
  13   5   5   12.26    7.67
  -5  -5  13    2.82    0.71
  13   5   5    3.07    1.38
 -13  -7  -7    4.26    1.73
  13   7  -7    1.09    7.99
  -7  -7 -13    6.79    1.62
 -13  -5  -7    4.90    1.63
  -7  -5 -13    6.69    1.53
 -13  -7  -5    6.70    1.74
  13   7  -5    3.46    9.62
  13   5  -7    3.38    5.01
  13   3  -7    0.64    0.88
  13   7  -3   -6.87    9.83
  13   7  -3   -0.11    1.30
 -13  -3  -7   -0.31    1.31
   7  -3  13   -0.81    1.25
  -7  -3 -13    0.60    1.17
 -13  -1  -7   11.15    2.29
 -13  -7  -1   16.49    2.25
 -13  -1  -7   16.53    8.52
  -7  -1 -13    9.12    1.94
 -13   1   7    4.29    5.06
   7  -1  13   12.21    2.04
  13  -1   7    9.97    1.97
  13  -1   7   16.45    4.13
   7  -1  13   13.11    3.51
  13   1  -7   10.96    1.70
  -1  -7 -13   12.46    1.95
   7   1  13    9.36    5.20
 -13   1  -7   11.72    8.24
  -7   1 -13   10.58    2.16
  13   7   1   17.21   10.42
  13  -1  -7    8.68    1.77
 -13  -1   7    3.18    6.13
  13   7   1   15.78    2.09
  13   1   7   11.71    2.02
 -13  -7   1   15.69    2.26
   7   1  13   12.83    2.07
  -7   1 -13   23.70    8.82
  13   1   7    6.01    4.70
   7   3  13    0.20    1.40
   7  -3 -13    0.75    0.70
  13   3   7   -0.83    6.66
  13   7   3   -1.06    1.27
  13   7   3   -1.25    9.77
   7   3  13    1.09    5.41
 -13  -7   3    0.13    1.45
  13   3   7   -2.36    1.29
   7   5  13    9.09    8.51
  13   7   5    7.73    1.66
   7   5  13    6.71    1.84
 -13  -5   7    4.55    1.48
  13   5   7    7.36    7.35
 -13  -7   5    9.36    1.82
  13   7   5    2.12    9.93
  13   5   7    7.28    1.65
  13   7   7   -3.44   10.00
  -7  -7  13    3.64    1.29
  13   7   7    4.75    1.62
 -13  -7   7    8.84    1.70
   7   7  13    6.50    2.04
   7   7  13   -8.87    9.15
  13   9  -9    0.38   11.08
 -13  -9  -9    2.39    1.60
  -9  -9 -13    0.82    1.51
  13   7  -9   -0.87    5.57
 -13  -7  -9    1.39    1.52
 -13  -9  -7    0.80    1.63
  -9  -7 -13    1.63    1.40
  13   9  -7    5.15   11.64
  -7  -9 -13    2.38    1.49
 -13  -5  -9    2.85    1.47
  -9  -5 -13    1.51    1.31
 -13  -9  -5   -0.48    1.62
  -5  -9 -13    2.17    1.42
  -9  -3 -13   -0.12    1.26
 -13  -3  -9    1.28    1.36
   9  -3  13    0.25    1.26
 -13  -9  -3   -0.32    1.64
  13   9  -3    8.00   11.70
  13   3  -9    0.59    0.89
 -13  -1  -9    8.23    8.49
 -13  -1  -9    0.08    1.62
  -9  -1 -13    0.99    1.42
  13  -1   9    2.21    1.34
   9  -1  13    1.06    1.36
   9  -1  13   -0.13    3.35
  13  -1   9    7.53    3.90
 -13  -9  -1    1.93    1.69
 -13   1   9   -2.63    5.52
  13   9  -1    4.77   11.69
  13   1  -9    1.69    0.83
  -9   1 -13  -14.46    8.68
 -13  -9   1    0.96    1.74
 -13   1  -9    5.62    8.22
  -9   1 -13    0.86    1.50
  13  -1  -9    1.40    0.90
  13   1   9   -0.25    1.35
  13   9   1  -12.94   11.64
   9   1  13    0.96    1.38
  13   1   9    2.57    4.44
   9   1  13   -3.05    4.78
  13   3   9   10.86    6.96
  13   9   3    0.70    1.48
  13   9   3    2.87   11.16
 -13  -9   3    1.66    1.72
  13   3   9    1.03    1.33
   9   3  13    0.90    5.61
  -9   3 -13   -7.55    8.03
   9   3  13   -0.27    1.44
  13   5   9    0.75    1.34
  13   9   5   -1.91   10.91
  13   5   9   -4.62    6.53
 -13  -9   5    0.84    1.74
 -13  -5   9    1.26    1.22
   9   5  13    3.96    7.75
  13   9   5    1.73    1.55
  13   7   9   -0.14    1.50
 -13  -7   9    1.74    1.29
  13   9   7    1.42    1.64
 -13  -9   7    2.38    1.67
   7   9  13   -5.15    9.78
  13   9   7    9.04   10.99
  13   7   9   -2.52   10.06
  13   9   9   -3.32   10.98
  13   9   9    1.10    1.70
 -13  -9   9    2.64    1.61
 -13 -11 -11   -0.17    1.70
 -11 -11 -13   -2.25    1.73
  13  11 -11    9.23   13.81
 -11  -9 -13    1.08    1.57
  13  11  -9  -13.19   14.83
  13   9 -11   -1.29    8.22
  11   9 -13    0.17    7.00
 -13  -9 -11   -0.16    1.63
 -13 -11  -9    0.26    1.81
  -9 -11 -13    0.90    1.63
 -13  -7 -11   -0.59    1.54
 -11  -7 -13    0.14    1.46
  13   7 -11   -1.94    3.46
 -13 -11  -7   -0.98    1.80
 -13  -5 -11    1.88    1.46
 -11  -5 -13   -1.48    1.41
 -13  -3 -11   -0.13    1.39
 -11  -3 -13    0.64    1.37
 -13 -11  -3   -0.55    1.86
  13   1 -11    0.50    0.66
  13  -1  11    4.66    3.79
 -13   1  11   -0.43    5.19
  13  -1  11   -0.47    1.43
 -11  -1 -13    1.99    1.66
 -13 -11  -1    0.85    1.91
 -13  -1 -11   -2.47    1.81
 -13  -1 -11   -2.39    9.19
 -11   1 -13  -11.90    9.53
  13   1  11    2.07    1.40
  13  -1 -11   -0.02    0.76
 -13   1 -11    9.52    8.83
 -13 -11   1   -1.64    1.98
  13   1  11   -3.05    4.74
  13   3  11    0.52    6.27
 -13 -11   3    0.59    2.03
  13   3  11    1.99    1.42
  13  11   3   -0.55   12.75
  13   5  11    1.30    1.53
  13   5  11    6.83    7.21
  13  11   5    4.86   12.42
 -13 -11   5    1.67    2.06
  13  11   7   -6.36   12.03
  13   7  11    1.30    1.54
  11   7  13   -0.89    1.66
  13   7  11   -9.71    9.19
 -13 -11   7    2.04    2.09
  13  11   9   10.94   12.19
  13   9  11    2.71    1.74
  11   9  13   -0.70    1.89
  13   9  11    4.74   11.15
  11   9  13   -0.46   10.54
  11  11  13   -6.95   11.23
  13  11  11    4.62   11.85
 -13 -11 -13    1.71    1.74
  13  11 -13    5.53   11.16
 -13  -9 -13    0.48    1.60
 -13  -7 -13   -0.60    1.60
 -13  -5 -13   -0.28    1.49
 -13  -3 -13   -0.69    1.51
 -13  -1 -13   -1.33    1.80
  13  -1  13    0.14    1.55
 -13   1 -13    7.99    9.63
  13   1  13   -0.86    1.55
  13   1  13   -3.97    4.82
  13   3  13    9.69    6.45
  13   3  13   -0.51    1.49
  13   5  13    0.77    1.58
  13   5  13   -9.19    6.75
  13   7  13   -2.76    1.76
  13   7  13   14.28    9.05
  13   9  13    1.47    1.89
  13   9  13    2.76   10.78
  13  11  13  -12.21   11.97
   0   0 -14   20.14    3.24
   0   0  14   21.64    4.41
 -14  -2  -2    7.84    1.86
  -2  -2 -14    5.28    1.25
  -2   2  14    1.49    5.08
   2  -2  14    7.93    1.46
  14   2  -2    6.70    3.68
  14   2  -2    4.62    1.35
 -14   0   2   11.80    7.14
   2   0 -14   10.95    1.79
 -14  -2   0   11.36    2.32
  -2   0 -14    8.32    1.92
   0   2  14   20.71    2.45
  -2   0  14   20.95    2.36
   0  -2 -14    9.72    1.72
  14   0  -2   10.41    1.87
  14   0   2   11.82    1.95
  14   0   2   14.29    3.92
  -2   0  14   13.71    2.88
   0  -2  14   12.54    1.89
   2   0  14   11.92    1.96
   0   2  14   12.11    5.34
  -2  -2  14    6.99    1.43
   2   2  14    9.88    1.78
   2   2  14    9.73    4.67
 -14  -2   2    6.08    1.84
   2  -2 -14    6.19    1.17
  14   2   2    6.33    1.50
  -2   2 -14   -0.57    7.69
 -14  -2   2    2.55    7.23
  14   4  -4    0.80    1.12
  -4  -4 -14    2.92    1.19
   4  -4  14    2.01    1.23
  14   4  -4    6.02    4.95
  14   4  -2   -8.07    5.86
  -4  -2 -14   -0.19    1.05
 -14  -4  -2    0.99    1.34
   2  -4  14    0.14    1.12
 -14  -2  -4   -0.35    1.47
 -14  -2  -4   -5.79    8.16
  -2  -4 -14    0.23    1.05
   4  -2  14    0.74    1.19
   2   4 -14    0.58    6.34
  14   2  -4    0.57    1.01
  -4   2  14    7.85    4.72
  -2   4  14    2.04    6.39
  14   4  -2    0.10    1.11
 -14   0   4   -4.55    6.89
 -14   0  -4    1.71    7.74
 -14   0  -4    1.21    1.50
  -4   0 -14    1.60    1.35
   0  -4  14    2.24    1.09
  14   0  -4    2.84    1.09
  14   0   4    1.26    1.20
  14   0   4   -4.34    3.62
   0  -4 -14    1.56    1.02
   0   4  14    2.77    6.67
 -14  -4   0    2.33    1.40
   4   0  14    1.64    1.30
   0   4 -14    0.95    6.74
   4   2  14    0.45    1.43
  -2  -4  14    1.54    0.96
  14   4   2   -1.89    5.89
   4   2  14    0.39    4.94
 -14  -4   2    0.97    1.32
   2   4  14   -1.99    1.85
   2   4  14   -1.39    7.21
   4  -2 -14   -0.09    0.69
  14   2   4    0.46    1.23
  -2   4 -14    7.24    6.83
   2  -4 -14   -0.15    0.91
  14   2   4   -0.81    4.90
  14   4   2   -0.45    1.20
  -4   2 -14    1.27    8.19
   4   4  14    3.79    1.66
 -14  -4   4    0.74    1.46
  -4   4 -14   -5.57    6.77
  14   4   4    2.44    5.86
   4  -4 -14    1.79    0.93
  -4  -4  14    1.22    0.87
  14   4   4    0.30    1.30
   4   4  14    5.49    7.66
  14   6  -6    5.38    1.54
 -14  -6  -6    4.12    1.68
 -14  -4  -6    2.57    1.45
  14   4  -6    0.93    1.07
  14   6  -4    1.08    1.25
   4   6 -14    2.02    3.78
  14   6  -4    6.73    7.01
  -4  -6 -14    0.98    1.28
  14   4  -6    1.92    3.77
 -14  -2  -6    2.89    1.63
  14   6  -2    4.58    1.36
   6  -2  14    2.73    1.36
  -2  -6 -14    3.63    1.32
  -6   2  14    3.86    4.03
  14   2  -6    2.86    1.10
 -14   0  -6    7.66    2.04
 -14   0   6   10.51    6.91
 -14  -6   0   12.14    2.02
 -14   0  -6   14.38    8.75
  14   0  -6    7.24    1.53
  14   0   6    9.18    1.78
  14   0   6   11.00    3.76
  -6   0 -14   10.24    1.94
   6   0  14    9.33    1.83
   6   0  14   11.61    4.29
   0  -6 -14    7.44    1.64
  14   6   2    5.21    1.43
   6   2  14    1.51    5.52
 -14  -6   2    4.34    1.60
   6  -2 -14    3.43    0.77
  -6   2 -14   -2.08    8.34
  14   2   6    3.69    1.43
   2   6  14    0.65    7.87
  14   2   6    0.21    5.04
   2  -6 -14    1.82    1.19
   6   2  14    6.53    1.61
  14   6   4    1.65    1.35
   6   4  14    1.61    1.57
  14   4   6    6.76    6.16
 -14  -4   6    1.40    1.58
   4   6  14    9.58    8.36
  -4  -6  14    1.57    0.86
 -14  -6   4    1.81    1.50
  14   6   4    5.94    8.22
   6   4  14    5.85    7.15
  14   4   6    2.88    1.38
   6  -4 -14    1.62    0.89
  14   6   6    2.99    1.60
   6   6  14    7.13    2.03
 -14  -6   6    6.52    1.67
   6   6  14    6.17    8.72
  14   6   6    1.42    8.44
  14   8  -8    0.29    8.29
 -14  -8  -8    3.13    1.69
  -8  -8 -14    1.41    1.47
 -14  -6  -8    2.16    1.58
  -8  -6 -14    1.23    1.42
 -14  -8  -6    3.51    1.67
  14   8  -6   -7.47   10.83
  14   6  -8    1.09    5.49
  14   4  -8    0.12    1.04
 -14  -4  -8   -0.81    1.46
  -8  -4 -14    0.24    1.28
  -4  -8 -14    1.57    1.32
 -14  -2  -8    2.01    1.59
  -8  -2 -14    1.96    1.28
  14   8  -2    1.91    1.43
 -14  -8  -2    1.70    1.63
   8  -2  14    0.25    1.35
  -8   2  14    4.84    2.61
  -2  -8 -14   -0.51    1.24
  14   2  -8   -0.14    0.95
  14   8   0    6.37    1.61
 -14   0  -8    4.99    1.86
 -14  -8   0    5.65    1.85
  14   0   8    5.60    1.57
  14   0  -8    4.58    1.19
  14   0   8    3.41    3.52
 -14   0   8    3.68    6.36
 -14   0  -8   -0.38    8.47
   8   0  14    3.39    1.61
   8   0  14    1.60    4.11
   8   2  14    5.21    5.71
 -14  -8   2    1.05    1.65
  14   8   2    3.34    1.48
  14   8   2    7.37   10.93
  14   2   8   -0.45    1.37
  14   2   8    1.29    5.21
   8   2  14    1.56    1.43
   8   4  14   -0.88    1.54
  14   4   8   14.12    6.89
  14   8   4    0.14    1.40
  14   8   4    5.09   11.00
   8   4  14   -0.24    5.83
 -14  -8   4    1.16    1.67
  14   4   8    0.40    1.37
 -14  -6   8    1.13    1.37
  14   6   8    4.04    1.56
   6   8  14   10.07    9.52
  14   8   6   -6.04   10.81
  14   8   6    3.51    1.53
 -14  -8   6   -0.75    1.68
  14   6   8   -6.02    7.77
   8   6  14    2.99    1.80
   8   6  14    9.23    9.01
 -14  -8   8   -0.62    1.54
   8   8  14   -3.35    9.65
   8   8  14   -0.63    1.98
  14   8   8   -1.27    1.59
  14   8   8   -1.80   10.51
 -14 -10 -10    1.44    1.72
 -10 -10 -14   -1.66    1.62
  14  10 -10   13.00   12.14
  10  10 -14   -1.90    9.92
  14   8 -10    1.70    6.84
 -14  -8 -10    0.39    1.61
 -10  -8 -14   -0.15    1.53
 -14 -10  -8    0.94    1.84
  -8 -10 -14    0.08    1.52
 -14  -6 -10   -2.20    1.53
 -10  -6 -14    0.07    1.39
 -14 -10  -6    0.26    1.78
  -6 -10 -14    2.56    1.41
  14  10  -6   -7.26   13.16
 -14  -4 -10    0.62    1.47
 -10  -4 -14   -0.65    1.35
 -14 -10  -4    2.19    1.76
 -10  -2 -14   -0.69    1.34
  14   2 -10    0.68    0.84
  10  -2  14    0.27    1.40
 -14  -2 -10    1.34    1.72
 -14 -10  -2    1.06    1.82
 -14   0 -10   -1.78    1.69
 -10   0 -14   11.72    9.59
  14  10   0    2.67   13.06
 -10   0 -14    0.34    1.68
  14   0  10    0.40    1.36
  14   0  10   -1.17    3.68
 -14 -10   0    0.63    1.81
 -14   0  10    5.00    6.03
  10   0  14   -0.80    4.06
 -14   0 -10    0.40    8.96
  14   0 -10   -0.42    0.85
  10   0  14   -0.14    1.41
 -10   2 -14   -2.40    9.19
  14   2  10    0.68    1.41
  14   2  10   -1.33    5.34
  10   2  14   -0.42    1.52
  10   2  14  -10.90    5.91
  10   4  14    2.17    1.56
  14   4  10   -2.84    6.86
  10   4  14   -4.81    6.54
  14  10   4   -0.68    1.60
 -14 -10   4   -0.09    1.92
  14   4  10   -1.47    1.46
  14   6  10   -0.15    1.49
  10   6  14   -0.32    1.63
  14  10   6    0.55    1.69
  14   6  10   -3.81    7.13
 -14 -10   6   -1.22    2.00
  10   6  14   10.75    8.77
  14  10   6   12.38   11.81
  14   8  10   -0.08    1.59
  10   8  14    2.18   10.41
  14  10   8   -2.01    1.85
  10   8  14   -1.92    1.94
   8  10  14    6.88   10.52
  14  10   8    5.60   12.12
 -14 -10   8   -1.39    1.87
  14   8  10   22.04   10.42
  14  10  10    1.75    1.79
  14  10  10    1.01   11.71
 -14 -12 -12    1.98    1.82
 -12 -12 -14   -2.52    1.73
  14  12 -10   -8.05   15.17
 -14 -10 -12   -0.67    1.70
 -12 -10 -14    0.89    1.62
 -14 -12 -10    1.74    1.81
  14  12  -8    3.94   15.03
 -14  -8 -12   -1.81    1.66
 -12  -8 -14    0.53    1.54
 -14 -12  -8   -2.25    1.99
  14  12  -6  -11.32   15.56
 -14  -6 -12   -0.67    1.53
 -12  -6 -14   -1.15    1.52
 -12  -4 -14   -0.41    1.48
 -14  -4 -12   -1.28    1.51
 -14 -12  -4    0.49    1.93
 -14  -2 -12   -1.72    1.82
 -12  -2 -14   -0.23    1.61
  12  -2  14   -0.85    1.44
 -14 -12  -2   -1.73    2.07
  14   0 -12    0.27    0.69
 -14   0 -12   -5.47    9.66
  14  12   0   -3.14   13.49
 -14   0 -12    1.56    1.69
 -12   0 -14    0.09    1.70
 -12   0 -14   -4.25    9.87
  14   0  12   -3.94    3.85
  12   0  14   -2.06    3.85
  14   0  12    0.07    1.51
  12   0  14    0.29    1.59
 -14 -12   0    0.10    2.09
  14  -2 -12    0.56    0.90
 -14 -12   2   -2.70    2.13
  14   2  12    0.64    1.52
  14  12   4   -4.72   13.05
  14   4  12    6.95    7.66
 -14 -12   4    0.77    2.19
  14   4  12    0.07    1.53
  14   6  12   -1.63    1.55
  14   6  12    0.32    7.74
  14  12   6    8.61   13.10
 -14 -12   6    1.34    2.32
  14   8  12   -0.33    1.64
  14  12   8   -1.12   12.87
  14   8  12   -4.55    9.84
  14  10  12   -7.50   12.04
  12  10  14    3.43    1.93
  14  12  12   11.77   12.31
  12  12  14   14.50   10.66
 -14 -10 -14    1.67    1.70
 -14  -8 -14   -0.24    1.56
 -14  -6 -14    2.49    1.65
 -14  -4 -14    0.94    1.56
 -14  -2 -14   -0.27    1.88
 -14   0 -14    1.14    1.74
 -14   0 -14   -5.78   10.22
  14   2  14    0.30    1.54
  14   4  14    8.38    6.74
  14   4  14   -1.25    1.62
  14   6  14    3.11    1.76
  14   6  14   -1.72    6.86
  14   8  14   -0.35    1.83
  14   8  14   -2.57    8.66
  14  10  14   -6.45   10.81
  -1   1  15    8.83    4.26
 -15  -1  -1    9.30    2.03
  -1   1  15   13.32    2.33
  15  -1   1    8.79    1.66
   1  -1  15    8.57    3.05
  15   1  -1    7.05    1.58
  -1  -1 -15    5.83    1.44
 -15   1   1   -2.32    6.35
 -15  -1  -1    6.32    7.95
   1  -1  15   10.35    1.75
   1   1  15    1.75    4.60
  -1  -1  15   13.61    1.84
   1   1  15   10.10    1.93
   1  -1 -15    5.99    1.31
  15  -1  -1    7.03    1.60
  15   1   1    7.49    1.64
  15   1   1   -3.00    3.87
 -15   1  -1    9.23    7.00
 -15  -1   1    0.63    7.74
  -3   3  15    2.14    5.93
 -15  -3  -3    1.88    1.40
  -3  -3 -15    0.63    1.14
   3  -3  15    1.77    1.27
  15   3  -3    4.85    4.14
  15   3  -3    1.22    1.16
 -15  -3  -1    2.32    1.59
  -1  -3 -15    0.30    1.03
  15  -1   3    0.36    1.25
   3  -1  15   -0.11    3.06
 -15   1   3   -2.48    6.57
  15   1  -3    1.70    1.15
   1  -3  15    1.54    1.24
 -15  -1  -3    3.13    1.70
   3  -1  15    1.59    1.37
  15   3  -1    1.99    1.23
  -3  -1 -15    0.42    1.10
  15   3  -1    1.62    4.59
  -3   1  15    1.09    3.36
  -1   3  15   -1.36    6.34
   3   1  15    2.06    4.59
   3   1  15    0.58    1.49
   1   3  15    2.56    2.01
 -15  -1   3   -3.86    7.70
  -3   1 -15    4.59    1.40
 -15  -3   1    4.02    1.75
   3  -1 -15    0.70    0.82
  -1   3 -15   -5.47    8.04
  15  -1  -3    0.47    1.18
   1  -3 -15    1.53    0.97
  15   1   3   -1.65    1.26
  15   1   3   -7.37    4.09
   1   3  15   -2.64    6.40
  -1  -3  15    0.34    1.15
  -3  -3  15    3.34    1.19
 -15  -3   3   -0.95    1.73
   3   3  15    1.14    1.71
   3   3  15   -1.95    6.21
   3  -3 -15    0.29    0.84
  -3   3 -15    2.89    8.10
  15   3   3    0.54    1.27
  15   3   3    6.68    5.90
  15   5  -5   -0.37    1.34
  -5  -5 -15    0.75    1.25
  15   5  -5   -1.96    6.05
  15   5  -3    1.73    6.53
  15   5  -3    0.66    1.20
 -15  -3  -5   -0.60    1.44
 -15  -5  -3   -0.48    1.47
  -5  -3 -15   -0.05    1.21
  15   3  -5   -0.90    3.66
   5  -3  15   -1.71    1.31
  -3  -5 -15   -0.38    1.18
  -5   3  15    8.50    5.43
   3   5 -15   -1.32    6.57
  15   3  -5    0.38    1.13
  15   5  -1    0.63    1.24
 -15  -1  -5    1.58    1.78
 -15  -1  -5    1.47    8.31
   1  -5  15    0.77    1.17
  15  -1   5    1.13    1.30
   5  -1  15    3.18    3.22
  -1  -5 -15    1.55    1.14
 -15   1   5    0.52    6.60
  15   1  -5    0.46    1.08
  -5   1  15    1.20    2.21
  15   5  -1   -0.80    6.88
   5  -1  15    0.67    1.39
  -5  -1 -15    2.38    1.22
   1   5 -15   -4.60    7.28
  -1   5  15   -6.04    7.33
   1   5  15   16.91    7.70
  -5   1 -15    1.06    1.44
 -15  -5   1    1.24    1.48
  -5   1 -15    5.44    8.98
  15  -1  -5    0.74    1.13
  -1  -5  15    1.46    1.12
  -1   5 -15   -3.78    6.88
  15   1   5    2.90    1.37
 -15  -1   5   -1.66    7.29
   1  -5 -15    1.75    1.09
  15   1   5    3.53    4.25
   5   1  15    2.17    1.46
   5   1  15   -1.33    4.96
   5  -1 -15    1.81    0.86
 -15   1  -5   -6.72    8.17
   5   3  15    0.37    1.65
  15   5   3   -1.15    7.07
 -15  -5   3   -0.50    1.48
   3   5  15    0.73    1.97
   5   3  15   -4.12    5.64
   3   5  15   14.40    8.09
  -5   3 -15    7.38    8.59
   5  -3 -15    2.02    0.81
  -3  -5  15   -0.16    0.98
  15   3   5    3.43    1.31
   3  -5 -15    0.77    1.03
  15   5   3   -1.74    1.38
  15   3   5    1.47    6.06
   5   5  15   -0.67    1.83
 -15  -5   5   -0.30    1.72
   5  -5 -15    0.48    0.98
  15   5   5   -0.98    1.38
  15   7  -7   -1.03    7.33
 -15  -7  -7    1.23    1.61
  15   5  -7   -0.75    1.25
   5   7 -15    1.61    4.51
  15   7  -5    0.29    7.64
 -15  -5  -7    0.14    1.49
  -5  -7 -15    0.57    1.40
  15   5  -7    3.55    4.23
  15   3  -7    0.97    1.05
  -7   3  15   -0.51    4.83
  15   7  -3    1.60    1.38
 -15  -3  -7    2.18    1.48
  -7  -3 -15    0.29    1.25
 -15  -7  -3    3.04    1.60
  15   7  -3    7.61    8.55
   7  -3  15   -0.89    1.36
  15   7  -1    2.84    1.42
  -7  -1 -15    1.17    1.41
 -15  -7  -1    5.32    1.70
 -15  -1  -7    3.24    1.92
  15  -1   7    3.40    1.40
  15   7  -1    3.69    9.23
   7  -1  15   -2.81    3.62
 -15  -1  -7    6.92    8.71
   7  -1  15    1.74    1.48
  15   1  -7    1.74    1.10
 -15   1   7    0.52    7.03
  -1  -7 -15    1.52    1.31
 -15   1  -7    4.27    8.58
  -7   1 -15    0.85    1.46
 -15  -7   1    1.76    1.64
 -15  -1   7   -1.01    6.97
  15  -1  -7    2.24    1.16
  -7   1 -15   -4.24    9.31
  15   1   7    2.26    1.39
  15   1   7   -1.72    4.26
   7   1  15    3.47    1.55
   7   1  15   -1.50    4.85
   1  -7 -15    0.39    1.14
   7   3  15    1.92    1.61
  15   7   3   -0.20    1.36
   7   3  15   -5.08    5.53
  -7   3 -15    6.07    8.97
 -15  -7   3   -0.36    1.59
   3   7  15    3.62    8.51
   7  -3 -15    1.21    0.71
  15   7   3    0.80    9.57
  15   3   7    0.92    1.36
  15   3   7    2.51    6.03
   5   7  15    3.42    8.77
  15   7   5    3.05    1.45
   7   5  15    0.57    1.71
 -15  -5   7    0.22    1.79
  15   5   7    3.27    7.06
  -5  -7  15   -1.13    0.90
 -15  -7   5    0.07    1.59
  15   7   5   -3.62    9.55
   7   5  15    4.86    7.90
  15   5   7    0.54    1.38
  15   7   7    0.07    1.51
   7   7  15    2.19    2.01
 -15  -7   7    0.57    1.54
   7   7  15   -3.98    9.34
  15   7   7    1.16    9.16
  15   9  -9    7.32    8.20
 -15  -9  -9    0.08    1.70
  -9  -9 -15    0.53    1.54
 -15  -7  -9    0.54    1.66
  -9  -7 -15    0.42    1.48
 -15  -9  -7    0.76    1.69
  15   9  -7   -2.44   10.76
  15   7  -9   -0.92    5.52
 -15  -5  -9    0.58    1.54
  -5  -9 -15   -0.71    1.44
  15   9  -5    0.49   12.27
  15   3  -9   -0.04    1.01
 -15  -9  -3   -1.53    1.74
   9  -3  15    1.70    1.42
 -15  -3  -9    0.84    1.46
 -15   1   9    0.24    7.07
  15   9  -1    9.64   12.39
 -15  -1  -9  -11.68    9.41
  15   9  -1    0.92    1.51
 -15  -1  -9   -0.37    1.81
 -15  -9  -1    2.38    1.77
  15  -1   9    2.04    1.38
   9  -1  15    4.31    3.84
   9  -1  15    1.16    1.42
  15   1  -9    1.16    1.00
  15   9   1    2.94    1.60
  15  -1  -9    2.61    1.05
 -15  -9   1    2.72    1.78
  15   1   9    0.20    1.44
   9   1  15   -0.35    1.47
   9   3  15    1.87    1.51
   9   3  15    6.69    6.84
  15   9   3    1.24    1.55
  -9   3 -15   10.93    9.36
 -15  -9   3   -0.25    1.79
   9  -3 -15   -0.29    0.63
  15   3   9    2.07    1.43
  15   3   9   -1.79    6.36
   9   5  15   -0.65    1.64
   5   9  15    2.54    9.76
  15   9   5   -7.56   11.73
  15   5   9    7.20    6.67
  15   9   5    0.67    1.61
   9   5  15  -10.03    7.49
 -15  -9   5    2.94    1.91
  15   5   9    2.14    1.46
  15   9   7   10.51   11.52
  15   7   9   -0.90    1.50
  15   9   7   -0.08    1.64
   9   7  15   -3.71    1.92
 -15  -9   7   -0.08    1.79
  15   7   9   -4.31    8.68
   7   9  15    1.74    9.85
   9   7  15   -0.40    9.29
  15   9   9   -1.44    1.68
  15   9   9    1.92   11.15
 -15 -11 -11    0.53    1.79
  15  11 -11   -3.87   12.31
 -11 -11 -15    0.50    1.66
  15  11  -9   -2.77   14.66
 -15  -9 -11   -0.08    1.71
 -11  -9 -15    0.39    1.60
 -15 -11  -9    0.63    1.81
  -9 -11 -15    0.49    1.65
 -11  -7 -15   -1.97    1.53
 -15  -7 -11    1.40    1.65
  15  11  -7   -7.05   15.36
 -15 -11  -7    3.59    1.96
 -15  -5 -11    0.52    1.55
 -11  -5 -15   -0.83    1.49
 -15 -11  -5   -0.66    1.90
  15  11  -3    1.20   14.52
 -15  -3 -11    3.52    1.75
 -11  -3 -15    0.60    1.42
 -15 -11  -3   -0.38    1.89
  15   1 -11    0.62    0.86
 -11  -1 -15    4.24    1.84
 -15  -1 -11   -1.52    1.89
  11  -1  15    2.31    4.03
  15  -1  11   -0.14    1.39
 -15 -11  -1   -1.76    2.03
  11  -1  15    0.50    1.52
  15  11   1  -10.52   13.83
  15  -1 -11    0.54    0.95
 -15 -11   1    1.69    2.01
  15   1  11   -5.44    4.60
  15   1  11    2.49    1.55
  11   1  15   -4.25    4.64
 -15   1 -11   -0.85    9.09
  11   1  15   -0.66    1.57
  11   3  15    3.23    6.14
 -15 -11   3    1.71    2.13
  15   3  11   -0.29    1.50
  11  -3 -15    0.49    0.46
  15   3  11    5.66    5.68
  11   3  15   -2.37    1.64
  15   5  11   -1.50    1.54
  11   5  15   -1.22    1.70
  15   5  11    3.64    7.32
  11   5  15   -2.58    6.77
 -15 -11   5   -2.62    2.17
  15  11   5    8.96   12.85
  15   7  11   -0.08    1.56
  11   7  15    2.35    1.87
  15  11   7    1.66    1.77
  15   7  11   12.51    7.50
 -15 -11   7    0.98    2.15
  11   7  15   11.34    8.70
  11   9  15   -0.46   10.59
  15   9  11    1.99    1.77
  11   9  15    2.52    2.02
  15  11   9   -0.43    1.77
  15  11   9    2.69   12.40
   9  11  15    4.84   10.05
  15   9  11    9.61   10.90
  15  11  11    4.23   12.48
  11  11  15   -8.41   11.09
 -15 -11 -13    2.01    1.80
 -13 -11 -15    2.54    1.74
 -15 -13 -11   -0.19    1.93
 -15  -9 -13   -1.57    1.76
 -13  -9 -15    0.32    1.66
 -15 -13  -9    1.56    1.96
 -15  -7 -13    2.43    1.66
 -13  -7 -15    1.52    1.61
 -15  -5 -13   -0.45    1.54
 -13  -5 -15    0.15    1.51
 -15 -13  -5    0.10    2.02
 -15  -3 -13    0.09    1.86
 -13  -3 -15    1.06    1.70
 -15 -13  -3    1.62    2.13
 -15  -1 -13    1.93    1.88
 -13  -1 -15   -2.08    1.94
  15  -1  13    0.22    1.58
  13  -1  15    1.58    1.56
 -13   1 -15   -4.03   10.23
 -15   1 -13    5.31    9.69
  15   1  13    5.24    4.48
  13   1  15   -6.16    4.61
  15   1  13    2.17    1.55
  13   1  15    0.99    1.57
  15   3  13    0.96    5.94
  15   3  13   -0.61    1.61
  13   3  15   -0.23    5.72
  13   3  15    0.55    1.62
  15   5  13   -1.18    1.63
  15   5  13   10.37    8.15
  15  13   5    4.36   12.34
  13   5  15   -8.06    7.17
  15   7  13    1.98    1.68
  15   7  13   -3.02    8.03
  15  13   7    3.61   12.76
  15  13   9   10.49   11.80
  15   9  13   -7.46   10.43
  15  13  11  -10.19   11.80
  15  11  13    3.52   12.13
 -15  -7 -15    1.58    1.65
 -15  -5 -15   -0.84    1.63
 -15  -3 -15   -0.19    1.93
 -15  -1 -15    0.10    1.88
 -15   1 -15   -4.64   10.13
  15   7  15    4.20    6.99
   0   0  16    4.43    1.78
 -16   0   0    4.20    7.96
   0   0 -16    3.54    1.40
  16   0   0    2.71    1.33
   0   0  16    1.77    2.95
  -2   2  16    2.45    4.49
  -2  -2 -16    3.15    1.20
  16   2  -2   -2.96    4.02
  16   2  -2    0.78    1.25
   2  -2  16    3.64    1.46
 -16  -2  -2    7.59    8.59
 -16  -2  -2    2.26    1.89
   2   0  16    1.11    1.50
 -16  -2   0    4.15    8.24
 -16  -2   0    1.93    1.69
  -2   0 -16    1.39    1.45
   0   2  16    1.88    4.38
 -16   0   2   -5.36    8.22
   0  -2 -16    0.29    1.03
 -16   0  -2   -0.73    8.60
  16   0  -2    0.79    1.22
  16   0   2    1.78    1.28
  -2   0  16    2.34    2.63
  16   2   0   -1.11    4.09
  16   2   0    0.93    1.25
   2   0  16   -0.72    3.37
   0  -2  16    1.63    1.39
 -16  -2   2    8.90    8.26
  -2  -2  16    4.03    1.62
   2   2  16    2.73    1.85
   2  -2 -16    1.61    1.02
  16   2   2    5.59    1.44
  16   2   2   -2.60    4.64
   2   2  16    2.11    5.16
  16   4  -4    1.98    1.25
  -4   4  16    3.25    6.64
 -16  -4  -4    0.57    1.53
  -4  -4 -16    1.66    1.34
   4  -4  16    1.93    1.39
  16   4  -4    1.16    4.57
  -4   2  16    6.53    4.01
 -16  -4  -2    2.37    1.60
  -4  -2 -16    0.99    1.28
  -2  -4 -16    1.93    1.20
  -2   4  16   -3.93    6.91
   2  -4  16    3.79    1.39
   4  -2  16    0.37    1.42
  16   2  -4    0.47    1.20
  16   4  -2    3.22    1.35
   0   4  16   -8.22    7.40
   0   4 -16   -1.17    8.41
 -16  -4   0   -0.48    1.47
 -16   0   4   -0.32    7.94
  -4   0 -16    0.42    1.49
   0  -4 -16   -0.18    1.08
  16   0   4    5.15    4.57
  16   0  -4    0.43    1.20
  16   0   4    0.96    1.37
   0  -4  16   -1.52    1.26
   4   0  16    0.94    3.54
  16   4   0    0.12    1.22
   4   0  16    0.33    1.52
  16   4   0    0.75    6.43
   4   2  16    2.25    1.79
   4   2  16   -1.39    6.00
 -16  -4   2    1.82    1.86
   4  -2 -16    1.36    0.85
  -2   4 -16    7.21    8.68
   2  -4 -16    2.56    1.05
  16   2   4   -0.89    1.41
  -2  -4  16    1.91    1.23
   2   4  16    3.50    7.55
  16   2   4   -7.68    5.01
  16   4   4   -2.52    6.99
  -4  -4  16    2.71    1.37
 -16  -4   4    1.04    1.95
  -4   4 -16   -6.83    8.88
   4   4  16    2.21    6.81
   4  -4 -16    2.58    1.01
   4   4  16    1.99    1.99
  16   4   4    0.32    1.41
  16   6  -6   -2.37    1.38
  -6  -6 -16   -0.64    1.37
  16   6  -4    0.31    8.06
  16   4  -6    0.16    1.20
  16   6  -4   -0.18    1.32
 -16  -4  -6   -2.24    1.57
 -16  -6  -4   -1.29    1.67
  -6  -4 -16    1.31    1.34
   6  -4  16    0.26    1.34
  -4  -6 -16    1.33    1.27
  16   4  -6   -2.40    3.93
   4   6 -16    4.21    6.95
  -6   4  16   -3.56    6.07
  16   6  -2   -1.55    1.31
  16   6  -2    3.57    7.03
 -16  -2  -6    1.10    1.83
  -6  -2 -16   -0.46    1.33
 -16  -6  -2    0.53    1.59
  -2  -6 -16    0.28    1.21
   6  -2  16    0.13    1.38
   2   6 -16    5.44    7.57
  16   2  -6    0.54    1.14
  -6   2  16   -0.92    3.19
  16   6   0    0.77    1.32
  16   6   0   -0.31    7.77
   0   6  16    5.43    8.14
 -16  -6   0    0.07    1.58
  16   0   6    0.80    4.05
  16   0  -6   -0.25    1.16
  16   0   6    0.20    1.41
 -16   0   6    7.44    8.00
 -16   0  -6   17.32    9.54
   0  -6 -16    1.83    1.21
   6   0  16   -0.14    1.45
   6   2  16   -0.82    1.62
   2   6  16   -1.69    8.29
   6   2  16   -0.22    5.58
   6  -2 -16    0.11    0.69
 -16  -6   2    0.94    1.63
  -2  -6  16   -0.75    1.14
  16   2   6    2.77    1.41
   2  -6 -16   -0.05    1.12
  16   2   6    8.00    5.11
  16   4   6    3.13    6.91
  16   6   4    0.41    1.33
   6   4  16    0.33    1.77
  -6   4 -16    9.30    8.96
 -16  -6   4    0.56    1.61
  16   6   4    9.11    7.82
   4   6  16    2.87    8.45
   6   4  16    5.72    5.89
  -4  -6  16    0.03    1.04
   6  -4 -16    0.72    0.86
   4  -6 -16   -1.35    1.07
  16   4   6    0.07    1.39
   6   6  16   -1.87    2.09
  16   6   6   -3.46    1.51
 -16  -6   6   -1.29    1.88
  16   6   6    2.23    7.55
   6   6  16    7.97    9.17
  16   8  -8    2.53    8.76
 -16  -8  -8   -0.08    1.67
  -8  -8 -16    0.14    1.44
  16   8  -6    1.64    8.50
   6   8 -16   -4.21    5.17
 -16  -6  -8    0.46    1.56
  -8  -6 -16    0.13    1.41
  -6  -8 -16    0.56    1.38
  16   6  -8   -0.47    4.67
  16   4  -8   -0.40    1.19
 -16  -4  -8   -0.44    1.57
  -8  -4 -16   -0.70    1.35
  16   8  -4    5.56    9.22
 -16  -8  -4    2.49    1.70
  -4  -8 -16   -0.87    1.39
 -16  -2  -8   -1.64    9.29
 -16  -2  -8    1.89    2.21
  -8  -2 -16   -0.49    1.30
  16   8  -2    1.38    1.46
 -16  -8  -2   -0.08    1.71
  16   8  -2    1.64   10.00
   8  -2  16   -1.18    1.48
  -2  -8 -16    0.39    1.29
  16   2  -8    0.27    1.08
 -16   0  -8   -2.04    9.38
  -8   0 -16   -0.33    1.70
  16   8   0   -0.63    1.50
 -16   0   8   -4.63    7.93
 -16  -8   0    1.57    1.75
  16   0   8   -0.65    4.03
  16   0   8    1.10    1.45
  16   0  -8   -0.05    1.13
  16   8   0   -1.31   10.73
   8   0  16   -3.73    3.67
   8   0  16   -1.36    1.49
 -16  -8   2    1.31    1.71
  16   2   8   -0.07    1.51
  16   2   8    2.51    5.10
   8   2  16   -0.30    1.59
   8   2  16    6.55    5.53
  16   4   8    0.55    6.56
   8   4  16    1.15    1.69
  16   8   4   -1.31    1.49
   8   4  16    3.42    6.48
 -16  -8   4    1.52    1.81
  16   8   4    5.24   10.53
   8  -4 -16    0.08    0.83
  16   4   8    0.49    1.44
   4   8  16   -8.38    9.60
   8   6  16    0.72    1.84
  16   6   8    1.54    1.47
  16   8   6   -0.07    1.54
 -16  -6   8   -0.91    1.94
  16   6   8  -15.04    7.66
 -16  -8   6    0.61    1.74
  16   8   6   -1.31   10.27
   8   6  16   -2.47    8.20
   6   8  16   -7.44    9.84
  16   8   8   -0.93    1.58
   8   8  16    8.14   10.14
   8   8  16   -1.68    2.16
  16   8   8    7.45    9.82
 -16 -10 -10    0.09    1.80
 -16  -8 -10   -0.82    1.72
 -16 -10  -8   -3.03    1.91
  16  10  -8    5.29   11.56
  -8 -10 -16    0.39    1.56
  16   8 -10  -12.47    5.65
 -16  -6 -10   -0.08    1.63
  -6 -10 -16   -1.60    1.53
  16  10  -6    5.86   13.28
  16  10  -4   -1.69   13.95
 -16  -4 -10    0.07    1.60
 -16 -10  -4    0.55    1.87
  16   2 -10   -0.16    1.07
  16  10  -2    6.79   13.64
 -16  -2 -10    1.14    1.99
 -16 -10  -2    2.14    1.96
  10  -2  16    1.53    1.49
 -10   0 -16   -0.53    1.71
  16  10   0   10.13   14.17
 -16 -10   0   -2.26    1.98
 -16   0 -10   -3.83    9.75
  16   0  10   -0.83    4.15
  10   0  16   -3.64    3.60
  16   0  10   -0.79    1.50
  16   0 -10   -0.24    1.03
  10   0  16   -0.07    1.52
  16  10   2   -5.01   13.75
  16  10   2   -0.78    1.68
 -10   2 -16  -16.93   10.44
 -16 -10   2    2.75    1.95
  16   2  10    2.95    1.54
  16   2  10   -0.41    5.04
  10   2  16   -2.82    5.52
  10   2  16    0.62    1.67
  16   4  10    8.58    6.80
  10   4  16    2.05    1.75
  10   4  16    5.79    6.72
  16  10   4    3.84   13.01
  16  10   4    3.38    1.69
 -16 -10   4   -2.45    2.05
  16   4  10    0.66    1.51
  16   6  10   -0.23    1.53
  16  10   6  -16.19   12.97
  10   6  16    0.44    1.81
  16   6  10   -1.18    6.96
  16  10   6   -0.56    1.66
  10   6  16   -0.33    7.57
   6  10  16    2.72    9.69
 -16 -10   6    0.28    2.01
   8  10  16    4.63   10.35
  16   8  10    1.68    1.63
  16  10   8    1.40    1.71
  10   8  16   -1.04    2.05
  16   8  10    6.49    9.23
  10   8  16    3.86    9.98
  16  10   8   -4.10   12.20
  16  10  10    2.79    1.86
  10  10  16  -13.74   10.94
  16  10  10   -5.33   11.21
 -16 -10 -12    0.09    1.84
 -12 -10 -16   -0.24    1.64
 -16 -12 -10    0.38    1.92
  16  12 -10    8.46   15.23
  16  12  -8   -2.00   16.53
 -16  -8 -12    1.07    1.69
 -12  -8 -16   -2.01    1.65
 -16 -12  -8    0.39    1.96
 -16  -6 -12    0.23    1.62
 -12  -6 -16    0.81    1.56
 -16 -12  -6    2.08    2.00
 -16  -4 -12   -0.83    1.62
 -12  -4 -16    0.36    1.50
 -16 -12  -4   -1.43    2.04
  16  12  -4   10.14   16.25
 -16  -2 -12    3.29    1.98
 -16 -12  -2   -0.63    2.11
  12  -2  16   -0.23    1.55
  16  12   0    4.53   14.96
 -16   0 -12   -4.87   10.21
  16   0  12   -6.77    4.35
  12   0  16    2.75    4.04
 -16 -12   0   -0.76    2.19
  16   0  12   -0.22    1.58
  12   0  16   -2.07    1.60
  16   0 -12    0.22    0.90
  16  -2 -12   -0.08    1.01
 -16 -12   2    0.44    2.26
  16   2  12    6.41    5.21
  16   2  12    0.23    1.52
  12   2  16   -1.02    5.10
  12   2  16    1.03    1.58
  12   4  16    0.99    1.70
  12   4  16    0.84    6.67
 -16 -12   4    2.49    2.40
  16   4  12   -1.15    1.56
  16   4  12   -3.60    6.80
  16   6  12   -1.99    1.59
  12   6  16    2.96    1.80
  12   6  16   -6.09    7.30
 -16 -12   6   -2.62    2.41
  16  12   6   -0.59   13.53
  16   6  12   11.21    7.66
  16   8  12   -3.99    1.66
  12   8  16   -2.22    2.02
  16   8  12    7.25    7.77
  16  12   8    9.21   13.71
  12   8  16   11.60    9.23
  16  12  10    1.68   12.65
  16  10  12   -0.46   10.86
  12  10  16   -5.62   10.84
 -16  -8 -14    1.64    1.78
 -14  -8 -16    0.80    1.66
 -16  -6 -14    0.95    1.70
 -14  -6 -16    0.08    1.59
 -16  -4 -14    2.02    1.86
 -14  -4 -16    3.12    1.58
 -16  -2 -14    0.91    2.02
 -14  -2 -16    2.18    2.00
 -16   0 -14   -7.40   10.53
  16   0  14    4.31    4.65
  14   0  16    1.35    4.26
  16   0  14    0.62    1.59
  14   0  16   -0.40    1.63
  14   2  16    1.85    5.17
  16   2  14   -1.34    1.61
  14   2  16    0.73    1.71
  14   4  16   -0.25    1.68
  16   4  14   -3.54    6.33
  14   4  16    8.75    6.79
  16   6  14   -0.35    8.25
  14   6  16   -1.88    7.51
  16   8  14    7.81    8.07
  14   8  16    1.70    7.87
 -16  -4 -16   -1.16    1.97
 -16  -2 -16    0.31    1.99
  16   2  16   -1.86    4.64
   1  -1  17    0.81    1.57
  -1  -1 -17    1.04    1.36
 -17  -1  -1    6.75    8.95
  17   1  -1   -0.97    1.26
  -1  -1  17    0.35    1.77
   1   1  17   -0.65    1.91
   1  -1 -17    1.56    1.30
  17   1   1   -0.95    1.36
 -17  -3  -3    1.66    1.92
  -3  -3 -17    1.82    1.28
  -3   3  17   -0.18    5.52
  17   3  -3    2.25    4.40
   3  -3  17    1.52    1.50
  17   3  -3    1.29    1.33
 -17  -3  -1    1.70    2.00
  -3  -1 -17   -0.71    1.51
  -1  -3 -17    1.26    1.13
  -1   3  17    0.40    5.57
 -17  -1  -3    5.44    8.90
  17   1  -3    0.12    1.26
  17   3  -1   -2.23    4.42
  -3   1  17    0.37    3.10
   1  -3  17    1.36    1.46
  17   3  -1    0.31    1.28
   3  -1  17   -0.75    1.56
 -17   1   3    5.41    8.46
   3   1  17    0.62    1.71
   3  -1 -17    1.07    1.24
 -17  -3   1    2.84    1.93
   1   3  17   -7.37    5.32
   1  -3 -17    1.16    1.07
  17   1   3    2.15    4.21
  17   1   3    2.42    1.38
 -17  -1   3    1.04    8.51
  17   3   1    6.04    5.11
  17   3   1    0.51    1.36
  -1  -3  17    2.01    1.52
 -17  -3   3    2.78    1.79
  -3  -3  17    2.58    1.79
   3   3  17    3.70    2.09
   3   3  17   -4.64    5.65
   3  -3 -17    1.70    1.03
  -3   3 -17   -5.29    9.89
  17   3   3    0.20    1.40
  17   3   3   10.28    5.53
  17   5  -5    0.24    1.33
 -17  -5  -5   -1.31    1.64
  -5   5  17    2.44    7.20
  -5  -5 -17   -1.10    1.36
  17   5  -5    3.29    4.85
  17   5  -3   -0.31    1.31
  -3   5  17   -3.49    7.50
 -17  -5  -3   -1.38    1.63
  -5  -3 -17   -1.28    1.35
  -5   3  17   -2.39    4.93
  -3  -5 -17    1.15    1.26
   3  -5  17   -1.18    1.41
   5  -3  17    0.74    1.48
  17   3  -5    1.46    1.25
  17   5  -1   -1.28    1.29
 -17   1   5    1.04    8.26
   1   5 -17   -1.80    8.92
 -17  -5  -1   -1.74    1.63
  -1  -5 -17   -0.70    1.16
   5  -1  17    2.69    3.66
  -1   5  17    0.88    7.90
   1  -5  17   -0.40    1.32
   5  -1  17   -0.14    1.53
  17   5  -1   13.15    7.04
   5   1  17    0.38    1.61
  17   5   1   -8.35    7.62
   1   5  17    1.27    8.00
 -17  -5   1   -1.49    1.66
  -1   5 -17   -9.12    9.23
  17  -1  -5    0.76    1.19
   1  -5 -17   -1.88    1.14
  17   1   5   10.55    4.38
  -1  -5  17    1.00    1.30
  17   1   5   -0.47    1.44
  17   5   1    0.92    1.33
   5   3  17    0.26    1.84
   5   3  17    4.62    5.68
 -17  -5   3    0.91    2.02
   5  -3 -17   -0.03    0.89
  -5   3 -17   -2.01    9.90
   3  -5 -17    0.18    1.09
  17   3   5   -1.22    1.49
   3   5  17    8.26    8.15
  17   5   5   -5.15    8.49
 -17  -5   5    1.62    2.13
   5   5  17    0.10    2.07
   5   5  17   -7.08    7.73
   5  -5 -17    0.16    1.04
  17   5   5    1.26    1.51
  -7  -7 -17    0.76    1.48
  17   7  -7    4.66    6.48
  17   7  -5   -2.76    7.98
  17   5  -7   -1.23    1.36
  17   7  -5   -0.81    1.47
 -17  -5  -7   -0.47    1.59
 -17  -7  -5   -1.15    1.73
  -7  -5 -17    0.06    1.38
  -5  -7 -17    0.66    1.33
  17   5  -7   -4.52    4.71
  17   3  -7   -0.05    1.20
  17   7  -3   -2.11    1.50
 -17  -3  -7    1.02    1.94
  -7  -3 -17   -1.25    1.42
 -17  -7  -3    3.55    1.70
  -3  -7 -17    0.25    1.32
   7  -3  17    0.14    1.52
   3   7 -17    3.03    8.23
 -17  -1  -7   -1.47    1.86
 -17  -1  -7    9.14    9.60
  17   7  -1   -1.24    1.40
  -7  -1 -17    0.39    1.58
 -17   1   7    1.30    8.12
  17   7  -1  -12.17    8.53
 -17  -7  -1   -1.15    1.76
   7  -1  17    2.75    3.73
  -1  -7 -17    0.24    1.25
  17   1  -7    0.05    1.16
   7  -1  17    0.58    1.48
  17   7   1    0.28    1.42
 -17  -7   1    1.30    1.73
  17  -1  -7   -0.11    1.19
  17   1   7    0.32    4.06
  17   1   7   -0.70    1.42
   1  -7 -17   -0.52    1.19
   7   1  17    6.50    4.63
   1   7  17   -5.06    9.10
   7   1  17   -1.39    1.64
   7   3  17   -0.42    1.70
   7   3  17    6.92    6.90
  -7   3 -17   -2.54   10.11
 -17  -7   3   -1.20    1.78
   7  -3 -17    0.17    0.74
   3   7  17   -1.51    9.09
  17   3   7   -0.21    1.49
  17   5   7    4.28    7.40
  17   7   5   -0.15    1.47
   7   5  17   -0.74    1.94
 -17  -7   5   -1.63    1.79
   5   7  17    0.39    9.22
  17   7   5    6.70    8.49
   7   5  17  -10.67    6.47
   7  -5 -17    0.11    0.98
  17   5   7   -2.61    1.47
  17   7   7   -0.83    1.52
 -17  -7   7    0.85    1.93
   7   7  17   -1.02    2.22
  17   7   7   -3.17    8.27
   7   7  17   -9.55    9.84
 -17  -9  -9   -0.52    1.81
  -9  -9 -17   -0.54    1.59
  17   9  -9   -0.63    8.76
  17   9  -7   -2.15    9.35
 -17  -7  -9    0.66    1.69
  -9  -7 -17    0.29    1.49
  -7  -9 -17    0.07    1.53
  17   7  -9   -0.17    4.83
 -17  -5  -9   -2.81    1.74
  -9  -5 -17   -1.92    1.48
 -17  -9  -5    2.87    1.91
  -5  -9 -17   -1.38    1.48
  17   3  -9    0.94    1.21
 -17  -3  -9   -2.35    1.98
  -9  -3 -17   -0.26    1.40
 -17  -9  -3   -1.81    1.89
   9  -3  17    0.89    1.49
  -3  -9 -17   -0.92    1.37
 -17  -1  -9    1.29    1.90
  -9  -1 -17   -0.34    1.74
  17   9  -1   -0.45    1.63
 -17  -9  -1    2.10    1.89
   9  -1  17    1.81    1.58
  17   1  -9   -2.14    1.18
  17   9   1    0.08    1.55
 -17  -9   1    0.64    1.91
  17  -1  -9   -0.05    1.21
  17   1   9   -5.07    4.28
  17   1   9    1.59    1.57
   9   1  17   -1.47    4.52
   9   1  17    1.25    1.61
   9   3  17   -1.23    5.85
   9   3  17    2.49    1.72
  -9   3 -17   -2.66   10.08
  17   9   3    1.31    1.57
   3   9  17  -13.47    9.30
 -17  -9   3   -2.74    2.03
  17   3   9   -1.83    1.52
  17   5   9    9.84    7.55
   9   5  17    0.89    1.85
  17   9   5    2.03    1.62
   9   5  17    3.68    6.78
   5   9  17    1.73    9.97
  17   9   5   -1.88   11.14
  17   5   9   -0.30    1.56
  17   7   9   -0.39    1.58
  17   9   7    4.55    1.70
   9   7  17   -1.84    2.01
  17   7   9    2.38    7.99
   7   9  17   -3.10   10.12
  17   9   7    2.66   10.21
   9   7  17    1.13    8.84
   9   9  17  -10.02   10.56
  17   9   9   -0.65    1.68
  17   9   9  -10.51   10.33
 -17  -9 -11    0.35    1.84
  -9 -11 -17   -2.53    1.71
 -17  -7 -11    0.90    1.75
 -17  -5 -11   -1.02    1.67
 -11  -5 -17    2.01    1.49
 -17 -11  -5    1.08    1.97
  17  11  -5    7.36   15.11
 -17  -3 -11   -0.97    1.96
 -11  -3 -17   -0.42    1.51
 -17 -11  -3   -2.01    2.02
  17   1 -11    0.53    1.09
 -17  -1 -11   -0.40    1.92
 -11  -1 -17    2.53    1.89
 -17 -11  -1    3.39    2.14
  11  -1  17    2.41    1.64
 -11   1 -17    2.32   10.67
  17  11   1    0.61   14.23
 -17 -11   1   -0.73    2.15
  17   1  11   -2.82    4.18
  17  -1 -11   -0.44    1.14
  11   1  17   -2.15    4.60
  17   1  11    3.22    1.60
  11   1  17   -1.12    1.63
  11   3  17   -0.33    1.71
  17  11   3   -9.58   14.28
 -17 -11   3   -1.06    2.19
  17   3  11    4.48    5.61
  17   3  11    0.30    1.54
  11   3  17   10.51    6.22
  17   5  11   -0.78    1.63
  17   5  11   -7.60    7.15
  11   5  17   -1.59    1.80
  11   5  17    1.76    6.87
  17  11   5   -0.84    1.78
 -17 -11   5    1.49    2.24
  17   7  11    1.86    1.67
  11   7  17    0.09    1.97
  17   7  11   -3.12    7.27
  17  11   7    0.34    1.74
  11   7  17   -0.30    7.21
  11   9  17    1.91    2.17
  17   9  11    6.01    9.59
   9  11  17   -1.94    9.96
  11   9  17   -1.73   10.13
  17  11   9   -2.69   12.40
  11  11  17   -9.88   11.10
 -13  -9 -17   -0.16    1.68
  17  13  -7    8.46   17.16
 -17  -7 -13   -1.15    1.72
 -17 -13  -7    1.55    2.13
 -17  -5 -13    1.03    1.73
 -17 -13  -5    3.54    2.18
 -17  -3 -13    0.81    2.11
 -17 -13  -3    2.68    2.25
  17  13  -3   -8.17   15.98
 -17  -1 -13    1.63    1.91
 -17 -13  -1   -2.09    2.34
  13  -1  17   -1.44    1.70
 -17 -13   1   -0.96    2.47
  17   1  13   -3.54    4.75
 -13   1 -17   -4.30   10.75
  13   1  17   -1.77    4.04
  17   1  13   -1.24    1.57
  13   1  17    0.57    1.69
  17  -1 -13    1.03    0.93
 -17 -13   3    1.37    2.53
  17  13   3    3.33   14.67
  17   3  13    2.59    5.28
  13   3  17   -2.44    1.73
  13   5  17    0.97    1.83
  17   5  13   -0.87    6.97
  17   7  13    0.34    8.14
  13   7  17   -6.08    7.64
  17  13   7    3.71   13.66
  13   9  17    1.49    8.73
 -15  -5 -17    1.24    1.66
 -17  -3 -15   -0.95    2.07
 -15  -3 -17   -1.50    2.06
 -15  -1 -17   -4.07    2.03
  17   1  15    2.86    4.50
  15   1  17    0.18    4.34
  17   3  15    5.86    5.23
  15   3  17    9.63    5.43
  15   5  17    3.99    6.92
   0   0  18    2.54    2.13
   0   0  18   -1.87    3.26
  18   0   0    0.73    1.37
 -18   0   0   -0.39    8.94
 -18  -2  -2   -1.11    1.90
  -2  -2 -18    1.21    1.24
  18   2  -2   -0.19    1.34
   2  -2  18    1.27    1.62
  -2   2  18   -0.15    4.51
   0   2  18    1.93    4.91
   0  -2  18    0.21    1.72
   2   0  18   -0.08    1.78
  -2   0 -18   -2.36    1.55
   0  -2 -18   -0.33    1.13
 -18  -2   0   -3.89    9.35
  18   2   0   -2.95    4.47
  18   0  -2    1.55    1.37
   2   0  18   -0.94    3.23
 -18   0   2   -1.91    8.91
 -18   0  -2   -2.43    9.11
  18   2   0   -0.33    1.33
  -2  -2  18    0.54    2.16
   2   2  18   -4.79    2.23
   2  -2 -18   -0.45    1.10
  18   2   2    1.93    4.67
  18   2   2    0.13    1.42
   2   2  18   -4.30    5.16
  18   4  -4    1.58    1.35
 -18  -4  -4    3.03    2.09
  -4  -4 -18   -0.18    1.29
  18   4  -4   -1.23    4.70
   4  -4  18    0.21    1.52
 -18  -2  -4   -0.61    1.99
 -18  -4  -2    1.85    2.05
  -2  -4 -18   -0.11    1.22
  -2   4  18   -5.01    7.70
   2  -4  18    0.46    1.52
  18   4  -2   -2.39    5.09
  18   2  -4    0.73    1.35
   4  -2  18   -1.16    1.62
 -18  -2  -4   -3.30    9.71
  18   4  -2   -0.20    1.34
   4   0  18    1.34    1.69
  -4   0 -18   -1.48    1.60
 -18  -4   0    0.39    2.04
   0  -4 -18   -0.46    1.16
   0   4  18    1.52    6.62
  18   0   4   -0.63    1.41
  18   0  -4    0.31    1.28
   4   0  18   -1.16    3.37
   0  -4  18    0.12    1.53
  18   4   0   -6.39    5.88
 -18   0  -4    7.49    9.62
 -18   0   4    2.59    8.74
  18   4   0    2.81    1.41
   4   2  18    2.66    1.93
 -18  -4   2    4.66    2.18
   4  -2 -18    0.11    1.08
  -2   4 -18    1.56   10.35
   2   4  18   -4.10    6.72
   2  -4 -18   -1.09    1.12
  18   2   4    4.20    4.40
  18   2   4    0.35    1.47
  18   4   2   -1.92    1.43
   4   2  18   -0.21    5.35
 -18  -4   4   -3.13    2.00
   4   4  18   -0.61    2.17
  -4   4 -18   -6.21   10.07
   4   4  18   -4.58    6.32
   4  -4 -18    0.24    1.05
  18   4   4    2.05    1.51
  18   6  -6   -1.75    1.47
 -18  -6  -6   -1.82    1.75
  -6  -6 -18   -0.07    1.40
  18   6  -6    2.85    5.37
  18   4  -6    0.18    1.31
  18   6  -4    1.22    1.42
 -18  -6  -4    0.25    1.77
  -6  -4 -18    1.59    1.40
  -4  -6 -18   -0.51    1.32
   6  -4  18    1.46    1.53
  18   6  -2   -0.97    1.42
  -2   6  18    0.32    8.70
  -6  -2 -18    1.28    1.57
 -18  -6  -2    1.66    1.73
  -2  -6 -18   -0.73    1.26
   2   6 -18  -10.19    9.68
   6  -2  18   -1.64    1.55
  18   2  -6   -2.23    1.34
  18   6  -2   -0.60    7.59
  18   6   0    8.46    8.32
  18   6   0    0.42    1.44
  -6   0 -18   -1.26    1.58
 -18   0   6   -4.95    8.93
 -18  -6   0   -0.08    1.76
   0   6 -18    1.75    9.36
   0   6  18  -10.84    8.48
   0  -6  18   -0.76    1.44
   0  -6 -18   -2.17    1.26
  18   0   6   -0.65    1.49
   6   0  18   -1.10    3.50
  18   0  -6   -0.24    1.32
   6   0  18    0.40    1.61
  18   6   2   -1.07    1.48
   6   2  18    3.35    1.82
  18   6   2    3.69    9.02
   2   6  18  -10.78    8.56
 -18  -6   2   -2.45    1.82
   2  -6 -18   -0.37    1.21
  18   2   6   -7.80    4.80
  18   2   6   -2.14    1.48
   6   2  18    5.32    5.10
   6   4  18    1.33    1.96
   6   4  18   -3.86    5.92
 -18  -6   4    4.11    2.28
   6  -4 -18    0.66    0.94
   4  -6 -18   -0.05    1.16
   4   6  18   -3.66    8.81
  18   4   6   -2.08    6.57
  18   4   6   -0.15    1.41
  -6   4 -18    6.97   10.38
  18   6   6   -0.60    1.48
  18   6   6    9.22    8.98
 -18  -6   6    0.74    2.24
   6   6  18   -0.96    2.31
   6   6  18    8.08    8.30
  -8  -8 -18    3.03    1.68
 -18  -6  -8   -3.39    1.83
 -18  -8  -6   -0.35    1.76
  -8  -6 -18    1.47    1.44
  -6  -8 -18    0.07    1.47
  18   8  -4    2.57    9.08
  18   4  -8    0.24    1.33
 -18  -4  -8    1.63    1.94
  18   8  -4    0.30    1.62
  -8  -4 -18    1.14    1.43
 -18  -8  -4    0.09    1.84
  -4  -8 -18   -0.62    1.41
 -18  -2  -8   -1.75    2.08
  -8  -2 -18    0.66    1.75
  18   8  -2    0.75    9.36
  18   8  -2    0.45    1.52
 -18  -8  -2    0.63    1.84
  -2  -8 -18    1.01    1.42
   8  -2  18   -1.77    1.62
  18   2  -8   -0.33    1.26
   0   8  18   -1.16    8.86
  -8   0 -18    1.25    1.60
  18   8   0    0.23    1.57
  18   8   0    4.25    9.38
 -18  -8   0    1.81    1.96
 -18   0  -8   -2.19    9.98
   8   0  18   -1.39    3.82
  18   0   8    1.47    1.46
  18   0  -8   -1.62    1.29
   0  -8 -18    0.78    1.30
   8   0  18    1.12    1.64
   8   2  18    0.60    1.74
  -8   2 -18   10.60   11.05
  18   8   2   -0.08    1.49
 -18  -8   2    0.72    1.94
  18   8   2   -2.69    9.36
   2   8  18   -2.80    9.66
  18   2   8   -4.49    4.70
  18   2   8    1.55    1.58
   8   4  18   -0.82    6.61
   8   4  18   -0.09    1.91
 -18  -8   4    1.61    1.91
   4   8  18   -7.02    9.55
  18   4   8    0.26    6.42
  18   4   8    1.49    1.53
  18   6   8    3.31    1.61
  18   6   8    2.94    9.07
  18   8   6   -0.63    1.62
   6   8  18  -10.24    9.78
   8   6  18    0.50    2.04
  18   8   6   -3.02    9.23
   8   6  18   10.10    6.72
  18   8   8    1.52    1.63
  18   8   8   -1.49    8.72
   8   8  18    7.66   10.16
 -10 -10 -18    2.81    1.69
  18  10 -10   -3.66    9.05
 -18  -8 -10    0.09    1.88
 -10  -8 -18   -2.44    1.59
  -8 -10 -18    1.18    1.64
 -18  -6 -10    0.74    1.69
  18  10  -6   -1.73   10.91
 -10  -6 -18   -0.36    1.50
 -18 -10  -6   -3.42    2.03
  -6 -10 -18   -0.93    1.58
 -18  -4 -10   -2.18    2.15
 -10  -4 -18    0.78    1.45
 -18 -10  -4   -0.87    2.02
  18  10  -4   -0.48   11.56
 -18  -2 -10    3.74    2.08
 -10  -2 -18   -1.59    1.90
 -18 -10  -2    1.68    2.02
  10  -2  18    1.11    1.65
 -18   0 -10   13.51   10.29
 -10   0 -18   -0.28    1.58
  18  10   0   -1.96    1.71
 -18 -10   0   -1.21    2.01
  10   0  18    3.57    4.00
  18  10   0    4.24   12.37
  18   0  10   -0.30    1.49
  18   0 -10   -0.05    1.24
  10   0  18   -2.44    1.68
  18  10   2   -0.65    1.74
 -10   2 -18    9.01   10.73
 -18 -10   2   -1.63    2.15
  18  10   2    0.52   12.19
  18   2  10    7.53    4.79
  18   2  10   -0.23    1.60
  10   2  18    4.29    5.11
  10   2  18   -0.09    1.73
  10   4  18   -3.88    6.61
  10   4  18   -1.08    1.86
  18  10   4    0.74    1.65
 -18 -10   4    3.07    2.28
  18  10   4    4.08   12.08
  18   4  10    1.16    1.54
  18   6  10   -1.82    1.60
  18   6  10   -2.59    7.69
  10   6  18   -1.93    2.04
  18  10   6   -1.41    1.76
  10   6  18    9.65    7.04
  18  10   6   -0.50   11.98
   6  10  18   13.80    9.95
  18   8  10    1.79    8.38
  10   8  18   -1.14    2.32
   8  10  18  -11.25   10.90
  18  10   8  -21.49   11.46
  10   8  18   -8.02    9.04
  10  10  18   -1.91   10.97
 -12  -8 -18    0.63    1.61
  18  12  -8    7.75   14.54
 -18 -12  -8    1.20    1.95
 -18  -6 -12   -2.05    1.82
 -12  -6 -18    1.74    1.61
 -18 -12  -6    1.44    2.06
  18  12  -6   11.96   16.47
 -18  -4 -12    3.48    2.13
 -12  -4 -18    0.07    1.56
 -18 -12  -4    3.83    2.25
 -18  -2 -12   -1.05    1.99
 -12  -2 -18    0.98    2.02
 -18 -12  -2   -0.99    2.20
  12  -2  18   -0.33    1.59
 -18 -12   0   -0.79    2.31
  12   0  18    3.04    4.30
  12   0  18    0.58    1.72
  18   0 -12    0.94    1.08
  18  12   2    3.94   14.78
 -12   2 -18  -10.21   11.08
 -18 -12   2   -1.05    2.50
  18   2  12    6.26    4.94
  12   2  18   -2.24    4.92
  12   2  18   -3.34    1.86
  12   4  18    2.23    1.82
  18  12   4   10.80   14.88
 -18 -12   4    1.19    2.51
  12   4  18   -0.27    6.44
  18  12   6   -6.76   14.41
  18   6  12   -7.95    7.86
  12   6  18   -1.88    1.99
  12   6  18   -0.62    7.28
  12   8  18   -1.26    7.21
  18  12   8    3.45   13.42
 -14  -4 -18   -0.57    2.02
 -18 -14  -4   -0.58    2.27
 -14  -2 -18   -1.52    2.05
 -18 -14  -2   -0.24    2.40
  18  14   2  -16.78   14.59
  14   2  18    0.37    4.47
  18  14   4  -12.54   14.09
 -19  -1  -1    3.34    9.95
   1  -1  19    2.57    1.99
  -1  -1 -19    0.14    1.60
  19   1  -1    0.48    1.46
   1  -1 -19    1.09    1.43
 -19  -1   1   -6.11    9.62
   1   1  19   -2.50    2.36
  19   1   1    2.10    1.51
   1   1  19   -5.66    3.87
 -19  -3  -3   -0.11    2.13
   3  -3  19    0.15    1.69
  19   3  -3    0.81    1.41
  -1   3  19    4.98    5.60
 -19  -1  -3    2.56    9.84
 -19  -3  -1   -1.41    2.07
  -3  -1 -19   -0.55    1.66
  -1  -3 -19    0.33    1.24
  19   3  -1    1.68    4.79
  19   1  -3   -0.80    1.40
  19   3  -1   -2.41    1.44
   1  -3  19    0.15    1.69
   3  -1  19   -0.99    1.74
   1   3  19   -1.33    5.81
   3   1  19   -1.22    1.98
   1  -3 -19   -0.10    1.16
  19   3   1   -0.54    4.61
 -19  -1   3   -4.37    9.45
   3   1  19    1.66    3.90
  19   3   1    0.91    1.44
   3   3  19   -1.53    2.42
   3  -3 -19   -0.13    1.11
  19   3   3    1.18    4.89
  19   3   3    2.44    1.54
  19   5  -5    0.21    1.46
 -19  -5  -5   -0.39    1.95
  -5  -5 -19   -1.51    1.37
  19   5  -5   -0.58    5.12
  19   5  -3    0.35    1.48
 -19  -3  -5   -1.20    2.17
 -19  -5  -3   -1.55    2.01
  -5  -3 -19   -0.13    1.33
  -3  -5 -19    1.11    1.31
   3  -5  19   -1.23    1.61
  19   5  -3   -5.67    5.63
   5  -3  19   -0.15    1.64
  19   3  -5    1.24    1.40
  19   5  -1    2.21    1.48
  -5  -1 -19   -1.53    1.78
 -19  -5  -1   -1.58    2.15
 -19  -1  -5    4.36   10.08
  -1  -5 -19   -0.06    1.27
  19   1  -5    1.29    1.39
  -1   5  19   10.05    7.94
  19   5  -1    3.23    6.24
   5  -1  19   -1.72    1.74
  19   5   1    0.43    1.47
   5   1  19   -1.25    1.88
 -19  -5   1    0.54    2.16
  -1   5 -19    1.23   10.84
   1  -5 -19    0.65    1.23
  19   1   5   -6.03    4.94
 -19  -1   5   -1.92    9.43
   1   5  19   -3.04    7.70
  19   1   5    0.07    1.53
   5   1  19    0.49    4.21
   5   3  19   -0.25    6.09
 -19  -5   3    2.61    2.35
   5   3  19    0.10    2.07
  -3   5 -19   -4.75   11.01
   5  -3 -19    0.58    1.00
   3   5  19   -3.72    6.90
   3  -5 -19    0.88    1.15
  19   3   5    5.02    5.26
  19   3   5   -0.07    1.52
  19   5   3   -6.69    6.97
  19   5   3   -1.25    1.47
   5   5  19   -0.68    2.43
   5   5  19   -7.82    6.99
   5  -5 -19    0.26    1.10
  19   5   5   -2.22    6.86
  19   5   5    0.68    1.52
 -19  -7  -7   -3.42    2.01
  -7  -7 -19   -3.24    1.63
  19   5  -7    1.77    1.47
  19   7  -5    0.98    1.58
 -19  -7  -5   -0.62    1.83
  -7  -5 -19    0.07    1.46
  -5  -7 -19   -1.53    1.46
  19   3  -7   -0.13    1.35
  19   7  -3    0.30    1.57
  -7  -3 -19   -0.60    1.39
 -19  -7  -3    0.54    1.83
  -3  -7 -19   -0.40    1.39
   7  -3  19   -0.32    1.60
  19   7  -3    2.33    8.23
  19   7  -1    5.01    8.80
  19   7  -1    0.53    1.52
  -7  -1 -19    0.18    1.81
 -19  -7  -1   -0.81    1.89
  -1  -7 -19   -0.90    1.40
  19   1  -7   -0.25    1.37
   7  -1  19   -0.91    1.75
  -1   7  19    1.45    9.03
   7   1  19    0.44    1.77
  19   7   1   -3.22    9.83
  19   7   1    2.74    1.57
 -19  -7   1   -1.99    1.89
   1   7  19    3.43    9.18
  19   1   7    5.13    4.61
   1  -7 -19    0.43    1.29
  19   1   7   -0.37    1.53
   7   1  19   -2.24    4.29
  19   7   3    1.15    1.52
   3   7  19  -12.31    9.52
  19   7   3  -10.39    9.96
   7   3  19    1.71    1.98
  -7   3 -19   -9.04   11.53
 -19  -7   3    2.62    1.95
   3  -7 -19   -0.29    1.25
  19   3   7   11.30    5.37
  19   3   7   -0.08    1.56
   7   3  19    0.49    5.89
 -19  -7   5    1.68    2.38
   7   5  19   -1.04    2.21
   7   5  19   -4.83    6.75
   5   7  19   -2.00    9.27
  19   5   7  -16.89    7.78
  19   5   7    1.69    1.59
  19   7   7   -0.56    1.60
  19   7   7   -5.48    9.55
   7   7  19  -14.06    8.41
  -9  -9 -19   -1.48    1.69
  19   9  -9   -3.97    7.01
 -19  -7  -9    0.61    1.88
 -19  -9  -7   -4.01    2.03
  -9  -7 -19    1.79    1.57
  -7  -9 -19   -0.08    1.57
  19   9  -7    0.72    8.91
  19   9  -5   -3.58   11.29
 -19  -5  -9    1.05    2.06
  -9  -5 -19   -0.22    1.52
 -19  -9  -5   -0.29    1.95
  -5  -9 -19    0.52    1.52
 -19  -3  -9   -0.66    2.17
  -9  -3 -19    1.13    1.65
 -19  -9  -3    0.48    1.98
  -3  -9 -19    0.73    1.46
   9  -3  19    0.57    1.66
  -9  -1 -19   -0.28    1.84
 -19  -1  -9   -6.84   10.49
  19   9  -1    9.11    9.87
  19   9  -1   -1.38    1.71
 -19  -9  -1   -0.69    2.00
   9  -1  19    1.34    1.76
  19   1  -9    1.64    1.35
  19   9   1    1.30    1.63
  19   9   1   -9.28   10.36
 -19  -9   1   -1.20    2.07
  19   1   9   -9.00    4.70
   9   1  19   -3.06    4.25
  19   1   9    0.92    1.58
   9   1  19   -1.31    1.82
   3   9  19    3.04    9.76
   9   3  19    3.06    1.88
  19   9   3   -1.30    1.65
 -19  -9   3    1.00    2.11
  19   9   3  -12.02   10.11
  -9   3 -19   -7.32   11.01
  19   3   9   -1.46    5.24
  19   3   9   -1.93    1.60
   9   3  19   -6.25    5.67
   9   5  19   -9.67    7.06
   9   5  19   -0.90    2.10
   5   9  19   -0.44   10.16
  19   5   9    1.10    6.67
  19   5   9   -1.57    1.64
   7   9  19  -11.82   10.68
  19   7   9   -3.48    9.28
   9   7  19    2.15    2.30
  19   9   7    6.78    9.45
   9   7  19   -3.58    7.27
  19   9   9   -2.28    9.09
   9   9  19    4.30   10.39
 -11  -9 -19   -1.35    1.68
  -9 -11 -19   -0.49    1.66
 -11  -7 -19   -0.77    1.60
 -19 -11  -7   -3.19    2.18
 -19  -5 -11   -1.81    2.06
 -11  -5 -19    0.67    1.55
 -19 -11  -5   -3.08    2.11
 -19  -3 -11   -0.11    2.21
 -11  -3 -19    3.65    1.93
 -19 -11  -3    0.42    2.12
  19   1 -11    0.05    1.24
 -11  -1 -19   -3.43    2.87
 -19 -11  -1   -0.54    2.22
  11  -1  19   -0.08    1.76
 -19 -11   1   -1.45    2.35
  19   1  11   -1.11    4.74
  19  11   1    1.72   13.06
  11   1  19   -1.62    4.14
  11   1  19   -2.19    2.69
  11   3  19    0.37    1.92
  19  11   3    4.32    1.87
 -19 -11   3   -1.37    2.70
  19  11   3   -2.23   12.82
  19   3  11    2.51    5.23
  11   5  19    5.27    7.10
  11   5  19   -0.10    1.90
  19  11   5   -7.56   12.69
  19   5  11  -13.71    6.79
  11   7  19    6.35    7.48
  19  11   7    3.50   11.53
   9  11  19   -2.94   10.47
  11   9  19   -3.99    9.12
  19  13  -7   -0.69   14.98
 -13  -5 -19    2.61    1.63
 -19 -13  -5    1.34    2.27
  19  13  -5  -10.40   17.03
 -13  -3 -19   -1.59    2.06
 -19 -13  -3   -0.46    2.33
 -13  -1 -19   -1.93    1.84
 -19 -13  -1    0.36    2.41
  13  -1  19    0.09    1.29
  19  13  -1   10.53   17.23
 -19 -13   1    3.27    2.59
  13   1  19   -0.70    4.36
  19  13   3  -18.01   15.75
  13   3  19   -3.40    5.44
  19  13   5    3.21   14.80
  13   5  19    6.20    6.76
 -20   0   0   -2.20   10.02
  20   0   0    0.22    1.48
  -2  -2 -20   -0.15    1.64
  20   2  -2    0.86    1.44
   2   0  20   -0.50    2.19
 -20   0  -2   -4.01    9.97
   0  -2 -20    1.18    1.57
 -20   0   2    4.32    9.76
  20   0   2   -1.95    1.51
  20   0  -2   -0.15    1.40
  20   2   0   -0.07    1.52
   2  -2 -20   -0.25    1.50
   2   2  20   -0.12    2.65
  20   2   2   -0.59    1.51
  20   4  -4   -0.79    1.50
 -20  -4  -4   -3.39    2.31
  -4  -4 -20    1.94    1.40
   4  -4  20    1.13    1.80
 -20  -4  -2    0.12    2.32
  -4  -2 -20   -2.75    1.75
  -2  -4 -20   -0.30    1.32
  20   4  -2   -2.05    5.12
  20   2  -4   -0.63    1.52
   4  -2  20   -1.38    1.87
  20   4  -2   -1.83    1.55
   4   0  20    1.89    2.01
 -20  -4   0   -1.17    2.21
 -20   0  -4  -14.47   10.33
   0  -4 -20    1.35    1.32
   4   0  20   -0.15    3.85
 -20   0   4   -1.69   10.07
  20   4   0   -7.16    5.01
  20   0  -4   -0.43    1.46
  20   4   0    0.07    1.44
 -20  -4   2   -2.12    1.92
   4   2  20   -3.30    2.30
   2   4  20   -0.92    5.77
   2  -4 -20    0.20    1.22
  20   4   2   -7.42    5.61
   4   2  20   -4.49    4.66
  20   4   2    2.93    1.53
   4   4  20   -3.97    6.52
   4   4  20   -3.16    2.71
  20   4   4    1.69    6.00
  20   4   4   -0.46    1.57
  20   6  -6   -2.45    1.64
 -20  -6  -6   -0.62    1.87
  -6  -6 -20   -0.07    1.47
  20   6  -6    3.85    5.61
  20   4  -6    1.42    1.48
  20   6  -4    0.46    1.58
 -20  -4  -6    3.71    2.36
 -20  -6  -4    0.09    1.86
  -6  -4 -20    1.02    1.42
  -4  -6 -20    0.20    1.45
  20   6  -4    5.65    5.78
   6  -4  20   -0.50    1.69
  20   6  -2    0.38    1.55
 -20  -2  -6    1.67    1.93
  -6  -2 -20    2.74    1.82
 -20  -6  -2   -3.24    2.18
  -2  -6 -20   -0.32    1.36
  20   6  -2   -1.64    6.73
   6  -2  20    1.20    1.75
  20   2  -6    0.89    1.43
   6   0  20   -1.65    1.85
  20   6   0   -0.15    1.52
 -20  -6   0   -0.80    2.30
   6   0  20   -1.43    4.25
  20   0  -6   -2.08    1.51
  20   6   2   -0.70    1.50
   6   2  20    0.80    2.01
 -20  -6   2   -0.71    2.43
   2  -6 -20   -0.86    1.28
  20   2   6   -4.84    5.01
   2   6  20    9.50    8.47
  20   2   6   -0.38    1.58
   6   2  20   -1.19    4.88
  20   6   2    0.30    7.31
  20   6   4   -0.47    1.57
   6   4  20   -4.83    6.47
 -20  -6   4    4.39    2.58
   6   4  20    0.11    2.31
   6  -4 -20   -1.31    1.03
   4   6  20   -4.71    7.65
  -6   4 -20  -15.37   11.94
  20   4   6   -1.68    6.01
  20   4   6   -1.39    1.63
  20   6   4   10.60    8.14
   6   6  20    4.82    6.62
   6  -6 -20    0.96    1.13
 -20  -8  -8    6.27    2.03
  -8  -8 -20   -0.69    1.60
  20   8  -8   -2.84    5.72
 -20  -6  -8    0.18    1.83
 -20  -8  -6   -0.38    1.96
  -8  -6 -20   -2.35    1.57
  -6  -8 -20    0.30    1.52
  20   8  -6   -2.97    7.78
  -8  -4 -20   -2.14    1.56
  20   8  -4    0.66    1.73
 -20  -8  -4    2.30    1.99
  -4  -8 -20    0.07    1.51
  20   8  -4    4.09    9.26
  20   8  -2   -5.93    9.48
  -8  -2 -20    0.19    1.81
  20   8  -2    1.47    1.67
 -20  -8  -2   -0.10    2.00
  -2  -8 -20   -0.14    1.47
   8  -2  20   -0.43    1.76
  20   2  -8   -2.39    1.47
  20   8   0    0.81    1.66
 -20  -8   0   -1.98    2.12
   8   0  20    2.15    4.23
   0  -8 -20   -0.07    1.43
  20   0  -8   -0.20    1.41
   8   0  20   -1.36    1.85
   8   2  20    0.29    1.93
  20   8   2    0.87   10.52
  20   8   2    0.08    1.60
 -20  -8   2   -2.40    2.10
   2   8  20   -2.09    9.82
  20   2   8    6.74    4.93
   8   2  20   -3.76    4.79
  20   2   8    0.55    1.54
   8   4  20   -3.44    6.28
   4   8  20    9.91   10.12
  20   8   4   -6.67    9.42
  20   8   4    1.80    1.64
   8   4  20    1.76    2.14
  20   4   8    1.19    5.67
  20   4   8    0.16    1.28
   8   6  20   -0.91    7.13
   8   6  20    0.11    2.28
   6   8  20    2.87    9.37
  20   6   8    9.05    7.84
  20   8   8   -0.41    9.72
   8   8  20    7.27    8.97
 -10  -8 -20   -0.78    1.55
  -8 -10 -20    2.01    1.63
  20  10  -8   -0.74    9.17
 -10  -6 -20    1.74    1.63
 -20 -10  -6    0.20    2.04
  -6 -10 -20    0.40    1.55
 -20  -4 -10    1.44    2.23
 -10  -4 -20    0.42    1.78
 -20 -10  -4    1.96    2.10
  20   2 -10   -0.44    1.46
 -20  -2 -10   -1.88    2.05
 -10  -2 -20    0.40    1.94
 -20 -10  -2    3.49    2.15
  10  -2  20    0.26    1.78
  20  10   0    5.58   10.92
  20  10   0   -1.82    1.87
 -20 -10   0   -2.28    2.26
  20   0 -10    3.15    1.41
  10   0  20   -0.63    1.85
  10   2  20    0.09    1.95
  20  10   2   -1.89    1.83
 -20 -10   2    0.11    2.31
  20   2  10   -3.26    4.83
  10   2  20   -0.95    4.75
  10   4  20   -0.40    2.03
  20  10   4    0.69    1.75
  20  10   4    5.73   10.48
  20   4  10    8.52    5.73
  10   6  20   -5.88    7.65
  10   6  20   -1.17    2.20
  10   8  20    9.71    7.60
   8  10  20   13.38   10.73
  20  12  -8   23.55   13.09
  20  12  -6   -1.68   14.28
 -12  -6 -20   -0.85    1.55
 -12  -4 -20   -3.33    2.06
 -20 -12  -4   -2.23    2.30
 -20 -12  -2    0.23    2.43
  12  -2  20    1.67    1.70
 -20 -12   0   -3.00    2.56
  12   0  20    1.53    1.81
 -20 -12   2    1.86    2.64
  20  12   2   -4.65   13.47
  12   2  20   -0.74    4.53
  20  12   4    8.95   12.96
  12   6  20    3.67    7.24
 -20 -14  -2    1.27    2.47
  20  14  -2   23.49   17.48
 -20 -14   0    0.13    2.68
  20  14   0   25.44   16.29
  20  14   2   -2.20   15.68
 -21  -1  -1  -23.46   11.00
  21   1  -1   -1.00    1.62
  21   1   1    1.47    1.53
 -21  -1   1   -4.10   10.46
 -21  -3  -3   -0.84    2.08
  -3  -3 -21    1.35    1.71
  21   3  -3    0.38    1.60
  -3  -1 -21    0.18    1.69
  -1  -3 -21   -2.46    1.59
 -21  -1  -3   -5.57   10.43
  21   1  -3    0.30    1.54
  21   3  -1   -0.69    1.58
   1  -3 -21    1.61    1.50
  21   3   1    1.67    5.60
  21   1   3   -0.55    1.58
  21   3   1    0.31    1.56
  21   3   3   -3.32    5.17
  21   3   3   -2.42    1.63
  21   5  -5    1.02    1.60
 -21  -5  -5   -0.60    2.38
  -5  -5 -21   -0.84    1.46
  21   5  -3   -0.55    1.64
 -21  -3  -5   -1.06    2.16
 -21  -5  -3    5.34    2.52
  -5  -3 -21   -0.87    1.63
  -3  -5 -21    1.48    1.45
  21   5  -3   -2.01    5.65
  21   3  -5   -1.05    1.60
  21   5  -1   -0.31    1.56
  -5  -1 -21   -1.31    1.82
 -21  -5  -1   -1.27    2.50
  -1  -5 -21    0.32    1.44
  21   5  -1    3.47    5.85
  21   1  -5    0.07    1.52
 -21  -1  -5    4.69   10.66
  21   5   1   -0.08    1.51
   5   1  21   -1.49    2.22
 -21  -5   1    0.89    2.43
   1  -5 -21   -0.89    1.31
   5   1  21   -0.77    3.95
  21   5   1    5.35    6.02
  21   5   3    0.56    1.62
   5   3  21   -1.78    2.49
   5   3  21   -3.18    5.46
  21   3   5    1.03    1.60
   5  -5 -21    0.53    1.19
  21   5   5   -0.40    1.60
 -21  -7  -7    2.52    2.00
  -7  -7 -21    0.75    1.60
 -21  -5  -7    1.03    2.35
  21   7  -5   -1.60    1.76
 -21  -7  -5    2.76    2.02
  -7  -5 -21    0.66    1.52
  -5  -7 -21   -0.07    1.52
  21   7  -5   -5.29    6.66
 -21  -3  -7   -0.12    2.16
  21   7  -3    0.33    1.68
  -7  -3 -21   -0.72    1.89
 -21  -7  -3   -0.58    1.98
  -3  -7 -21   -0.85    1.53
   7  -3  21   -0.18    1.88
  -7  -1 -21    0.49    1.81
  21   7  -1    1.24    1.65
 -21  -7  -1    1.25    2.40
  -1  -7 -21    1.02    1.54
  21   1  -7   -0.29    1.54
   7  -1  21    0.57    1.93
   7   1  21    1.01    2.09
  21   7   1   -0.25    1.64
 -21  -7   1    3.15    2.62
   1  -7 -21   -0.33    1.43
   7   1  21   -2.69    4.27
  21   7   1   -4.93    8.17
  21   7   3   -0.33    1.64
   7   3  21    1.21    2.27
 -21  -7   3   -2.42    2.79
  21   3   7    5.20    4.90
   7   5  21   -4.22    7.90
   7   5  21    0.24    2.51
   5   7  21   -0.68    7.93
  21   5   7   13.99    6.65
  21   7   5    5.96    8.51
   7   7  21   -0.97    7.51
  -9  -9 -21   -1.84    1.65
  -9  -7 -21    0.77    1.53
  -7  -9 -21    2.21    1.66
  21   9  -7    3.52    8.04
  -9  -5 -21   -0.83    1.62
  21   5  -9    0.31    1.62
 -21  -9  -5   -1.72    2.18
  -5  -9 -21    0.23    1.54
  21   9  -5   -2.63    9.41
  21   3  -9   -1.38    1.59
  -9  -3 -21    0.38    1.93
 -21  -9  -3   -1.45    2.17
  21   9  -3    0.62    1.87
  -3  -9 -21    0.23    1.53
   9  -3  21    0.64    1.82
  21   9  -3    5.41   10.22
  21   9  -1    6.47   10.50
  -9  -1 -21    0.30    1.78
  21   9  -1    0.79    1.82
 -21  -9  -1    1.17    2.25
   9  -1  21   -0.66    1.90
  21   1  -9    0.64    1.48
   9   1  21   -2.75    2.06
  21   9   1    0.95    1.70
 -21  -9   1   -0.55    2.30
   9   1  21    3.14    4.33
   9   3  21   -0.63    2.14
  21   9   3    3.41   10.39
  21   9   3   -1.80    1.75
   9   3  21   -0.66    5.27
   9   5  21    0.28    6.76
  21   9   5    2.49    9.99
   9   5  21    0.56    2.31
   5   9  21    2.22   10.17
   9   7  21   -2.64    6.88
   7   9  21   -3.72    9.61
   9   9  21   -4.08    8.60
  21  11  -7   -5.75   11.82
 -11  -5 -21   -0.62    1.60
 -11  -3 -21   -0.73    1.98
 -21 -11  -3    1.79    2.26
 -21 -11  -1    2.90    2.42
  11  -1  21    0.47    1.89
  11   1  21    0.48    1.86
 -21 -11   1   -2.40    2.45
  11   1  21    4.82    4.58
  21  11   3    6.24   11.07
  11   3  21    0.86    5.27
  11   5  21   -7.67    6.88
  21  13  -5   22.95   15.00
  21  13  -3   -2.80   13.01
 -21 -13  -1    2.80    2.58
  21  13  -1   -9.30   14.28
  21  13   1   -6.40   14.69
  -2  -2 -22   -1.99    1.84
  22   2  -2   -0.88    1.65
  22   2   0    0.56    1.62
  22   2   2    0.49    1.59
  22   4  -4    0.73    1.66
 -22  -4  -4   -0.75    2.34
  -4  -4 -22   -0.28    1.51
  22   4  -2    2.20    1.72
 -22  -4  -2    2.31    2.39
  -4  -2 -22   -0.86    1.88
  -2  -4 -22    1.01    1.53
  22   2  -4   -1.20    1.64
  22   4   0    4.53    6.06
  22   4   0    0.98    1.62
   2  -4 -22    1.05    1.36
  22   4   2   -2.23    5.62
  22   2   4    1.38    1.62
  22   4   2   -4.08    1.74
  22   4   4    2.70    5.20
  22   4   4    0.65    1.60
 -22  -6  -6    0.49    2.47
  -6  -6 -22    0.08    1.59
 -22  -4  -6    0.12    2.35
  22   6  -4   -0.77    1.70
 -22  -6  -4   -2.48    2.43
  -6  -4 -22   -0.42    1.76
  -4  -6 -22    1.02    1.55
  22   6  -4    5.70    6.40
  22   6  -2    0.68    1.68
  -6  -2 -22    1.29    1.97
 -22  -6  -2    1.44    2.68
  -2  -6 -22    2.95    1.57
  22   6  -2    5.10    5.82
  22   2  -6    1.67    1.65
  22   6   0   -0.25    1.66
 -22  -6   0   -3.04    2.84
  22   6   0    3.18    6.55
  22   6   2   -1.25    1.66
 -22  -6   2   -0.14    2.62
   2  -6 -22   -1.64    1.45
  22   6   2   -3.37    7.00
  22   4   6    6.94    5.26
  22   6   4   10.07    7.14
  22   6   6   -7.88    6.98
  -8  -8 -22    0.08    1.62
  -8  -6 -22   -0.54    1.58
  22   6  -8    3.01    1.81
  -6  -8 -22    0.86    1.53
  22   8  -6   -4.39    6.53
  22   4  -8    0.25    1.71
  -8  -4 -22   -0.66    1.98
 -22  -8  -4    1.13    2.14
  22   8  -4    2.28    1.91
  -4  -8 -22   -1.60    1.60
  22   8  -4   -1.93    7.97
  22   2  -8   -0.55    1.58
  -8  -2 -22    0.72    1.94
  22   8  -2   -1.07    1.80
 -22  -8  -2   -0.32    2.20
  -2  -8 -22   -0.07    1.55
   8   0  22   -1.65    2.11
  22   8   0   -1.84    1.79
 -22  -8   0    1.87    2.68
   8   2  22    3.64    2.26
  22   8   2   -1.39    1.74
   8   2  22   -2.03    4.53
  22   8   2   -1.95   10.07
   8   4  22    0.59    2.37
  22   8   4    1.89    9.36
   8   6  22    2.40    8.19
   8   6  22   -0.26    2.63
   8   8  22   -2.37    7.97
 -10  -6 -22   -0.08    1.66
  -6 -10 -22    1.14    1.56
 -10  -4 -22    0.89    1.99
 -10  -2 -22   -0.42    1.95
 -22 -10  -2   -1.47    2.37
  10  -2  22    1.55    1.91
  10   0  22    1.51    1.98
  22  10   0    2.62   12.88
 -22 -10   0   -2.35    2.44
  22  10   0    0.56    1.86
  10   2  22   -2.53    2.07
  22  10   2    8.10   11.99
  10   2  22   -0.52    4.29
  10   4  22    5.50    5.71
  10   6  22    5.57    7.02
  22  12  -6   -2.28   13.36
  22  12  -4  -16.05   14.49
  22  12  -2    6.64   12.10
  22  12   0   -6.40   12.48
 -22 -12   0    0.64    2.64
  23   3  -3    0.26    1.73
  -1  -3 -23   -1.98    1.94
  23   1  -3   -0.85    1.60
  23   3  -1    1.10    1.65
  23   3   1   -2.45    1.75
  -5  -5 -23   -0.76    1.59
  23   5  -3    2.71    1.77
 -23  -5  -3    3.11    2.59
  -5  -3 -23   -0.31    2.04
  23   5  -1    0.69    1.72
 -23  -5  -1   -0.83    2.52
  -1  -5 -23    0.07    1.53
  23   5  -1   -5.19    6.36
  23   5   1   -1.98    1.74
  23   5   1   -1.45    6.16
  23   5   3   -4.70    5.67
  -7  -7 -23    0.08    1.60
  23   5  -7   -0.63    1.78
  -7  -5 -23    1.79    1.60
  23   7  -5   -0.09    1.90
  -5  -7 -23   -0.39    1.57
  23   3  -7   -0.60    1.72
  -7  -3 -23   -0.32    2.10
  23   7  -3   -0.18    1.87
 -23  -7  -3   -3.08    2.83
  23   7  -3   -3.09    6.36
  23   7  -1   -1.80    1.84
 -23  -7  -1    1.72    2.90
  -1  -7 -23    2.22    1.54
  23   7   1    0.27    1.73
   1  -7 -23    0.50    1.40
  23   7   1   -2.76    8.93
  23   7   3   -1.56    7.91
  -7  -9 -23    0.90    1.61
  23   9  -7   -6.48    7.34
  -9  -5 -23   -0.64    1.84
  -5  -9 -23    1.46    1.62
  23   9  -5   -0.33    8.13
  -9  -3 -23    0.11    2.02
 -23  -9  -1   -0.23    2.40
  23   9  -1    1.70    1.95
  23   9  -1    5.98    9.70
  23   9   1    5.98   10.40
  23  11  -7  -10.31    8.85
  23  11  -5    1.88   11.29
  23  11  -1   18.55   12.56
  23  13  -5   -0.63   13.06
  23  13  -3   27.25   14.63
  24   2  -2   -0.98    1.75
  24   2   0   -1.59    1.76
  -4  -4 -24   -1.09    1.96
  24   4  -2    1.81    1.75
  -2  -4 -24   -0.68    1.91
  24   4   0   -3.12    1.78
   0  -4 -24    1.15    1.96
  24   6  -6   -3.84    2.02
  24   4  -6    1.12    1.83
  24   6  -4   -0.76    1.89
  -4  -6 -24    1.03    1.63
  24   6  -2   -3.16    1.93
 -24  -6  -2    4.11    2.81
  -2  -6 -24    0.85    1.56
  24   6   0   -0.09    1.63
 -24  -6   0   -5.93    2.82
   0  -6 -24    0.22    1.53
  24   6   0   -3.44    6.52
  24   6   2   12.13    6.19
  -8  -6 -24   -1.63    1.75
  -8  -4 -24   -0.54    2.09
  24   8  -4    1.91    2.04
  -4  -8 -24    0.08    1.62
  24   8  -4    1.21    7.42
  24   8  -2   -0.49    1.93
  -2  -8 -24    0.64    1.53
  24   8  -2   -7.61    7.60
  24   8   0    1.35    8.20
  24  10  -6   -0.65    7.41
  24  10  -4    1.98    9.36
  24  12  -4   -6.82   12.82
  -3  -3 -25    0.44    1.92
  25   3  -1    0.19    1.29
  25   5  -5    2.61    1.89
  -5  -5 -25    0.21    2.14
  25   3  -5    1.95    1.78
  25   5  -3    0.10    1.85
  -5  -3 -25    1.24    2.01
  -3  -5 -25   -1.43    2.05
  -1  -5 -25    3.98    2.05
  -7  -7 -25    1.01    1.68
  -7  -5 -25    1.60    2.09
  25   7  -5    0.32    1.95
  -5  -7 -25    0.08    1.62
  -7  -3 -25   -1.48    2.01
  25   7  -3    4.15    2.05
  -3  -7 -25    1.99    1.67
  25   7  -1   -8.72    7.20
  25   9  -5    1.03    8.24
  25   9  -3  -13.68    7.80
  25  11  -5   13.76    9.41
  25  11  -3    0.45    9.99
  26   4  -4    1.23    1.87
  -4  -4 -26    1.41    2.13
  -6  -6 -26    1.74    2.09
  -6  -4 -26    0.94    2.04
  26   6  -4    4.68    2.01
  -4  -6 -26   -0.98    2.11
  26  10  -4    3.72    8.35
  -5  -5 -27    0.12    2.17
   0   0   0    0.00    0.00


TITL TRUMOF1_04_0 in F-43m
REM F-43m (#216 in standard setting)
CELL 0.48590  15.281852  15.281852  15.281852  90.0000  90.0000  90.0000
ZERR   15.00   0.000560   0.000560   0.000560   0.0000   0.0000   0.0000
LATT -4
SYMM -x,-y, z
SYMM -x, y,-z
SYMM  x,-y,-z
SYMM  z, x, y
SYMM  z,-x,-y
SYMM -z,-x, y
SYMM -z, x,-y
SYMM  y, z, x
SYMM -y, z,-x
SYMM  y,-z,-x
SYMM -y,-z, x
SYMM  y, x, z
SYMM -y,-x, z
SYMM  y,-x,-z
SYMM -y, x,-z
SYMM  x, z, y
SYMM -x, z,-y
SYMM -x,-z, y
SYMM  x,-z,-y
SYMM  z, y, x
SYMM  z,-y,-x
SYMM -z, y,-x
SYMM -z,-y, x
SFAC C H O Zn
UNIT 120.00 60.00 60.00 15.00
TREF
HKLF 4
END
_computing_structure_solution     'SHELXT 2018/2 (Sheldrick, 2018)'
;
_shelx_hkl_checksum                51770
_shelx_fab_file
;
-11 -11 -11 -1.6001 0.3297
-10 -12 -10 -1.4993 -1.7070
-10 -10 -10 3.4649 0.6861
-9 -13 -9 -0.6602 2.9544
-9 -11 -11 2.1393 0.9721
-9 -11 -9 0.9463 -1.8867
-9 -9 -9 -0.3401 -1.5345
-8 -14 -10 0.3924 2.4618
-8 -14 -8 -1.1151 -0.0438
-8 -12 -12 0.6134 -1.3295
-8 -12 -10 0.2449 -0.4648
-8 -12 -8 1.3253 0.4832
-8 -10 -10 -0.0354 0.5832
-8 -10 -8 0.5513 -0.4792
-8 -8 -8 -1.3166 2.2272
-7 -15 -9 0.9055 0.5889
-7 -15 -7 -1.6766 -2.1913
-7 -13 -11 0.3440 0.4388
-7 -13 -9 -0.2122 -1.1840
-7 -13 -7 2.1342 1.8755
-7 -11 -11 0.8905 -1.3977
-7 -11 -9 -0.3851 0.4702
-7 -11 -7 -0.8014 1.1156
-7 -9 -9 -0.6038 3.6098
-7 -9 -7 -0.0001 -0.1355
-7 -7 -7 -1.8158 1.8209
-6 -16 -8 -0.4389 -0.5097
-6 -16 -6 -1.1981 -0.6129
-6 -14 -10 1.2073 0.2781
-6 -14 -8 -0.3376 -0.9179
-6 -14 -6 -0.0261 0.1334
-6 -12 -12 -0.5611 -0.9397
-6 -12 -10 -0.7517 0.6647
-6 -12 -8 0.3033 1.1257
-6 -12 -6 0.4562 -2.1260
-6 -10 -10 0.2204 0.2026
-6 -10 -8 0.1951 0.7425
-6 -10 -6 -2.2291 -0.3768
-6 -8 -8 -3.9318 1.6281
-6 -8 -6 5.2712 4.6241
-6 -6 -6 -0.0795 2.8035
-5 -17 -7 -0.5125 -0.6558
-5 -17 -5 0.4666 -0.9362
-5 -15 -9 0.1623 0.4701
-5 -15 -7 -1.5429 0.4850
-5 -15 -5 1.8829 -1.1386
-5 -13 -13 -1.3560 -0.9500
-5 -13 -11 0.8016 1.1408
-5 -13 -9 -0.9480 -0.3821
-5 -13 -7 -0.5191 -1.4906
-5 -13 -5 0.0895 0.9286
-5 -11 -11 -2.3257 -0.7916
-5 -11 -9 0.2547 1.3973
-5 -11 -7 0.7915 -0.9577
-5 -11 -5 -0.2012 -0.6169
-5 -9 -9 0.6266 0.1203
-5 -9 -7 0.7674 0.3867
-5 -9 -5 -1.5811 2.5843
-5 -7 -7 0.8739 5.8296
-5 -7 -5 -1.2413 2.2970
-5 -5 -5 2.1908 -9.8384
-4 -18 -4 -0.9159 -0.3297
-4 -16 -8 -0.0209 0.3533
-4 -16 -6 0.6537 -0.8279
-4 -16 -4 -0.6056 -1.3293
-4 -14 -12 -1.2564 -0.6110
-4 -14 -10 -0.5796 0.2304
-4 -14 -8 0.0885 -0.9977
-4 -14 -6 0.0529 -0.0821
-4 -14 -4 0.2621 -0.9376
-4 -12 -12 -2.2106 0.0525
-4 -12 -10 0.8131 0.1494
-4 -12 -8 -0.5915 -1.5795
-4 -12 -6 -0.8572 0.6332
-4 -12 -4 2.2014 -1.0491
-4 -10 -10 0.1862 -1.4177
-4 -10 -8 -1.1405 1.2778
-4 -10 -6 2.9243 1.2475
-4 -10 -4 -2.1508 -1.4706
-4 -8 -8 6.6523 2.3808
-4 -8 -6 -2.6048 -0.7810
-4 -8 -4 -2.0947 2.4280
-4 -6 -6 -6.1816 0.2088
-4 -6 -4 10.7526 -3.0198
-4 -4 -4 -13.3429 -1.0437
-3 -17 -7 -0.3969 0.8280
-3 -17 -5 0.3250 -1.1443
-3 -17 -3 -0.2285 -0.6349
-3 -15 -11 0.6557 -1.4824
-3 -15 -9 -2.6934 1.5837
-3 -15 -7 2.4927 -1.8110
-3 -15 -5 -0.6642 0.0503
-3 -15 -3 0.0900 -0.3864
-3 -13 -13 -0.5577 1.3597
-3 -13 -11 -2.2436 -0.5017
-3 -13 -9 1.8310 -1.3246
-3 -13 -7 -0.8049 1.2558
-3 -13 -5 0.6864 -2.3530
-3 -13 -3 -0.9455 -0.6183
-3 -11 -11 0.1307 -0.5503
-3 -11 -9 -0.1024 0.0707
-3 -11 -7 0.2998 0.0003
-3 -11 -5 0.7629 -0.0953
-3 -11 -3 -0.5460 -1.3634
-3 -9 -9 1.8104 -0.7010
-3 -9 -7 0.4526 1.5397
-3 -9 -5 0.7154 -0.1917
-3 -9 -3 0.1398 1.0586
-3 -7 -7 0.8113 -2.1847
-3 -7 -5 0.0745 0.3893
-3 -7 -3 0.7273 -3.7064
-3 -5 -5 -0.2573 -2.1809
-3 -5 -3 -8.1115 -7.4364
-3 -3 -3 30.9354 -14.5263
-2 -18 -6 -1.8480 0.1716
-2 -18 -4 0.3963 0.4145
-2 -18 -2 0.9721 -0.2496
-2 -16 -10 2.4327 -0.0820
-2 -16 -8 -0.6372 0.4055
-2 -16 -6 0.6477 -0.9902
-2 -16 -4 0.5571 0.6628
-2 -16 -2 -0.1760 -0.4432
-2 -14 -12 -0.6541 -0.5433
-2 -14 -10 -0.4864 -1.2120
-2 -14 -8 -0.1603 0.2864
-2 -14 -6 -0.1573 0.0634
-2 -14 -4 0.2442 -0.9808
-2 -14 -2 -1.1195 -1.0805
-2 -12 -12 0.5455 1.2109
-2 -12 -10 -1.5520 -1.5899
-2 -12 -8 0.3159 1.0362
-2 -12 -6 2.1621 -1.5382
-2 -12 -4 -1.9594 -1.0569
-2 -12 -2 1.4146 -0.4125
-2 -10 -10 -0.6462 1.6992
-2 -10 -8 3.0796 -0.8702
-2 -10 -6 0.3439 0.1472
-2 -10 -4 1.4305 -0.3961
-2 -10 -2 -2.4122 0.1792
-2 -8 -8 -1.1189 -0.9267
-2 -8 -6 1.9887 1.4590
-2 -8 -4 0.2375 -1.4060
-2 -8 -2 0.0646 -0.5899
-2 -6 -6 -3.0461 -1.3613
-2 -6 -4 -0.8022 -1.3372
-2 -6 -2 5.0732 -9.9102
-2 -4 -4 -2.4469 -20.7404
-2 -4 -2 23.1193 14.8066
-2 -2 -2 -40.4670 -31.6261
-1 -19 -1 0.8900 -1.0189
-1 -17 -7 0.3487 0.0829
-1 -17 -5 -0.2156 -0.4420
-1 -17 -3 0.3499 1.1038
-1 -17 -1 0.6318 0.3673
-1 -15 -11 -1.6330 1.8109
-1 -15 -9 1.5005 -1.2243
-1 -15 -7 -0.2984 0.7510
-1 -15 -5 -0.2747 -0.4687
-1 -15 -3 -0.1074 -0.4273
-1 -15 -1 0.8030 -1.2690
-1 -13 -13 -0.1290 -0.3789
-1 -13 -11 -0.4825 -1.2712
-1 -13 -9 -1.3755 0.6171
-1 -13 -7 0.5898 -1.8694
-1 -13 -5 0.0471 1.0769
-1 -13 -3 0.5280 -0.4486
-1 -13 -1 -0.3337 -1.6764
-1 -11 -11 -0.5129 2.0261
-1 -11 -9 0.5351 -1.3801
-1 -11 -7 1.5557 -0.1490
-1 -11 -5 0.5184 -0.1178
-1 -11 -3 0.4130 -0.7376
-1 -11 -1 -0.7018 0.4477
-1 -9 -9 1.3868 0.2079
-1 -9 -7 2.2049 1.4215
-1 -9 -5 0.8307 -0.1653
-1 -9 -3 -0.4730 -2.7512
-1 -9 -1 1.6881 3.7468
-1 -7 -7 -0.1570 4.7080
-1 -7 -5 -1.0380 -9.5641
-1 -7 -3 0.7543 3.0560
-1 -7 -1 5.2721 0.9968
-1 -5 -5 -1.4731 13.0156
-1 -5 -3 11.0652 -12.3418
-1 -5 -1 0.6954 -1.6337
-1 -3 -3 -12.5809 11.4758
-1 -3 -1 17.4178 -19.3568
-1 -1 -1 -0.3808 19.8460
0 2 0 -61.8663 -2.4970
0 2 2 63.9615 1.3821
0 4 0 36.6171 0.9045
0 4 2 -19.5939 -0.0377
0 4 4 21.8887 -0.7659
0 6 0 13.2232 1.2942
0 6 2 3.6442 0.3175
0 6 4 -7.7267 -0.4149
0 6 6 9.0471 -1.4043
0 8 0 1.0507 0.8259
0 8 2 2.5859 0.2778
0 8 4 1.4864 -0.1977
0 8 6 -1.3328 -0.0449
0 8 8 2.8914 -0.7688
0 10 0 -4.2440 -0.0907
0 10 2 2.6917 -0.0974
0 10 4 -0.0088 0.1703
0 10 6 1.0784 0.0011
0 10 8 1.1715 -0.1956
0 10 10 1.7646 -0.0204
0 12 0 0.1521 -0.4827
0 12 2 -1.2186 -0.1335
0 12 4 2.2928 0.0874
0 12 6 -0.9442 0.1258
0 12 8 0.1644 0.1273
0 12 10 0.6450 -0.0278
0 12 12 -2.2920 -0.2005
0 14 0 -2.0168 -0.2411
0 14 2 2.1723 -0.0370
0 14 4 -0.8658 -0.0280
0 14 6 0.2010 0.2261
0 14 8 1.3911 0.1438
0 14 10 -1.8786 -0.0500
0 14 12 -0.2450 -0.0226
0 16 0 3.1842 0.0533
0 16 2 0.1080 -0.0312
0 16 4 -1.1214 0.0301
0 16 6 0.1912 0.1172
0 16 8 0.5325 0.0481
0 16 10 -1.7949 0.0115
0 18 0 0.8911 0.1100
0 18 2 0.0941 0.0038
0 18 4 0.3436 0.0393
0 18 6 0.5526 -0.0997
1 1 1 -0.3808 -19.8460
1 3 1 17.4178 19.3568
1 3 3 -12.5809 -11.4758
1 5 1 0.6954 1.6337
1 5 3 11.0652 12.3418
1 5 5 -1.4731 -13.0156
1 7 1 5.2721 -0.9968
1 7 3 0.7543 -3.0560
1 7 5 -1.0380 9.5641
1 7 7 -0.1570 -4.7080
1 9 1 1.6881 -3.7468
1 9 3 -0.4730 2.7512
1 9 5 0.8307 0.1653
1 9 7 2.2049 -1.4215
1 9 9 1.3868 -0.2079
1 11 1 -0.7018 -0.4477
1 11 3 0.4130 0.7376
1 11 5 0.5184 0.1178
1 11 7 1.5557 0.1490
1 11 9 0.5351 1.3801
1 11 11 -0.5129 -2.0261
1 13 1 -0.3337 1.6764
1 13 3 0.5280 0.4486
1 13 5 0.0471 -1.0769
1 13 7 0.5898 1.8694
1 13 9 -1.3755 -0.6171
1 13 11 -0.4825 1.2712
1 13 13 -0.1290 0.3789
1 15 1 0.8030 1.2690
1 15 3 -0.1074 0.4273
1 15 5 -0.2747 0.4687
1 15 7 -0.2984 -0.7510
1 15 9 1.5005 1.2243
1 15 11 -1.6330 -1.8109
1 17 1 0.6318 -0.3673
1 17 3 0.3499 -1.1038
1 17 5 -0.2156 0.4420
1 17 7 0.3487 -0.0829
1 19 1 0.8900 1.0189
2 2 2 -40.4670 31.6261
2 4 2 23.1193 -14.8066
2 4 4 -2.4469 20.7404
2 6 2 5.0732 9.9102
2 6 4 -0.8022 1.3372
2 6 6 -3.0461 1.3613
2 8 2 0.0646 0.5899
2 8 4 0.2375 1.4060
2 8 6 1.9887 -1.4590
2 8 8 -1.1189 0.9267
2 10 2 -2.4122 -0.1792
2 10 4 1.4305 0.3961
2 10 6 0.3439 -0.1472
2 10 8 3.0796 0.8702
2 10 10 -0.6462 -1.6992
2 12 2 1.4146 0.4125
2 12 4 -1.9594 1.0569
2 12 6 2.1621 1.5382
2 12 8 0.3159 -1.0362
2 12 10 -1.5520 1.5899
2 12 12 0.5455 -1.2109
2 14 2 -1.1195 1.0805
2 14 4 0.2442 0.9808
2 14 6 -0.1573 -0.0634
2 14 8 -0.1603 -0.2864
2 14 10 -0.4864 1.2120
2 14 12 -0.6541 0.5433
2 16 2 -0.1760 0.4432
2 16 4 0.5571 -0.6628
2 16 6 0.6477 0.9902
2 16 8 -0.6372 -0.4055
2 16 10 2.4327 0.0820
2 18 2 0.9721 0.2496
2 18 4 0.3963 -0.4145
2 18 6 -1.8480 -0.1716
3 3 3 30.9354 14.5263
3 5 3 -8.1115 7.4364
3 5 5 -0.2573 2.1809
3 7 3 0.7273 3.7064
3 7 5 0.0745 -0.3893
3 7 7 0.8113 2.1847
3 9 3 0.1398 -1.0586
3 9 5 0.7154 0.1917
3 9 7 0.4526 -1.5397
3 9 9 1.8104 0.7010
3 11 3 -0.5460 1.3634
3 11 5 0.7629 0.0953
3 11 7 0.2998 -0.0003
3 11 9 -0.1024 -0.0707
3 11 11 0.1307 0.5503
3 13 3 -0.9455 0.6183
3 13 5 0.6864 2.3530
3 13 7 -0.8049 -1.2558
3 13 9 1.8310 1.3246
3 13 11 -2.2436 0.5017
3 13 13 -0.5577 -1.3597
3 15 3 0.0900 0.3864
3 15 5 -0.6642 -0.0503
3 15 7 2.4927 1.8110
3 15 9 -2.6934 -1.5837
3 15 11 0.6557 1.4824
3 17 3 -0.2285 0.6349
3 17 5 0.3250 1.1443
3 17 7 -0.3969 -0.8280
4 4 4 -13.3429 1.0437
4 6 4 10.7526 3.0198
4 6 6 -6.1816 -0.2088
4 8 4 -2.0947 -2.4280
4 8 6 -2.6048 0.7810
4 8 8 6.6523 -2.3808
4 10 4 -2.1508 1.4706
4 10 6 2.9243 -1.2475
4 10 8 -1.1405 -1.2778
4 10 10 0.1862 1.4177
4 12 4 2.2014 1.0491
4 12 6 -0.8572 -0.6332
4 12 8 -0.5915 1.5795
4 12 10 0.8131 -0.1494
4 12 12 -2.2106 -0.0525
4 14 4 0.2621 0.9376
4 14 6 0.0529 0.0821
4 14 8 0.0885 0.9977
4 14 10 -0.5796 -0.2304
4 14 12 -1.2564 0.6110
4 16 4 -0.6056 1.3293
4 16 6 0.6537 0.8279
4 16 8 -0.0209 -0.3533
4 18 4 -0.9159 0.3297
5 5 5 2.1908 9.8384
5 7 5 -1.2413 -2.2970
5 7 7 0.8739 -5.8296
5 9 5 -1.5811 -2.5843
5 9 7 0.7674 -0.3867
5 9 9 0.6266 -0.1203
5 11 5 -0.2012 0.6169
5 11 7 0.7915 0.9577
5 11 9 0.2547 -1.3973
5 11 11 -2.3257 0.7916
5 13 5 0.0895 -0.9286
5 13 7 -0.5191 1.4906
5 13 9 -0.9480 0.3821
5 13 11 0.8016 -1.1408
5 13 13 -1.3560 0.9500
5 15 5 1.8829 1.1386
5 15 7 -1.5429 -0.4850
5 15 9 0.1623 -0.4701
5 17 5 0.4666 0.9362
5 17 7 -0.5125 0.6558
6 6 6 -0.0795 -2.8035
6 8 6 5.2712 -4.6241
6 8 8 -3.9318 -1.6281
6 10 6 -2.2291 0.3768
6 10 8 0.1951 -0.7425
6 10 10 0.2204 -0.2026
6 12 6 0.4562 2.1260
6 12 8 0.3033 -1.1257
6 12 10 -0.7517 -0.6647
6 12 12 -0.5611 0.9397
6 14 6 -0.0261 -0.1334
6 14 8 -0.3376 0.9179
6 14 10 1.2073 -0.2781
6 16 6 -1.1981 0.6129
6 16 8 -0.4389 0.5097
7 9 7 -0.0001 0.1355
7 9 9 -0.6038 -3.6098
7 11 7 -0.8014 -1.1156
7 11 9 -0.3851 -0.4702
7 11 11 0.8905 1.3977
7 13 7 2.1342 -1.8755
7 13 9 -0.2122 1.1840
7 13 11 0.3440 -0.4388
7 15 7 -1.6766 2.1913
7 15 9 0.9055 -0.5889
8 8 8 -1.3166 -2.2272
8 10 8 0.5513 0.4792
8 10 10 -0.0354 -0.5832
8 12 8 1.3253 -0.4832
8 12 10 0.2449 0.4648
8 12 12 0.6134 1.3295
8 14 8 -1.1151 0.0438
8 14 10 0.3924 -2.4618
9 9 9 -0.3401 1.5345
9 11 9 0.9463 1.8867
9 11 11 2.1393 -0.9721
9 13 9 -0.6602 -2.9544
10 10 10 3.4649 -0.6861
10 12 10 -1.4993 1.7070
11 11 11 -1.6001 -0.3297
0 0 0 0.0 0.0
;
_shelx_fab_checksum                22661
_olex2_submission_special_instructions  'No special instructions were received'
loop_
  _twin_individual_id
  _twin_individual_mass_fraction_refined
 1 1.1(4)
 2 -0.1(4)
