# Supplementary material for: Enhanced elastic stability of a topologically disordered crystalline metal–organic framework
Source: Nat Mater. 2024 Jul 23;23(9):1245–51. doi: 10.1038/s41563-024-01960-7 (PMC11364505; doi:10.1038/s41563-024-01960-7)
Supplement: Supplementary file 2 — Crystallographic data. [file 41563_2024_1960_MOESM2_ESM.zip › Supplementary Data 1/TRUMOF1_12_0.cif]

data_trumof1_12_0
_audit_creation_date               2023-06-07
_audit_creation_method
;
Olex2 1.5
(compiled 2023.03.06 svn.rbb2c1857 for OlexSys, GUI svn.r6748)
;
_shelx_SHELXL_version_number       '2019/1'
_audit_contact_author_address      ?
_audit_contact_author_email        ?
_audit_contact_author_name         ''
_audit_contact_author_phone        ?
_publ_contact_author_id_orcid      ?
_publ_section_references
;
Dolomanov, O.V., Bourhis, L.J., Gildea, R.J, Howard, J.A.K. & Puschmann, H.
 (2009), J. Appl. Cryst. 42, 339-341.

Sheldrick, G.M. (2008). Acta Cryst. A64, 112-122.

Sheldrick, G.M. (2015). Acta Cryst. A71, 3-8.
;
_chemical_name_common              ?
_chemical_name_systematic          ?
_chemical_formula_moiety           'C24 H9 O13 Zn4'
_chemical_formula_sum              'C24 H9 O13 Zn4'
_chemical_formula_weight           766.79
_chemical_absolute_configuration   ?
_chemical_melting_point            ?
loop_
  _atom_type_symbol
  _atom_type_description
  _atom_type_scat_dispersion_real
  _atom_type_scat_dispersion_imag
  _atom_type_scat_source
 'C' 'C' -0.0004 0.0007 'International Tables Vol C Tables 4.2.6.8 and 6.1.1.4'
 'H' 'H' 0.0000 0.0000 'International Tables Vol C Tables 4.2.6.8 and 6.1.1.4'
 'O' 'O' 0.0006 0.0026 'International Tables Vol C Tables 4.2.6.8 and 6.1.1.4'
 'Zn' 'Zn' 0.2372 0.7254 'International Tables Vol C Tables 4.2.6.8 and 6.1.1.4'

_shelx_space_group_comment
;
The symmetry employed for this shelxl refinement is uniquely defined
by the following loop, which should always be used as a source of
symmetry information in preference to the above space-group names.
They are only intended as comments.
;
_space_group_crystal_system        'cubic'
_space_group_IT_number             216
_space_group_name_H-M_alt          'F -4 3 m'
_space_group_name_Hall             'F -4 2 3'
loop_
  _space_group_symop_operation_xyz
 'x, y, z'
 '-x, -y, z'
 '-x, y, -z'
 'x, -y, -z'
 'z, x, y'
 'z, -x, -y'
 '-z, -x, y'
 '-z, x, -y'
 'y, z, x'
 '-y, z, -x'
 'y, -z, -x'
 '-y, -z, x'
 'y, x, z'
 '-y, -x, z'
 'y, -x, -z'
 '-y, x, -z'
 'x, z, y'
 '-x, z, -y'
 '-x, -z, y'
 'x, -z, -y'
 'z, y, x'
 'z, -y, -x'
 '-z, y, -x'
 '-z, -y, x'
 'x, y+1/2, z+1/2'
 '-x, -y+1/2, z+1/2'
 '-x, y+1/2, -z+1/2'
 'x, -y+1/2, -z+1/2'
 'z, x+1/2, y+1/2'
 'z, -x+1/2, -y+1/2'
 '-z, -x+1/2, y+1/2'
 '-z, x+1/2, -y+1/2'
 'y, z+1/2, x+1/2'
 '-y, z+1/2, -x+1/2'
 'y, -z+1/2, -x+1/2'
 '-y, -z+1/2, x+1/2'
 'y, x+1/2, z+1/2'
 '-y, -x+1/2, z+1/2'
 'y, -x+1/2, -z+1/2'
 '-y, x+1/2, -z+1/2'
 'x, z+1/2, y+1/2'
 '-x, z+1/2, -y+1/2'
 '-x, -z+1/2, y+1/2'
 'x, -z+1/2, -y+1/2'
 'z, y+1/2, x+1/2'
 'z, -y+1/2, -x+1/2'
 '-z, y+1/2, -x+1/2'
 '-z, -y+1/2, x+1/2'
 'x+1/2, y, z+1/2'
 '-x+1/2, -y, z+1/2'
 '-x+1/2, y, -z+1/2'
 'x+1/2, -y, -z+1/2'
 'z+1/2, x, y+1/2'
 'z+1/2, -x, -y+1/2'
 '-z+1/2, -x, y+1/2'
 '-z+1/2, x, -y+1/2'
 'y+1/2, z, x+1/2'
 '-y+1/2, z, -x+1/2'
 'y+1/2, -z, -x+1/2'
 '-y+1/2, -z, x+1/2'
 'y+1/2, x, z+1/2'
 '-y+1/2, -x, z+1/2'
 'y+1/2, -x, -z+1/2'
 '-y+1/2, x, -z+1/2'
 'x+1/2, z, y+1/2'
 '-x+1/2, z, -y+1/2'
 '-x+1/2, -z, y+1/2'
 'x+1/2, -z, -y+1/2'
 'z+1/2, y, x+1/2'
 'z+1/2, -y, -x+1/2'
 '-z+1/2, y, -x+1/2'
 '-z+1/2, -y, x+1/2'
 'x+1/2, y+1/2, z'
 '-x+1/2, -y+1/2, z'
 '-x+1/2, y+1/2, -z'
 'x+1/2, -y+1/2, -z'
 'z+1/2, x+1/2, y'
 'z+1/2, -x+1/2, -y'
 '-z+1/2, -x+1/2, y'
 '-z+1/2, x+1/2, -y'
 'y+1/2, z+1/2, x'
 '-y+1/2, z+1/2, -x'
 'y+1/2, -z+1/2, -x'
 '-y+1/2, -z+1/2, x'
 'y+1/2, x+1/2, z'
 '-y+1/2, -x+1/2, z'
 'y+1/2, -x+1/2, -z'
 '-y+1/2, x+1/2, -z'
 'x+1/2, z+1/2, y'
 '-x+1/2, z+1/2, -y'
 '-x+1/2, -z+1/2, y'
 'x+1/2, -z+1/2, -y'
 'z+1/2, y+1/2, x'
 'z+1/2, -y+1/2, -x'
 '-z+1/2, y+1/2, -x'
 '-z+1/2, -y+1/2, x'

_cell_length_a                     14.7185(16)
_cell_length_b                     14.7185(16)
_cell_length_c                     14.7185(16)
_cell_angle_alpha                  90
_cell_angle_beta                   90
_cell_angle_gamma                  90
_cell_volume                       3188.5(10)
_cell_formula_units_Z              4
_cell_measurement_reflns_used      265
_cell_measurement_temperature      293(2)
_cell_measurement_theta_max        13.931
_cell_measurement_theta_min        1.625
_shelx_estimated_absorpt_T_max     ?
_shelx_estimated_absorpt_T_min     ?
_exptl_absorpt_coefficient_mu      1.056
_exptl_absorpt_correction_T_max    1.00000
_exptl_absorpt_correction_T_min    0.30648
_exptl_absorpt_correction_type     multi-scan
_exptl_absorpt_process_details
;
CrysAlisPro 1.171.41.83a (Rigaku Oxford Diffraction, 2020)
Empirical absorption correction using spherical harmonics,
implemented in SCALE3 ABSPACK scaling algorithm.
;
_exptl_absorpt_special_details     ?
_exptl_crystal_colour              'colourless'
_exptl_crystal_density_diffrn      1.597
_exptl_crystal_density_meas        ?
_exptl_crystal_density_method      ?
_exptl_crystal_description         'tablet'
_exptl_crystal_F_000               1508
_exptl_crystal_size_max            0.16
_exptl_crystal_size_mid            0.125
_exptl_crystal_size_min            0.05
_exptl_transmission_factor_max     ?
_exptl_transmission_factor_min     ?
_diffrn_reflns_av_R_equivalents    0.2467
_diffrn_reflns_av_unetI/netI       0.2442
_diffrn_reflns_Laue_measured_fraction_full  1.000
_diffrn_reflns_Laue_measured_fraction_max  1.000
_diffrn_reflns_limit_h_max         11
_diffrn_reflns_limit_h_min         -11
_diffrn_reflns_limit_k_max         7
_diffrn_reflns_limit_k_min         -7
_diffrn_reflns_limit_l_max         11
_diffrn_reflns_limit_l_min         -11
_diffrn_reflns_number              640
_diffrn_reflns_point_group_measured_fraction_full  1.000
_diffrn_reflns_point_group_measured_fraction_max  1.000
_diffrn_reflns_theta_full          10.763
_diffrn_reflns_theta_max           10.763
_diffrn_reflns_theta_min           1.638
_diffrn_ambient_temperature        293(2)
_diffrn_detector                   'Hybrid Pixel Array Detector'
_diffrn_detector_area_resol_mean   13.3333
_diffrn_measured_fraction_theta_full  1.000
_diffrn_measured_fraction_theta_max  1.000
_diffrn_measurement_details
;
List of Runs (angles in degrees, time in seconds):

  # Type    Start    End  Width  t~exp~   \w     \q     \k     \f   Frames
--------------------------------------------------------------------------
  1  \f    -34.00  38.00   0.20    0.30 -90.00   0.00   0.00    --   360
  2  \f   -174.00-102.00   0.20    0.30-130.00   0.00   0.00    --   360
;
_diffrn_measurement_device         'Eiger2 4M'
_diffrn_measurement_device_type   
 'dectris-CrysAlisPro-abstract goniometer imported dectris images'
_diffrn_measurement_method         '\f scans'
_diffrn_radiation_type             synchrotron
_diffrn_radiation_wavelength       0.4859
_diffrn_source                     synchrotron
_reflns_Friedel_coverage           0.712
_reflns_Friedel_fraction_full      1.000
_reflns_Friedel_fraction_max       1.000
_reflns_number_gt                  79
_reflns_number_total               101
_reflns_special_details
;
 Reflections were merged by SHELXL according to the crystal
 class for the calculation of statistics and refinement.
 
 _reflns_Friedel_fraction is defined as the number of unique
 Friedel pairs measured divided by the number that would be
 possible theoretically, ignoring centric projections and
 systematic absences. Completness statistics refer to single and
 composite reflections containing twin component 1 only.
;
_reflns_threshold_expression       'I > 2\s(I)'
_computing_cell_refinement         ?
_computing_data_collection         ?
_computing_data_reduction          ?
_computing_molecular_graphics      'Olex2 1.5 (Dolomanov et al., 2009)'
_computing_publication_material    'Olex2 1.5 (Dolomanov et al., 2009)'
_computing_structure_refinement    'XL  (Sheldrick, 2008)'
_computing_structure_solution      'SHELXT  (Sheldrick, 2015)'
_refine_diff_density_max           0.659
_refine_diff_density_min           -0.233
_refine_diff_density_rms           0.077
_refine_ls_abs_structure_details
;
 Refined as an inversion twin.
;
_refine_ls_abs_structure_Flack     1(2)
_refine_ls_extinction_coef         .
_refine_ls_extinction_method       none
_refine_ls_goodness_of_fit_ref     1.613
_refine_ls_hydrogen_treatment      constr
_refine_ls_matrix_type             full
_refine_ls_number_parameters       17
_refine_ls_number_reflns           101
_refine_ls_number_restraints       7
_refine_ls_R_factor_all            0.1244
_refine_ls_R_factor_gt             0.1204
_refine_ls_restrained_S_all        1.551
_refine_ls_shift/su_max            0.003
_refine_ls_shift/su_mean           0.001
_refine_ls_structure_factor_coef   Fsqd
_refine_ls_weighting_details      
 'w=1/[\s^2^(Fo^2^)+(0.2000P)^2^] where P=(Fo^2^+2Fc^2^)/3'
_refine_ls_weighting_scheme        calc
_refine_ls_wR_factor_gt            0.3643
_refine_ls_wR_factor_ref           0.3800
_refine_special_details
;
 Refined as a 2-component inversion twin.
;
_olex2_refinement_description
;
1. Twinned data refinement
 Scales: 0(2)
 1(2)
2. Fixed Uiso
 At 1.2 times of:
  All C(H) groups
3. Restrained planarity
 C1_$1, C2_$2, C3_$3, C2_$4, C1_$5, C3_$6, C2_$6, C3_$7, C1_$8
 with sigma of 0.1
4. Uiso/Uaniso restraints and constraints
O2 \\sim C1: within 2A with sigma of 0.04 and sigma for terminal atoms of 0.08
within 2A
Uiso(C3) = Uiso(C2)
5. Others
 Fixed Sof: C3(0.375) H3(0.375) O2(0.5) C1(0.25) C2(0.375)
6.a Aromatic/amide H refined with riding coordinates:
 C3(H3)
;
_atom_sites_solution_hydrogens     geom
_atom_sites_solution_primary       dual
_atom_sites_solution_secondary     ?
loop_
  _atom_site_label
  _atom_site_type_symbol
  _atom_site_fract_x
  _atom_site_fract_y
  _atom_site_fract_z
  _atom_site_U_iso_or_equiv
  _atom_site_adp_type
  _atom_site_occupancy
  _atom_site_site_symmetry_order
  _atom_site_calc_flag
  _atom_site_refinement_flags_posn
  _atom_site_refinement_flags_adp
  _atom_site_refinement_flags_occupancy
  _atom_site_disorder_assembly
  _atom_site_disorder_group
 Zn1 Zn 0.5759(8) 0.5759(8) 0.4241(8) 0.347(15) Uiso 1 6 d S . P . .
 O1 O 0.500000 0.500000 0.500000 0.37(9) Uiso 1 24 d S . P . .
 C3 C 0.451(12) 0.664(9) 0.164(9) 0.45(6) Uiso 0.75 2 d S . P . .
 H3 H 0.502844 0.690198 0.190196 0.544 Uiso 0.75 2 calc R U P . .
 O2 O 0.513(8) 0.689(7) 0.416(8) 0.40(4) Uiso 0.5 1 d . U P . .
 C1 C 0.458(9) 0.708(15) 0.458(9) 0.39(7) Uiso 0.5 2 d S U P . .
 C2 C 0.412(9) 0.588(9) 0.201(12) 0.45(6) Uiso 0.75 2 d S . P . .

_geom_special_details
;
 All esds (except the esd in the dihedral angle between two l.s. planes)
 are estimated using the full covariance matrix.  The cell esds are taken
 into account individually in the estimation of esds in distances, angles
 and torsion angles; correlations between esds in cell parameters are only
 used when they are defined by crystal symmetry.  An approximate (isotropic)
 treatment of cell esds is used for estimating esds involving l.s. planes.
;
loop_
  _geom_bond_atom_site_label_1
  _geom_bond_atom_site_label_2
  _geom_bond_distance
  _geom_bond_site_symmetry_2
  _geom_bond_publ_flag
 Zn1 Zn1 3.16(3) 4_566 ?
 Zn1 Zn1 3.16(3) 3_656 ?
 Zn1 Zn1 3.16(3) 2_665 ?
 Zn1 O1 1.935(19) . ?
 Zn1 O2 1.90(9) . ?
 Zn1 O2 1.90(9) 11_566 ?
 Zn1 O2 1.90(9) 13 ?
 Zn1 O2 1.90(9) 8_656 ?
 Zn1 O2 1.90(9) 23_656 ?
 Zn1 O2 1.90(9) 20_566 ?
 C3 H3 0.9300 . ?
 C3 C2 1.37(8) . ?
 C3 C2 1.37(8) 34_655 ?
 O2 O2 1.46(18) 23_656 ?
 O2 C1 1.06(12) . ?
 O2 C1 1.92(17) 3_656 ?
 C1 C1 1.8(4) 3_656 ?
 C1 C2 1.6(3) 12_665 ?

loop_
  _geom_angle_atom_site_label_1
  _geom_angle_atom_site_label_2
  _geom_angle_atom_site_label_3
  _geom_angle
  _geom_angle_site_symmetry_1
  _geom_angle_site_symmetry_3
  _geom_angle_publ_flag
 Zn1 Zn1 Zn1 60.0 2_665 3_656 ?
 Zn1 Zn1 Zn1 60.0 4_566 3_656 ?
 Zn1 Zn1 Zn1 60.000(1) 2_665 4_566 ?
 O1 Zn1 Zn1 35.3 . 3_656 ?
 O1 Zn1 Zn1 35.264(1) . 2_665 ?
 O1 Zn1 Zn1 35.3 . 4_566 ?
 O2 Zn1 Zn1 131(4) 13 3_656 ?
 O2 Zn1 Zn1 106(4) 13 2_665 ?
 O2 Zn1 Zn1 131(4) 23_656 2_665 ?
 O2 Zn1 Zn1 106(4) 11_566 3_656 ?
 O2 Zn1 Zn1 73(4) 11_566 4_566 ?
 O2 Zn1 Zn1 73(4) 20_566 2_665 ?
 O2 Zn1 Zn1 106(4) 8_656 4_566 ?
 O2 Zn1 Zn1 106(4) . 2_665 ?
 O2 Zn1 Zn1 131(4) 8_656 3_656 ?
 O2 Zn1 Zn1 73(4) 23_656 3_656 ?
 O2 Zn1 Zn1 73(4) . 3_656 ?
 O2 Zn1 Zn1 106(4) 20_566 3_656 ?
 O2 Zn1 Zn1 131(4) 11_566 2_665 ?
 O2 Zn1 Zn1 106(4) 23_656 4_566 ?
 O2 Zn1 Zn1 73(4) 13 4_566 ?
 O2 Zn1 Zn1 73(4) 8_656 2_665 ?
 O2 Zn1 Zn1 131(4) 20_566 4_566 ?
 O2 Zn1 Zn1 131(4) . 4_566 ?
 O2 Zn1 O1 105(4) 23_656 . ?
 O2 Zn1 O1 105(4) 20_566 . ?
 O2 Zn1 O1 105(4) 11_566 . ?
 O2 Zn1 O1 105(4) 13 . ?
 O2 Zn1 O1 105(4) 8_656 . ?
 O2 Zn1 O1 105(4) . . ?
 O2 Zn1 O2 147(8) 23_656 8_656 ?
 O2 Zn1 O2 45(5) 23_656 . ?
 O2 Zn1 O2 147(8) . 13 ?
 O2 Zn1 O2 114(4) 20_566 13 ?
 O2 Zn1 O2 114(4) 23_656 13 ?
 O2 Zn1 O2 70(5) 8_656 13 ?
 O2 Zn1 O2 45(5) 11_566 13 ?
 O2 Zn1 O2 70(5) 20_566 . ?
 O2 Zn1 O2 147(8) 11_566 20_566 ?
 O2 Zn1 O2 114(4) 11_566 8_656 ?
 O2 Zn1 O2 70(5) 23_656 11_566 ?
 O2 Zn1 O2 114(4) 11_566 . ?
 O2 Zn1 O2 114(4) 23_656 20_566 ?
 O2 Zn1 O2 114(4) 8_656 . ?
 O2 Zn1 O2 45(5) 20_566 8_656 ?
 Zn1 O1 Zn1 109.471(1) 2_665 4_566 ?
 Zn1 O1 Zn1 109.471(1) 2_665 . ?
 Zn1 O1 Zn1 109.471(1) 2_665 3_656 ?
 Zn1 O1 Zn1 109.471(3) 3_656 . ?
 Zn1 O1 Zn1 109.471(5) 4_566 . ?
 Zn1 O1 Zn1 109.5 4_566 3_656 ?
 C2 C3 H3 121.3 . . ?
 C2 C3 H3 121.3 34_655 . ?
 C2 C3 C2 117(10) . 34_655 ?
 Zn1 O2 C1 88(7) . 3_656 ?
 O2 O2 Zn1 67(2) 23_656 . ?
 O2 O2 C1 33(4) 23_656 3_656 ?
 C1 O2 Zn1 125(10) . . ?
 C1 O2 O2 98(10) . 23_656 ?
 C1 O2 C1 65(10) . 3_656 ?
 O2 C1 O2 144(10) 21 . ?
 O2 C1 O2 49(10) . 23_656 ?
 O2 C1 O2 63(10) 23_656 3_656 ?
 O2 C1 O2 49(10) 21 3_656 ?
 O2 C1 O2 110(10) 21 23_656 ?
 O2 C1 O2 110(10) . 3_656 ?
 O2 C1 C1 82(10) 21 3_656 ?
 O2 C1 C1 82(10) . 3_656 ?
 O2 C1 C2 108(10) 21 12_665 ?
 O2 C1 C2 108(10) . 12_665 ?
 C1 C1 O2 33(4) 3_656 23_656 ?
 C1 C1 O2 33(4) 3_656 3_656 ?
 C2 C1 O2 127(9) 12_665 3_656 ?
 C2 C1 O2 127(9) 12_665 23_656 ?
 C2 C1 C1 125.3(6) 12_665 3_656 ?
 C3 C2 C3 123(10) . 55_564 ?
 C3 C2 C1 119(10) 55_564 6_566 ?
 C3 C2 C1 119(10) . 6_566 ?

loop_
  _geom_torsion_atom_site_label_1
  _geom_torsion_atom_site_label_2
  _geom_torsion_atom_site_label_3
  _geom_torsion_atom_site_label_4
  _geom_torsion
  _geom_torsion_site_symmetry_1
  _geom_torsion_site_symmetry_2
  _geom_torsion_site_symmetry_3
  _geom_torsion_site_symmetry_4
  _geom_torsion_publ_flag
 Zn1 O2 C1 O2 5(34) . . . 21 ?
 Zn1 O2 C1 O2 50(16) . . . 3_656 ?
 Zn1 O2 C1 O2 68(8) . . . 23_656 ?
 Zn1 O2 C1 C1 68(8) . . . 3_656 ?
 Zn1 O2 C1 C2 -167(6) . . . 12_665 ?
 O2 O2 C1 O2 -18(14) 23_656 . . 3_656 ?
 O2 O2 C1 O2 -63(26) 23_656 . . 21 ?
 O2 O2 C1 C1 -0.005(19) 23_656 . . 3_656 ?
 O2 O2 C1 C2 125(3) 23_656 . . 12_665 ?
 C1 O2 C1 O2 -63(26) 3_656 . . 21 ?
 C1 O2 C1 O2 -18(14) 3_656 . . 3_656 ?
 C1 O2 C1 O2 0.00(3) 3_656 . . 23_656 ?
 C1 O2 C1 C2 125(3) 3_656 . . 12_665 ?
 C2 C3 C2 C3 -1(3) 34_655 . . 55_564 ?
 C2 C3 C2 C1 179.8(14) 34_655 . . 6_566 ?

_shelx_res_file
;
TITL trumof1_03_0_a.res in F-43m
    trumof1_03_0.res
    created by SHELXL-2019/1 at 15:49:20 on 07-Jun-2023
REM Old TITL TRUMOF1_03_0 in F-43m
REM SHELXT solution in F-43m: R1 0.221, Rweak 0.071, Alpha 0.026
REM <I/s> 0.000 for 0 systematic absences, Orientation as input
REM Flack x = -0.103 ( 0.336 ) from 137 Parsons' quotients
REM Formula found by SHELXT: O Zn2
CELL 0.4859 14.718474 14.718474 14.718474 90 90 90
ZERR 4 0.001585 0.001585 0.001585 0 0 0
LATT -4
SYMM -X,-Y,+Z
SYMM -X,+Y,-Z
SYMM +X,-Y,-Z
SYMM +Z,+X,+Y
SYMM +Z,-X,-Y
SYMM -Z,-X,+Y
SYMM -Z,+X,-Y
SYMM +Y,+Z,+X
SYMM -Y,+Z,-X
SYMM +Y,-Z,-X
SYMM -Y,-Z,+X
SYMM +Y,+X,+Z
SYMM -Y,-X,+Z
SYMM +Y,-X,-Z
SYMM -Y,+X,-Z
SYMM +X,+Z,+Y
SYMM -X,+Z,-Y
SYMM -X,-Z,+Y
SYMM +X,-Z,-Y
SYMM +Z,+Y,+X
SYMM +Z,-Y,-X
SYMM -Z,+Y,-X
SYMM -Z,-Y,+X
SFAC C H O Zn
DISP C -0.0004 0.0007 6.0677
DISP H 0 0 0.6065
DISP O 0.0006 0.0026 13.3363
DISP Zn 0.2372 0.7254 2023.1076
UNIT 96 36 52 16
EQIV $1 +Y,+Z,+X
EQIV $2 1-Z,1-Y,+X
EQIV $3 1.5-Y,+X,0.5-Z
EQIV $4 0.5+X,1-Y,0.5-Z
EQIV $5 0.5+Z,+X,-0.5+Y
EQIV $6 0.5+X,0.5-Z,1-Y
EQIV $7 1.5-Y,0.5-Z,+X
EQIV $8 0.5+Z,-0.5+Y,+X
SIMU O2 C1
FLAT C1_$1 C2_$2 C3_$3 C2_$4 C1_$5 C3_$6 C2_$6 C3_$7 C1_$8
EADP C3 C2

L.S. 4
PLAN  5
CONF
BOND
list 4
MORE -1
BOND $H
fmap 2
acta
SHEL 100 1.3
TWIN -1 0 0 0 -1 0 0 0 -1 2
REM <olex2.extras>
REM <HklSrc "%.\\TRUMOF1_12_0.hkl">
REM </olex2.extras>

WGHT    0.200000
BASF   1.28655
FVAR       1.14201
ZN1   4    0.575890    0.575890    0.424110    10.16667    0.34715
O1    3    0.500000    0.500000    0.500000    10.04167    0.37226
C3    1    0.451432    0.664223    0.164223    10.37500    0.45371
AFIX  43
H3    2    0.502844    0.690198    0.190196    10.37500   -1.20000
AFIX   0

O2    3    0.513372    0.688727    0.416492    10.50000    0.39660
C1    1    0.457636    0.708398    0.457636    10.25000    0.38538
C2    1    0.412052    0.587948    0.200709    10.37500    0.45371
HKLF 4


REM  trumof1_03_0_a.res in F-43m
REM wR2 = 0.3800, GooF = S = 1.613, Restrained GooF = 1.551 for all data
REM R1 = 0.1204 for 79 Fo > 4sig(Fo) and 0.1244 for all 101 data
REM 17 parameters refined using 7 restraints

END

WGHT      0.2000      0.0000

REM Highest difference peak  0.659,  deepest hole -0.233,  1-sigma level  0.077
Q1    1   0.7500  0.7500  0.2500  10.04167  0.05    0.66
Q2    1   0.4062  0.7500  0.2500  10.25000  0.05    0.30
Q3    1   0.5138  0.6499  0.3501  10.50000  0.05    0.12
Q4    1   0.6590  0.6590  0.3410  10.16667  0.05    0.11
Q5    1   0.5000  0.7187  0.5000  10.25000  0.05    0.07
;
_shelx_res_checksum                60568

# start Validation Reply Form
_vrf_ATOM007_trumof1_12_0
;
PROBLEM: _atom_site_aniso_label is missing
RESPONSE: All atoms are refined isotropically
due to loss of information/lack of completeness 
arising from the DAC set-up.
;
_vrf_THETM01_trumof1_12_0
;
PROBLEM: The value of sine(theta_max)/wavelength is less than 0.550
RESPONSE: The combination of a weakly diffracting
crystal and the set-up with a DAC leads to the
sine(theta_max)/wavelength being less than 0.550.
This cannot be resolved through another experiment.
;
_vrf_PLAT090_trumof1_12_0
;
PROBLEM: Poor Data / Parameter Ratio (Zmax > 18) ........       3.47
RESPONSE: The poor ratio is caused by the low quality data
arising from the weakly diffracting crystal and high-pressure
(DAC) set-up.
;
_vrf_RINTA01_trumof1_12_0
;
PROBLEM: The value of Rint is greater than 0.18
RESPONSE: The combination of a weakly diffracting
crystal and the set-up with a DAC leads to a small 
number of reflection data and hence a large Rent value. 
;
_vrf_PLAT020_trumof1_12_0
;
PROBLEM: The Value of Rint is Greater Than 0.12 .........      0.247
RESPONSE: The combination of a weakly diffracting
crystal and the set-up with a DAC leads to a small 
number of reflection data and hence a large Rint value. 
;
_vrf_PLAT084_trumof1_12_0
;
PROBLEM: High wR2 Value (i.e. > 0.25) ...................       0.38
RESPONSE: The combination of a weakly diffracting
crystal and the set-up with a DAC leads to a high wR2 value.
;
_vrf_PLAT201_trumof1_12_0
;
PROBLEM: Isotropic non-H Atoms in Main Residue(s) .......          2
RESPONSE: Due to the limitations of high-pressure diffraction 
experiments, the calculation of anisotropic displacement parameters 
becomes less accurate. Therefore all atoms were modelled isotropically.
;
# end Validation Reply Form

_shelx_hkl_file
;
  -1   1   1 270577. 25344.6   2
  -1   1   1 106763. 25348.1   1
   1  -1  -1 254411. 24277.4   2
   1  -1  -1 105713. 24281.4   1
   0   0   2 146056. 15108.5   2
   0   0   2 148369. 15114.9   1
   0   0  -2 122809. 15113.7   1
   0   0  -2 144178. 15108.6   2
  -2   2   2 68229.3 13749.7   1
  -2   2   2 142809. 13741.5   2
   0  -2  -2 17572.1 2003.15   2
  -2   0   2 12183.2 2010.47   1
  -2   0   2 19751.6 2003.63   2
   0   2   2 17774.8 2003.07   2
   2  -2  -2 69455.4 12237.9   1
   2  -2  -2 123165. 12227.1   2
  -1   1   3 3607.91 353.761   2
  -3   1   1 3515.63 353.629   2
   3   1  -1 4014.61 367.755   1
  -1  -1  -3 3120.74 353.038   2
   1   1   3 3984.22 415.263   2
   3  -1  -1 3797.37 415.585   2
   1  -1  -3 4130.01 415.881   2
  -3   3   3 46445.4 4597.63   2
  -3   3   3 24009.6 4613.24   1
  -1   3   3 13962.3 2377.14   1
  -3   1   3 22798.9 2360.12   2
   3   1  -3 22258.5 2361.42   2
  -1   3   3 22422.8 2360.16   2
  -1  -3  -3 23060.6 2359.67   2
   3   1  -3 20052.4 2377.68   1
  -3  -1   3 23325.8 2251.78   1
   3  -1  -3 21779.0 2235.27   2
   3  -3  -1 18996.6 2235.06   2
   1  -3  -3 23185.6 2235.60   2
   3  -3  -3 51015.5 5082.26   2
   3  -3  -3 26412.8 5099.61   1
   0   0  -4 1998.59 343.907   1
   0   0   4 2866.73 346.318   1
   0   0   4 2874.44 325.361   2
  -4   0   0 2900.06 324.300   2
   0   0  -4 3226.39 326.053   2
   4   0   0 3415.19 324.641   2
  -4   2   2 19692.0 1891.67   2
  -2   2   4 18778.9 1891.62   2
  -4   2   2 8824.45 1904.92   1
  -2  -2  -4 17831.3 1890.30   2
  -2  -2  -4 10305.2 1902.50   1
  -2   0  -4 1611.70 213.030   1
   2   0  -4 1679.93 195.312   2
  -2   0   4 1727.15 195.494   2
   0  -2  -4 1642.11 193.781   2
   2   0   4 1774.41 193.567   2
   4  -2   0 2133.74 194.235   2
   0   2   4 1707.16 193.963   2
  -2   0   4 1633.51 233.562   1
  -4   0   2 1411.45 225.175   1
   4  -2  -2 20126.7 2131.82   2
   2   2   4 21674.8 2131.11   2
   2  -2  -4 19174.1 2131.87   2
  -4   4   4 8272.58 873.873   2
  -2   4   4 9948.54 957.687   2
  -4   2   4 4530.89 981.727   1
  -2  -4  -4 9117.20 956.309   2
  -2   4   4 5065.67 992.215   1
  -4   2   4 8808.17 957.108   2
  -4   0   4 536.703 154.198   1
   4   0  -4 535.944 61.0406   2
   0  -4  -4 604.479 60.3989   2
  -4   0   4 455.132 60.8598   2
   0   4   4 407.301 173.669   1
   4   0  -4 202.805 144.144   1
   2  -4  -4 10458.6 1049.08   2
   4  -4  -2 10025.3 1049.23   2
   4  -2  -4 9845.90 1049.04   2
   4  -4  -4 7682.92 811.483   2
   5   1  -1 6462.65 646.987   2
  -5  -1  -1 5997.96 644.930   2
   5   1  -1 4199.81 661.133   1
   5  -1   1 6289.42 645.292   2
  -5   1   1 6203.08 645.949   2
  -1   1   5 5957.44 646.591   2
   5  -1  -1 5753.75 615.992   2
   1   1   5 5429.15 616.031   2
   1  -1  -5 6700.71 617.721   2
  -5  -1   1 7177.18 635.524   1
   1  -1  -5 2565.63 636.617   1
  -1  -1   5 5387.69 617.479   2
   1   1   5 3673.09 633.482   1
   5   1   1 2886.19 622.926   1
  -5   1  -1 2825.97 629.763   1
  -5   3   3 9285.75 926.708   2
  -3   3   5 8634.18 926.441   2
   3   1  -5 2000.71 221.552   2
  -3   1   5 2069.54 219.476   2
   5   1  -3 2189.21 221.216   2
  -1  -3  -5 1124.12 290.639   1
   3   1  -5 1864.86 279.438   1
  -1   3   5 2086.00 219.072   2
  -5   1   3 1953.19 218.543   2
   5   1  -3 1360.70 265.740   1
  -5   1   3 640.389 263.582   1
  -5   3   1 2198.28 218.942   2
  -1  -3  -5 2033.57 217.868   2
  -5   3   1 1071.81 285.113   1
   3  -1  -5 894.708 287.386   1
   3  -1  -5 2422.17 240.148   2
   5  -1  -3 2178.54 238.877   2
   1  -3  -5 1220.97 314.335   1
   1  -3  -5 2066.42 238.154   2
   3   1   5 2307.13 236.799   2
  -3  -1   5 2615.83 290.874   1
   3   1   5 2436.29 260.029   1
  -3  -1   5 1621.62 238.634   2
   1   3   5 1256.17 282.324   1
   5  -3  -1 2342.13 238.501   2
  -5  -1   3 2565.47 283.994   1
   1   3   5 2371.02 238.198   2
   3   3   5 4632.35 719.708   1
   3  -5  -3 4950.60 698.177   2
   3  -3  -5 7771.57 699.302   2
   5  -3  -3 4548.33 758.583   1
   5  -3  -3 7996.61 699.135   2
   3  -3  -5 4137.47 750.871   1
  -5   5   5 924.955 106.239   2
  -5   3   5 982.497 104.535   2
  -5   5   3 574.963 284.796   1
  -3   5   5 966.872 277.689   1
  -3   5   5 881.301 104.247   2
  -5   1   5 2755.25 314.061   2
  -1   5   5 3128.40 314.572   2
   5   1  -5 1658.23 370.447   1
   5   1  -5 2781.11 317.198   2
  -1   5   5 1902.71 408.443   1
  -1  -5  -5 3136.73 313.890   2
  -5  -1   5 2551.03 408.945   1
   5  -1  -5 3190.44 358.933   2
   1  -5  -5 3139.12 357.743   2
   5  -3  -5 483.167 282.074   1
   5   3   5 477.243 152.215   1
   5  -5  -3 943.864 95.1837   2
   5  -3  -5 748.839 94.0098   2
   3  -5  -5 858.265 94.8357   2
   5  -5  -5 620.782 73.6083   2
   6   0   0 6222.48 1561.19   1
   0   0  -6 13373.2 1552.48   2
   0   0   6 13024.5 1571.11   1
   0   0  -6 8283.43 1568.17   1
   6   0   0 15115.5 1550.58   2
  -2   2   6 1141.22 252.635   1
  -6  -2  -2 1926.26 177.547   2
  -2   2   6 2062.37 180.149   2
   6  -2   2 1161.57 176.951   2
   6   2  -2 2113.50 245.086   1
  -6   2   2 2093.60 180.125   2
   0   2   6 782.309 229.217   1
   6   2   0 1601.32 209.627   1
  -6   2   0 992.212 244.542   1
  -6   0   2 1543.19 234.322   1
  -2   0   6 1301.22 240.938   1
   0  -2  -6 1724.63 177.527   2
   6   0  -2 711.161 232.908   1
  -2   0   6 1642.67 179.038   2
   6   0   2 1581.59 174.707   2
   0   2   6 1536.94 176.683   2
  -6   0   2 1670.32 177.161   2
   6  -2   0 1773.72 176.546   2
   2   0  -6 1660.58 179.802   2
  -6   2   0 1690.56 176.716   2
   2   0   6 1535.74 176.556   2
   2  -2  -6 2245.78 241.891   2
   2   2   6 1419.43 281.880   1
   6  -2  -2 2312.00 240.715   2
   2   2   6 2220.06 239.680   2
   6   2   2 2627.45 255.479   1
   6  -2  -2 1297.70 328.095   1
  -6  -2   2 2279.69 241.560   2
  -4   4   6 225.101 36.7887   2
  -6   4   4 279.101 38.1807   2
  -6   4   4 98.3647 243.600   1
  -4   6   4 226.276 248.053   1
  -4  -4  -6 204.485 29.3975   2
  -4   2   6 511.687 66.4533   2
  -6   4   2 26.0930 237.415   1
  -2   4   6 562.099 67.6498   2
  -6   2   4 582.682 66.7903   2
  -6   4   2 492.725 66.9459   2
  -4  -2  -6 175.284 166.392   1
   6   2  -4 167.485 174.789   1
  -4   2   6 105.754 203.395   1
   0  -4  -6 282.031 37.5342   2
  -4   0   6 301.691 200.100   1
   0   4   6 374.468 40.1266   2
  -6   0   4 270.348 38.9953   2
  -4   0   6 386.060 41.9037   2
   4   0  -6 158.809 185.811   1
  -6   0   4 354.279 184.008   1
   6   0  -4 258.756 40.2877   2
   4   0   6 269.444 35.3339   2
  -4   0  -6 451.166 123.314   1
   0   4   6 87.8271 198.976   1
   4   0  -6 317.263 42.4827   2
   6  -4  -2 513.854 59.4419   2
   4   2   6 501.233 55.3892   2
  -6  -2   4 373.110 60.3663   2
   2  -4  -6 477.011 58.6421   2
   4  -2  -6 532.591 60.6436   2
   4   2   6 356.889 132.299   1
   2   4   6 571.574 58.1950   2
   6  -2  -4 488.575 58.9333   2
   4  -4  -6 218.873 39.4240   2
   6  -4  -4 328.662 297.673   1
   4  -4  -6 580.378 303.077   1
   4  -6  -4 326.080 42.0185   2
   6  -4  -4 335.202 40.0019   2
  -6   6   6 129.392 38.3198   2
  -6   6   6 356.580 323.959   1
  -6  -4  -6 55.5655 15.0945   2
  -6   6   4 156.375 308.196   1
  -4   6   6 62.9662 30.1802   2
  -6   4   6 74.0333 29.9601   2
  -6   2   6 334.586 49.5083   2
   6   2  -6 234.518 202.739   1
  -2  -6  -6 386.776 48.4938   2
  -6   2   6 267.473 236.552   1
  -2   6   6 419.561 51.8980   2
  -2   6   6 496.306 302.612   1
  -6   0   6 1361.88 171.672   2
   0   6   6 1056.92 333.905   1
   6   0  -6 1535.98 174.870   2
   0  -6  -6 1913.58 172.648   2
  -6   0   6 1507.65 308.599   1
  -6   0  -6 1148.26 200.772   1
  -6  -2   6 339.847 48.8354   2
   2  -6  -6 391.809 47.2065   2
   6  -2  -6 296.477 47.8950   2
   2   6   6 247.462 248.655   1
   6  -6  -4 118.438 28.8345   2
   4  -6  -6 83.1578 27.4642   2
   6  -4  -6-140.506 338.037   1
   6  -4  -6 93.4162 26.9924   2
   6  -6  -6 224.421 39.7947   2
   7  -1   1 5249.65 486.823   2
  -7  -1  -1 5631.89 506.215   1
  -1   1   7 4308.87 488.039   2
  -1  -1  -7 4055.13 488.423   2
  -7  -1  -1 4540.66 486.182   2
   7   1  -1 4891.95 489.354   2
   7  -1  -1 2813.21 534.129   1
   1   1   7 4502.44 482.711   2
  -1  -1   7 4495.78 484.663   2
   7  -1  -1 4720.44 482.618   2
   1  -1  -7 4478.17 484.311   2
  -7   1  -1 4744.41 481.977   2
   7   1   1 4394.60 482.343   2
  -3  -3  -7 175.162 29.1735   2
  -3   3   7 233.344 34.7959   2
  -7   1   3 200.986 29.7251   2
   3   1  -7 133.717 37.3362   2
  -3   1   7 210.969 32.2362   2
  -1   3   7 206.810 30.4348   2
  -3  -1  -7 148.095 30.6620   2
   7   1  -3 126.954 33.0478   2
   7   1  -3-70.5390 172.327   1
   7  -1   3 199.700 24.0136   2
  -3   1   7 122.112 198.979   1
   7  -3   1 234.106 28.5921   2
   3   1  -7-122.758 191.735   1
  -7   1   3 384.493 192.343   1
   3  -1  -7-74.4816 205.169   1
   3   1   7 158.371 24.3002   2
   7  -1  -3 247.954 30.1389   2
  -3  -1   7 266.113 167.404   1
   7  -3  -1 197.884 27.2761   2
   1   3   7 214.333 27.6489   2
  -7  -1   3 25.2524 169.962   1
   3   1   7-79.7974 133.285   1
  -3  -1   7 119.545 31.1652   2
   3  -1  -7 103.633 30.4119   2
  -7  -1   3 128.689 28.2009   2
  -7   1  -3 286.412 144.202   1
   1  -3  -7 189.200 28.1896   2
   3  -3  -7 220.834 32.6608   2
   7  -3  -3 206.844 31.4103   2
   7  -3  -3 130.314 295.881   1
   3   3   7 201.751 29.8728   2
  -5   7   5 186.196 333.349   1
  -7   5   5 139.442 36.3048   2
  -5   5   7 86.1985 35.0097   2
  -5  -5  -7 66.6484 20.8240   2
  -7   5   5-50.4137 295.116   1
  -5  -3  -7 32.4903 17.6126   2
  -7   5   3 172.752 289.591   1
  -3  -5  -7 30.6226 18.8182   2
  -7   5   3 60.5053 27.5334   2
  -5   3   7 29.0174 24.8194   2
  -7   3   5-20.1688 26.4125   2
  -7   3   5 241.633 245.025   1
  -3   5   7 34.3052 28.2149   2
   5   1  -7 563.626 73.7631   2
   7   1  -5 594.178 72.3359   2
  -7   5   1 250.499 230.341   1
   5   1  -7 295.220 230.986   1
  -5   1   7 643.176 254.341   1
  -1   5   7 609.162 67.6316   2
  -7   1   5 528.881 65.6805   2
  -7   1   5 341.231 230.913   1
  -1   5   7 388.910 265.142   1
  -5   1   7 468.606 66.9847   2
  -7  -1   5 625.691 77.3838   2
   1   5   7 569.308 73.3385   2
   5  -1  -7 506.927 254.260   1
   7  -5  -1 578.929 73.2720   2
   5  -1  -7 440.590 75.5478   2
  -7  -1   5 664.228 220.377   1
   7  -1  -5 1780.63 135.688   2
   1  -5  -7 730.923 73.6941   2
  -5  -1   7 365.256 224.505   1
  -5  -1   7 1635.64 139.829   2
   7  -5  -3 1.40324 22.7422   2
   5  -3  -7 8.52246 22.8413   2
   7  -3  -5 20.3753 24.0990   2
   3  -5  -7 21.9724 22.2828   2
   7  -3  -5-32.2528 310.001   1
   5  -5  -7 72.8898 28.2213   2
   5  -5  -7 114.826 383.815   1
   5  -7  -5 106.869 31.1800   2
   7  -5  -5 101.335 28.1952   2
  -7   7   7 51.1418 37.7546   2
  -7   7   7 325.240 372.615   1
  -7  -5  -7 7.36022 16.6386   2
  -7   5   7 60.3549 35.0639   2
  -7  -3  -7 6.03927 14.7799   2
  -3  -7  -7 19.6821 22.5457   2
  -7   3   7-9.65520 28.3133   2
  -3   7   7 22.4147 31.3127   2
   7   1  -7 256.704 52.2025   2
  -7   1   7 187.396 40.4117   2
  -1   7   7 336.489 320.520   1
  -7   1   7-98.3759 274.813   1
  -1  -7  -7 264.953 39.3388   2
  -7  -1   7 189.967 47.7376   2
   7  -1  -7 201.311 45.1883   2
  -7  -1   7 92.8001 241.727   1
   1   7   7 62.9147 305.594   1
   1  -7  -7 328.888 42.1965   2
   7  -3  -7 43.7292 29.8174   2
   3  -7  -7 68.8242 28.2436   2
   7  -5  -7 8.46251 28.1007   2
   7  -7  -5 31.6170 29.4574   2
   5  -7  -7 41.3563 28.0278   2
   7  -5  -7 293.166 423.157   1
   7  -7  -7 30.6408 30.9629   2
   0   0   8 2835.75 303.870   2
  -8   0   0 2083.13 349.935   1
   0   0  -8 2562.76 305.125   2
   0   0   8 3045.63 371.062   1
  -8   0   0 2542.30 300.837   2
  -2  -2  -8 254.619 37.8539   2
  -2   2   8 310.301 39.0608   2
  -8  -2  -2 244.145 31.5686   2
   8   2  -2 187.136 177.938   1
   8  -2   2 287.307 33.9706   2
   8  -2   0 607.784 70.4856   2
  -2   0  -8 245.347 186.496   1
  -8   2   0 605.091 71.3347   2
   8   0   2 1847.87 93.6439   2
   2   0  -8 606.823 77.0468   2
  -2   0   8 727.503 218.349   1
   0   2   8 577.938 72.0336   2
   8   0  -2 509.226 71.9515   2
   0  -2  -8 2268.14 128.560   2
   0   2   8 572.193 212.582   1
  -2   0   8 610.422 76.4486   2
  -8   0  -2 562.380 68.5682   2
  -8  -2   0 557.989 71.4967   2
   2   0   8 1695.04 117.151   2
   2   2   8 279.089 40.1631   2
  -8   2  -2 63.5086 190.848   1
   8  -2  -2 194.769 267.275   1
   2   2   8 258.228 185.428   1
   8  -2  -2 366.100 42.3250   2
   2  -2  -8 275.193 46.1850   2
  -4  -4  -8 67.2831 22.8021   2
  -4   4   8 113.668 33.2377   2
  -8   4   4 123.694 33.0451   2
  -2  -4  -8 163.004 29.8108   2
  -4  -2  -8 240.993 198.504   1
  -4  -2  -8 156.121 29.6665   2
  -4   2   8 190.988 33.6945   2
  -2   4   8 140.084 250.221   1
  -8   2   4 179.459 32.6969   2
  -2   4   8 183.066 34.0390   2
  -2  -4  -8 89.7785 284.142   1
   8   2  -4-23.5231 215.397   1
  -8   2   4-38.4317 228.526   1
  -4   0   8 47.8093 28.8605   2
   4   0  -8-220.390 231.303   1
  -8   0   4 78.4815 27.1163   2
   8   0  -4 166.038 231.248   1
  -4   0   8 115.116 216.593   1
  -8   0   4 194.071 228.752   1
   4   0  -8 83.8290 33.5785   2
   0   4   8 102.294 26.7694   2
   8  -4   0 92.8967 24.1419   2
  -4   0  -8 21.6400 157.401   1
  -8   4   0-181.148 268.772   1
   8   0  -4 119.523 28.4747   2
   4   0   8 271.780 65.5186   2
   0   4   8-210.655 233.878   1
   8  -2  -4 176.485 33.2155   2
   2   4   8 174.408 31.1139   2
   2  -4  -8 159.047 32.5490   2
   4  -2  -8 196.463 38.6836   2
   8  -4  -2 144.649 29.9077   2
   2  -4  -8-111.196 308.714   1
   2   4   8-107.026 212.336   1
   8  -4  -4 120.196 29.8475   2
   4  -4  -8-106.033 346.893   1
   8  -4  -4-123.253 358.881   1
   4  -4  -8 175.370 33.4106   2
  -8   6   6 35.6436 34.4887   2
  -6  -6  -8 13.7022 20.2173   2
  -6  -4  -8-6.57032 17.5357   2
  -4   6   8 9.43801 34.0671   2
  -8  -4  -6 12.5116 10.0795   2
  -4  -6  -8 11.8471 20.3964   2
  -8   4   6 47.0165 31.9881   2
  -8   6   4-5.23172 32.0624   2
   8   2  -6-84.1841 248.775   1
  -6   2   8 99.2911 30.0722   2
  -8   2   6 94.3128 30.5813   2
  -2  -6  -8 114.318 26.3450   2
  -2   6   8-199.863 303.302   1
   6   2  -8-29.6536 239.822   1
  -6  -2  -8 51.1903 202.948   1
  -2   6   8 39.7213 33.6176   2
  -6   2   8 193.598 282.365   1
  -6   0   8 87.7758 33.4168   2
   6   0   8 135.181 26.0403   2
   8   0  -6 137.031 268.673   1
   6   0  -8 171.120 42.9002   2
  -6   0   8 165.872 257.154   1
  -8   0   6 226.573 271.810   1
  -8   0   6 174.607 35.3000   2
   8   0  -6 122.005 40.0312   2
   0   6   8 167.838 34.7344   2
   0   6   8-60.3468 296.896   1
   2  -6  -8 45.7471 26.3070   2
  -6  -2   8-36.1072 97.1827   2
   8  -2  -6 50.6498 318.719   1
   6   2   8 68.5330 18.0286   2
   8  -6  -2 94.7304 29.3576   2
  -8  -2   6 244.880 105.054   2
   6  -2  -8 114.797 107.960   2
   8  -2  -6 33.9824 34.4536   2
   6  -4  -8 21.4131 27.0579   2
   8  -4  -6-135.906 384.749   1
   8  -4  -6 1.70494 28.4761   2
   6  -4  -8-232.947 374.631   1
   4  -6  -8 46.6247 27.3350   2
   8  -6  -4 25.7382 26.8523   2
   6   4   8-45.7224 173.148   1
   6  -6  -8 7.09717 29.8369   2
   8  -6  -6 17.1339 29.2547   2
   6  -8  -6 18.5545 29.4897   2
  -8   8   8 13.4334 40.7047   2
  -8  -6  -8 11.2625 17.9914   2
  -8   6   8-29.7822 38.7046   2
  -6   8   8 212.840 382.977   1
  -6   8   8 54.7870 39.6905   2
  -8  -4  -8 16.8105 15.2677   2
  -4  -8  -8-27.5801 25.9166   2
  -8   4   8 9.43163 33.8571   2
  -2   8   8 274.203 371.159   1
  -8   2   8-1.69957 30.1391   2
  -8   2   8 309.960 310.147   1
  -2  -8  -8 38.4819 27.7614   2
   8   0   8 6.85964 12.5650   2
  -8   0   8 48.9699 30.4526   2
  -8   0   8-55.9524 287.827   1
   8   0  -8-30.1145 43.6589   2
  -8   0  -8-108.961 128.589   1
   2   8   8 17.1812 307.766   1
  -8  -2   8-23.4217 37.2359   2
   2  -8  -8 6.99323 29.2424   2
   8  -2  -8 92.6802 112.318   2
   8  -4  -8 17.9180 30.1476   2
   8   4   8-145.911 136.781   1
   4  -8  -8 25.4794 30.0505   2
   4   8   8 129.074 273.746   1
   8  -6  -8 45.8063 31.7928   2
   8  -6  -8 118.064 485.204   1
   6  -8  -8 9.43530 31.1051   2
   8   6   8-285.500 227.842   1
   8  -8  -6-7.70426 31.6788   2
   8  -8  -8-17.9825 32.9501   2
  -1   1   9 3.85010 21.6609   2
  -9  -1  -1 84.8745 135.368   1
   9   1  -1 355.807 201.236   1
  -9  -1  -1 24.3752 14.9623   2
  -1   1   9-280.230 243.366   1
   1   1  -9-193.785 210.603   1
  -9   1   1 4.15222 19.6850   2
   9   1  -1 15.6715 27.6031   2
  -1  -1  -9 1.54216 27.1635   2
   1  -1   9 53.7325 23.0536   2
  -9   1   1 48.8507 192.330   1
   1   1   9 34.8749 20.7872   2
  -9  -1   1 35.4840 19.3404   2
   9  -1  -1 27.3727 20.8634   2
   1   1   9-37.3176 199.450   1
  -1  -1   9 18.1015 24.8660   2
   9  -1  -1-139.378 250.963   1
   1  -1  -9 16.1721 27.0664   2
  -9   1  -1 0.81106 18.2209   2
  -9  -1   1 292.681 169.132   1
  -3   3   9 135.485 35.4570   2
  -3  -3  -9 473.103 92.4537   2
   9   3  -3 170.660 211.867   1
  -3  -3  -9 188.671 264.923   1
  -9  -3  -3 154.126 24.7094   2
  -3   1   9 32.0807 28.0458   2
   9  -1   3 59.6258 15.1941   2
  -9  -1  -3 57.7502 13.3934   2
  -1   3   9 38.2895 25.0469   2
   3   1  -9-96.0329 233.285   1
  -3   1   9-65.3444 255.762   1
   9   3  -1-9.01443 195.798   1
  -9   3   1 59.9358 25.4003   2
   9  -3   1 117.956 21.4797   2
  -3  -1  -9 20.4279 27.5777   2
   9   1  -3 30.9757 33.7486   2
  -9  -3  -1 0.81008 19.4498   2
   3   1  -9 2.20416 13.1110   2
  -1  -3  -9 39.5028 27.2657   2
   1  -3  -9 73.1968 30.1926   2
   3  -1  -9-44.7550 251.410   1
  -9   3  -1 525.616 246.470   1
  -9  -1   3 73.4825 23.6696   2
   3   1   9 56.5199 21.0872   2
  -3  -1   9 113.621 206.000   1
   3   1   9 219.199 168.896   1
   9  -1  -3-40.9784 272.555   1
  -9  -1   3 196.226 212.616   1
  -9  -3   1-1.12437 24.4539   2
   9  -3  -1 98.3049 22.8515   2
   1   3   9 59.8050 24.3001   2
   1  -3  -9 74.4522 279.508   1
   3  -1  -9 110.440 33.2237   2
  -3  -1   9 72.3900 89.4455   2
   9  -1  -3 44.3114 28.4571   2
   3  -3  -9 272.801 44.6472   2
   9  -3  -3 190.612 37.4819   2
  -9  -3   3 160.274 37.3824   2
  -5  -5  -9 8.13798 21.3474   2
  -9   5   5 1.91487 35.7590   2
  -5   5   9-5.62004 35.8163   2
  -5  -3  -9 35.5185 21.7960   2
  -3  -5  -9 55.7378 23.6256   2
  -3   5   9 181.113 291.745   1
  -5   3   9 46.9751 32.3415   2
  -5  -3  -9-100.886 268.313   1
  -9   3   5 3.21939 31.0010   2
  -3   5   9 25.8126 31.8437   2
  -5   1   9 94.4270 30.8309   2
  -1  -5  -9 25.9454 23.5905   2
  -5  -1  -9-80.6577 196.669   1
  -9   1   5 8.60110 26.2177   2
  -5   1   9-115.365 284.532   1
   9  -1   5 47.2262 13.1489   2
  -9   5   1 15.6053 310.865   1
   5   1  -9 67.7428 40.3589   2
   9   1  -5 35.1186 38.4787   2
  -1   5   9 12.9225 30.7386   2
  -9   1  -5-152.151 158.387   1
  -5  -1   9-272.089 229.919   1
   5   1   9 43.6742 19.8189   2
   5  -1  -9 181.142 288.263   1
   9  -5  -1 62.7643 24.8991   2
   1   5   9-13.4659 29.0372   2
   5  -1  -9 13.9904 36.5218   2
   9  -1  -5 111.695 98.7173   2
  -5  -1   9-11.9085 34.3307   2
   9  -3  -5 59.6438 27.9628   2
   3  -5  -9 18.5231 30.6513   2
   5   3   9 95.2540 23.8573   2
   5  -3  -9 77.5807 35.7957   2
   3  -5  -9 249.423 394.038   1
   9  -5  -3 58.7808 27.4888   2
   5   3   9 105.304 196.011   1
   9  -3  -5-162.159 355.795   1
   5  -3  -9 310.508 360.413   1
   5  -5  -9-187.917 425.796   1
   5  -5  -9-9.16734 32.7523   2
   9  -5  -5-9.79332 28.2228   2
   5   5   9-408.168 230.060   1
  -7   7   9 45.7337 42.3275   2
  -7  -7  -9 4.00379 22.1173   2
  -9   7   7 6.31952 39.0285   2
  -7  -5  -9 24.0852 18.2493   2
  -5   7   9-19.2892 38.6336   2
  -9  -5  -7-5.17709 12.3798   2
  -5  -7  -9-15.5650 22.9618   2
  -7   5   9 8.08508 38.3647   2
  -9   5   7 2.04565 37.7193   2
  -7   3   9-3.52511 31.6609   2
  -3  -7  -9-24.2489 25.5735   2
  -9   3   7 5.29131 31.8529   2
  -7  -3  -9 8.70712 18.2612   2
  -3   7   9-9.31199 34.7211   2
  -9   3   7 102.767 319.295   1
   9   1  -7 328.101 300.437   1
  -7   1   9-12.8857 32.3477   2
  -9   1   7 36.9409 30.2725   2
  -1  -7  -9-1.44477 25.5829   2
  -7   1   9 236.145 319.938   1
  -9   1   7-201.357 298.928   1
  -1   7   9 61.6745 34.7026   2
  -1   7   9 427.171 335.938   1
   9   1  -7 86.4882 44.2179   2
   7   1  -9 69.0274 44.9749   2
   7   1  -9 171.260 294.071   1
  -7  -1   9-97.7970 35.7251   2
  -9  -1   7-5.51067 33.1195   2
  -7  -1   9 119.885 273.528   1
  -9  -1   7 153.083 271.496   1
   7   1   9 17.5136 14.7094   2
   7  -1  -9-287.613 314.652   1
   9  -1  -7-30.8738 33.7523   2
   7  -1  -9 2.18228 37.5138   2
   1   7   9-261.006 331.504   1
   9  -3  -7 19.1794 32.5133   2
   3  -7  -9-27.1946 27.6285   2
   9  -7  -3 17.5165 29.3037   2
   7  -3  -9-39.9936 37.6639   2
   7   5   9-52.3054 200.981   1
   7  -5  -9 518.230 455.307   1
   7  -5  -9-11.1627 31.6388   2
   9  -5  -7 31.0337 33.4407   2
   5  -7  -9-20.0812 29.9715   2
   9  -5  -7 204.386 477.404   1
   9  -7  -5-57.0256 30.6831   2
   9  -7  -7 42.3184 32.7616   2
   7   7   9 158.186 282.240   1
  -9   9   7 279.551 420.675   1
  -9  -7  -9-18.4446 19.4442   2
  -9   7   9 717.122 402.735   1
  -7   9   9-46.9439 431.687   1
  -9   7   9 36.3953 44.2835   2
  -9   5   9-36.7989 41.4478   2
  -9  -5  -9 10.7791 17.1149   2
  -9   3   9-37.1945 35.5099   2
  -3  -9  -9 3.33845 27.4970   2
  -1   9   9 229.143 365.665   1
  -9   1   9-45.2368 33.9835   2
  -9   1   9 289.430 353.897   1
  -1  -9  -9-3.47905 28.7703   2
   9   1  -9-2.86683 46.2882   2
   9  -1   9 4.65049 18.5492   2
  -9  -1   9-37.2998 32.7244   2
  -9  -1   9 273.261 309.410   1
  -9   1  -9-82.1889 155.444   1
   1   9   9-155.954 331.098   1
   9  -1  -9-23.6096 41.0710   2
   3  -9  -9 40.2864 32.2858   2
   3   9   9 223.615 293.052   1
   9  -3  -9-62.3218 41.2376   2
   9  -5  -9 37.8624 34.2574   2
   9  -5  -9 193.072 480.718   1
   9   5   9-60.2901 161.967   1
   5  -9  -9-1.97246 32.3796   2
   9  -7  -9 13.3483 35.6448   2
   7  -9  -9 14.5646 34.0448   2
   9  -9  -7-4.13224 33.0302   2
   0   0  10 257.667 212.120   1
 -10   0   0 33.4881 198.746   1
 -10   0   0 6.45542 19.1438   2
   0   0  10-21.7067 28.5567   2
  -2   2  10 28.5755 27.9454   2
 -10  -2  -2 0.57169 15.9874   2
  10  -2   2 51.0568 18.6113   2
 -10   2   2 63.4749 28.2850   2
  -2  -2 -10-11.9049 29.0776   2
  -2   0  10-1.64422 27.4455   2
 -10  -2   0 0.88092 18.5454   2
  -2   0  10 297.096 234.479   1
   0   2  10-9.45554 24.0891   2
 -10   0   2 17.1619 21.6832   2
 -10   2   0 21.3184 218.578   1
 -10   0   2 182.565 232.608   1
 -10   0  -2 23.4010 165.756   1
   0   2  10 124.723 265.438   1
   2   0 -10 31.8546 36.8570   2
  10   0  -2 4.01721 24.7556   2
 -10   0  -2-0.68368 16.8948   2
  10   0   2 11.6690 17.5370   2
 -10   2   0-3.33477 22.8746   2
   2   0 -10 14.6850 255.342   1
   2   0  10-23.7155 27.4944   2
 -10  -2   2 1.27694 26.6976   2
  10  -2  -2 42.2826 24.2153   2
   2   2  10 54.8771 24.3999   2
   2  -2 -10 53.5400 32.8636   2
   2   2  10 161.309 243.917   1
  -4  -4 -10-67.4780 326.735   1
 -10  -4  -4-0.89348 15.0736   2
  -4   4  10 12.1832 34.2680   2
  -4  -4 -10 37.8705 28.6092   2
  -2  -4 -10 73.7837 28.2058   2
  -2   4  10-139.444 295.515   1
  -4   2  10 95.7438 32.0699   2
  10  -2   4 29.1664 17.4615   2
  -2   4  10 54.2179 31.6511   2
 -10   2   4 22.3472 28.4672   2
  -4   2  10-289.484 312.448   1
  10  -4   2 28.9907 23.4407   2
  -4  -2 -10 26.2727 32.2473   2
 -10  -4  -2-0.87924 22.1114   2
 -10   2   4 375.994 276.702   1
  10   2  -4 346.619 271.307   1
 -10   4   2 1.50243 30.2568   2
  -2  -4 -10-121.614 352.832   1
   0   4  10 154.242 276.842   1
   0  -4 -10 39.1812 27.6041   2
  -4   0  10 41.4281 31.4231   2
   4   0 -10 64.3517 285.833   1
 -10   0   4-7.03748 25.5908   2
  10   0  -4-5.29022 31.2288   2
  -4   0  10 488.160 265.365   1
 -10   0  -4-103.743 121.021   1
   0  -4 -10-349.614 370.698   1
 -10   0   4-63.5233 265.147   1
   0   4  10-41.6464 28.2236   2
   4   0 -10 24.9301 39.4000   2
  10   0   4-35.5421 14.5429   2
   4   0  10 19.2610 25.9456   2
  10  -2  -4 38.8786 30.8689   2
 -10  -2   4 1.55295 30.5834   2
   2  -4 -10 15.5916 31.9142   2
 -10   2  -4 220.440 217.255   1
   4   2  10 163.224 198.171   1
  10  -4  -2-2.74452 25.6251   2
   4   2  10 76.5915 22.6602   2
  10   4   2-157.796 169.597   1
 -10   4  -2 413.543 297.525   1
   4  -2 -10 43.6071 35.7771   2
   4  -4 -10-41.6047 34.0849   2
  10  -4  -4 39.1182 426.785   1
  10  -4  -4 55.1198 30.5675   2
  10   4   4 21.1610 128.118   1
   4   4  10 59.5246 26.7916   2
  -6  -6 -10-19.1620 23.8661   2
  -6   6  10 120.536 361.803   1
  -6   6  10 28.1997 39.2757   2
 -10   6   6 20.2540 38.6282   2
  -4  -6 -10 46.0025 24.6432   2
  -4   6  10 300.219 346.574   1
  -6   4  10 73.3436 35.4319   2
  -4   6  10-2.02605 37.2180   2
  -6  -4 -10-25.5262 23.6636   2
  -6   4  10 73.0624 333.340   1
  -2  -6 -10 57.3865 26.2563   2
  -6   2  10-12.3247 30.7142   2
  -2   6  10 41.3093 34.3486   2
  10   2  -6 145.359 290.631   1
   6   0  10-3.78362 21.6783   2
  10   0  -6-34.8207 35.9947   2
   0  -6 -10-30.9065 26.9295   2
  -6   0  10 116.737 296.951   1
   0   6  10 1.78229 33.4249   2
  -6   0 -10-84.6854 199.171   1
   6   0 -10 70.0320 41.3876   2
   6   2  10 3.28350 19.3976   2
  10  -6  -2 16.5159 28.6080   2
   6  -2 -10-6.17904 35.5385   2
  10  -2  -6-16.6839 35.7027   2
  10  -2  -6-37.2971 365.714   1
   6  -4 -10 20.4375 34.2628   2
  10  -4  -6-38.5921 30.4530   2
   4  -6 -10-11.5170 32.5435   2
  10  -6  -4 11.9198 28.9304   2
   6   4  10-8.21601 217.774   1
   4  -6 -10 22.4867 477.953   1
   6   4  10-11.7370 23.7160   2
   6  -6 -10-12.3328 34.0986   2
   6   6  10 110.282 260.048   1
  10  -6  -6 20.7255 32.2925   2
   6  -6 -10 24.0785 503.518   1
  -8  -6 -10 13.1344 22.7887   2
 -10  -6  -8 9.65640 14.6825   2
 -10   6   8-21.0467 393.329   1
  -6  -8 -10 11.5053 24.8891   2
  -8   6  10 25.3798 42.7037   2
 -10   6   8 42.3099 43.7978   2
 -10   8   6 44.9149 420.390   1
  -6   8  10-22.1755 38.7973   2
  -4  -8 -10-8.53635 26.1122   2
  -8   4  10 8.06197 35.4556   2
  -8  -4 -10 14.3393 25.3521   2
 -10   4   8 14.2386 36.6100   2
  -4   8  10 16.7489 39.2646   2
 -10   4   8 191.579 353.249   1
  -8   2  10-11.3732 33.5848   2
 -10   2   8 3.69961 33.6695   2
  -2  -8 -10 1.55497 27.7029   2
  -2   8  10-609.681 394.321   1
  -8   2  10 284.985 356.589   1
 -10   2   8-230.053 350.681   1
  10   2  -8-237.380 321.733   1
  -2   8  10 14.0842 38.6774   2
   8   0  10-5.75827 16.6992   2
  -8   0  10 45.5033 32.0062   2
   8   0 -10 216.597 353.988   1
 -10   0   8 3.90054 35.5297   2
  -8   0  10 47.1259 321.677   1
 -10   0   8-319.027 326.809   1
   0  -8 -10-36.9620 29.4370   2
  10   0  -8 19.0476 339.035   1
   0   8  10 569.016 375.587   1
   8   0 -10 7.80206 43.4989   2
  10   0  -8 40.2677 44.1368   2
 -10  -2   8 6.13425 35.8077   2
  10  -2  -8 229.465 403.197   1
   8   2  10-11.1151 17.9584   2
   8  -2 -10-37.7029 39.3460   2
  10  -2  -8 208.329 126.815   2
  -8  -2  10-21.4953 38.5306   2
  10  -4  -8 36.4689 36.0663   2
   8   4  10-129.596 165.756   1
   4  -8 -10-3.82173 31.4274   2
  10  -8  -4-19.8128 33.1732   2
   4   8  10 16.0675 348.877   1
   8  -6 -10 41.1331 34.3552   2
  10  -6  -8-8.61967 36.5339   2
   6  -8 -10 49.4720 34.3610   2
   8  -6 -10 307.383 529.243   1
  10  -8  -6 59.7567 33.1135   2
   6   8  10-346.494 334.552   1
   8   6  10-75.5006 224.487   1
  -4  10  10-69.7013 421.786   1
 -10   4  10 17.6925 41.0251   2
  10   2 -10 40.3773 344.945   1
 -10   2  10 26.3343 35.1688   2
 -10   2  10 95.1503 384.555   1
   0  10  10-110.398 344.783   1
 -10   0  10-8.62258 38.0224   2
 -10   0  10 537.310 364.586   1
  10   0  10 3.64651 10.7205   2
  10   0 -10-147.351 381.132   1
 -10   0 -10 90.0880 141.369   1
   0 -10 -10 25.6122 32.3392   2
  10   0 -10 22.2470 48.1725   2
 -10  -2  10-9.04139 38.4520   2
  10  -2 -10 54.5222 41.5919   2
  10  -4 -10 396.052 494.486   1
   4 -10 -10 40.2970 36.0270   2
  10  -4 -10-44.6467 45.0544   2
 -11  -1  -1-46.7572 168.208   1
  -1   1  11-9.15653 27.2092   2
 -11  -1  -1-0.83815 19.2295   2
 -11   1   1-5.04346 25.1738   2
  11   1  -1-30.4102 32.2129   2
  -1  -1 -11 8.47045 37.9134   2
   1  -1  11 81.5378 99.0336   2
  11  -1   1-35.5972 25.0171   2
   1   1  11-79.9709 25.8830   2
 -11  -1   1-237.019 216.759   1
   1   1  11-42.5722 244.618   1
 -11  -1   1 6.51840 22.3312   2
  -1   1 -11-294.716 248.276   1
  11   1   1-7.49900 19.8647   2
 -11   1  -1-0.99470 22.4126   2
  -1  -1  11 35.7208 103.139   2
 -11  -3  -3-1.53859 15.4911   2
  -3   3  11 8.44288 31.4548   2
  11  -3   3 10.4189 21.2784   2
 -11   3   3 3.34596 33.1310   2
  -3  -3 -11 12.5697 31.2306   2
  11  -1   3 8.91900 18.6168   2
 -11  -3  -1 4.68162 21.8375   2
  -3   1  11-35.4607 30.8895   2
  -3  -1 -11 114.269 254.736   1
  11  -3   1-2.17650 21.8042   2
  -3   1  11-276.380 303.719   1
  -1   3  11-35.5939 29.6333   2
 -11   1   3 1.42260 27.1112   2
  -1   3  11 88.8745 332.505   1
 -11   1   3-26.4096 277.955   1
  -1  -3 -11-110.382 330.186   1
  -1  -3 -11 8.14596 29.2638   2
 -11  -1  -3 1.64386 16.5100   2
 -11   3   1-1.39970 27.4093   2
  11   3   1 216.752 200.542   1
 -11  -1   3 4.31668 27.8571   2
   3  -1 -11-155.835 313.234   1
 -11  -1   3-83.4019 235.639   1
   1   3  11 23.7693 26.1152   2
   1   3  11 393.124 286.456   1
  -3   1 -11-82.7653 230.127   1
   3  -1 -11 153.150 41.7597   2
  11  -1  -3 101.910 100.506   2
 -11   1  -3-192.633 180.732   1
  -3  -1  11-60.8444 37.6328   2
 -11  -3   1 7.03219 28.4057   2
  11  -3  -3 13.4242 26.3076   2
   3   3  11-181.704 269.875   1
   3   3  11 2.54814 26.0447   2
   3  -3 -11 171.350 370.549   1
   3  -3 -11 98.2699 119.042   2
  11  -3  -3 55.7068 406.154   1
 -11  -3   3 17.2477 32.9941   2
  -5   5  11-18.9496 349.110   1
  -5   5  11-62.3325 37.9195   2
 -11  -5  -5-0.48598 16.4019   2
 -11   5   5 8.34171 38.4538   2
  -5  -5 -11 27.7927 30.4685   2
  -3  -5 -11 2.98374 27.7672   2
 -11   3   5 133.789 316.657   1
  -3   5  11-211.948 332.805   1
  -5   3  11 43.7607 32.9280   2
  -5  -3 -11-163.250 308.204   1
  -3   5  11 3.74813 33.6023   2
 -11   3   5 3.66490 33.7036   2
  11  -3   5-4.45843 20.9415   2
  -5  -3 -11-16.0470 30.7899   2
  -5   3  11-69.8027 334.402   1
 -11   5   3 3.61354 34.7607   2
  -1  -5 -11-19.9690 30.6053   2
  11  -1   5-5.04780 13.2115   2
  -5   1  11 38.3469 32.0360   2
  11   1  -5-82.3991 310.524   1
  -5  -1 -11-305.188 248.161   1
  -5   1  11-131.200 341.583   1
 -11   1   5-1.59967 29.0659   2
 -11   1   5-209.610 299.959   1
  11  -5   1 36.2500 25.9478   2
  -1   5  11 14.2882 33.6537   2
   5   1 -11 2.75427 17.7866   2
  11   1  -5-21.9638 43.1994   2
  -1  -5 -11 317.661 428.755   1
   5  -1  11-35.1417 26.2074   2
  -5  -1  11 65.5300 39.2157   2
   1  -5 -11-19.9063 435.141   1
   1  -5 -11-32.8598 30.5265   2
  -5  -1  11 193.608 276.444   1
 -11  -1   5 3.37523 31.0648   2
   5   1  11 10.0306 22.8705   2
 -11  -1   5 158.996 269.611   1
   5  -1 -11-299.596 321.821   1
  -5   1 -11-10.4598 219.598   1
  11  -1  -5-126.249 358.192   1
 -11   5  -1 156.014 336.878   1
   5  -1 -11-49.9937 38.2049   2
  11  -1  -5 18.6609 33.4578   2
  11  -3  -5 65.5640 32.9878   2
 -11   3  -5 178.377 260.824   1
   3  -5 -11 7.90021 34.1894   2
   5   3  11-158.975 228.731   1
  11  -5  -3 29.0417 29.2784   2
   5  -3 -11-452.209 389.516   1
   5   3  11-21.2902 23.8649   2
   3  -5 -11 20.9757 428.644   1
   3   5  11-3.12105 31.8142   2
  11  -3  -5-142.998 422.923   1
   5  -3 -11 21.2264 122.913   2
   3   5  11 26.7051 274.938   1
 -11  -3   5-2.01661 35.8405   2
   5  -5 -11 38.1498 36.3930   2
  11  -5  -5-9.56118 33.1566   2
  11   5   5-51.3471 144.323   1
   5  -5 -11-67.5050 452.109   1
   5   5  11-5.18776 28.1982   2
  -5  -7 -11-11.4146 27.3257   2
  -5   7  11 334.066 373.331   1
  -7   5  11-25.7043 38.7870   2
  -5   7  11-34.9694 42.0268   2
  -7  -5 -11 22.2202 25.8740   2
  -7   5  11 343.096 381.524   1
  -3  -7 -11 24.0873 27.4101   2
  -7   3  11 25.3866 33.9297   2
  -3   7  11-39.4857 40.6600   2
   7   1 -11-249.292 341.639   1
  11   1  -7-56.1592 347.513   1
  -7   1  11-12.3413 34.7591   2
  -1  -7 -11-6.58298 29.1883   2
  -7   1  11 369.466 373.951   1
   7   1 -11 23.5793 42.3247   2
  11   1  -7-27.7176 50.1423   2
   7  -1  11 62.9765 86.2549   2
  -7  -1  11-38.6458 36.9433   2
 -11  -1   7-9.01372 32.1837   2
  -7  -1  11 386.682 298.940   1
 -11  -1   7-361.297 310.137   1
   1  -7 -11-23.1024 31.6686   2
   7   1  11-1.66404 19.8558   2
   7  -1 -11-622.665 370.676   1
  -7   1 -11-192.124 223.891   1
   7  -1 -11-31.6972 41.9942   2
  11  -1  -7 69.4689 39.2498   2
  11  -3  -7 154.665 447.745   1
  11  -7  -3-3.67127 30.7930   2
   7  -3 -11-220.171 418.568   1
   7   3  11 8.77316 24.0282   2
   7  -3 -11-106.107 128.855   2
  11  -3  -7 60.9692 40.7947   2
   7  -5 -11-40.6477 39.5059   2
  11  -5  -7 24.4407 508.039   1
  11  -5  -7 31.4047 32.2306   2
   5  -7 -11-40.5858 36.3315   2
  11  -7  -5-7.64578 33.0630   2
   5   7  11 111.714 304.140   1
   7   5  11 35.7532 240.025   1
   7  -5 -11 167.776 489.453   1
  -3  -9 -11 1.66579 30.1172   2
  -9   3  11-29.0779 37.1123   2
 -11   3   9 2.09511 37.8412   2
  -9   3  11-178.813 391.095   1
 -11   3   9 253.024 378.230   1
  -3   9  11 69.4387 42.2827   2
  -9  -1 -11-26.3732 228.518   1
  -9   1  11 22.8193 35.5139   2
 -11   1   9-3.97309 34.7399   2
  -9   1  11-34.1521 352.325   1
  -1  -9 -11 10.7064 32.0215   2
 -11   1   9-164.469 377.818   1
  -1   9  11-128.505 404.549   1
   9   1 -11 25.0882 46.2792   2
  11   1  -9-70.1196 53.0102   2
   9  -1  11-2.86559 23.9674   2
  -9  -1  11 72.0120 36.4705   2
   1  -9 -11-9.48575 31.0588   2
   9   1  11 23.8715 17.2671   2
   9  -1 -11-16.9607 49.1887   2
  11  -1  -9-7.60321 45.5205   2
   3   9  11-319.851 383.719   1
   9  -3 -11-16.1248 138.529   2
  11  -3  -9 165.905 137.336   2
   9  -3 -11-46.8288 439.779   1
   0   0  12 31.5691 31.2300   2
 -12   0   0 39.1229 250.665   1
  12   0   0-418.338 332.533   1
 -12   0   0-1.13406 24.3359   2
  12   0   0 4.07396 28.8960   2
   0   0 -12 125.311 292.976   1
  12  -2   2 9.30799 21.9259   2
  -2   2  12-10.3909 30.3997   2
  -2   2  12-46.9603 333.565   1
 -12  -2  -2 3.00088 18.9622   2
 -12   2   2-1.58481 30.8917   2
  -2  -2 -12-7.84882 36.4569   2
  -2   0  12-7.60734 32.8799   2
  12  -2   0-5.30398 26.0450   2
  -2   0  12 146.844 272.155   1
 -12  -2   0-10.5167 22.8375   2
   0   2  12-1.59130 28.4036   2
 -12   0  -2-94.2511 213.199   1
   0   2  12-485.025 292.226   1
 -12   0   2-157.071 275.551   1
 -12   0   2 2.63809 26.1409   2
  12   0   2 25.1756 26.3449   2
   0  -2 -12-78.0008 40.7609   2
  12   0  -2 31.8692 33.5088   2
 -12   0  -2-0.86514 22.1745   2
 -12   2   0-3.87753 27.1731   2
  12   0  -2-59.4665 324.385   1
  -2   0 -12-99.9491 273.614   1
  12  -2  -2-21.1962 32.4309   2
  12  -2  -2 386.971 402.042   1
 -12   2  -2 60.5828 234.595   1
 -12  -2   2 8.38645 27.1629   2
 -12  -4  -4 1.30559 14.4294   2
  -4  -4 -12 224.063 389.386   1
  -4   4  12 25.2543 34.0043   2
  12  -4   4-6.90449 23.5159   2
 -12   4   4-24.0153 37.7095   2
  -4  -4 -12-6.10513 29.6373   2
  12  -2   4 6.85344 18.1864   2
  -4   2  12-26.1142 32.1934   2
  12  -4   2 31.9083 26.1964   2
 -12   2   4 1.70819 32.5095   2
  -4  -2 -12 38.6046 29.3166   2
  12   4  -2-64.8583 257.054   1
  -2  -4 -12-45.7016 107.470   2
 -12   4   2 8.55644 34.6135   2
 -12  -4  -2 0.90112 21.5591   2
   4   0  12 12.8842 27.7128   2
  -4   0  12-11.0505 31.5608   2
 -12   0  -4-79.6089 133.643   1
  -4   0  12-113.682 308.741   1
  12  -4   0-1.35223 25.1451   2
 -12   0   4-1.54550 28.1798   2
 -12   0   4 554.173 319.887   1
   0   4  12 8.34473 30.9041   2
  12   0   4-12.2167 21.4904   2
   4   0 -12-14.1477 45.2729   2
   0   4  12 527.466 326.129   1
   0  -4 -12 113.134 108.868   2
 -12  -4   0 1.38498 28.0857   2
  -4   0 -12-12.7949 268.446   1
 -12  -2   4 1.55736 29.0311   2
   4   2  12 90.6302 229.801   1
   4   2  12-25.0579 26.2950   2
   2   4  12-15.6387 30.2259   2
   2   4  12-225.752 308.240   1
  12   4   2-296.298 204.420   1
   4  -2 -12 21.0165 40.1904   2
 -12  -4   2-21.0786 99.3010   2
  12  -4  -4-48.3295 31.3580   2
   4   4  12-34.4416 30.0585   2
   4  -4 -12-2.37676 41.1320   2
  -6   6  12 20.8256 379.062   1
  -6   6  12-2.28071 41.5334   2
 -12   6   6 2.17252 41.1901   2
  -6  -6 -12-26.7891 33.6912   2
  -4  -6 -12 3.19261 30.0900   2
 -12   4   6-207.306 353.367   1
  -6   4  12-28.9698 36.4689   2
  -4   6  12-21.5422 38.1420   2
 -12   4   6 6.39849 39.8014   2
  -6  -4 -12-7.73122 33.5634   2
  -6   4  12 249.986 364.109   1
 -12   6   4 2.05764 39.8715   2
  -2  -6 -12 14.3223 28.4851   2
  -6   2  12-48.9288 34.0998   2
  12  -2   6 8.42926 15.7280   2
 -12   2   6-7.44347 33.6967   2
 -12   2   6 466.525 345.170   1
  -2   6  12-43.8487 38.7657   2
 -12   6   2 19.1186 374.367   1
  -6  -2 -12-36.2032 301.682   1
   6   0  12-10.0902 24.4749   2
   0  -6 -12 19.0334 29.9931   2
  -6   0  12-37.3482 33.9359   2
 -12   6   0 444.120 377.894   1
  -6   0  12 182.005 340.858   1
 -12   0   6-3.58129 33.1496   2
  12  -6   0 6.61630 29.5178   2
   6   0 -12 6.04265 52.3456   2
   0  -6 -12 215.626 470.777   1
  12   0  -6-80.5721 47.1323   2
   2  -6 -12 37.1934 32.8647   2
 -12  -2   6-1.77862 32.3114   2
   2  -6 -12 46.3421 496.912   1
   6   2  12 50.6223 24.9261   2
 -12   2  -6-89.2311 210.629   1
   2   6  12 59.1359 37.5093   2
  12  -2  -6-133.312 125.847   2
  12  -4  -6-63.3286 36.6157   2
  12  -6  -4-1.83717 31.0209   2
   6   4  12-646.126 250.763   1
   4  -6 -12 312.173 496.475   1
   6   4  12-24.8684 29.3202   2
  12  -4  -6 94.7006 500.633   1
   4   6  12-12.7537 32.3813   2
   6  -4 -12 46.7789 127.974   2
   4   6  12 342.960 302.963   1
   6  -6 -12-13.9791 39.2545   2
  12  -6  -6-21.3483 36.7746   2
   6  -6 -12 50.8380 521.245   1
  -2  -8 -12-27.9749 31.0643   2
  -8   2  12 43.6084 36.3833   2
  -8   2  12 133.774 385.348   1
 -12   2   8 55.8921 364.537   1
  12  -2   8-2.94379 15.7094   2
  -8  -2 -12 162.155 301.695   1
  -2   8  12 6.42526 39.4576   2
   8   0  12-20.4787 24.2892   2
  -8   0 -12-86.0238 245.413   1
  -8   0  12-62.1164 38.4888   2
   8   0 -12-628.148 397.013   1
  -8   0  12 144.782 351.667   1
   0  -8 -12-63.6802 34.1854   2
 -12   0   8 1.98930 34.9718   2
 -12   0   8-81.8371 348.126   1
   8   0 -12 3.20585 54.4886   2
  12  -2  -8 359.046 448.283   1
 -12  -2   8 1.97925 35.0115   2
   2  -8 -12-19.9006 34.6443   2
 -12   2  -8 405.540 219.526   1
   8   2  12 13.5726 22.8722   2
   8  -2 -12 26.4900 45.9342   2
  12  -2  -8 4.64391 40.1483   2
  -1   1  13-81.3654 297.331   1
  -1  -1 -13 84.2614 318.060   1
 -13   1   1-24.7236 284.736   1
 -13  -1  -1 1.04130 23.3890   2
  13   1  -1-212.724 323.607   1
 -13   1   1 7.23669 29.4952   2
  -1  -1 -13 17.2951 30.7256   2
  13   1  -1-32.9007 39.5495   2
  13  -1   1-46.0093 93.9992   2
 -13  -1   1-63.3537 225.943   1
 -13  -1   1-1.25899 25.7204   2
  13   1   1-46.4973 314.526   1
 -13   1  -1-92.6771 251.394   1
  13  -1  -1-99.5142 398.762   1
   1  -1 -13-51.2747 49.0491   2
  13  -1  -1-29.2911 32.5156   2
 -13   1  -1 1.17627 26.1120   2
  -1  -1  13-2.22082 36.9333   2
 -13   3   3-360.479 324.942   1
  13  -3   3-17.0480 23.1532   2
  -3   3  13-32.2071 33.4864   2
 -13  -3  -3-0.64846 17.9055   2
  -3   3  13-337.239 367.712   1
 -13   3   3 1.85461 35.5510   2
  -3  -3 -13 8.18175 38.9897   2
  13  -3   1-45.4059 27.1220   2
  -3   1  13-4.00787 34.3417   2
 -13  -3  -1-0.99849 22.5577   2
  -3   1  13 697.916 315.127   1
  -3  -1 -13 30.6971 311.687   1
  -1   3  13 35.3399 31.8249   2
  -1   3  13 16.2104 342.334   1
 -13   1   3 724.175 325.495   1
 -13   1   3-1.64352 31.0208   2
  -1  -3 -13-183.806 379.757   1
  13   1  -3 37.3722 42.7754   2
  -1  -3 -13-18.6360 38.3444   2
  13  -1   3 37.7955 75.2306   2
 -13   3   1-3.15196 31.3014   2
   3  -1  13-24.7327 34.0814   2
  -3  -1  13-40.2893 39.2699   2
  13  -3  -1 46.6086 26.9501   2
  13  -1  -3-128.719 393.094   1
   3   1  13-1.57108 29.7741   2
 -13  -1   3-210.664 275.253   1
 -13   3  -1 169.473 274.590   1
 -13  -1   3-42.0366 28.9071   2
   1  -3 -13 19.9191 386.490   1
 -13   1  -3-38.8142 213.176   1
   1  -3 -13 58.3553 41.5269   2
  13  -1  -3 9.02987 32.6140   2
  13  -3  -3 14.6864 32.1760   2
 -13  -3   3-3.06902 28.6427   2
   3   3  13-297.208 295.789   1
   3   3  13 16.7717 29.5279   2
  13  -3  -3 308.818 463.478   1
  -5  -3 -13 218.095 376.223   1
  -5   3  13 20.1492 35.5097   2
  13  -3   5-15.6494 20.2675   2
  -3  -5 -13 97.5830 454.660   1
  -5   3  13-207.658 372.438   1
  13  -5   3 1.39158 27.3822   2
  -3   5  13-22.8299 37.0167   2
 -13   3   5 2.00010 38.3648   2
  -5  -3 -13-42.5943 40.1117   2
  -3  -5 -13-66.2888 115.664   2
 -13   5   3-1.97282 38.6959   2
 -13  -5  -3 0.97492 24.4511   2
   5   1 -13 518.383 340.647   1
  -1  -5 -13 62.2445 440.435   1
  -5   1  13 8.52954 36.2181   2
  -5   1  13 132.967 352.822   1
  13  -5   1 13.0619 28.0332   2
 -13   1   5 394.817 350.777   1
  -1   5  13-50.5573 36.3726   2
  13  -1   5 11.2309 17.9829   2
 -13  -5  -1 4.21886 90.5878   2
  -1  -5 -13 6.42130 37.5751   2
   5  -1  13 6.90241 32.0909   2
  -5  -1  13-24.5621 36.3918   2
 -13  -1   5-362.997 309.842   1
   5   1  13 38.3780 27.1318   2
 -13  -1   5-8.77924 32.3197   2
  13  -5  -1 6.40454 29.7027   2
   5  -1 -13-499.822 389.527   1
 -13   1  -5-28.6627 164.374   1
   1   5  13 50.2657 35.6994   2
   1  -5 -13-65.2852 457.178   1
  13   5   1-10.3671 231.246   1
   5  -1 -13 38.5011 48.5634   2
 -13   5  -1 130.850 341.584   1
   1  -5 -13-6.92143 40.7857   2
   5   3  13-103.886 239.893   1
  13  -5  -3-9.47562 33.5164   2
 -13   5  -3 545.063 344.116   1
 -13   3  -5-206.195 265.671   1
   5  -3 -13-295.273 423.064   1
   5   3  13 15.3008 28.0889   2
   3   5  13-208.358 313.888   1
   3   5  13-3.51677 35.3053   2
   5  -3 -13-16.4403 40.2075   2
 -14   0   0-10.3254 257.285   1
  14   0   0-248.433 396.878   1
 -14   0   0-4.06752 28.5030   2
  14   0   0 5.13622 36.6460   2
  -2   2  14 1.94733 35.6936   2
  -2   2  14 16.0362 351.392   1
 -14  -2  -2 0.96505 23.7226   2
  -2  -2 -14 30.8302 45.5222   2
 -14   2   2-5.31489 34.7191   2
 -14   2   2-359.291 317.379   1
  14  -2   2-28.1640 30.8223   2
   2   0  14 20.2024 31.3862   2
  -2   0  14-25.1023 34.1194   2
 -14   0  -2-37.0231 209.190   1
 -14   0   2-359.998 297.257   1
 -14  -2   0 2.39588 25.6274   2
  14   2   0-94.3809 313.597   1
 -14   0   2 7.65866 30.2212   2
  14   0   2-19.1952 32.5901   2
   0  -2 -14-8.33440 49.9005   2
  14   0  -2-37.0445 40.3005   2
 -14   2   0-1.50623 32.7272   2
 -14   0  -2-8.52376 26.4649   2
  14  -2   0 22.1079 33.5027   2
   2   2  14-47.8468 287.589   1
 -14  -2   2-2.97478 28.6712   2
   2   2  14 28.1229 31.0803   2
  14   2   2 64.2299 305.813   1
  14  -2  -2-294.935 451.903   1
   2  -2 -14-90.1550 48.9826   2
 -14   2  -2-78.1619 263.846   1
  14  -2  -2-6.08157 115.619   2
  14   4  -2 240.482 309.058   1
  -2  -4 -14-60.5588 427.958   1
  14  -4   2-24.3017 26.0573   2
  -4   2  14 30.9771 36.4372   2
  -4   2  14-510.164 367.426   1
  14   2  -4-17.8047 345.732   1
  -2   4  14-30.2381 36.8684   2
  -2   4  14-256.726 376.549   1
 -14   2   4-1.93710 37.3696   2
 -14   2   4-67.6443 348.448   1
  -2  -4 -14-15.1020 40.0991   2
 -14   4   2-7.53989 37.9163   2
 -14  -4   0-2.50113 26.6658   2
   4   0  14-3.08805 28.1774   2
  -4   0  14-2.04448 34.8962   2
  -4   0  14 262.852 314.141   1
  14  -4   0-37.2276 29.7175   2
 -14   0   4-114.344 325.603   1
 -14   4   0-15.7967 324.817   1
 -14   0   4 6.84821 32.3909   2
   4   0 -14 52.9462 33.0141   2
  14   0  -4 59.2376 45.6205   2
   0  -4 -14-21.3675 38.7220   2
  14   0  -4-386.017 413.643   1
 -14  -4   2 5.05318 31.5668   2
  14  -4  -2-20.4365 30.2404   2
 -14  -2   4-3.64698 34.1156   2
   4   2  14-45.1392 29.4735   2
   2   4  14 43.2985 34.6624   2
   2  -4 -14-15.9651 39.7031   2
  14  -2  -4-27.4758 125.247   2
   0   0   0    0.00    0.00   0

TITL TRUMOF1_12_0 in F-43m
REM F-43m (#216 in standard setting)
CELL 0.48590  14.718474  14.718474  14.718474  90.0000  90.0000  90.0000
ZERR   14.00   0.001585   0.001585   0.001585   0.0000   0.0000   0.0000
LATT -4
SYMM -x,-y, z
SYMM -x, y,-z
SYMM  x,-y,-z
SYMM  z, x, y
SYMM  z,-x,-y
SYMM -z,-x, y
SYMM -z, x,-y
SYMM  y, z, x
SYMM -y, z,-x
SYMM  y,-z,-x
SYMM -y,-z, x
SYMM  y, x, z
SYMM -y,-x, z
SYMM  y,-x,-z
SYMM -y, x,-z
SYMM  x, z, y
SYMM -x, z,-y
SYMM -x,-z, y
SYMM  x,-z,-y
SYMM  z, y, x
SYMM  z,-y,-x
SYMM -z, y,-x
SYMM -z,-y, x
SFAC C H O Zn
UNIT 112.00 56.00 56.00 14.00
TREF
HKLF 4
END
;
_shelx_hkl_checksum                46468
_olex2_submission_special_instructions  'No special instructions were received'
loop_
  _twin_individual_id
  _twin_individual_mass_fraction_refined
 1 0(2)
 2 1(2)
