# Supplementary material for: Enhanced elastic stability of a topologically disordered crystalline metal–organic framework
Source: Nat Mater. 2024 Jul 23;23(9):1245–51. doi: 10.1038/s41563-024-01960-7 (PMC11364505; doi:10.1038/s41563-024-01960-7)
Supplement: Supplementary file 2 — Crystallographic data. [file 41563_2024_1960_MOESM2_ESM.zip › Supplementary Data 1/TRUMOF1_09_0.cif]

data_trumof1_09_0
_audit_creation_date               2023-06-07
_audit_creation_method
;
Olex2 1.5
(compiled 2023.03.06 svn.rbb2c1857 for OlexSys, GUI svn.r6748)
;
_shelx_SHELXL_version_number       '2019/1'
_audit_contact_author_address      ?
_audit_contact_author_email        ?
_audit_contact_author_name         ''
_audit_contact_author_phone        ?
_publ_contact_author_id_orcid      ?
_publ_section_references
;
Dolomanov, O.V., Bourhis, L.J., Gildea, R.J, Howard, J.A.K. & Puschmann, H.
 (2009), J. Appl. Cryst. 42, 339-341.

Sheldrick, G.M. (2008). Acta Cryst. A64, 112-122.

Sheldrick, G.M. (2015). Acta Cryst. A71, 3-8.
;
_chemical_name_common              ?
_chemical_name_systematic          ?
_chemical_formula_moiety           'C24 H9 O13 Zn4'
_chemical_formula_sum              'C24 H9 O13 Zn4'
_chemical_formula_weight           766.79
_chemical_absolute_configuration   ?
_chemical_melting_point            ?
loop_
  _atom_type_symbol
  _atom_type_description
  _atom_type_scat_dispersion_real
  _atom_type_scat_dispersion_imag
  _atom_type_scat_source
 'C' 'C' -0.0004 0.0007 'International Tables Vol C Tables 4.2.6.8 and 6.1.1.4'
 'H' 'H' 0.0000 0.0000 'International Tables Vol C Tables 4.2.6.8 and 6.1.1.4'
 'O' 'O' 0.0006 0.0026 'International Tables Vol C Tables 4.2.6.8 and 6.1.1.4'
 'Zn' 'Zn' 0.2372 0.7254 'International Tables Vol C Tables 4.2.6.8 and 6.1.1.4'

_shelx_space_group_comment
;
The symmetry employed for this shelxl refinement is uniquely defined
by the following loop, which should always be used as a source of
symmetry information in preference to the above space-group names.
They are only intended as comments.
;
_space_group_crystal_system        'cubic'
_space_group_IT_number             216
_space_group_name_H-M_alt          'F -4 3 m'
_space_group_name_Hall             'F -4 2 3'
loop_
  _space_group_symop_operation_xyz
 'x, y, z'
 '-x, -y, z'
 '-x, y, -z'
 'x, -y, -z'
 'z, x, y'
 'z, -x, -y'
 '-z, -x, y'
 '-z, x, -y'
 'y, z, x'
 '-y, z, -x'
 'y, -z, -x'
 '-y, -z, x'
 'y, x, z'
 '-y, -x, z'
 'y, -x, -z'
 '-y, x, -z'
 'x, z, y'
 '-x, z, -y'
 '-x, -z, y'
 'x, -z, -y'
 'z, y, x'
 'z, -y, -x'
 '-z, y, -x'
 '-z, -y, x'
 'x, y+1/2, z+1/2'
 '-x, -y+1/2, z+1/2'
 '-x, y+1/2, -z+1/2'
 'x, -y+1/2, -z+1/2'
 'z, x+1/2, y+1/2'
 'z, -x+1/2, -y+1/2'
 '-z, -x+1/2, y+1/2'
 '-z, x+1/2, -y+1/2'
 'y, z+1/2, x+1/2'
 '-y, z+1/2, -x+1/2'
 'y, -z+1/2, -x+1/2'
 '-y, -z+1/2, x+1/2'
 'y, x+1/2, z+1/2'
 '-y, -x+1/2, z+1/2'
 'y, -x+1/2, -z+1/2'
 '-y, x+1/2, -z+1/2'
 'x, z+1/2, y+1/2'
 '-x, z+1/2, -y+1/2'
 '-x, -z+1/2, y+1/2'
 'x, -z+1/2, -y+1/2'
 'z, y+1/2, x+1/2'
 'z, -y+1/2, -x+1/2'
 '-z, y+1/2, -x+1/2'
 '-z, -y+1/2, x+1/2'
 'x+1/2, y, z+1/2'
 '-x+1/2, -y, z+1/2'
 '-x+1/2, y, -z+1/2'
 'x+1/2, -y, -z+1/2'
 'z+1/2, x, y+1/2'
 'z+1/2, -x, -y+1/2'
 '-z+1/2, -x, y+1/2'
 '-z+1/2, x, -y+1/2'
 'y+1/2, z, x+1/2'
 '-y+1/2, z, -x+1/2'
 'y+1/2, -z, -x+1/2'
 '-y+1/2, -z, x+1/2'
 'y+1/2, x, z+1/2'
 '-y+1/2, -x, z+1/2'
 'y+1/2, -x, -z+1/2'
 '-y+1/2, x, -z+1/2'
 'x+1/2, z, y+1/2'
 '-x+1/2, z, -y+1/2'
 '-x+1/2, -z, y+1/2'
 'x+1/2, -z, -y+1/2'
 'z+1/2, y, x+1/2'
 'z+1/2, -y, -x+1/2'
 '-z+1/2, y, -x+1/2'
 '-z+1/2, -y, x+1/2'
 'x+1/2, y+1/2, z'
 '-x+1/2, -y+1/2, z'
 '-x+1/2, y+1/2, -z'
 'x+1/2, -y+1/2, -z'
 'z+1/2, x+1/2, y'
 'z+1/2, -x+1/2, -y'
 '-z+1/2, -x+1/2, y'
 '-z+1/2, x+1/2, -y'
 'y+1/2, z+1/2, x'
 '-y+1/2, z+1/2, -x'
 'y+1/2, -z+1/2, -x'
 '-y+1/2, -z+1/2, x'
 'y+1/2, x+1/2, z'
 '-y+1/2, -x+1/2, z'
 'y+1/2, -x+1/2, -z'
 '-y+1/2, x+1/2, -z'
 'x+1/2, z+1/2, y'
 '-x+1/2, z+1/2, -y'
 '-x+1/2, -z+1/2, y'
 'x+1/2, -z+1/2, -y'
 'z+1/2, y+1/2, x'
 'z+1/2, -y+1/2, -x'
 '-z+1/2, y+1/2, -x'
 '-z+1/2, -y+1/2, x'

_cell_length_a                     14.8504(12)
_cell_length_b                     14.8504(12)
_cell_length_c                     14.8504(12)
_cell_angle_alpha                  90
_cell_angle_beta                   90
_cell_angle_gamma                  90
_cell_volume                       3275.0(8)
_cell_formula_units_Z              4
_cell_measurement_reflns_used      448
_cell_measurement_temperature      293(2)
_cell_measurement_theta_max        17.547
_cell_measurement_theta_min        1.619
_shelx_estimated_absorpt_T_max     ?
_shelx_estimated_absorpt_T_min     ?
_exptl_absorpt_coefficient_mu      1.028
_exptl_absorpt_correction_T_max    1.000
_exptl_absorpt_correction_T_min    0.343
_exptl_absorpt_correction_type     multi-scan
_exptl_absorpt_process_details
;
CrysAlisPro 1.171.41.83a (Rigaku Oxford Diffraction, 2020)
Empirical absorption correction using spherical harmonics,
implemented in SCALE3 ABSPACK scaling algorithm.
;
_exptl_absorpt_special_details     ?
_exptl_crystal_colour              'colourless'
_exptl_crystal_density_diffrn      1.555
_exptl_crystal_density_meas        ?
_exptl_crystal_density_method      ?
_exptl_crystal_description         'tablet'
_exptl_crystal_F_000               1508
_exptl_crystal_size_max            0.16
_exptl_crystal_size_mid            0.125
_exptl_crystal_size_min            0.05
_exptl_transmission_factor_max     ?
_exptl_transmission_factor_min     ?
_diffrn_reflns_av_R_equivalents    0.5834
_diffrn_reflns_av_unetI/netI       0.4449
_diffrn_reflns_Laue_measured_fraction_full  1.000
_diffrn_reflns_Laue_measured_fraction_max  1.000
_diffrn_reflns_limit_h_max         14
_diffrn_reflns_limit_h_min         -14
_diffrn_reflns_limit_k_max         10
_diffrn_reflns_limit_k_min         -10
_diffrn_reflns_limit_l_max         14
_diffrn_reflns_limit_l_min         -14
_diffrn_reflns_number              1618
_diffrn_reflns_point_group_measured_fraction_full  1.000
_diffrn_reflns_point_group_measured_fraction_max  1.000
_diffrn_reflns_theta_full          14.011
_diffrn_reflns_theta_max           14.011
_diffrn_reflns_theta_min           1.624
_diffrn_ambient_temperature        293(2)
_diffrn_detector                   'Hybrid Pixel Array Detector'
_diffrn_detector_area_resol_mean   13.3333
_diffrn_measured_fraction_theta_full  1.000
_diffrn_measured_fraction_theta_max  1.000
_diffrn_measurement_details
;
List of Runs (angles in degrees, time in seconds):

  # Type    Start    End  Width  t~exp~   \w     \q     \k     \f   Frames
--------------------------------------------------------------------------
  1  \f    -34.00  38.00   0.20    0.30 -90.00   0.00   0.00    --   360
  2  \f   -174.00-102.00   0.20    0.30-130.00   0.00   0.00    --   360
;
_diffrn_measurement_device         'Eiger2 4M'
_diffrn_measurement_device_type   
 'dectris-CrysAlisPro-abstract goniometer imported dectris images'
_diffrn_measurement_method         '\f scans'
_diffrn_radiation_type             synchrotron
_diffrn_radiation_wavelength       0.4859
_diffrn_source                     synchrotron
_reflns_Friedel_coverage           0.769
_reflns_Friedel_fraction_full      1.000
_reflns_Friedel_fraction_max       1.000
_reflns_number_gt                  107
_reflns_number_total               214
_reflns_special_details
;
 Reflections were merged by SHELXL according to the crystal
 class for the calculation of statistics and refinement.
 
 Structure factors included contributions from the .fab file.
 
 _reflns_Friedel_fraction is defined as the number of unique
 Friedel pairs measured divided by the number that would be
 possible theoretically, ignoring centric projections and
 systematic absences. Completness statistics refer to single and
 composite reflections containing twin component 1 only.
;
_reflns_threshold_expression       'I > 2\s(I)'
_computing_cell_refinement         ?
_computing_data_collection         ?
_computing_data_reduction          ?
_computing_molecular_graphics      'Olex2 1.5 (Dolomanov et al., 2009)'
_computing_publication_material    'Olex2 1.5 (Dolomanov et al., 2009)'
_computing_structure_refinement    'XL  (Sheldrick, 2008)'
_computing_structure_solution      'SHELXT  (Sheldrick, 2015)'
_refine_diff_density_max           0.750
_refine_diff_density_min           -0.243
_refine_diff_density_rms           0.113
_refine_ls_abs_structure_details
;
 Refined as an inversion twin.
;
_refine_ls_abs_structure_Flack     -1.3(10)
_refine_ls_extinction_coef         .
_refine_ls_extinction_method       none
_refine_ls_goodness_of_fit_ref     1.016
_refine_ls_hydrogen_treatment      constr
_refine_ls_matrix_type             full
_refine_ls_number_parameters       17
_refine_ls_number_reflns           214
_refine_ls_number_restraints       7
_refine_ls_R_factor_all            0.1882
_refine_ls_R_factor_gt             0.1726
_refine_ls_restrained_S_all        0.998
_refine_ls_shift/su_max            0.000
_refine_ls_shift/su_mean           0.000
_refine_ls_structure_factor_coef   Fsqd
_refine_ls_weighting_details       'w=1/[\s^2^(Fo^2^)] where P=(Fo^2^+2Fc^2^)/3'
_refine_ls_weighting_scheme        calc
_refine_ls_wR_factor_gt            0.2684
_refine_ls_wR_factor_ref           0.3179
_refine_special_details
;
 Refined as a 2-component inversion twin.
;
_olex2_refinement_description
;
1. Twinned data refinement
 Scales: 2.3(10)
 -1.3(10)
2. Fixed Uiso
 At 1.2 times of:
  All C(H) groups
3. Restrained planarity
 C1_$1, C2_$2, C3_$3, C2_$4, C1_$5, C3_$6, C2_$6, C3_$7, C1_$8
 with sigma of 0.1
4. Uiso/Uaniso restraints and constraints
O2 \\sim C1: within 2A with sigma of 0.04 and sigma for terminal atoms of 0.08
within 2A
Uiso(C3) = Uiso(C2)
5. Others
 Fixed Sof: C3(0.375) H3(0.375) O2(0.5) C1(0.25) C2(0.375)
6.a Aromatic/amide H refined with riding coordinates:
 C3(H3)
;
_atom_sites_solution_hydrogens     geom
_atom_sites_solution_primary       dual
_atom_sites_solution_secondary     ?
loop_
  _atom_site_label
  _atom_site_type_symbol
  _atom_site_fract_x
  _atom_site_fract_y
  _atom_site_fract_z
  _atom_site_U_iso_or_equiv
  _atom_site_adp_type
  _atom_site_occupancy
  _atom_site_site_symmetry_order
  _atom_site_calc_flag
  _atom_site_refinement_flags_posn
  _atom_site_refinement_flags_adp
  _atom_site_refinement_flags_occupancy
  _atom_site_disorder_assembly
  _atom_site_disorder_group
 Zn1 Zn 0.5747(3) 0.5747(3) 0.4253(3) 0.252(6) Uiso 1 6 d S . P . .
 O1 O 0.500000 0.500000 0.500000 0.27(3) Uiso 1 24 d S . P . .
 C3 C 0.443(4) 0.667(3) 0.167(3) 0.28(2) Uiso 0.75 2 d S . P . .
 H3 H 0.493700 0.693071 0.193073 0.338 Uiso 0.75 2 calc R U P . .
 O2 O 0.516(5) 0.689(3) 0.412(4) 0.31(2) Uiso 0.5 1 d . U P . .
 C1 C 0.448(4) 0.714(8) 0.448(4) 0.30(4) Uiso 0.5 2 d S U P . .
 C2 C 0.405(4) 0.595(4) 0.202(4) 0.28(2) Uiso 0.75 2 d S . P . .

_geom_special_details
;
 All esds (except the esd in the dihedral angle between two l.s. planes)
 are estimated using the full covariance matrix.  The cell esds are taken
 into account individually in the estimation of esds in distances, angles
 and torsion angles; correlations between esds in cell parameters are only
 used when they are defined by crystal symmetry.  An approximate (isotropic)
 treatment of cell esds is used for estimating esds involving l.s. planes.
;
loop_
  _geom_bond_atom_site_label_1
  _geom_bond_atom_site_label_2
  _geom_bond_distance
  _geom_bond_site_symmetry_2
  _geom_bond_publ_flag
 Zn1 Zn1 3.138(15) 2_665 ?
 Zn1 Zn1 3.138(15) 4_566 ?
 Zn1 Zn1 3.138(15) 3_656 ?
 Zn1 O1 1.922(9) . ?
 Zn1 O2 1.91(4) . ?
 Zn1 O2 1.91(4) 11_566 ?
 Zn1 O2 1.91(4) 13 ?
 Zn1 O2 1.91(4) 8_656 ?
 Zn1 O2 1.91(4) 23_656 ?
 Zn1 O2 1.91(4) 20_566 ?
 C3 H3 0.9300 . ?
 C3 C2 1.32(4) 34_655 ?
 C3 C2 1.32(4) . ?
 O2 O2 1.50(11) 23_656 ?
 O2 C1 1.20(7) . ?
 C1 C2 1.54(16) 12_665 ?

loop_
  _geom_angle_atom_site_label_1
  _geom_angle_atom_site_label_2
  _geom_angle_atom_site_label_3
  _geom_angle
  _geom_angle_site_symmetry_1
  _geom_angle_site_symmetry_3
  _geom_angle_publ_flag
 Zn1 Zn1 Zn1 60.0 2_665 3_656 ?
 Zn1 Zn1 Zn1 60.0 4_566 3_656 ?
 Zn1 Zn1 Zn1 60.0 2_665 4_566 ?
 O1 Zn1 Zn1 35.3 . 2_665 ?
 O1 Zn1 Zn1 35.3 . 4_566 ?
 O1 Zn1 Zn1 35.3 . 3_656 ?
 O2 Zn1 Zn1 108(2) . 2_665 ?
 O2 Zn1 Zn1 108(2) 11_566 3_656 ?
 O2 Zn1 Zn1 134(2) 23_656 2_665 ?
 O2 Zn1 Zn1 108(2) 8_656 4_566 ?
 O2 Zn1 Zn1 75(2) 20_566 2_665 ?
 O2 Zn1 Zn1 134(2) 20_566 4_566 ?
 O2 Zn1 Zn1 75(2) 23_656 3_656 ?
 O2 Zn1 Zn1 108(2) 23_656 4_566 ?
 O2 Zn1 Zn1 134(2) 8_656 3_656 ?
 O2 Zn1 Zn1 108(2) 20_566 3_656 ?
 O2 Zn1 Zn1 134(2) 13 3_656 ?
 O2 Zn1 Zn1 108(2) 13 2_665 ?
 O2 Zn1 Zn1 134(2) 11_566 2_665 ?
 O2 Zn1 Zn1 75(2) 11_566 4_566 ?
 O2 Zn1 Zn1 134(2) . 4_566 ?
 O2 Zn1 Zn1 75(2) 8_656 2_665 ?
 O2 Zn1 Zn1 75(2) . 3_656 ?
 O2 Zn1 Zn1 75(2) 13 4_566 ?
 O2 Zn1 O1 108(2) 13 . ?
 O2 Zn1 O1 108(2) 11_566 . ?
 O2 Zn1 O1 108(2) 23_656 . ?
 O2 Zn1 O1 108(2) 20_566 . ?
 O2 Zn1 O1 108(2) 8_656 . ?
 O2 Zn1 O1 108(2) . . ?
 O2 Zn1 O2 67(3) 23_656 11_566 ?
 O2 Zn1 O2 111(2) 23_656 20_566 ?
 O2 Zn1 O2 111(2) 8_656 . ?
 O2 Zn1 O2 67(3) 20_566 . ?
 O2 Zn1 O2 46(3) 8_656 20_566 ?
 O2 Zn1 O2 111(2) 11_566 . ?
 O2 Zn1 O2 46(3) 11_566 13 ?
 O2 Zn1 O2 111(2) 20_566 13 ?
 O2 Zn1 O2 111(2) 11_566 8_656 ?
 O2 Zn1 O2 143(5) 11_566 20_566 ?
 O2 Zn1 O2 143(5) 23_656 8_656 ?
 O2 Zn1 O2 46(3) 23_656 . ?
 O2 Zn1 O2 143(5) 13 . ?
 O2 Zn1 O2 67(3) 8_656 13 ?
 O2 Zn1 O2 111(2) 23_656 13 ?
 Zn1 O1 Zn1 109.471(1) 2_665 4_566 ?
 Zn1 O1 Zn1 109.471(1) 2_665 3_656 ?
 Zn1 O1 Zn1 109.471(1) 2_665 . ?
 Zn1 O1 Zn1 109.471(1) 3_656 . ?
 Zn1 O1 Zn1 109.471(2) 4_566 . ?
 Zn1 O1 Zn1 109.471(1) 4_566 3_656 ?
 C2 C3 H3 121.4 34_655 . ?
 C2 C3 H3 121.4 . . ?
 C2 C3 C2 117(10) . 34_655 ?
 O2 O2 Zn1 66.9(16) 23_656 . ?
 C1 O2 Zn1 128(9) . . ?
 C1 O2 O2 107(4) . 23_656 ?
 O2 C1 O2 130(10) . 21 ?
 O2 C1 C2 115(8) . 12_665 ?
 O2 C1 C2 115(8) 21 12_665 ?
 C3 C2 C3 123(10) 55_564 . ?
 C3 C2 C1 119(5) 55_564 6_566 ?
 C3 C2 C1 119(5) . 6_566 ?

loop_
  _geom_torsion_atom_site_label_1
  _geom_torsion_atom_site_label_2
  _geom_torsion_atom_site_label_3
  _geom_torsion_atom_site_label_4
  _geom_torsion
  _geom_torsion_site_symmetry_1
  _geom_torsion_site_symmetry_2
  _geom_torsion_site_symmetry_3
  _geom_torsion_site_symmetry_4
  _geom_torsion_publ_flag
 Zn1 O2 C1 O2 24(11) . . . 21 ?
 Zn1 O2 C1 C2 -165(3) . . . 12_665 ?
 O2 O2 C1 O2 -49(9) 23_656 . . 21 ?
 O2 O2 C1 C2 122(2) 23_656 . . 12_665 ?
 C2 C3 C2 C3 -1(3) 34_655 . . 55_564 ?
 C2 C3 C2 C1 179.8(15) 34_655 . . 6_566 ?

_smtbx_masks_special_details       ?
loop_
  _smtbx_masks_void_nr
  _smtbx_masks_void_average_x
  _smtbx_masks_void_average_y
  _smtbx_masks_void_average_z
  _smtbx_masks_void_volume
  _smtbx_masks_void_count_electrons
  _smtbx_masks_void_content
 1 0.000 0.000 0.000 25.3 0.0 ?
 2 0.000 0.500 0.500 25.3 0.0 ?
 3 0.250 0.250 0.250 112.0 32.2 '0.75 DMF'
 4 0.250 0.750 0.750 112.0 32.2 '0.75 DMF'
 5 0.250 0.250 0.750 31.7 0.0 ?
 6 0.250 0.750 0.250 31.7 0.0 ?
 7 0.500 0.000 0.500 25.3 0.0 ?
 8 0.500 0.500 0.000 25.3 0.0 ?
 9 0.750 0.250 0.750 112.0 31.7 '0.75 DMF'
 10 0.750 0.750 0.250 112.0 31.7 '0.75 DMF'
 11 0.750 0.250 0.250 31.7 0.0 ?
 12 0.750 0.750 0.750 31.7 0.0 ?

_smtbx_masks_void_probe_radius     1.2
_smtbx_masks_void_truncation_radius  1.2
_shelx_res_file
;
TITL trumof1_03_0_a.res in F-43m
    trumof1_03_0.res
    created by SHELXL-2019/1 at 15:21:40 on 07-Jun-2023
REM Old TITL TRUMOF1_03_0 in F-43m
REM SHELXT solution in F-43m: R1 0.221, Rweak 0.071, Alpha 0.026
REM <I/s> 0.000 for 0 systematic absences, Orientation as input
REM Flack x = -0.103 ( 0.336 ) from 137 Parsons' quotients
REM Formula found by SHELXT: O Zn2
CELL 0.4859 14.850424 14.850424 14.850424 90 90 90
ZERR 4 0.001153 0.001153 0.001153 0 0 0
LATT -4
SYMM -X,-Y,+Z
SYMM -X,+Y,-Z
SYMM +X,-Y,-Z
SYMM +Z,+X,+Y
SYMM +Z,-X,-Y
SYMM -Z,-X,+Y
SYMM -Z,+X,-Y
SYMM +Y,+Z,+X
SYMM -Y,+Z,-X
SYMM +Y,-Z,-X
SYMM -Y,-Z,+X
SYMM +Y,+X,+Z
SYMM -Y,-X,+Z
SYMM +Y,-X,-Z
SYMM -Y,+X,-Z
SYMM +X,+Z,+Y
SYMM -X,+Z,-Y
SYMM -X,-Z,+Y
SYMM +X,-Z,-Y
SYMM +Z,+Y,+X
SYMM +Z,-Y,-X
SYMM -Z,+Y,-X
SYMM -Z,-Y,+X
SFAC C H O Zn
DISP C -0.0004 0.0007 6.0677
DISP H 0 0 0.6065
DISP O 0.0006 0.0026 13.3363
DISP Zn 0.2372 0.7254 2023.1076
UNIT 96 36 52 16
EQIV $1 +Y,+Z,+X
EQIV $2 1-Z,1-Y,+X
EQIV $3 1.5-Y,+X,0.5-Z
EQIV $4 0.5+X,1-Y,0.5-Z
EQIV $5 0.5+Z,+X,-0.5+Y
EQIV $6 0.5+X,0.5-Z,1-Y
EQIV $7 1.5-Y,0.5-Z,+X
EQIV $8 0.5+Z,-0.5+Y,+X
SIMU O2 C1
FLAT C1_$1 C2_$2 C3_$3 C2_$4 C1_$5 C3_$6 C2_$6 C3_$7 C1_$8
EADP C3 C2

L.S. 4
PLAN  5
CONF
BOND
list 4
MORE -1
BOND $H
ABIN
fmap 2
acta
SHEL 100 1
TWIN -1 0 0 0 -1 0 0 0 -1 2
REM <olex2.extras>
REM <HklSrc "%.\\TRUMOF1_09_0.hkl">
REM </olex2.extras>

WGHT    0.000000
BASF  -1.31879
FVAR       1.35582
ZN1   4    0.574710    0.574710    0.425290    10.16667    0.25237
O1    3    0.500000    0.500000    0.500000    10.04167    0.26949
C3    1    0.442776    0.667299    0.167299    10.37500    0.28198
AFIX  43
H3    2    0.493700    0.693071    0.193073    10.37500   -1.20000
AFIX   0

O2    3    0.516137    0.688819    0.412403    10.50000    0.31077
C1    1    0.447587    0.713605    0.447587    10.25000    0.30084
C2    1    0.405209    0.594791    0.201784    10.37500    0.28198
HKLF 4


REM  trumof1_03_0_a.res in F-43m
REM wR2 = 0.3179, GooF = S = 1.016, Restrained GooF = 0.998 for all data
REM R1 = 0.1726 for 107 Fo > 4sig(Fo) and 0.1882 for all 214 data
REM 17 parameters refined using 7 restraints

END

WGHT      0.0001      0.0000

REM Highest difference peak  0.750,  deepest hole -0.243,  1-sigma level  0.113
Q1    1   0.5000  0.5000  0.0000  10.04167  0.05    0.37
Q2    1   0.7500  0.7500  0.2500  10.04167  0.05    0.21
Q3    1   0.5000  0.7148  0.5000  10.25000  0.05    0.17
Q4    1   0.6388  0.6388  0.1388  10.16667  0.05    0.10
Q5    1   0.4072  0.5928  0.0928  10.16667  0.05    0.10
;
_shelx_res_checksum                64539

# start Validation Reply Form
_vrf_ATOM007_trumof1_09_0
;
PROBLEM: _atom_site_aniso_label is missing
RESPONSE: All atoms are refined isotropically
due to loss of information/lack of completeness 
arising from the DAC set-up.
;
_vrf_RINTA01_trumof1_09_0
;
PROBLEM: The value of Rint is greater than 0.25
RESPONSE: The combination of a weakly diffracting
crystal and the set-up with a DAC leads to a small 
number of reflection data and hence a large Rint value. 
;
_vrf_THETM01_trumof1_09_0
;
PROBLEM: The value of sine(theta_max)/wavelength is less than 0.550
RESPONSE: The combination of a weakly diffracting
crystal and the set-up with a DAC leads to the
sine(theta_max)/wavelength being less than 0.550.
This cannot be resolved through another experiment.
;
_vrf_PLAT020_trumof1_09_0
;
PROBLEM: The Value of Rint is Greater Than 0.12 .........      0.583
RESPONSE: The combination of a weakly diffracting
crystal and the set-up with a DAC leads to a small 
number of reflection data and hence a large Rint value. 
;
_vrf_PLAT082_trumof1_09_0
;
PROBLEM: High R1 Value ..................................       0.17
RESPONSE: The combination of a weakly diffracting
crystal and the set-up with a DAC leads to a small 
number of reflection data and hence a large Rint value. 
;
_vrf_PLAT201_trumof1_09_0
;
PROBLEM: Isotropic non-H Atoms in Main Residue(s) .......          2
RESPONSE: Due to the limitations of high-pressure diffraction 
experiments, the calculation of anisotropic displacement parameters 
becomes less accurate. Therefore all atoms were modelled isotropically.
;
# end Validation Reply Form

_shelx_hkl_file
;
  -1   1   1 606629. 288031.   2
   1  -1  -1 609105. 59245.0   2
   1  -1  -1 42239.8 59243.8   1
  -2   0   0 362082. 138979.   2
   2   0   0 409612. 138979.   2
  -2   0   0 138171. 138979.   1
  -2   2   2 385692. 39667.5   2
  -2   2   2 25907.9 39665.3   1
  -2   0   2 53651.6 18078.1   2
  -2   0   2 14736.6 18077.9   1
  -2   2   0 45765.7 18077.9   2
   2   0  -2 16548.4 18078.0   1
   2   0  -2 54070.3 18078.1   2
   2  -2   0 44582.4 18077.8   2
   2  -2  -2 405300. 192439.   2
  -1   1   3 15106.1 5158.42   2
  -3   1   1 2375.48 5158.34   1
   3  -1   1 15653.8 5158.30   2
  -3   1   1 15691.2 5158.64   2
   3  -1   1 3243.27 5158.21   1
   1  -1  -3 13236.5 3598.62   2
   3  -1  -1 13752.2 3598.85   2
   1  -1  -3 1767.02 3598.28   1
  -3   1  -1 14122.2 3598.49   2
  -3   1  -1 1673.43 3598.13   1
   3  -1  -1 2789.63 3598.67   1
  -1  -1   3 4821.40 3598.72   1
  -3   3   3 13885.2 24171.1   1
  -3   3   3 187978. 24173.7   2
  -3   1   3 12141.8 23731.1   1
   3   1  -3 62671.8 23731.7   2
  -3   1   3 80185.5 23731.9   2
   3   1  -3 35182.8 23732.1   1
  -3   3   1 73399.7 23731.6   2
  -1   3   3 53371.2 23731.2   2
   3  -1  -3 17691.7 23634.8   1
  -3  -1   3 29707.9 23635.3   1
  -3  -1   3 34810.4 23634.6   2
   3  -1  -3 85414.7 23635.5   2
  -3   3  -1 74018.4 23634.8   2
   3  -3  -1 68349.7 23634.9   2
   3  -3  -3 175390. 83276.9   2
   4   0   0 9878.63 3681.03   2
   4   0   0 4551.27 3681.51   1
  -4   0   0 4053.09 3681.51   1
   0   0  -4 12379.2 3680.66   2
  -4   0   0 7906.95 3680.71   2
   0   0  -4 2724.07 3680.68   1
   0   0   4 11411.4 3680.63   2
   0   0   4 1772.09 3680.53   1
  -2   2   4 74094.2 15374.8   2
  -4   2   2 9025.32 15373.8   1
   4  -2   2 66352.0 15373.9   2
  -2   2   4 5688.87 15373.6   1
   4  -2   2 12463.0 15373.6   1
  -4   2   2 75654.4 15375.2   2
  -4   2   0 6482.31 2303.87   2
   4   0  -2 6318.66 2304.23   2
  -4   0  -2 2939.88 2304.29   1
  -2   0   4 1587.00 2304.38   1
   4  -2   0 6200.17 2303.76   2
   0   2   4 5528.76 2303.37   2
   4  -2   0 1074.55 2304.19   1
   2   0  -4 1949.02 2304.64   1
  -4   0   2 1608.43 2304.77   1
   0  -2  -4 344.479 2303.32   1
  -2   0   4 6690.38 2304.04   2
   2   0  -4 6632.64 2304.03   2
  -4   0   2 6280.45 2304.16   2
   4   0   2 5915.60 2303.56   2
   4   0  -2 2451.78 2305.20   1
   4  -2  -2 69087.0 26080.3   2
  -4   2  -2 74250.2 26079.8   2
   2  -2  -4 74341.2 26080.2   2
   4  -2  -2 12571.5 26079.7   1
  -4   4   4 2371.49 8700.22   1
  -4   4   4 41589.2 8701.92   2
  -4   2   4 5684.88 14516.5   1
  -4   2   4 43774.4 14517.3   2
  -2   4   4 35321.7 14516.7   2
  -4   4   2 42559.2 14517.1   2
   4   0  -4 1665.39 725.344   2
   4  -4   0 264.253 728.180   1
  -4   0   4 261.587 730.026   1
  -4   4   0 1831.32 724.742   2
  -4   0   4 1707.30 725.360   2
   4   0  -4 699.484 732.261   1
   4  -2  -4 8436.38 11090.8   1
  -4   4  -2 40872.4 11090.8   2
   2  -4  -4 2496.15 11089.9   1
   4  -4  -2 39751.8 11091.1   2
   4  -2  -4 44055.6 11091.7   2
   4  -4  -4 41308.5 19614.8   2
   5   1  -1 16508.6 7247.76   2
  -5   1   1 5213.19 7247.76   1
   1   1  -5 20972.0 7247.48   2
   1  -1   5 6158.09 7246.98   1
  -5   1   1 21369.4 7247.95   2
   5  -1   1 7108.43 7247.75   1
   1   1  -5 12894.9 7248.45   1
   5  -1   1 22586.8 7247.73   2
  -1   1   5 23198.8 7247.60   2
  -1  -1   5 7075.72 7059.31   1
  -5   1  -1 4563.07 7059.22   1
   1  -1  -5 25560.2 7059.56   2
   5  -1  -1 6686.08 7059.82   1
  -1  -1   5 13555.1 7059.04   2
   1   1   5 20723.7 7058.81   2
   5  -1  -1 23685.8 7059.92   2
  -1   1  -5 21741.8 7058.79   2
  -5   1  -1 20611.5 7059.39   2
  -5  -1   1-60.6977 7058.61   1
   1  -1  -5 4111.73 7059.05   1
  -5   3   3 42767.0 12865.3   2
  -3   3   5 39485.0 12864.9   2
   5  -3   3 6771.22 12864.0   1
  -3   5   3 21587.1 12864.1   2
   5  -3   3 32912.9 12863.8   2
   5  -1   3 10793.1 3831.10   2
   3   1  -5 4823.65 3833.70   1
  -5   1   3 1944.32 3832.52   1
  -1   3   5 8239.86 3831.24   2
   5  -3   1 9244.46 3831.23   2
   3   1  -5 8948.22 3831.79   2
  -3   1   5 9754.13 3831.86   2
  -5   1   3 9629.60 3832.06   2
  -3   1   5 1377.43 3832.14   1
  -5   3   1 10829.3 3831.92   2
  -5   3   1 1055.57 3831.73   1
   5  -1   3 4620.08 3831.58   1
   5  -3  -1 1630.33 3026.92   1
   3  -1  -5 9722.90 3026.80   2
   1  -3  -5 8823.66 3026.27   2
  -5  -1   3 3888.19 3025.79   2
  -5   3  -1 10376.6 3026.46   2
  -3  -1   5 2407.06 3027.26   1
  -5   3  -1 635.018 3025.92   1
   5  -3  -1 9395.01 3026.44   2
   3  -1  -5 2044.89 3027.30   1
   5  -1  -3 2706.12 3028.03   1
   5  -1  -3 10349.8 3027.15   2
  -3  -1   5 6143.76 3026.22   2
   5  -3  -3 42954.5 6736.30   2
   5  -3  -3 7000.57 6734.98   1
   3  -5  -3-38.8257 6732.87   1
   3  -3  -5 43206.7 6736.24   2
  -5   5   5 227.293 2211.68   1
  -5   5   5 5890.27 2208.49   2
   5  -3   5 1013.98 2286.13   1
  -5   5   3 5841.92 2286.43   2
  -3   5   5 5211.98 2285.98   2
  -5   3   5 6119.60 2286.72   2
   5   1  -5 13907.7 5363.45   2
   5  -5   1 1139.35 5362.96   1
  -5   5   1 17042.0 5363.42   2
  -5   1   5 15049.6 5363.64   2
  -5   1   5 3055.33 5363.81   1
   5  -1  -5 4548.18 5628.03   1
  -5  -1   5 9135.59 5626.47   2
   5  -5  -1 14537.8 5626.35   2
   5  -1  -5 17221.0 5627.26   2
   5  -5  -1 1152.27 5626.60   1
  -5   5  -1 16900.3 5626.73   2
  -5   3  -5 6627.50 2666.27   2
   5  -5  -3 6134.62 2667.22   2
  -5   5  -3 4080.18 2666.52   2
   5  -3  -5 1364.26 2669.67   1
   5  -3  -5 6529.77 2667.66   2
   5  -5  -5 896.221 2334.95   1
   5  -5  -5 6319.03 2332.85   2
   6   0   0 26521.4 14724.4   1
   0   0   6 8894.82 14722.6   1
  -6   0   0 31182.3 14723.1   2
  -6   0   0 18592.2 14723.9   1
   6   0   0 54517.6 14724.0   2
   0   0   6 56602.5 14723.2   2
  -6   2   2 12511.3 3929.35   2
   6  -2   2 12335.8 3928.34   2
  -2   2   6 1161.48 3929.09   1
   2   2  -6 8750.52 3928.35   2
   6  -2   2 3869.70 3929.30   1
  -6   2   2 1971.97 3929.53   1
   2  -2   6 5145.18 3927.92   1
  -2   2   6 11584.4 3928.68   2
  -6   0   2 2509.58 3234.06   1
   6  -2   0 8890.74 3232.12   2
   2   0  -6 2926.58 3233.37   1
  -2   0   6 7956.66 3232.12   2
  -6   2   0 8634.04 3232.26   2
   0  -2   6 3377.01 3232.15   1
  -2   0  -6 2225.80 3231.34   1
  -6   0   2 5957.60 3232.08   2
  -2   0   6 1880.02 3232.76   1
   0  -2  -6 8945.62 3231.84   2
   2   0  -6 8918.78 3232.14   2
   6  -2   0 2561.38 3233.32   1
   6   0   2 8339.70 3232.01   2
   0   2   6 7455.23 3231.46   2
  -6   2   0 1320.54 3232.72   1
   2   0   6 8487.47 3231.08   2
   6   0  -2 6952.72 3232.44   2
   2  -2  -6 11104.2 3719.68   2
   6  -2  -2 3268.43 3721.07   1
   2  -2  -6 1590.81 3719.57   1
  -2  -2   6 4083.82 3720.17   1
   6  -2  -2 12574.8 3720.08   2
  -2   2  -6 7955.56 3718.20   2
  -6   4   4 2128.54 835.621   2
  -4   4   6 2131.54 835.174   2
   6  -4   4 291.292 841.807   1
  -4   6   4 1830.88 834.916   2
  -6   4   4 46.1861 846.567   1
  -4   4   6 280.411 846.604   1
   6  -4   2 2777.43 1309.76   2
  -4   2   6 213.119 1315.99   1
   6  -2   4 1232.03 1312.46   1
  -4   2   6 3048.21 1310.92   2
   4   2  -6 2306.80 1310.58   2
  -2   4   6 2737.73 1310.22   2
  -6   4   2 3773.34 1311.34   2
   6  -2   4 3140.21 1309.38   2
  -6   2   4 393.001 1316.53   1
   6  -4   2 376.457 1314.60   1
  -6   2   4 3201.60 1311.28   2
   4   0  -6 1405.83 668.518   2
  -6   4   0 1874.90 668.381   2
   4   0  -6 480.051 680.833   1
  -6   0   4 235.114 678.881   1
  -6   4   0 95.2173 674.330   1
  -4   0   6 1404.96 668.559   2
   6   0   4 1366.25 667.274   2
  -6   0   4 1400.70 668.707   2
  -6   0  -4 754.315 674.539   1
  -4   0   6 204.055 677.700   1
   6  -4   0 1569.37 667.574   2
   6   0  -4 1988.28 669.474   2
   6   0  -4 570.205 682.543   1
   6  -2  -4 727.470 1220.53   1
  -6   2  -4 2882.38 1211.84   2
   6  -2  -4 3780.72 1213.98   2
  -4  -2   6 119.331 1216.54   1
   2  -4  -6 3210.58 1213.23   2
   6  -4  -2 3277.73 1213.14   2
   4  -2  -6 896.817 1218.88   1
   4  -2  -6 3682.24 1213.78   2
  -6   2  -4 290.434 1213.01   1
   6  -4  -2 773.652 1219.21   1
   2  -4  -6 208.506 1215.32   1
   6  -4  -4 2200.20 1011.03   2
   4  -6  -4-90.2969 1014.18   1
   4  -4  -6 2141.59 1011.02   2
   6  -4  -4 313.935 1019.33   1
  -6   4  -4 2731.38 1010.05   2
  -6   6   6 2799.07 1332.46   2
  -6   4   6 247.279 359.453   1
   6  -6   4 68.9316 327.120   1
  -4   6   6 618.466 316.268   2
  -6   4   6 933.521 318.480   2
  -6   6   4 599.353 317.597   2
  -6   6   2 3537.26 1332.33   2
  -6   2   6 3225.63 1332.59   2
  -6   2   6 634.357 1341.42   1
   6  -6   2-79.5745 1337.34   1
   6   2  -6 2726.64 1332.20   2
  -6   6   0 13855.7 4851.10   2
  -6   0   6 2767.78 4852.82   1
  -6   0   6 10835.3 4851.22   2
   6   0  -6 12905.8 4851.38   2
  -6   0  -6 6056.81 4850.56   1
  -6  -2   6 99.7150 1405.48   1
   6  -2  -6 1030.76 1409.15   1
   6  -2  -6 3819.42 1401.63   2
   6  -6  -2 3172.14 1400.33   2
  -6   6  -4 26.2391 261.620   2
   6  -4  -6 161.961 309.050   1
   4  -6  -6-37.2560 293.563   1
   6  -6  -4 690.695 265.749   2
  -6   4  -6 803.273 261.488   2
   6  -4  -6 797.607 267.673   2
   6  -6  -6 2764.60 1099.19   2
   6  -6  -6 186.886 1109.30   1
   1  -1   7 5785.91 8198.11   1
   7  -1   1 31875.5 8199.55   2
   1  -1   7 13236.1 8197.83   2
  -7   1   1 7594.75 8199.71   1
  -1   1   7 29471.2 8198.93   2
   7   1  -1 25568.9 8199.65   2
  -1  -1  -7 29384.6 8198.51   2
  -7   1   1 25002.2 8199.51   2
  -1  -1  -7 4538.70 8198.00   1
   7  -1   1 11700.0 8200.01   1
  -7  -1   1 1871.71 9588.66   1
   1   1   7 28783.6 9588.29   2
  -1   1  -7 17030.7 9589.33   1
  -1  -1   7 18607.0 9588.53   2
  -7   1  -1 21636.2 9588.80   2
   7  -1  -1 30912.1 9589.67   2
  -1  -1   7 6965.98 9588.71   1
  -1   1  -7 30499.1 9588.32   2
   7  -1  -1 11458.3 9590.12   1
  -7   1  -1 5786.55 9589.15   1
  -7   3   3 1638.21 617.869   2
  -3   3   7 1420.22 616.647   2
   7  -3   3 1220.83 615.397   2
   7  -3   3 512.720 628.578   1
  -7   3   3 258.747 632.500   1
   7  -1   3 1355.68 589.351   2
   3   1  -7 1150.62 589.940   2
  -3   1   7 1262.60 590.087   2
   7  -3   1 1501.23 589.538   2
   7  -3   1 400.905 603.889   1
   7  -1   3 633.972 598.087   1
   7   1  -3 678.075 608.044   1
   3   1  -7 765.223 607.442   1
   7   1  -3 1078.19 591.112   2
  -1   3   7 1383.82 588.978   2
  -7   3   1 113.851 601.732   1
  -7   1   3 167.824 605.474   1
  -7   3   1 1511.74 590.666   2
  -3   1   7 513.027 603.432   1
  -7   1   3 1296.15 590.758   2
   3   1   7 1212.93 517.530   2
   1   3   7 1047.51 518.152   2
  -7  -1   3 464.001 518.581   2
   7  -1  -3 1315.75 521.628   2
   7  -3  -1 1493.35 520.533   2
  -7  -1   3 329.248 539.318   1
   3  -1  -7 1358.88 520.808   2
   1  -3  -7 1425.91 520.390   2
  -3  -1   7 920.522 520.151   2
   3  -1  -7 434.571 535.907   1
   7  -3  -1 279.773 538.534   1
  -3  -1   7 184.977 531.875   1
  -7   1  -3 230.844 529.317   1
   7  -1  -3 625.381 541.026   1
  -7   3  -3 1397.10 661.928   2
   7  -3  -3 1541.45 663.056   2
   3  -3  -7 278.113 671.922   1
   3  -3  -7 1582.29 662.862   2
   7  -3  -3 563.161 679.451   1
  -7   5   5 1603.96 581.015   2
  -5   5   7 352.408 605.839   1
  -5   7   5 1080.61 579.520   2
  -5   5   7 1140.75 579.626   2
  -5   3   7 174.873 120.166   2
  -7   3   5-44.4664 213.685   1
  -7   5   3 79.3283 195.282   1
  -7   3   5 216.516 122.449   2
   7  -5   3 111.104 194.937   1
  -3   5   7 260.322 116.909   2
  -7   5   3 295.582 120.952   2
  -7   1   5 4145.05 1677.17   2
   7   1  -5 4116.28 1677.26   2
  -1   5   7 2922.44 1675.06   2
  -7   1   5 761.291 1683.47   1
   7   1  -5 2041.58 1686.73   1
  -5   1   7 730.278 1682.29   1
   5   1  -7 1874.98 1686.24   1
  -5   1   7 4232.90 1676.92   2
  -7   5   1 269.610 1680.24   1
   7  -5   1 538.200 1681.99   1
   7  -5   1 4042.72 1675.56   2
   5   1  -7 4031.32 1676.69   2
  -7   5   1 5625.48 1677.39   2
   5  -1  -7 5292.11 1406.54   2
   1  -5  -7 5.55291 1404.69   1
   7  -1  -5 4894.96 1406.77   2
  -7  -1   5 1267.88 1414.23   1
   7  -5  -1 4436.58 1405.14   2
   5  -1  -7 1436.25 1414.81   1
  -5  -1   7 2862.60 1405.18   2
  -7  -1   5 2280.16 1404.74   2
   7  -1  -5 1782.10 1415.86   1
  -5  -1   7 786.426 1412.06   1
  -7   1  -5 911.587 1406.21   1
   3  -5  -7 228.765 139.937   2
   7  -5  -3-86.8617 209.752   1
   7  -3  -5 364.163 141.688   2
   5  -3  -7 371.816 142.006   2
   7  -3  -5-97.9787 217.363   1
  -7   5  -3 330.043 137.401   2
  -7   3  -5 227.030 131.876   2
   7  -5  -3 260.212 138.556   2
   5  -3  -7-168.798 203.625   1
  -7   5  -5 1703.60 594.133   2
   5  -7  -5-82.7594 609.240   1
   5  -5  -7 957.572 595.049   2
   7  -5  -5 359.199 618.516   1
   7  -5  -5 1379.75 595.686   2
  -7   7   7 51.5791 75.7704   2
  -7   5   7 493.715 243.489   2
   7  -5   7 25.2622 283.493   1
  -5   7   7 432.268 241.074   2
  -7   7   5 636.150 243.416   2
  -7   3   7 271.071 99.0276   2
  -7   3   7-9.88132 221.392   1
   7  -7   3-115.012 178.866   1
  -7   7   3 104.850 95.4204   2
   7  -3   7 123.790 110.276   1
   7   1  -7 2611.10 1368.35   2
  -7   7   1 4126.09 1368.85   2
  -7   1   7 648.545 1379.46   1
  -7   1   7 2562.26 1368.25   2
   7   1  -7 1872.01 1385.17   1
   7  -1  -7 849.734 961.468   1
  -7  -1   7 751.744 958.096   1
   7  -1  -7 2859.32 943.682   2
  -7  -1   7 1655.91 941.509   2
   7  -3  -7 214.915 89.7394   2
   7  -7  -3 144.584 82.6013   2
  -7   3  -7 86.9875 60.6097   2
  -7   7  -3 183.542 86.0067   2
   7  -7  -5 497.525 238.793   2
  -7   5  -7 586.478 233.930   2
   7  -7  -5 400.771 300.842   1
   7  -5  -7 243.439 302.653   1
   7  -5  -7 311.596 240.083   2
   7  -7  -7 372.612 196.858   2
  -8   0   0 6453.84 6586.68   1
   0   0  -8 24208.6 6584.48   2
   8   0   0 23258.6 6585.63   2
   0   0   8 20712.9 6584.33   2
   0   0  -8 7976.79 6585.18   1
  -8   0   0 8394.24 6583.65   2
   0   0   8 2938.83 6584.27   1
   8   0   0 9860.83 6586.87   1
  -8   2   2 2355.38 989.142   2
   2   2  -8 1830.34 987.656   2
  -2   2   8 2316.10 987.735   2
  -8   2   2 356.548 999.881   1
   8  -2   2 2562.92 988.015   2
  -2   2   8 293.370 997.611   1
   8  -2   2 995.232 998.038   1
   8  -2   0 5788.53 1972.07   2
   0  -2  -8 5428.25 1971.45   2
   8  -2   0 1619.83 1977.07   1
   8   0   2 4905.79 1972.01   2
   0   2   8 4529.14 1970.71   2
   0   2  -8 3660.30 1970.61   2
  -8   2   0 4832.04 1971.93   2
  -2   0  -8 1493.19 1972.33   1
  -2   0  -8 5565.26 1970.52   2
  -8   0  -2 1926.30 1977.25   1
   8   0  -2 2489.75 1978.63   1
  -8   0   2 1161.15 1977.81   1
   2   0   8 4778.68 1970.38   2
   0  -2   8 1260.54 1973.08   1
  -8   0   2 3004.45 1971.40   2
  -8   2   0 809.641 1975.38   1
   8   0  -2 4886.15 1972.56   2
  -2   0   8 701.291 1974.91   1
   0  -2  -8 628.515 1972.58   1
  -2   0   8 4550.27 1971.54   2
  -2   2  -8 2215.53 957.676   2
   8  -2  -2 649.698 973.391   1
  -2  -2   8 776.900 966.298   1
  -8   2  -2 239.439 966.540   1
   8  -2  -2 2624.18 960.616   2
  -8   2  -2 1846.83 959.152   2
   2   2   8 2028.95 957.643   2
  -4   4   8 264.466 678.588   1
  -4   4   8 1443.11 655.438   2
  -8   4   4 1452.83 657.088   2
   8  -4   2 678.948 742.126   1
  -2   4   8 1538.32 723.968   2
  -8   2   4 286.086 743.933   1
  -4   2   8 1687.59 725.235   2
  -8   4   2 1950.30 726.316   2
   8  -4   2 1462.30 723.696   2
  -8   2   4 1566.66 726.298   2
  -4   2   8 181.568 741.967   1
  -4   0   8 686.498 368.247   2
  -8   0  -4 210.276 393.571   1
   4   0  -8 82.0068 402.029   1
  -8   0   4 535.777 405.665   1
   8   0  -4 312.944 408.518   1
   8  -4   0-74.5024 402.973   1
   8  -4   0 1076.12 367.566   2
   8   0  -4 942.470 370.025   2
  -8   0   4 796.576 368.602   2
  -4   0   8 296.884 396.739   1
   0   4   8 637.732 364.664   2
   4   0  -8 981.933 368.611   2
   8   0   4 776.602 367.404   2
  -8   4  -2 1676.17 682.591   2
  -8   4  -2-27.6142 690.367   1
   8  -4  -2 2002.13 682.918   2
   8  -2  -4 1876.36 683.866   2
  -8   2  -4 1182.02 680.274   2
  -4  -2   8 411.826 695.287   1
   8  -4  -2 250.990 703.696   1
   4  -2  -8 1874.41 683.130   2
   8  -2  -4 445.888 705.647   1
   4  -2  -8 248.227 698.660   1
   8  -4  -4 1460.51 686.788   2
  -8   4  -4 1729.19 685.130   2
   4  -4  -8-23.1345 699.063   1
   4  -4  -8 1499.99 686.419   2
   8  -4  -4 335.248 709.574   1
   8  -6   6 23.0884 240.966   1
  -6   8   6 380.528 135.712   2
  -6   6   8 223.942 135.134   2
  -8   6   6 138.213 138.735   2
  -6   4   8 168.832 216.662   1
  -8   6   4 215.053 83.9439   2
  -4   6   8 95.5501 73.3866   2
  -6   4   8 235.546 80.2019   2
  -6   8   4 27.6190 72.0135   2
   8  -4   6 98.5591 156.319   1
  -8   4   6 56.2803 82.3362   2
   6  -4   8-56.8899 110.749   1
  -2   6   8 902.805 398.608   2
   8   2  -6 511.952 400.944   2
  -8   6   2 1235.22 403.060   2
   6   2  -8 937.661 401.957   2
   8  -6   2 233.038 442.498   1
   8  -2   6 777.469 396.160   2
  -6   2   8 843.229 401.776   2
  -8   2   6 967.691 402.968   2
  -8   2   6 30.2431 442.457   1
  -8   0   6 1679.52 861.905   2
   6   0  -8 2397.12 862.447   2
  -8   0  -6 838.961 870.614   1
   6   0  -8 920.870 884.589   1
  -6   0   8 342.119 877.763   1
   8  -6   0 2008.15 860.219   2
  -8   0   6 251.135 880.549   1
   8   0  -6 2151.08 862.653   2
   8   0  -6 468.294 886.042   1
  -6   0   8 1841.86 862.182   2
   6  -2  -8 176.831 433.939   1
   6  -2  -8 1084.53 394.811   2
  -8   6  -2 1129.88 394.750   2
   8  -2  -6 1046.47 395.157   2
  -8  -2   6-140.233 426.896   1
  -6  -2   8 197.868 429.610   1
  -8   2  -6 77.6904 396.720   1
   8  -2  -6 452.997 442.123   1
   8  -6  -2 862.769 392.712   2
   6  -4  -8-239.316 196.905   1
   8  -6  -4-80.8777 207.484   1
  -8   6  -4 125.360 78.6009   2
   8  -4  -6-26.0170 85.8495   2
   6  -4  -8 109.993 82.5138   2
  -8   4  -6 113.407 62.8098   2
   8  -6  -4 3.95369 79.7801   2
   4  -6  -8 189.982 83.1857   2
  -6   4  -8 90.1211 50.7174   2
   8  -4  -6-263.996 212.690   1
   6  -6  -8-150.212 217.953   1
  -8   6  -6 270.959 119.053   2
   8  -6  -6 251.307 234.867   1
   6  -6  -8 168.102 123.718   2
  -8   8   8-47.5768 76.7392   2
  -8   6   8 133.995 82.7213   2
  -6   8   8 112.687 78.7784   2
  -8   8   6-4.67910 79.9612   2
  -8   8   4 184.756 95.7162   2
  -8   4   8 31.9908 96.8812   2
   8  -4   8 220.616 125.757   1
  -8   2   8 250.363 237.531   1
  -8   8   2 251.805 99.2118   2
   8  -8   2 107.658 215.346   1
   8   2  -8 63.0782 98.0592   2
  -8   2   8 83.1382 99.8878   2
  -8   0  -8 216.236 255.097   1
  -8   0   8 117.546 313.254   1
   8   0   8 467.557 230.693   2
   8   0  -8 658.552 242.840   2
  -8   0   8 456.810 241.346   2
   8   0  -8 799.072 339.102   1
   8  -2  -8-183.684 257.032   1
  -8   8  -2 428.690 134.642   2
  -8  -2   8-63.0096 232.493   1
   8  -2  -8 130.156 132.528   2
   8  -8  -4 152.155 221.808   1
  -8   8  -4-86.9397 79.0585   2
   8  -4  -8 214.240 227.155   1
   8  -4  -8 255.747 84.0288   2
  -8   4  -8-16.9524 36.6394   2
   8  -8  -6 250.200 114.718   2
   8  -6  -8 65.0561 240.326   1
   8  -6  -8 354.159 118.385   2
  -8   6  -8-21.9290 104.423   2
   8  -8  -8-22.3475 233.606   1
   8  -8  -8 29.9867 88.6484   2
   9  -1   1 446.406 185.571   2
   1   1  -9 500.348 245.958   1
   1   1  -9 384.569 181.328   2
  -1  -1  -9 108.650 209.836   1
   9  -1   1 132.852 242.241   1
  -1  -1  -9 437.992 181.389   2
  -9   1   1 318.910 184.636   2
   9   1  -1 286.014 186.686   2
  -9   1   1 308.668 253.918   1
  -1   1   9 355.203 180.814   2
   9  -1  -1 17.1443 243.851   1
  -9  -1   1-9.79201 243.816   1
  -1  -1   9 144.030 211.801   1
   1  -1  -9 196.274 210.680   1
  -1   1  -9 526.124 165.739   2
  -1  -1   9 150.118 167.417   2
   9   1   1 421.187 174.034   2
   1  -1  -9 353.386 169.727   2
  -1   1  -9 61.0817 218.136   1
   1   1   9 303.209 164.305   2
   9  -1  -1 372.773 173.325   2
   3   3  -9 1662.91 801.028   2
  -3  -3  -9 113.316 801.236   1
   9  -3   3 708.020 818.312   1
  -9   3   3 2667.38 803.868   2
  -3   3   9 2704.92 801.638   2
   3  -3   9 698.341 803.112   1
   9  -3   1-156.839 322.803   1
  -9   1   3 128.094 330.368   1
   9  -3   1 700.566 271.903   2
  -9   1   3 594.068 274.519   2
   3   1  -9 84.6541 327.615   1
  -3  -1  -9 157.534 280.380   1
   1   3  -9 406.165 269.451   2
   9  -1   3 490.920 272.478   2
   9  -1   3 143.736 302.162   1
  -1   3   9 672.844 269.195   2
  -3   1   9 650.664 272.342   2
  -9   3   1 742.823 274.656   2
   9   1  -3 623.397 275.564   2
   3   1  -9 669.689 272.183   2
   9   1  -3-18.1833 332.620   1
   1  -3  -9-5.94957 266.016   1
   9  -3  -1 828.326 240.816   2
   9  -1  -3 851.481 244.379   2
  -9   3  -1 72.6913 280.661   1
   3   1   9 784.382 233.104   2
  -1   3  -9 399.952 234.077   2
   1   3   9 535.972 233.955   2
  -3  -1   9 237.400 278.619   1
  -3   1  -9 756.721 233.301   2
  -9   1  -3-68.7388 234.701   2
  -3  -1   9 164.151 239.431   2
   1  -3  -9 759.503 240.607   2
  -9   3  -1 612.192 240.420   2
   9  -3  -1 229.268 300.562   1
   9  -1  -3 488.633 307.839   1
  -9   1  -3 63.1135 283.227   1
  -1  -3   9 321.023 265.940   1
  -9  -1   3 470.367 304.547   1
  -9  -1   3 16.1576 230.460   2
  -3   3  -9 1785.48 948.352   2
  -3  -3   9-99.1580 958.460   1
  -9   3  -3 2508.60 951.271   2
   9  -3  -3 3311.11 953.491   2
   9  -3  -3 843.841 971.198   1
  -9   5   5 255.309 101.847   2
  -9   5   5 41.6559 232.206   1
  -5   5   9-40.9531 235.195   1
  -5   5   9 90.6737 85.2261   2
   9  -5   5-106.718 211.412   1
   9  -3   5 325.217 336.534   1
  -9   5   3-18.7399 359.279   1
   9  -3   5 520.733 300.502   2
  -9   5   3 1052.22 309.234   2
  -5   3   9 606.110 305.583   2
  -3   5   9 630.080 303.354   2
  -9   3   5 740.595 309.325   2
  -5   1   9 64.4733 273.408   1
  -1   5   9 368.077 199.114   2
   9  -5   1 330.191 283.652   1
  -5   1   9 315.764 204.814   2
  -9   1   5 523.519 209.167   2
  -5  -1  -9 71.4994 204.351   1
   9   1  -5 585.378 209.072   2
   9   1  -5 334.363 290.608   1
   9  -5   1 586.612 202.491   2
   9  -1   5 477.271 200.829   2
  -9   1   5-179.169 283.901   1
   9  -1  -5 146.441 269.859   1
  -9   5  -1 381.192 173.335   2
   9  -5  -1 546.343 170.519   2
  -9   5  -1 118.242 222.305   1
  -9  -1   5-341.104 266.797   1
  -9   1  -5 99.3680 217.353   1
   5   1   9 327.554 158.197   2
  -9  -1   5 144.031 165.549   2
  -5  -1   9 297.200 170.034   2
   9  -5  -1 250.038 264.694   1
  -5  -1   9 317.202 244.130   1
   5  -1  -9 326.294 172.391   2
   9  -1  -5 509.536 176.375   2
  -9   5  -3 757.582 321.439   2
   9  -5  -3 125.700 380.451   1
   9  -3  -5 444.562 385.081   1
   9  -5  -3 790.744 321.525   2
   5  -3  -9 106.447 363.470   1
   5  -3  -9 775.370 322.063   2
  -9   3  -5 486.884 316.262   2
   9  -3  -5 805.712 323.573   2
   5  -5  -9 8.86322 200.549   1
   9  -5  -5 261.606 238.830   1
   9  -5  -5 168.711 106.533   2
   5  -5  -9 65.3355 103.971   2
  -9   5  -5 204.254 97.9456   2
  -9   7   7-14.8321 78.8272   2
  -7   9   7-13.5929 70.7382   2
  -9   7   7 254.188 266.915   1
  -7   7   9-13.3559 70.0423   2
   9  -7   5 174.204 255.465   1
  -7   5   9-21.9063 75.8763   2
   7  -5   9 15.8158 136.193   1
  -9   7   5 199.208 81.1511   2
  -9   5   7 79.5315 244.750   1
   9  -5   7-167.086 185.990   1
  -5   7   9 62.2358 65.9010   2
  -9   5   7-19.2661 78.2940   2
  -3   7   9 30.3527 55.0890   2
  -9   7   3 4.78026 75.7157   2
  -9   3   7-71.6214 81.0546   2
  -7   3   9-83.8665 72.3867   2
  -7   1   9 146.912 240.149   1
  -9   1   7 89.3992 244.342   1
   9  -7   1 250.553 253.608   1
   7   1  -9 178.837 262.845   1
   7   1  -9 270.590 117.735   2
   9   1  -7 11.0822 260.241   1
  -9   1   7 337.160 122.306   2
  -7   1   9 86.6184 117.126   2
   9   1  -7 33.3281 118.108   2
   9  -1   7 202.806 97.5218   2
   9  -1  -7 344.194 123.073   2
   7  -1  -9 286.977 119.435   2
  -9  -1   7 118.187 109.181   2
  -9   7  -1 147.956 117.522   2
  -7  -1   9-50.9600 224.277   1
  -7  -1   9 144.050 111.367   2
   9  -7  -1 169.919 109.782   2
  -9  -1   7-77.7293 238.492   1
  -9   1  -7 156.414 149.423   1
   7  -1  -9 53.2185 246.571   1
   9  -1  -7 213.819 258.554   1
  -9   3  -7-29.1210 23.4109   2
  -9   7  -3 67.7597 79.3827   2
   7  -3  -9 129.311 78.9491   2
   9  -3  -7 11.1842 240.900   1
   9  -7  -3-134.921 240.201   1
   7  -3  -9-72.3375 218.759   1
   9  -7  -3-16.1203 71.8501   2
   9  -7  -5 216.984 236.671   1
  -9   5  -7 2.54411 59.5287   2
  -9   7  -5-30.4141 82.8854   2
   9  -5  -7 247.003 88.9995   2
   5  -7  -9-82.2025 185.874   1
   7  -5  -9-128.871 86.4824   2
   9  -7  -5-53.9019 79.4203   2
   7  -5  -9-431.504 224.467   1
   9  -5  -7 45.2075 237.989   1
  -7   5  -9 43.7885 43.9886   2
  -9   7  -7-48.2534 85.3420   2
   9  -7  -7-255.451 248.028   1
   7  -7  -9 54.4966 89.6000   2
   9  -7  -7-68.9125 89.9501   2
   7  -7  -9 94.0580 219.393   1
  -9   9   9-129.005 103.977   2
  -7   9   9-36.8229 74.1732   2
  -9   7   9-49.9965 278.227   1
  -9   9   7-118.353 84.9475   2
   9  -7   9 213.595 246.533   1
  -9   7   9-35.2739 84.4825   2
  -9   5   9 305.842 274.671   1
   9  -5   9 143.675 157.735   1
  -9   3   9 216.068 253.342   1
   9  -9   3 180.673 216.262   1
  -9   3   9 15.0624 83.6328   2
  -9   9   3-25.9355 82.4853   2
  -9  -1  -9-269.736 190.445   1
  -9   1   9 58.9319 244.294   1
   9   1  -9 71.8173 264.794   1
  -9   1   9 20.5475 87.2368   2
   9   1  -9-79.3018 83.6566   2
  -9  -1   9-133.037 67.1755   2
   9  -1  -9-107.965 266.139   1
  -9  -1   9 80.9690 234.679   1
   9  -1  -9 30.2375 85.4109   2
   9   1   9 118.653 63.1572   2
  -9   9  -1 32.0524 86.9263   2
   9  -3  -9-82.2768 253.159   1
   9  -3  -9-15.3680 89.6239   2
  -9   9  -3-49.1680 91.4261   2
   9  -5  -9-104.300 95.0536   2
  -9   5  -9 98.5318 51.2910   2
  -9   7  -9-165.243 81.0595   2
   9  -7  -9 35.4849 244.441   1
   7  -9  -9 248.673 216.433   1
   9  -7  -9-58.5636 94.6053   2
   9  -9  -7 196.515 90.5509   2
   9  -9  -9 81.7672 100.677   2
   9  -9  -9 12.1183 250.755   1
  10   0   0 49.4978 203.175   1
  10   0   0 254.344 109.209   2
   0   0 -10-89.2430 185.270   1
   0   0 -10 155.375 96.9198   2
  -2   2  10 75.0484 373.593   1
 -10   2   2-101.798 385.439   1
   2  -2  10 244.340 345.839   1
 -10   2   2 728.899 330.581   2
  10  -2   2 479.370 374.578   1
  -2  -2 -10 178.977 340.578   1
  -2   2  10 866.752 326.151   2
   2   2 -10 634.253 325.832   2
  10  -2   2 913.260 328.358   2
  10   0  -2-110.976 84.6155   2
   2   0 -10 7.92934 187.608   1
  10  -2   0 102.635 76.6264   2
  -2   0 -10 9.36318 150.060   1
  10  -2   0 110.372 212.175   1
   2   0 -10 119.933 68.4915   2
  -2   0  10-60.8386 180.627   1
 -10   0  -2 57.2553 207.944   1
  -2   0 -10 176.948 60.6607   2
   0   2 -10-31.4192 58.4930   2
   0  -2 -10 9.25870 69.3703   2
 -10   0   2 75.5386 222.890   1
  10   0   2 49.0142 80.2001   2
 -10   0   2 66.6398 64.0479   2
  -2   0  10 102.398 67.7689   2
   2   0  10 119.508 56.1603   2
   0  -2 -10 52.1997 142.402   1
  10   0  -2 48.6170 214.056   1
  10  -2  -2 1026.53 387.878   2
  10  -2  -2 954.972 444.232   1
   2  -2 -10 949.293 386.135   2
 -10   2  -2 433.412 384.287   2
  -2  -2  10 296.285 411.208   1
  -2   2 -10 944.894 381.415   2
 -10   2  -2 32.3067 420.919   1
   2  -2 -10 72.8427 410.533   1
   2   2  10 833.059 380.584   2
  -4   4  10 545.173 220.314   2
 -10   4   4 463.336 228.829   2
  10  -4   4 473.512 216.652   2
  10  -4   4 176.888 296.172   1
   4  -4  10 191.831 230.457   1
  -4   4  10 60.4779 308.382   1
   2  -4  10 3.93160 287.666   1
  10  -2   4 616.764 274.046   2
 -10   4   2 776.893 280.952   2
  -2   4  10 500.959 272.910   2
  10  -4   2 660.126 274.135   2
  10  -4   2 212.878 342.831   1
 -10   2   4 120.537 349.287   1
  10  -2   4 400.601 317.703   1
   4   2 -10 525.413 275.477   2
 -10   2   4 748.412 280.750   2
  -4   2  10 498.034 276.065   2
   4   0 -10-131.278 213.824   1
   4   0 -10 15.1326 68.1602   2
  -4   0 -10-29.8992 118.482   1
   0   4  10-2.50947 43.5930   2
 -10   0  -4-8.59477 209.113   1
  10  -4   0-21.9254 64.9672   2
  -4   0  10 62.0115 188.937   1
  10   0  -4-106.221 79.0070   2
  10  -4   0 40.5094 229.919   1
 -10   0   4-78.8698 224.849   1
 -10   0   4-170.184 67.1732   2
   4   0  10 115.327 39.0469   2
  10   0  -4-225.482 228.308   1
  -4   0  10-4.03000 67.2920   2
 -10   4   0 120.798 72.8810   2
   4  -2 -10 898.956 235.693   2
 -10   2  -4-26.4343 274.856   1
 -10   4  -2 195.501 278.202   1
  10  -4  -2 621.847 235.160   2
 -10   2  -4 322.986 225.530   2
  10  -2  -4-295.693 328.063   1
   4   2  10 493.526 222.589   2
  -4  -2  10-100.817 285.124   1
   4  -2 -10 43.7490 291.844   1
  10  -4  -2-323.692 328.474   1
  -2   4 -10 386.986 223.635   2
   2  -4 -10 343.684 270.759   1
   2  -4 -10 646.027 235.040   2
  10  -2  -4 590.175 237.139   2
 -10   4  -2 488.844 234.303   2
  -4   4 -10 190.519 130.584   2
 -10   4  -4 503.636 147.937   2
  10  -4  -4 488.847 155.606   2
 -10   4  -4 86.0410 191.974   1
  10  -4  -4 11.3228 274.377   1
  -6   6  10 16.8949 70.2980   2
  10  -6   6 162.526 241.649   1
 -10   6   6 30.9338 82.3513   2
  -6   4  10-139.449 70.7018   2
 -10   4   6 110.553 87.3018   2
 -10   6   4 70.7592 85.6792   2
  -4   6  10-80.8499 62.1563   2
  10  -6   4 122.089 251.228   1
  10  -4   6 6.30105 184.198   1
  -6   4  10 99.1402 244.193   1
  10  -4   6-52.2882 44.4027   2
  -6   2  10-52.6717 225.109   1
  -2   6  10 50.5942 53.1353   2
  10  -2   6-36.6207 47.3111   2
  -6   2  10 121.827 74.9222   2
 -10   2   6-79.5209 83.2023   2
 -10   0   6-94.6213 83.3522   2
  10  -6   0-110.171 73.3902   2
 -10   6   0-4.80614 88.3188   2
  -6   0  10 40.3982 216.044   1
  10   0   6-49.1789 74.7068   2
  10  -6   0-33.9124 251.672   1
 -10   0  -6-122.600 202.908   1
 -10   6   0 75.0754 197.709   1
  -6   0  10-36.8378 81.6647   2
  10  -2  -6 164.027 85.3600   2
  10  -2  -6 209.355 253.984   1
  10  -6  -2-116.191 251.816   1
  -6  -2  10-97.2165 202.912   1
  10  -6  -2-150.354 74.5066   2
 -10   6  -2 129.270 81.5872   2
 -10   6  -4 47.5698 83.1722   2
  10  -6  -4 296.907 254.058   1
  10  -4  -6 14.8070 88.5438   2
   6  -4 -10-136.026 87.0506   2
  10  -6  -4-67.8615 81.6125   2
  10  -4  -6-58.9098 253.699   1
 -10   4  -6-34.9491 59.7287   2
   6  -4 -10 168.301 212.949   1
  10  -6  -6 193.690 255.589   1
  10  -6  -6 74.0561 86.6225   2
   6  -6 -10-89.1831 211.708   1
   6  -6 -10-49.1109 88.4063   2
 -10   6  -6 11.5235 78.1209   2
 -10   8   8-139.748 86.3366   2
  -8   8  10 106.726 77.6412   2
  -8  10   8 44.6461 75.1352   2
 -10   6   8-31.5288 83.9754   2
  -8   6  10 52.6777 74.7043   2
 -10   8   6-26.8023 85.0930   2
  -6   8  10-8.63929 69.2383   2
  10  -6   8-233.415 219.489   1
  -8   6  10 296.665 271.811   1
   8  -6  10 92.9965 168.216   1
 -10   8   4 32.1751 88.8568   2
 -10   4   8-67.6835 87.0204   2
  -4   8  10 61.1498 62.0438   2
  10  -4   8 192.365 138.984   1
  -8   4  10-9.62261 80.2100   2
  10  -2   8 9.93537 31.4056   2
 -10   2   8-62.7868 88.1439   2
  -8   2  10-49.2920 85.2185   2
  10   2  -8-30.9323 78.5609   2
 -10   2   8-24.4637 256.324   1
   8   2 -10 132.337 82.6353   2
  10   0  -8 161.052 87.0225   2
  -8   0  10-22.6662 239.507   1
 -10   8   0-59.3632 92.0790   2
   8   0 -10 131.828 273.102   1
 -10   0   8 127.722 81.1237   2
  10   0  -8-434.604 273.683   1
 -10   0  -8-102.734 168.488   1
  -8   0  10 10.2818 82.2704   2
 -10   0   8-60.6649 248.172   1
   8   0 -10-121.193 85.2429   2
  10   0   8-32.6132 55.5178   2
  -8  -2  10 187.479 228.801   1
  10  -2  -8 538.413 268.912   1
  10  -2  -8 10.4556 88.4694   2
   8  -2 -10-39.8239 86.9878   2
 -10   8  -2-32.4619 90.9602   2
  10  -8  -2 61.4504 74.1501   2
   8  -2 -10 576.061 252.727   1
  10  -8  -2-341.622 265.504   1
 -10  -2   8 408.576 235.464   1
 -10   2  -8-84.1177 98.3779   1
  10  -8  -4-13.6748 83.9032   2
 -10   8  -4 102.336 99.3637   2
   8  -4 -10 143.241 93.2781   2
  10  -4  -8 57.8573 95.2355   2
  10  -4  -8-61.0059 257.673   1
   8  -4 -10-90.1592 239.535   1
  10  -8  -4-453.999 278.587   1
   8  -6 -10-146.004 232.194   1
  -8   6 -10 1.75270 53.3168   2
 -10   8  -6 36.7906 98.7344   2
  10  -6  -8 42.4605 92.4755   2
 -10   6  -8-78.5001 70.8051   2
   8  -6 -10 121.089 93.9223   2
  10  -6  -8 12.3289 257.793   1
  10  -8  -6-151.193 273.359   1
  10  -8  -6-14.9578 87.9436   2
 -10   8  -8-39.0426 103.426   2
   8  -8 -10 421.313 236.700   1
  10  -8  -8 391.204 262.317   1
   8 -10  -8 233.146 197.821   1
  10  -8  -8-274.329 101.995   2
   8  -8 -10-32.5682 99.5092   2
 -10  10  10 60.5373 92.8843   2
 -10   8  10 5.40226 89.8583   2
 -10  10   8 61.0782 90.1126   2
  -8  10  10 84.6370 81.8456   2
  10  -8  10 149.653 284.715   1
  10  -6  10-105.784 152.351   1
 -10  10   6 123.854 92.1175   2
 -10   6  10 5.35733 87.2288   2
 -10  10   4-86.0848 95.5751   2
 -10   4  10-21.5197 90.2952   2
 -10   2  10-230.337 271.912   1
 -10   2  10-142.398 91.7373   2
  10   2 -10 158.399 88.0826   2
  10   0 -10 37.6222 89.8536   2
 -10   0  10-37.6820 258.995   1
  10   0  10 5.70489 27.9050   2
 -10  10   0-230.848 99.6944   2
  10   0 -10-170.970 295.103   1
 -10   0  10 152.241 82.7685   2
  10  -2 -10 27.3279 99.0317   2
 -10  -2  10-295.670 250.066   1
  10  -2 -10-550.509 295.216   1
  10  -4 -10-189.017 276.083   1
  10  -4 -10-66.6423 108.962   2
  10 -10  -4-297.130 265.564   1
  10  -6 -10 62.8144 271.505   1
  10  -6 -10-90.2789 99.1190   2
 -10   6 -10 14.6997 49.5850   2
  10 -10  -8 273.954 262.711   1
 -10   8 -10-91.9536 93.5158   2
  10  -8 -10 202.833 259.669   1
  10  -8 -10 91.8562 101.333   2
  10 -10 -10 542.588 370.914   1
   1   1 -11 114.968 71.0593   2
 -11  -1  -1 70.9443 243.424   1
  11  -1   1 387.913 219.825   1
   1  -1  11-21.2586 46.9379   2
  11  -1   1 88.9755 85.8391   2
  -1  -1 -11 106.354 72.0676   2
  11   1  -1 10.3714 90.7994   2
  -1  -1 -11-53.1678 171.656   1
   1   1 -11 433.926 230.486   1
  -1  -1  11 77.2755 81.1403   2
  -1   1 -11 207.200 81.5906   2
   1  -1 -11 185.903 191.866   1
  -1   1 -11 47.3016 212.525   1
  11  -1  -1 191.376 102.444   2
   1  -1 -11 250.620 89.4043   2
  -1  -1  11-58.3164 194.421   1
 -11   1  -1 3.86023 78.4193   2
  11   1   1 126.880 105.520   2
 -11   1  -1-10.4045 233.552   1
   1   1  11 76.2760 77.0328   2
  11  -1  -1-153.219 244.700   1
  -3   3  11 379.240 177.058   2
 -11   3   3 517.377 189.253   2
   3  -3  11 212.140 212.223   1
 -11   3   3-202.956 297.728   1
  11  -3   3 445.068 178.862   2
   3   3 -11 244.730 176.649   2
  -3   3  11 69.4690 280.467   1
  11  -3   3 52.5772 276.459   1
   3   1 -11 101.958 70.6713   2
  11  -3   1 190.318 239.000   1
 -11  -1  -3 57.2867 239.258   1
  11  -3   1-67.0380 74.9817   2
 -11   1   3 33.4889 81.0254   2
   1  -3  11 80.2060 151.983   1
  -3  -1 -11 150.918 137.331   1
  -3   1  11 229.186 210.574   1
   3   1 -11-216.832 239.052   1
 -11   1   3-94.2444 245.104   1
   1   3 -11 54.8449 60.9776   2
  11   1  -3-10.5517 89.9269   2
  -3   1  11 68.6339 72.4752   2
  -1  -3 -11 113.214 142.420   1
  11  -1  -3 268.402 248.842   1
  11  -1  -3 191.580 95.0744   2
  11  -3  -1 10.9490 269.856   1
   1   3  11 70.1622 59.5780   2
   1  -3 -11 48.9737 163.799   1
   3  -1 -11 399.697 205.522   1
   3  -1 -11 3.90227 83.4587   2
 -11  -1   3-184.345 243.734   1
  -1  -3  11-47.1847 168.414   1
   3   1  11 59.4659 58.7941   2
  -3   1 -11 90.5507 63.9734   2
   1  -3 -11 100.150 86.3763   2
 -11   3  -1 141.026 85.5292   2
  11  -3  -1 225.709 86.2866   2
 -11   1  -3-56.0596 220.505   1
  -1   3 -11 9.15527 63.3519   2
  -3   3 -11 367.313 197.814   2
  11  -3  -3 495.913 213.358   2
  11  -3  -3 303.132 326.225   1
   3  -3 -11 167.379 268.957   1
   3   3  11 388.834 196.869   2
   3  -3 -11 615.471 210.842   2
 -11   3  -3 54.9434 269.349   1
 -11   3  -3 388.931 207.157   2
  -5   5  11-24.4341 69.9841   2
  11  -5   5-82.5233 238.456   1
  -5   5  11-45.8233 257.321   1
  11  -5   5 48.0322 52.3341   2
 -11   5   5 91.3201 91.2572   2
   5  -5  11 26.5880 99.2851   1
  11  -3   5 254.939 202.281   1
  -3   5  11 56.4838 79.5400   2
  -5  -3 -11-17.3248 105.798   1
  11  -3   5 139.106 77.1142   2
  11  -5   3 450.680 260.120   1
  11  -5   3 128.577 80.3881   2
   5   3 -11 135.603 89.0432   2
 -11   3   5 151.304 104.042   2
  -5   3  11 20.7956 88.4025   2
 -11   5   3 219.994 104.845   2
  -5   3  11-162.357 244.104   1
  11  -1   5 147.610 81.4746   2
 -11   1   5-208.574 257.304   1
   5   1 -11 49.8795 85.5307   2
 -11   5   1-19.6874 231.387   1
 -11  -1  -5 75.8788 252.489   1
 -11   5   1 146.874 97.3941   2
  -1  -5 -11-17.9029 144.114   1
  -5   1  11 118.645 89.1642   2
  11  -5   1 197.937 83.4510   2
  -5  -1 -11 32.4007 116.213   1
  11  -5   1 317.198 260.853   1
 -11   1   5-30.7613 93.9150   2
  11   1  -5-275.254 258.686   1
  11   1  -5 139.376 99.7241   2
   5   1 -11-99.7978 266.057   1
  11  -1  -5 311.607 270.868   1
  11  -1  -5 141.762 91.9768   2
 -11   1  -5 275.389 201.846   1
   5  -1 -11-40.9812 234.107   1
  11   1   5-23.1925 90.1593   2
   5  -1 -11 65.5126 80.2910   2
   1   5  11-10.1741 49.8279   2
   1  -5 -11-56.5166 155.359   1
 -11  -1   5 24.9870 247.453   1
  11  -5  -1 4.19813 76.0608   2
 -11  -1   5 5.09248 28.5866   2
  -5  -1  11 4.77456 73.6053   2
  11  -5  -1-428.205 273.360   1
   5   1  11 121.840 41.6431   2
 -11   5  -1 19.2929 85.8871   2
  -5  -1  11-213.832 208.912   1
  11  -3  -5-15.4005 95.1209   2
  11  -3  -5 537.913 274.255   1
  -5  -3  11 83.7408 199.304   1
   5  -3 -11 82.9179 91.0246   2
 -11   5  -3-7.18904 176.557   1
   5   3  11 85.6629 49.7301   2
   5  -3 -11 136.213 213.856   1
  11  -5  -3 73.7783 271.871   1
   3  -5 -11 9.14662 94.0579   2
 -11   3  -5 72.5798 69.2262   2
   3  -5 -11 91.0243 182.036   1
 -11   5  -3 142.791 91.6269   2
  -5   5 -11-39.6336 31.6018   2
   5  -5 -11 200.445 206.262   1
  11  -5  -5 40.3798 88.8209   2
   5  -5 -11-38.9747 86.3810   2
  11  -5  -5 201.715 267.795   1
 -11   5  -5 31.2517 77.5007   2
  -7   7  11 4.62053 74.0500   2
 -11   7   7-12.6441 278.698   1
 -11   7   7-22.4500 88.7303   2
  11  -7   7 10.6132 288.351   1
  -7   5  11-147.863 79.1820   2
 -11   7   5-44.7570 92.1896   2
  11  -7   5-23.8711 303.881   1
  11  -5   7 343.940 211.802   1
  -5   7  11-32.8519 70.4531   2
  -7   5  11 24.4533 271.973   1
 -11   7   5 105.893 260.590   1
 -11   5   7-10.9694 90.9742   2
  -3   7  11-54.2747 57.6390   2
  11  -3   7 39.4328 42.5629   2
 -11   3   7 151.821 89.0792   2
  -7   3  11-9.44588 78.5504   2
  11   1  -7 12.3121 278.933   1
 -11   7   1 144.242 94.5916   2
  11  -1   7 19.8695 62.8129   2
 -11   1   7-291.918 269.053   1
 -11   1   7 113.818 92.6853   2
  -7   1  11-29.6293 87.1018   2
   7   1 -11 660.201 288.347   1
  11   1  -7 54.4977 92.8584   2
  -7   1  11 113.137 245.068   1
 -11  -1  -7-9.71050 257.245   1
  11  -1  -7-303.943 282.801   1
 -11   7  -1 32.9188 93.9086   2
  11  -7  -1 339.236 281.852   1
  11  -1  -7-21.7253 90.4833   2
 -11   1  -7 187.138 174.075   1
 -11  -1   7-101.679 255.983   1
  11  -7  -1 86.4702 74.2624   2
 -11  -1   7 32.8077 51.8736   2
  -7  -1  11-120.904 74.7580   2
  11   1   7-29.0113 93.0207   2
  -7  -1  11 108.951 232.495   1
  11  -7  -3 65.5513 282.363   1
  11  -3  -7-88.8888 273.393   1
  11  -3  -7 5.40247 96.9365   2
  -7  -3  11 73.7655 211.234   1
  11  -7  -3 119.392 87.8067   2
   3  -7 -11 144.300 183.355   1
 -11   3  -7 76.1617 134.726   1
 -11   7  -3 64.2343 99.2965   2
 -11   7  -5-30.4310 95.7681   2
  11  -7  -5-354.882 278.843   1
  11  -5  -7-134.563 95.4986   2
  11  -7  -5 60.1860 88.4018   2
  11  -5  -7 64.3177 273.701   1
 -11   5  -7 24.4722 68.8817   2
   7  -7 -11 314.289 226.279   1
  11  -7  -7-140.133 101.040   2
   7  -7 -11-54.0921 100.343   2
  11  -7  -7-118.614 278.005   1
 -11   7  -7-18.0660 95.6932   2
 -11   9   9 5.74371 92.4841   2
  -9   9  11 51.9508 84.6701   2
  11  -9   9 27.3755 368.058   1
 -11   7   9-22.5473 94.0379   2
   9  -7  11 244.261 188.685   1
  11  -9   7 14.9372 371.157   1
 -11   9   7 174.060 98.5101   2
  -7   9  11 159.729 80.6551   2
  -9   7  11-36.0119 87.5077   2
  -9   7  11-66.9127 297.165   1
 -11   7   9-415.991 301.699   1
  11  -7   9 114.380 252.257   1
  -5   9  11 67.6022 69.9891   2
 -11   9   5 111.789 97.7092   2
  11  -5   9-161.523 158.975   1
 -11   5   9 39.1181 93.9045   2
  -9   5  11 61.9654 84.9913   2
  -9   3  11 165.401 274.129   1
 -11   3   9 22.4162 96.5351   2
  -9   3  11 89.4578 92.7050   2
 -11  -1  -9 7.65720 239.914   1
 -11   9   1 91.6940 102.335   2
  11  -1   9 5.37600 41.6910   2
 -11   1   9 183.177 273.276   1
  -9   1  11 32.6776 92.6484   2
 -11   1   9 159.008 94.7619   2
  -9   1  11-99.0996 259.897   1
  11   1  -9-287.414 296.024   1
  11   1  -9 66.5453 93.1680   2
  11  -1  -9 39.7958 295.085   1
   9  -1 -11-381.252 289.328   1
  11  -1  -9 111.934 94.7914   2
 -11  -1   9-5.80280 63.1184   2
   9  -1 -11 21.1778 89.8296   2
  11  -9  -1 28.7966 300.079   1
 -11   9  -1 356.363 114.279   2
 -11  -1   9 116.487 263.576   1
  11   1   9-97.4291 79.5586   2
  -9  -1  11-144.685 248.047   1
  11  -9  -3 225.489 298.972   1
  11  -3  -9 236.078 292.654   1
   9  -3 -11 369.316 275.744   1
 -11   9  -3 255.210 118.690   2
  11  -3  -9 5.63679 102.759   2
   9  -3 -11-135.688 102.407   2
  11  -9  -3 180.002 92.5265   2
  11  -9  -5 131.107 93.0263   2
 -11   9  -5-6.44638 116.691   2
  11  -5  -9 45.3914 99.5432   2
   9  -5 -11-122.354 98.4166   2
  11  -5  -9 353.708 274.155   1
   9  -5 -11-120.964 265.074   1
 -11   5  -9-65.6531 46.5039   2
  11  -9  -5 207.544 284.014   1
  -9   7 -11 59.3082 73.3452   2
  11  -9  -7 358.400 107.641   2
   7  -9 -11-33.0774 233.672   1
 -11   9  -7 171.023 125.911   2
  11  -9  -7 177.222 279.221   1
  11  -7  -9-85.8092 107.826   2
   9  -7 -11 114.001 106.924   2
  11  -7  -9 39.6791 279.696   1
 -11   7  -9 52.3734 88.8412   2
   9  -7 -11-337.825 260.999   1
 -11   9  -9-40.7553 124.898   2
  11  -9  -9-269.690 283.634   1
   9  -9 -11 243.795 247.932   1
   9  -9 -11-116.841 110.224   2
  11  -9  -9-92.4746 109.645   2
 -11   9  11 57.0316 100.412   2
 -11  11   9-35.3713 104.538   2
  -9  11  11 243.537 93.5494   2
  11  -9  11-10.5826 322.591   1
  11  -7  11 318.220 173.041   1
 -11  11   7 102.692 112.672   2
 -11   7  11 437.362 322.856   1
 -11   7  11 90.6866 111.562   2
 -11   5  11 166.921 303.584   1
 -11  11   5-112.084 107.679   2
 -11   5  11-102.397 98.5318   2
 -11   3  11 109.571 298.486   1
 -11   3  11-196.267 127.042   2
  11   1 -11-79.1278 103.229   2
 -11  -1 -11-53.6079 170.972   1
 -11   1  11-159.725 104.500   2
 -11   1  11-228.814 283.090   1
  11  -1 -11-41.4370 313.019   1
  11  -1 -11 109.328 99.2887   2
 -11  -1  11-54.9982 54.8756   2
  11   1  11-17.0472 53.5991   2
  11  -3 -11 243.059 307.150   1
  11  -3 -11-210.450 126.894   2
  11 -11  -3-76.0868 267.492   1
  11  -5 -11 133.292 290.793   1
  11  -5 -11-148.293 117.428   2
  11  -7 -11 172.798 281.392   1
  11 -11  -7-85.2211 269.243   1
  11  -7 -11-42.0922 109.323   2
 -11   7 -11-83.9968 60.6773   2
  11  -9 -11-53.5291 277.301   1
   9 -11 -11 87.0031 210.164   1
  11  -9 -11-24.3771 108.588   2
  11 -11  -9 207.731 271.177   1
   0   0 -12 129.717 120.397   2
 -12   0   0 691.999 284.495   1
   0   0  12 137.381 118.895   2
   0   0 -12 301.998 243.567   1
  12   0   0 350.370 137.054   2
   2   2 -12 52.7129 69.3307   2
   2  -2  12 16.6988 179.227   1
  -2  -2 -12-5.64062 155.003   1
  -2   0 -12-127.816 204.352   1
  12  -2   0-76.2088 251.827   1
   2   0 -12 37.3480 229.249   1
   0   2 -12 14.9222 62.3376   2
  12  -2   0 63.1185 86.7224   2
   2   0 -12 83.5243 71.5521   2
  -2   0  12 62.4525 218.600   1
   0  -2  12 111.994 185.688   1
 -12   2   0-193.182 253.508   1
 -12   0  -2 72.2456 270.614   1
  -2   0 -12 111.916 68.9084   2
   0  -2 -12-11.3735 78.9729   2
   0  -2 -12-204.881 177.047   1
   2   0  12 16.6286 63.8066   2
  -2   0  12-44.2700 75.2208   2
  12   0  -2 369.538 245.408   1
  12   0  -2 83.1541 95.6701   2
   0   2  12 21.2186 57.9163   2
 -12   2   0-60.4654 78.6065   2
   2   2  12-41.1631 50.6130   2
  12  -2  -2-260.217 270.028   1
  12  -2  -2 176.614 90.5012   2
  -2   2 -12 11.8387 58.2149   2
   2  -2 -12 8.45564 197.383   1
   2  -2 -12 49.8082 79.4141   2
 -12   2  -2 20.5963 237.131   1
 -12   2  -2-66.0207 67.4748   2
  -2  -2  12-24.6759 191.075   1
  -4   4  12-36.0254 69.2307   2
  -4  -4 -12-121.883 117.917   1
  12  -4   4 213.246 244.138   1
   4  -4  12-80.0508 134.409   1
  12  -4   4 87.1355 64.2528   2
  -4   4  12 79.7023 259.268   1
 -12   4   4 320.526 260.049   1
 -12   4   4 27.8153 92.7996   2
  12  -2   4 158.715 79.3276   2
  12  -4   2-132.446 264.049   1
  -4  -2 -12 122.880 132.305   1
  12  -4   2-15.5767 76.1071   2
   2  -4  12 331.404 156.059   1
 -12   2   4 216.653 266.291   1
  -2  -4 -12 79.7928 140.901   1
  -4   2  12-58.7384 78.3850   2
 -12   2   4 118.009 92.8504   2
  12  -2   4-179.443 207.629   1
   2   4 -12 59.8415 66.6003   2
   4   2 -12 36.1138 76.5652   2
   4   0 -12-403.266 253.708   1
   0   4  12 20.5223 52.1117   2
   4   0 -12-67.9742 78.2964   2
  12  -4   0-227.261 276.532   1
   0  -4  12-25.9784 166.566   1
 -12   0   4-109.754 69.7697   2
  12  -4   0-4.45025 77.9622   2
 -12   0  -4-256.904 270.430   1
   4   0  12-48.5413 47.4580   2
 -12   4   0-81.5851 86.7496   2
  12   0  -4-56.5301 94.1877   2
   0   4 -12 58.4329 57.0558   2
  -4   0 -12 17.8545 177.261   1
  12   0  -4 353.878 275.983   1
 -12   0   4 131.916 273.818   1
  12   0   4 114.605 92.4645   2
   0  -4 -12-48.0506 162.228   1
  12  -2  -4-50.2139 273.718   1
   4   2  12 32.7332 43.1947   2
  12  -2  -4-10.8982 91.1836   2
  -2  -4  12 23.2754 174.884   1
   2  -4 -12 24.3142 182.073   1
   2   4  12 41.3640 49.8353   2
  12  -4  -2-314.843 288.490   1
   4  -2 -12 518.839 222.580   1
   4  -2 -12 31.6868 82.7659   2
 -12   2  -4-62.1534 40.3958   2
   2  -4 -12-68.4094 88.6206   2
 -12   4  -2-37.6424 85.7268   2
 -12   2  -4-203.782 212.670   1
  -2   4 -12 56.8139 52.3494   2
  -4   4 -12 76.2931 47.1452   2
 -12   4  -4-189.397 191.974   1
   4  -4 -12 309.096 207.688   1
  12  -4  -4-68.4257 92.1118   2
   4   4  12 43.9890 44.4929   2
   4  -4 -12 111.269 89.2728   2
 -12   4  -4-49.6020 80.2608   2
  12  -6   6 135.900 280.524   1
 -12   6   6-128.667 279.933   1
 -12   6   6 87.9079 100.543   2
  -4   6  12 15.8461 64.7431   2
  12  -6   4-3.04139 59.8245   2
  12  -6   4 238.816 291.544   1
  12  -4   6-12.3159 51.4523   2
 -12   4   6-114.142 94.6974   2
 -12   4   6 442.400 277.638   1
  -6   4  12 108.888 74.8211   2
 -12   6   4-69.8794 91.3253   2
  12  -4   6-342.724 218.941   1
  -6  -2 -12 62.5871 108.796   1
  12  -2   6 101.037 67.3630   2
  12  -6   2-183.171 74.3475   2
 -12   2   6-211.372 274.519   1
  12  -6   2-38.4033 296.659   1
 -12   2   6-72.9433 96.8714   2
  -6   2  12-184.625 86.2612   2
 -12   6   2 92.1826 96.9096   2
  12   0  -6 218.158 99.5352   2
 -12   0   6-33.3844 78.2984   2
   6   0 -12 200.309 275.714   1
 -12   6   0 188.335 229.013   1
   0   6  12-60.4754 57.0399   2
  12  -6   0 97.1750 78.7509   2
 -12   0  -6 156.159 257.937   1
  12  -6   0 358.577 298.298   1
  -6   0  12 65.8209 86.4648   2
 -12   0   6 187.583 286.558   1
  12   0  -6-116.924 308.246   1
  12   0   6-124.908 87.9523   2
 -12   6   0 231.684 98.9985   2
  12  -2  -6-341.280 293.552   1
 -12   6  -2-232.154 204.036   1
  12  -2  -6 158.193 96.1282   2
 -12   6  -2-27.2346 94.2940   2
   6   2  12-3.82271 34.5383   2
   6  -2 -12-11.0539 248.697   1
 -12   2  -6-83.8024 188.147   1
   6  -2 -12 44.2103 86.2681   2
  12  -6  -2 14.1475 81.0858   2
  12  -6  -2 94.7490 294.973   1
  12  -4  -6-80.2640 292.535   1
 -12   4  -6 9.97658 66.3069   2
  12  -4  -6 127.779 96.7727   2
  12  -6  -4 41.0815 91.1462   2
   6  -4 -12 185.396 93.4540   2
   6  -4 -12-180.525 227.572   1
 -12   4  -6-110.118 161.554   1
   4  -6 -12 176.443 208.216   1
   4  -6 -12 15.5116 96.2044   2
 -12   6  -4-147.391 95.8771   2
  12  -6  -6 76.8271 102.501   2
 -12   6  -6-102.434 99.5528   2
 -12   8   8 12.0191 106.965   2
  -8   8  12 158.788 90.9973   2
 -12   8   8-40.7550 301.596   1
  12  -8   8 135.595 328.075   1
  -8   6  12-4.96744 81.6234   2
  12  -8   6-335.808 352.379   1
 -12   8   6-48.5887 98.9390   2
  12  -6   8 209.389 238.645   1
  -6   8  12-62.8100 73.2688   2
  -8   6  12-319.253 291.979   1
 -12   8   6-217.801 287.530   1
 -12   6   8 100.099 93.5358   2
  -8   4  12 218.683 284.638   1
  12  -8   4 308.727 345.796   1
 -12   4   8-104.839 99.3949   2
  -8   4  12-20.2243 83.8879   2
 -12   8   2 143.241 104.435   2
  12  -8   2-208.420 329.933   1
  -8   2  12 49.7141 265.019   1
  12  -2   8-1.97503 46.8804   2
   8   2 -12-9.92586 83.6675   2
 -12   2   8 299.108 284.447   1
 -12   2   8-110.452 98.2140   2
  -8   2  12 68.1218 89.7758   2
  12   0   8-12.8475 74.9079   2
  12   0  -8-52.3855 98.7471   2
 -12   8   0 12.5916 103.921   2
   8   0 -12-15.3818 89.6484   2
  -8   0  12 251.948 253.146   1
 -12   0   8-5.85009 81.4880   2
  -8   0  12 143.543 89.0507   2
 -12   0  -8 385.480 220.216   1
  12   0  -8-314.053 313.403   1
 -12   0   8 231.053 280.240   1
   8   0 -12-321.531 292.879   1
  12  -2  -8 679.966 304.492   1
 -12   8  -2 6.32238 108.017   2
  12  -2  -8 93.0089 99.4923   2
  12  -8  -2-615.376 309.487   1
   8   2  12 11.7185 31.5597   2
  12  -8  -2 97.5793 82.2975   2
  -8  -2  12-115.906 243.965   1
 -12   2  -8 251.945 149.754   1
 -12   8  -4-81.1641 129.624   2
  12  -8  -4 332.456 309.538   1
  12  -4  -8 191.064 300.773   1
  12  -4  -8-208.672 119.479   2
  12  -8  -4-188.006 113.780   2
  12  -8  -6-442.351 304.960   1
 -12   8  -6-118.929 115.926   2
  12  -6  -8-104.117 103.879   2
  12  -6  -8-359.238 303.317   1
  12  -8  -6 71.0047 99.2024   2
 -12   6  -8-61.9111 83.6562   2
   6  -8 -12-115.753 222.359   1
  -8   8 -12 31.1750 90.5349   2
  12  -8  -8 92.6504 102.842   2
  12  -8  -8-14.1084 286.308   1
 -12   8  -8-105.002 105.504   2
 -12  10  10 114.884 97.5636   2
 -10  10  12-82.1416 86.7532   2
 -10   8  12 32.6582 86.2352   2
 -12  10   8 86.4763 99.5659   2
  -8  10  12 55.2130 78.2015   2
  12 -10   8 196.668 444.457   1
  12  -8  10 264.817 273.095   1
  10  -8  12-300.028 198.682   1
 -12   8  10-199.540 315.438   1
 -12   8  10-29.7888 95.3123   2
  12 -10   6 273.764 423.404   1
 -12  10   6 88.7376 105.274   2
 -12   6  10-112.397 98.7081   2
 -10   6  12 163.929 91.8380   2
 -10   6  12 363.064 311.952   1
 -12   4  10-53.3299 98.9739   2
 -10   4  12-66.6179 96.2643   2
 -12  10   2 169.074 108.365   2
 -12   2  10-77.8487 98.3011   2
 -10   2  12 28.5627 94.6443   2
  12   0 -10-153.366 97.6684   2
  12   0  10-67.9843 50.3749   2
 -12   0  10-13.7819 277.507   1
 -10   0  12 106.948 86.9647   2
 -10   0  12-285.946 269.757   1
 -12   0 -10 127.085 155.773   1
 -12   0  10 97.6048 81.3672   2
  12   0 -10-128.078 319.503   1
  12 -10  -2-31.8550 333.513   1
  12  -2 -10 643.998 308.569   1
  12  -2 -10 11.9103 99.1231   2
 -12  10  -2-124.322 121.175   2
  10  -2 -12 51.2467 99.0344   2
 -10  -2  12 253.125 253.660   1
 -12  10  -4 303.182 143.290   2
  12  -4 -10-249.741 312.869   1
  10  -4 -12-207.855 359.799   1
  12  -4 -10 119.982 118.870   2
  10  -4 -12 151.470 122.971   2
  12 -10  -4-15.3720 316.574   1
 -12   6 -10 27.1725 60.1032   2
 -12  10  -6 139.236 143.229   2
  12  -6 -10-416.008 301.455   1
  12  -6 -10 102.603 112.770   2
  10  -6 -12 113.079 108.093   2
  12 -10  -6 730.100 308.380   1
  10  -6 -12 460.879 277.920   1
  12 -10  -6 197.146 107.931   2
 -12  10  -8-83.4531 152.496   2
  12 -10  -8 29.0243 307.306   1
 -12   8 -10 3.91130 101.269   2
  12  -8 -10-91.1400 117.255   2
  10  -8 -12-267.163 123.253   2
  12  -8 -10 55.9190 294.854   1
  12 -10  -8-81.4545 119.481   2
  10  -8 -12-421.261 275.110   1
  12 -10 -10-152.944 135.107   2
 -12  12   6-79.7363 98.1273   2
 -12   6  12 35.6611 93.7831   2
 -12   4  12-78.2325 104.789   2
 -12   2  12 129.078 116.929   2
 -12   0  12 56.9159 87.7279   2
  12   0 -12 71.7697 101.991   2
 -12   0  12 307.618 287.026   1
  12   0 -12-44.2424 335.011   1
  12  -2 -12 244.123 314.007   1
  12  -2 -12-91.2760 102.555   2
  12   2  12-24.3115 78.8415   2
  12  -4 -12 28.1674 309.311   1
  12  -4 -12-43.2174 103.629   2
  12 -12  -6 234.480 262.804   1
  12  -6 -12 278.499 308.030   1
  12  -6 -12 106.288 125.490   2
  -1  -1 -13-164.253 202.694   1
   1   1 -13 59.2453 73.5965   2
 -13  -1  -1-404.884 296.975   1
  -1  -1 -13 59.6958 82.1698   2
   1   1 -13-187.885 251.532   1
 -13   1   1 65.6709 71.8737   2
  -1   1  13-72.4569 73.5575   2
 -13   1   1-107.096 285.297   1
  13  -1  -1-91.6526 106.323   2
   1  -1 -13 88.5823 225.222   1
  -1   1 -13 74.0321 78.4242   2
   1  -1 -13 130.998 87.6991   2
 -13   1  -1-9.09559 50.9581   2
  -1  -1  13 8.86952 68.9121   2
   1   1  13 180.409 74.7591   2
  13  -1  -1 295.111 279.118   1
 -13   1  -1 178.848 281.263   1
  -3   3  13-283.607 271.117   1
  13  -3   3 34.1166 77.3293   2
  -3  -3 -13 11.1739 149.640   1
  -3   3  13 12.0881 68.9138   2
   3   3 -13 35.0245 69.9183   2
  13  -3   3-198.292 257.362   1
   1   3 -13-177.268 87.2057   2
  13  -1   3-80.8061 93.3404   2
  -1  -3 -13 171.438 169.149   1
   3   1 -13 33.1379 74.5679   2
   1  -3  13-121.408 187.253   1
  -3  -1 -13-53.4047 184.103   1
 -13  -1  -3 114.109 300.595   1
 -13   3   1 124.507 93.9983   2
  -3   1  13-8.71827 77.9030   2
   3   1 -13-131.596 269.910   1
  13   1  -3 123.904 100.010   2
  -1   3  13-20.9356 63.1359   2
 -13   1  -3 47.2850 273.359   1
  -3  -1  13-137.274 74.4889   2
  13  -1  -3-35.3883 99.9110   2
   1   3  13-61.7060 55.6657   2
  -1   3 -13 77.7020 62.4389   2
  13  -3  -1 63.4169 289.763   1
   3  -1 -13-395.479 245.228   1
   3  -1 -13-35.6538 81.8652   2
 -13  -1   3 202.082 282.757   1
  -3  -1  13 97.1387 225.180   1
   1  -3 -13 41.0630 89.5517   2
 -13   3  -1 155.465 86.4444   2
   1  -3 -13-73.3140 190.022   1
  -1  -3  13 7.97852 199.000   1
   3   1  13 10.2656 60.0330   2
  13   1   3 48.9136 103.096   2
  13  -1  -3 12.7236 290.787   1
  13  -3  -3-293.515 298.703   1
   3   3  13-2.39373 52.0514   2
  13  -3  -3 117.577 97.2395   2
  -3   3 -13 89.6177 60.8238   2
 -13   3  -3 89.9538 234.686   1
 -13   3  -3 62.3990 79.5893   2
   3  -3 -13 62.6011 88.6119   2
   3  -3 -13-112.907 211.379   1
  -3  -3  13-272.986 209.156   1
   5  -5  13-95.6932 115.366   1
  13  -5   5-204.502 275.936   1
  13  -5   5-121.536 67.2920   2
 -13   5   5 219.387 102.284   2
  -3   5  13 38.9057 68.5934   2
 -13   3   5 478.043 287.584   1
  13  -5   3 159.482 289.206   1
   3  -5  13 122.561 155.124   1
  13  -3   5 52.8521 71.8561   2
  13  -5   3 7.64593 74.1201   2
 -13   3   5 23.5800 97.0499   2
  13  -3   5 360.330 225.951   1
   5   3 -13 4.34922 77.7190   2
  13  -1   5 88.4725 98.7585   2
   5   1 -13 123.253 92.9393   2
  -5  -1 -13 207.463 167.626   1
 -13   1   5 112.348 294.621   1
  -1   5  13-17.0100 73.3018   2
   1  -5  13-183.379 167.624   1
 -13  -1  -5 41.1057 323.040   1
  -1  -5 -13 116.806 168.897   1
  13  -5   1 145.349 302.538   1
  13  -5   1-17.7437 91.6722   2
 -13   1   5 402.401 101.796   2
 -13   5   1 82.2050 109.133   2
   5   1 -13 358.356 291.519   1
  13   1  -5 172.692 105.671   2
  13  -1  -5-42.0757 99.9735   2
   5  -1 -13 90.5910 261.028   1
 -13   5  -1-41.6083 237.833   1
 -13   1  -5-10.3678 259.936   1
   1   5  13-20.5333 53.6742   2
  13  -5  -1-110.269 313.725   1
  13  -5  -1 9.89050 88.3360   2
 -13  -1   5-186.895 276.128   1
   5   1  13-8.97969 54.4764   2
   1  -5 -13 15.9305 178.730   1
  -1   5 -13 100.264 57.6223   2
  13   1   5 181.755 108.582   2
 -13   5  -1-33.7819 97.4862   2
  13  -1  -5-188.132 301.044   1
  13  -3  -5 372.782 308.676   1
  13  -3  -5 93.3826 99.2507   2
   5   3  13 5.65073 43.4366   2
   3  -5 -13-36.4395 200.810   1
  13  -5  -3 141.087 304.164   1
   3   5  13-5.01571 48.4970   2
  13  -5  -3-80.3396 95.1654   2
   5  -3 -13 63.7643 238.452   1
   5  -3 -13 127.542 94.4890   2
  -5  -3  13 10.1619 223.388   1
 -13   3  -5 103.812 55.6396   2
 -13   5  -3 10.4560 93.5410   2
  -3   5 -13 25.2457 52.7195   2
  -5   5 -13-2.25517 38.4921   2
 -13   5  -5-65.9006 190.802   1
  13  -5  -5 185.825 307.640   1
  13  -5  -5 113.661 95.1359   2
   5  -5 -13 5.39830 97.4970   2
 -13   5  -5-91.8184 88.2511   2
   5  -5 -13-205.334 229.337   1
  -7   7  13-67.2398 82.7983   2
  13  -7   7 106.671 311.094   1
 -13   7   7 455.126 307.073   1
   7  -7  13-234.689 163.807   1
 -13   7   7 327.015 109.354   2
  -7   5  13 66.1947 298.854   1
  -5   7  13 52.1173 68.5145   2
  13  -7   5 13.6465 330.883   1
 -13   5   7-6.14040 100.611   2
  -7   5  13 19.4878 77.9321   2
 -13   7   5-165.014 104.278   2
  13  -5   7-162.233 237.384   1
 -13   7   3-146.356 272.135   1
  13  -7   3-124.376 79.4667   2
  13  -3   7-99.8353 65.2164   2
  13  -7   3-218.683 336.338   1
 -13   3   7-60.4297 106.044   2
  -7  -3 -13 126.621 114.879   1
  -7   3  13-70.5962 91.4109   2
   7   3 -13 23.9479 85.5772   2
 -13   7   3-127.916 109.432   2
 -13   7   1-78.0746 248.909   1
   7   1 -13 19.9009 86.1803   2
  13  -1   7 35.2261 74.7724   2
 -13   1   7 85.3942 293.223   1
  -1   7  13 20.7985 60.7136   2
 -13  -1  -7 410.842 317.385   1
  13  -7   1 67.8120 79.2082   2
 -13   1   7-47.9180 95.0189   2
  13  -7   1 509.318 333.090   1
  -7   1  13-37.2859 92.3661   2
   7   1 -13 89.9010 299.866   1
  13   1  -7-116.787 102.306   2
 -13   7   1 243.783 108.437   2
   7  -1 -13-136.538 283.869   1
  13  -1  -7-12.1832 103.583   2
   7  -1 -13-5.18508 91.1593   2
 -13   1  -7-8.27601 229.678   1
  -7  -1  13-5.72072 74.3771   2
 -13  -1   7 200.643 280.662   1
   1  -7 -13 138.173 171.507   1
  13  -7  -1-392.046 322.970   1
  13   1   7 207.276 108.086   2
  13  -1  -7 83.9850 309.166   1
 -13   7  -1-25.4908 106.320   2
  13  -3  -7-141.466 300.792   1
  13  -3  -7-6.01641 101.747   2
   7  -3 -13-47.1267 257.268   1
   7   3  13-4.37999 37.0051   2
   7  -3 -13 118.955 96.1381   2
  13  -7  -3 83.2250 91.8680   2
  13  -7  -3 30.0544 317.489   1
 -13   7  -3 93.0241 108.176   2
  13  -5  -7-417.569 305.292   1
  13  -5  -7 154.429 102.008   2
   5  -7 -13 40.7189 212.626   1
  13  -7  -5-61.3214 98.8207   2
   7  -5 -13 39.4365 99.4257   2
   7  -5 -13-250.908 250.335   1
  13  -7  -5-44.7200 312.973   1
 -13   5  -7-58.3561 76.8224   2
 -13   7  -5-180.035 111.681   2
   7  -7 -13-191.390 237.612   1
  -7   7 -13 78.2942 69.1407   2
  13  -7  -7 152.962 108.234   2
  13  -7  -7-14.7607 306.376   1
   7  -7 -13 64.4694 111.755   2
 -13   7  -7 45.4641 108.833   2
 -13   9   9 76.0481 106.378   2
  -9   9  13-167.871 90.3438   2
  13  -9   9-28.1477 375.448   1
 -13   9   7-343.652 114.265   2
  13  -7   9 496.854 254.035   1
  -7   9  13 4.81260 77.5152   2
 -13   7   9 388.262 312.091   1
  13  -9   7-343.295 397.480   1
 -13   7   9 112.172 98.9287   2
  -9   7  13-57.8812 86.6055   2
  13  -9   5-275.586 398.326   1
  -5   9  13 21.9451 68.8357   2
 -13   5   9-172.763 102.134   2
  -9   5  13 80.1502 86.8252   2
 -13   9   3 27.3580 110.474   2
  13  -9   3 259.630 383.229   1
  13  -3   9-14.4526 43.4745   2
 -13   3   9-141.599 99.3103   2
  -9   3  13-104.609 92.3113   2
  13   1  -9-104.272 101.624   2
   9   1 -13 75.2882 95.2332   2
 -13   9   1 63.3391 115.020   2
  -9   1  13 337.849 278.178   1
  13  -9   1-408.228 373.832   1
  13  -1   9 60.4020 59.2729   2
 -13   1   9-43.1538 290.835   1
 -13  -1  -9 242.017 284.608   1
 -13   1   9 92.7631 96.5576   2
  -9   1  13 86.2825 95.0367   2
  13   1  -9 14.0745 322.220   1
   9   1 -13-191.207 315.408   1
   9  -1 -13 53.6487 294.709   1
 -13   9  -1-166.152 120.380   2
  13  -1  -9-36.9264 100.930   2
  -9  -1  13-226.300 267.973   1
   9  -1 -13-83.2510 93.2442   2
 -13   1  -9-104.380 170.332   1
 -13  -1   9 12.5001 14.2943   2
  -9  -1  13-54.7052 69.5284   2
 -13  -1   9-157.465 279.713   1
  13   1   9 201.448 95.5616   2
  13  -1  -9-158.938 321.880   1
 -13   9  -3 279.227 123.954   2
  13  -3  -9-144.080 312.368   1
   9  -3 -13-321.605 293.279   1
  13  -9  -3-128.712 340.894   1
  13  -3  -9 30.7675 101.740   2
   9  -3 -13 40.0599 98.1480   2
  13  -9  -3-102.652 89.8802   2
 -13   9  -5 197.444 132.458   2
  13  -9  -5 62.5559 329.495   1
  13  -5  -9 67.5833 105.531   2
  13  -9  -5-33.1251 95.9616   2
 -13   9  -7-132.037 130.467   2
  13  -7  -9-30.6757 103.670   2
  13  -7  -9 102.347 306.402   1
   7  -9 -13-112.860 231.920   1
  13  -9  -7 76.1076 105.011   2
 -13   7  -9 22.7659 83.1817   2
  13  -9  -7-319.904 314.688   1
  13  -9  -9 288.311 183.107   2
  13  -9  -9 461.210 343.896   1
 -13  11   7 235.244 113.301   2
 -11   7  13 294.571 329.716   1
  13 -11   7-504.580 499.942   1
 -13   7  11 817.509 328.196   1
 -13   7  11 43.2654 103.979   2
 -11   7  13-148.455 93.5711   2
 -11   5  13 303.670 329.047   1
 -13   5  11-167.202 114.678   2
 -11   5  13-98.4566 109.171   2
  13 -11   5-257.060 465.852   1
 -13  11   3 7.33807 117.074   2
 -13   3  11-278.724 305.972   1
 -13   3  11 6.24775 101.458   2
 -11   3  13-5.93436 96.3787   2
  13 -11   1 289.129 405.158   1
  13   1 -11 24.5410 100.982   2
 -11   1  13 401.061 291.824   1
 -13  11   1 30.9166 123.238   2
 -13   1  11-50.7788 94.4450   2
 -11   1  13-190.345 94.9017   2
 -13   1  11 217.749 301.172   1
 -13  -1 -11-187.634 213.784   1
  13   1  11 47.2597 67.5777   2
  13  -1 -11-49.6782 102.656   2
 -13  11  -1-65.3846 127.038   2
 -13  -1  11 6.48269 9.32541   2
 -11  -1  13-12.7986 21.7089   2
  13  -3 -11 116.931 317.100   1
 -13  11  -3 17.2855 138.712   2
  13  -3 -11-144.125 106.980   2
 -13  11  -5-145.151 155.286   2
  13  -5 -11 116.042 308.864   1
  13  -5 -11 119.841 110.235   2
  11  -5 -13-67.8080 106.801   2
  13 -11  -5 32.9535 342.737   1
 -13  11  -7 27.8952 171.475   2
  13 -11  -7-473.807 338.005   1
  13  -7 -11 289.888 310.039   1
  13  -7 -11 164.845 126.502   2
  11  -7 -13 387.999 296.881   1
  11  -7 -13 144.334 126.992   2
 -13   1  13 73.2460 307.338   1
  13   1 -13-172.145 101.334   2
 -13   1  13 116.818 97.4181   2
  13  -1 -13 93.9154 109.885   2
 -13  -1  13 215.479 294.390   1
  13  -1 -13-333.239 346.152   1
   0   0 -14 60.7617 85.3696   2
 -14   0   0 75.2893 315.718   1
   0   0  14 33.6710 83.2098   2
   0   0 -14 68.0588 259.271   1
   2   2 -14 36.5206 78.7972   2
  14  -2   2 178.378 98.3473   2
  -2  -2 -14 114.283 190.766   1
 -14   2   2-85.2445 299.153   1
 -14   2   2 51.7119 93.1274   2
   2  -2  14 219.991 220.468   1
  -2   2  14-124.861 271.642   1
  -2   2  14-58.5075 77.1190   2
  14  -2   2-32.7354 264.845   1
   2   0 -14-369.962 273.238   1
   0   2 -14 18.1289 75.4901   2
   2   0 -14-66.0295 83.6929   2
   0  -2 -14 67.8505 210.539   1
 -14   2   0-244.725 293.786   1
 -14   0  -2 102.920 322.772   1
   0  -2 -14 73.3413 93.0904   2
   2   0  14-131.420 71.0873   2
 -14   2   0-42.8630 82.4611   2
  -2   0 -14 84.2198 86.2960   2
  -2   0  14 23.4840 81.8687   2
 -14   0   2 15.1758 315.227   1
   0   2  14-171.429 71.8337   2
  -2   0 -14 33.5896 253.681   1
  14   0   2 239.126 109.179   2
  14   0  -2 65.0433 108.951   2
  14  -2  -2-157.970 106.482   2
   2  -2 -14 136.221 228.884   1
  -2   2 -14 251.569 72.5476   2
  -2  -2  14 190.325 224.998   1
   2  -2 -14-9.61922 93.5109   2
 -14   2  -2-113.900 284.270   1
 -14   2  -2 9.65952 61.7987   2
   2   2  14-101.521 64.2485   2
  14  -2  -2 174.756 305.082   1
  14  -4   4-329.270 282.102   1
  14  -4   4 61.3987 80.3986   2
  -4   4  14 191.397 298.135   1
   4   4 -14-118.622 78.5631   2
  -4   4  14-83.5272 78.8331   2
  -2   4  14 39.0969 67.9917   2
  14  -4   2-179.134 300.436   1
   4   2 -14 17.8406 77.1981   2
   2  -4  14-143.590 189.688   1
  14  -2   4-62.5020 89.5060   2
  14  -4   2 76.2946 85.4357   2
  -4  -2 -14 319.617 174.215   1
  -2  -4 -14 225.005 169.787   1
 -14   4   2-80.0285 285.650   1
 -14   4   2 12.2490 101.720   2
  -4   2  14-70.1380 84.3308   2
   2   4 -14 26.6058 70.5434   2
  14   0  -4-156.106 108.534   2
   0   4  14-30.7141 62.1299   2
   0  -4 -14-79.7395 190.350   1
   4   0 -14 28.4675 86.0252   2
 -14   0   4 46.5942 42.5828   2
 -14   0  -4 153.220 318.610   1
   0  -4  14 7.79736 199.332   1
  -4   0  14-20.5589 85.7527   2
 -14   0   4-15.1759 313.355   1
 -14   4   0-158.462 103.184   2
  14   0  -4-486.026 303.711   1
   0   4 -14-26.6532 67.6628   2
  14   0   4 166.792 107.672   2
   4   0 -14 35.7857 283.211   1
  14  -2  -4 394.668 309.308   1
  -2   4 -14 61.2827 63.3179   2
   2   4  14-26.2631 56.7510   2
  14  -2  -4-249.681 106.139   2
  14  -4  -2-244.155 324.749   1
  -4  -2  14 62.6569 235.662   1
   4  -2 -14 21.7871 247.092   1
  14  -4  -2-34.1760 98.0928   2
  -2  -4  14 8.88823 205.959   1
   2  -4 -14-110.486 103.634   2
 -14   4  -2 136.492 97.1584   2
   2  -4 -14-82.2198 208.164   1
   4   2  14-4.92153 56.2469   2
 -14   2  -4-101.381 270.490   1
  14  -4  -4-44.1566 326.110   1
   4   4  14-34.2197 49.5796   2
  14  -4  -4-95.7711 105.147   2
  -4   4 -14 24.9446 60.5607   2
  -4  -4  14 148.470 214.803   1
   4  -4 -14-97.4922 98.0836   2
   4  -4 -14 61.6621 224.857   1
 -14   4  -4-4.84808 90.1170   2
 -14   4  -4-384.150 231.874   1
  14  -6   6-406.266 304.984   1
 -14   6   6 198.851 302.284   1
 -14   6   6 85.2851 109.913   2
  14  -6   4-260.502 328.707   1
   4  -6  14 141.972 159.414   1
  14  -4   6-49.2032 66.6840   2
 -14   4   6-101.516 304.302   1
  14  -6   4 3.74916 74.4075   2
 -14   4   6 197.420 106.827   2
  14  -4   6 126.279 241.086   1
   6   2 -14-24.2277 86.4497   2
  -2   6  14 95.6591 69.6349   2
  14  -2   6 75.6199 81.4660   2
  14  -6   2-176.823 340.974   1
  -6  -2 -14-8.30289 151.421   1
 -14   2   6-266.939 310.461   1
 -14   2   6 118.205 103.323   2
 -14   6   2 52.6558 111.694   2
  14   0   6 165.419 102.714   2
  14   0  -6-32.4078 108.356   2
  -6   0  14 131.091 264.044   1
   6   0 -14 61.0010 89.0968   2
   0   6  14-47.4953 58.5648   2
  14  -6   0-533.916 349.160   1
  14  -6   0 193.325 89.9701   2
 -14   0   6 91.7346 73.7951   2
  -6   0  14-105.291 90.3979   2
 -14   0  -6 212.556 306.455   1
  14   0  -6-220.672 313.116   1
 -14   6   0 25.9805 110.752   2
 -14   0   6 60.5060 304.521   1
   6   0 -14 167.464 288.839   1
  14  -2  -6 320.153 319.249   1
  -6  -2  14-56.6772 244.259   1
 -14   6  -2-72.2444 240.169   1
   6  -2 -14 107.767 273.560   1
  14  -2  -6 44.4049 105.183   2
   2   6  14 74.6888 53.1160   2
   6  -2 -14-5.34443 90.8365   2
  14  -6  -2 154.556 332.903   1
  14  -6  -2-108.302 92.9920   2
   2  -6 -14-17.9243 193.199   1
 -14   6  -2-12.5533 108.402   2
   6   2  14-55.4034 49.5246   2
 -14   4  -6 39.8959 61.3277   2
  14  -4  -6 223.859 328.315   1
   4  -6 -14-380.228 224.169   1
  14  -4  -6-130.074 108.155   2
   6   4  14-18.1824 45.6507   2
  14  -6  -4-355.896 340.390   1
 -14   4  -6-154.149 200.452   1
   6  -4 -14-45.4874 246.404   1
  14  -6  -4 161.845 102.406   2
   6  -4 -14 22.4683 101.107   2
   4  -6 -14-115.507 106.944   2
 -14   6  -4-146.045 108.511   2
  -4   6 -14-36.6467 54.6455   2
  14  -6  -6-24.2471 106.342   2
   6  -6 -14 164.968 109.018   2
 -14   6  -6-71.3499 106.797   2
   6  -6 -14 254.202 234.565   1
 -14   8   8-437.630 333.139   1
  -8   8  14 55.9698 92.5672   2
  14  -8   8 252.695 348.466   1
 -14   8   8 212.718 116.459   2
  -8   6  14-56.8806 317.928   1
 -14   6   8-250.056 311.155   1
 -14   8   6 27.9704 305.893   1
  14  -8   6-15.5882 380.131   1
 -14   6   8-149.750 105.983   2
  -8   6  14 25.7906 83.6003   2
  14  -6   8-46.3738 259.528   1
 -14   8   6 67.9916 110.396   2
  -4   8  14 63.9206 70.0281   2
  -8   4  14-233.224 313.198   1
 -14   8   4-39.6900 292.636   1
  14  -8   4 334.065 386.255   1
  14  -4   8-28.2657 53.6937   2
 -14   4   8 118.781 308.250   1
 -14   4   8-19.2509 108.539   2
  -8   4  14 95.5836 89.3631   2
 -14   8   4 166.984 111.883   2
   8   2 -14-146.091 82.8822   2
  14  -2   8-29.1726 62.1100   2
  -8  -2 -14-4.72793 102.076   1
  14  -8   2 182.510 80.2447   2
  14  -8   2-392.396 378.813   1
 -14   2   8-69.9695 100.841   2
  -8   2  14 44.4607 94.9336   2
 -14   2   8 284.523 303.287   1
 -14   8   2-127.946 116.320   2
 -14   0  -8-294.749 275.113   1
 -14   0   8-15.0593 307.701   1
  14   0  -8-19.3492 107.161   2
  14   0   8 108.153 88.7710   2
   8   0 -14-211.336 93.5729   2
  14  -8   0 33.4595 85.4921   2
 -14   0   8-88.7919 77.7778   2
  14   0  -8 371.885 319.841   1
   8   0 -14 96.2363 310.896   1
 -14   8   0-28.9035 118.669   2
  14  -2  -8-535.719 329.500   1
   8  -2 -14-155.611 290.867   1
  14  -2  -8-57.6396 110.383   2
   8  -2 -14 5.63020 101.872   2
   8   2  14-69.0012 46.1779   2
 -14   8  -2-123.318 122.997   2
  14  -4  -8 240.485 322.143   1
   8  -4 -14 24.8240 276.112   1
  14  -4  -8-25.3705 108.791   2
   8  -4 -14 52.5871 104.114   2
  14  -8  -4 90.2759 98.7519   2
  14  -8  -4-16.3495 345.244   1
   4  -8 -14 59.9284 211.170   1
 -14   8  -4 14.2089 126.186   2
  14  -6  -8 442.880 330.415   1
   6  -8 -14 219.024 230.082   1
  14  -6  -8 50.2164 113.222   2
  14  -8  -6 208.811 108.838   2
   8  -6 -14-175.481 114.189   2
   8  -6 -14 48.3063 262.776   1
  14  -8  -6 559.027 341.027   1
 -14   6  -8 19.8120 88.7226   2
 -14   8  -6 278.729 129.446   2
  14  -8  -8 74.6899 106.653   2
  14  -8  -8 109.231 323.965   1
   8  -8 -14-150.009 113.437   2
 -14   8  -8 96.4225 110.695   2
   8  -8 -14-345.762 259.505   1
 -10   6  14-219.644 330.918   1
 -14   6  10-256.432 330.486   1
 -14   6  10 180.771 108.898   2
 -10   6  14 5.57840 94.7217   2
  14 -10   6 323.570 468.115   1
 -14  10   4-117.961 119.934   2
  14 -10   4 101.382 442.917   1
 -14   4  10 141.694 107.731   2
 -10   4  14-22.9026 94.9465   2
 -10   4  14 14.2710 316.145   1
  10   2 -14 78.0953 90.9891   2
 -14  10   2-184.811 127.643   2
 -14   2  10-391.871 308.821   1
  14 -10   2-295.973 440.059   1
 -10   2  14-388.445 298.541   1
  14  -2  10 72.5344 46.9383   2
 -14   2  10 64.6466 103.103   2
 -10   2  14 95.1159 100.323   2
  14   0 -10 51.3555 109.419   2
 -14  10   0 297.698 137.176   2
  10   0 -14-51.7400 102.433   2
  14   0  10 169.332 78.0492   2
  14 -10   0-151.601 408.317   1
 -14   0  10 509.739 308.167   1
 -14   0 -10 54.3154 212.303   1
 -14   0  10-6.52160 84.6402   2
 -10   0  14 68.6128 93.6527   2
 -10   0  14-349.767 289.355   1
  14   0 -10 794.099 328.945   1
  10   0 -14-29.0571 334.685   1
 -10  -2  14 456.301 274.380   1
  14  -2 -10 438.361 330.113   1
  10  -2 -14-41.6356 306.260   1
 -14  10  -2-75.3568 141.141   2
  14  -2 -10-115.987 111.794   2
 -14   2 -10 180.388 140.767   1
  10  -2 -14 230.868 107.894   2
 -14  10  -4-223.753 145.270   2
  14 -10  -4 433.576 369.652   1
  14  -4 -10-512.737 332.143   1
  10  -4 -14 107.087 299.119   1
  14  -4 -10 77.3662 108.511   2
  10  -4 -14-139.935 109.001   2
  14 -10  -4 38.9915 102.892   2
  14 -10  -6 16.6425 347.279   1
   6 -10 -14 297.233 201.078   1
 -14  10  -6-223.263 160.157   2
  14  -6 -10-348.053 323.687   1
  10  -6 -14-287.353 276.869   1
  14  -6 -10 238.201 119.633   2
  10  -6 -14 305.692 122.008   2
  14 -10  -6-5.90853 114.307   2
 -14  12   2-33.3895 136.403   2
 -12   2  14 217.985 309.095   1
 -14   2  12 65.4369 103.593   2
 -12   2  14 6.29541 102.826   2
  14   0 -12 12.7901 107.872   2
  12   0 -14 30.3418 103.712   2
 -14  12   0 71.5618 145.368   2
 -14   0  12 194.273 308.831   1
  14   0  12 0.93000 27.6091   2
 -14   0  12-33.3325 74.1504   2
 -12   0  14-26.1271 79.8195   2
 -12   0  14 170.323 301.988   1
  14 -12   0-42.1975 406.567   1
  14   0 -12-15.0242 339.518   1
  12   0 -14 382.263 333.104   1
 -14  12  -2-9.62162 156.781   2
  14  -2 -12-38.8068 114.448   2
  14   2  12-86.1527 98.5958   2
  15  -1   1 320.416 121.574   2
  -1  -1 -15-27.8012 252.421   1
 -15   1   1 188.408 323.857   1
   1   1 -15 257.761 95.7492   2
 -15   1   1 91.3758 60.3872   2
  -1  -1 -15-143.556 107.993   2
  -1   1  15-91.3354 283.703   1
  -1   1  15-27.0346 93.3866   2
   1  -1 -15 125.347 256.902   1
 -15   1  -1 198.726 326.390   1
  -1   1 -15-96.4848 87.5219   2
   1  -1 -15 169.026 95.7986   2
   1   1  15-24.0502 81.0844   2
   3   3 -15-61.3616 83.1357   2
 -15   3   3-195.131 322.652   1
  15  -3   3-41.9828 100.012   2
  -3   3  15-25.7566 305.724   1
 -15   3   3 12.7849 107.411   2
  -3  -3 -15 7.00551 189.119   1
  -3   3  15-49.7128 84.7798   2
  15  -3   3-556.612 299.955   1
  -3  -1 -15 23.7462 237.796   1
  15  -1   3 6.18128 108.727   2
   1   3 -15 147.999 77.7815   2
 -15   1   3-47.5743 330.427   1
   3   1 -15-136.001 88.0417   2
  15  -3   1-69.5811 101.228   2
  -1  -3 -15 82.4406 200.524   1
 -15   1   3-97.2368 77.4284   2
 -15   3   1-49.0929 100.399   2
  -3   1  15 19.8172 88.1480   2
   3   1 -15-213.431 315.789   1
  -1   3  15-97.0901 73.9540   2
  -3   1  15-35.7210 273.630   1
  15  -3   1 376.406 316.037   1
  15  -1  -3 74.6891 112.502   2
 -15   1  -3 115.699 333.869   1
  -1   3 -15 10.6966 75.3104   2
  -1  -3  15 28.1504 228.271   1
   3  -1 -15-35.3870 95.2050   2
   1  -3 -15-160.220 220.575   1
  -3  -1  15 28.1094 43.7047   2
   1  -3 -15-149.924 106.301   2
 -15   3  -1 80.3860 89.3078   2
   3   1  15-24.0477 77.4866   2
  15  -1  -3-370.450 309.613   1
   1   3  15 31.8780 65.3066   2
  15  -3  -3 434.033 334.454   1
  -3  -3  15-41.0748 234.359   1
  15  -3  -3 19.2505 107.730   2
 -15   3  -3 135.259 276.128   1
   3  -3 -15-126.451 245.655   1
  -3   3 -15-5.90900 75.8940   2
   3  -3 -15-109.201 103.958   2
 -15   3  -3 67.2154 69.2042   2
   3   3  15-27.1068 61.2762   2
  15  -5   5-123.911 309.096   1
  15  -5   5-7.83949 88.9630   2
  -5   5  15-4.72024 77.9766   2
  -3   5  15 30.0011 74.4161   2
   5   3 -15-61.6678 82.2482   2
  15  -5   3-210.673 328.157   1
   3  -5  15-208.466 197.789   1
  15  -3   5 85.4557 86.3998   2
 -15   5   3 196.463 116.466   2
  -5   3  15 89.3328 91.8480   2
  -5  -3 -15-85.7136 171.939   1
  -1   5  15 84.5005 68.1628   2
  15  -1   5 155.904 102.748   2
  15  -5   1 30.1411 343.598   1
   5   1 -15-70.0424 87.6688   2
 -15   1   5 364.921 327.311   1
  15  -5   1 147.490 94.7003   2
 -15  -1  -5-336.138 383.814   1
  -1  -5 -15-119.055 186.646   1
   1  -5  15-99.9253 203.925   1
 -15   1   5 114.130 86.5087   2
  -5   1  15-26.8015 94.0007   2
 -15   5   1-26.6664 115.425   2
   5   1 -15 13.2644 312.619   1
  -5  -1 -15 86.1244 226.288   1
   1   5 -15-52.4345 72.7959   2
   5  -1 -15 112.215 282.893   1
  15  -1  -5-115.489 113.542   2
   1  -5 -15-278.366 206.465   1
   1   5  15-16.9730 62.3611   2
 -15   1  -5 169.550 312.223   1
   5  -1 -15 143.097 92.5140   2
  -1  -5  15-43.8012 205.906   1
  -5  -1  15-5.92523 58.7339   2
   5   1  15-48.2509 69.5495   2
 -15   5  -1 186.351 111.504   2
  -5  -1  15 234.590 257.548   1
  15   1   5 43.1443 125.745   2
  15  -1  -5 681.621 334.401   1
  -1   5 -15 55.8198 68.6583   2
 -15   5  -1-111.098 276.367   1
   5   3  15 108.124 58.0769   2
  15  -3  -5 61.3126 332.787   1
  -3   5 -15-29.7049 67.4189   2
  15  -5  -3 127.098 346.138   1
   3   5  15-50.3264 56.0382   2
  15  -3  -5-52.4880 112.501   2
   5  -3 -15 358.973 260.873   1
  15  -5  -3 134.031 103.818   2
   5  -3 -15 78.6699 106.794   2
   3  -5 -15 123.536 107.414   2
 -15   5  -3-41.9290 107.587   2
   3  -5 -15 90.1927 215.093   1
  -5  -3  15 55.4955 241.207   1
  15  -5  -5 510.168 340.372   1
 -15   5  -5 312.823 231.916   1
   5   5  15-46.0030 50.7169   2
  15  -5  -5 38.0474 107.879   2
   5  -5 -15-101.100 108.806   2
   5  -5 -15 77.2700 237.458   1
 -15   5  -5 15.8650 119.046   2
  15  -7   7 567.819 342.513   1
 -15   7   7 62.6216 122.873   2
  -5   7  15 64.4541 76.2318   2
  15  -7   5-46.0885 366.691   1
   5  -7  15 31.5995 163.251   1
  15  -5   7 30.7312 63.9882   2
  -7   5  15-99.7959 318.238   1
 -15   5   7-40.6614 112.417   2
  15  -5   7-77.4062 259.954   1
  -7   5  15 41.0993 84.4125   2
   7   3 -15 101.737 84.1063   2
  -7  -3 -15-35.1593 147.984   1
  -7   3  15-163.766 296.398   1
  -3   7  15-71.4101 71.7635   2
  15  -7   3 331.036 378.474   1
  15  -3   7 53.1889 72.0183   2
 -15   7   3 342.737 304.330   1
  15  -7   3 56.6065 81.4619   2
 -15   3   7 285.150 110.870   2
  -7   3  15 53.7388 91.7604   2
 -15   7   3-238.186 119.662   2
   7   1 -15 74.3220 88.7397   2
  15  -1   7-9.26461 87.0613   2
 -15   7   1 12.7658 281.908   1
  -1   7  15-83.7282 65.3100   2
 -15   1   7-505.356 322.730   1
  -1  -7 -15-16.0641 159.715   1
  -7   1  15 91.2056 278.585   1
 -15  -1  -7 355.394 370.655   1
  15  -7   1 93.9958 88.2490   2
 -15   1   7 32.6202 90.8545   2
  -7   1  15-63.0186 93.6108   2
   7   1 -15-139.094 322.099   1
 -15   7   1 102.047 120.605   2
   7  -1 -15 133.395 304.761   1
   1  -7 -15 115.877 192.863   1
  15  -1  -7 27.0407 111.880   2
   1   7  15-44.5662 57.0071   2
   7  -1 -15 127.739 95.5199   2
  15  -7  -1 188.349 373.576   1
  15  -7  -1-108.915 94.3154   2
  -7  -1  15 37.3031 273.005   1
  -7  -1  15 6.20359 46.8418   2
 -15   1  -7 260.911 275.316   1
  15  -1  -7-182.971 338.021   1
  15   1   7-6.59730 121.208   2
 -15   7  -1-243.628 269.979   1
   7   3  15-3.76973 48.4024   2
  15  -3  -7 217.387 334.961   1
   7  -3 -15-175.639 274.914   1
  15  -3  -7 59.7543 112.766   2
  15  -7  -3 101.737 365.317   1
   7  -3 -15 40.6671 100.348   2
   3  -7 -15-364.065 213.039   1
  15  -7  -3-87.7509 101.488   2
 -15   7  -3-84.5707 127.239   2
  -7  -3  15 154.642 243.451   1
 -15   3  -7-108.340 217.429   1
   5  -7 -15 150.916 225.488   1
  15  -5  -7 206.495 339.331   1
  15  -5  -7-6.51028 108.846   2
  15  -7  -5-283.322 358.362   1
   7  -5 -15-48.0581 254.714   1
  15  -7  -5 30.8057 107.797   2
   7  -5 -15-78.8139 105.235   2
 -15   5  -7-29.9578 64.9835   2
 -15   7  -5-39.2842 121.219   2
  15  -7  -7-293.931 345.497   1
  15  -7  -7 95.9248 110.788   2
   7  -7 -15-126.187 115.756   2
 -15   7  -7-73.2340 114.443   2
   7  -7 -15-152.257 246.390   1
  -5   9  15-59.4952 74.8542   2
  15  -9   5-172.867 435.639   1
 -15   5   9 60.5466 111.657   2
 -15   9   5 223.258 123.469   2
  -3   9  15-42.1517 62.9759   2
  15  -3   9-12.1302 54.9512   2
 -15   3   9-60.0681 109.278   2
 -15   9   3 108.087 123.536   2
   9   1 -15 11.2157 94.3406   2
  15  -1   9-100.622 76.9916   2
 -15   1   9-376.344 328.409   1
 -15   1   9-93.1301 94.2460   2
 -15  -1  -9 166.322 340.112   1
  15  -9   1 464.327 419.095   1
   9   1 -15-318.907 344.066   1
 -15   9   1 15.9902 129.880   2
  15  -1  -9-80.5459 112.197   2
   9  -1 -15 168.496 97.1209   2
 -15   1  -9-284.444 228.314   1
  -9  -1  15-209.976 280.779   1
  15  -9  -1 95.0469 94.8960   2
  15  -9  -1 188.066 452.122   1
 -15  -1   9-78.4167 300.221   1
  15  -1  -9 155.453 349.868   1
 -15   9  -1 24.6694 134.458   2
  15   1   9-81.6856 109.725   2
   9  -1 -15-141.257 315.455   1
   9   3  15-108.730 47.2189   2
   9  -3 -15 94.0086 295.396   1
  15  -3  -9-126.837 114.360   2
   9  -3 -15 234.624 105.692   2
 -15   9  -3-133.241 142.223   2
 -15   3  -9 85.9284 174.961   1
  15  -5  -9-267.978 349.700   1
   9  -5 -15 155.240 281.878   1
  15  -5  -9 52.9684 116.376   2
   9  -5 -15-6.21335 112.587   2
  15  -9  -5-174.987 109.356   2
   5  -9 -15 311.057 222.602   1
  15  -9  -5-87.4203 375.950   1
 -15   9  -5-220.548 146.394   2
  16   0   0-68.1602 122.000   2
   0   0 -16 4.88291 99.0314   2
   0   0  16-10.2198 77.1452   2
 -16   0   0 548.151 371.318   1
   0   0 -16 223.778 310.282   1
   0   0  16-196.616 300.366   1
  16  -2   2 38.8755 114.748   2
  -2  -2 -16-17.8729 242.840   1
   2   2 -16 46.6622 89.0633   2
  -2   2  16-78.5382 316.817   1
   2  -2  16-388.672 284.505   1
 -16   2   2 179.991 351.292   1
 -16   2   2-44.8907 89.0716   2
  -2   2  16 139.023 90.8400   2
  16   0   2 135.212 124.362   2
  16   0  -2-15.0224 122.372   2
  16  -2   0 81.8912 113.755   2
   0  -2 -16-262.509 252.867   1
   0   2 -16 52.3642 87.1977   2
   2   0 -16 121.753 97.3376   2
   2   0  16 9.44893 47.5724   2
 -16   2   0-36.2732 74.6119   2
 -16   2   0 31.9213 343.791   1
   0  -2 -16 109.939 108.629   2
  -2   0  16-27.2596 84.7172   2
   0   2  16-65.2904 80.5506   2
  -2   0 -16 648.957 318.935   1
 -16   0  -2-122.811 371.847   1
  -2   0  16-71.7789 288.738   1
 -16   0   2 140.210 349.977   1
  16  -2   0-245.849 318.658   1
   2   0 -16-239.568 311.305   1
   2  -2 -16 334.214 263.142   1
  -2   2 -16 23.9877 92.1062   2
   2  -2 -16-83.0985 109.334   2
   2   2  16-42.4669 78.4948   2
 -16   2  -2 333.716 336.049   1
   4   4 -16-70.1708 81.1729   2
  -4  -4 -16 274.815 185.951   1
   4  -4  16-104.693 236.047   1
 -16   4   4 346.847 332.346   1
 -16   4   4 83.6758 117.983   2
  16  -4   4-351.692 324.695   1
   2   4 -16-13.0251 81.6150   2
  -4  -2 -16-129.290 229.425   1
   4   2 -16-79.2106 90.4109   2
  16  -2   4 53.1786 106.399   2
  16  -4   2-57.0524 100.737   2
 -16   4   2-366.890 331.913   1
 -16   2   4-19.9606 101.814   2
 -16   2   4-33.0126 339.896   1
 -16   4   2-157.813 118.119   2
  -4   2  16-98.7175 97.4680   2
  -2  -4 -16-285.683 201.944   1
  -2   4  16 44.0616 79.3510   2
  16  -4   2-232.550 351.424   1
  16   0   4-144.558 132.359   2
  16   0  -4-29.5460 120.305   2
  16  -4   0 31.0260 352.011   1
   0   4 -16 63.5671 78.7733   2
   0  -4  16 111.915 233.661   1
   4   0 -16 73.9462 93.0870   2
  16  -4   0 92.9399 106.804   2
   0  -4 -16-55.4615 218.951   1
  -4   0  16 34.5915 87.8333   2
 -16   4   0-172.176 109.479   2
   4   0 -16-400.906 323.633   1
   0   4  16-63.4357 71.3067   2
   2   4  16-31.5210 64.3583   2
 -16   2  -4 41.5259 322.233   1
   4  -2 -16 96.7049 275.579   1
  16  -2  -4 7.05982 118.441   2
  -2   4 -16-123.241 80.4059   2
   4  -2 -16 62.1315 108.432   2
   2  -4 -16-328.935 233.239   1
   2  -4 -16 78.4642 112.866   2
 -16   4  -2 179.956 103.556   2
  -4  -2  16-267.119 259.145   1
   4   2  16-16.4739 74.7520   2
  16  -2  -4 280.182 357.285   1
  -2  -4  16-71.2307 235.243   1
   4   4  16 57.4722 60.9135   2
  16  -4  -4 310.428 363.652   1
  16  -4  -4-208.814 118.670   2
  -4   4 -16 63.2094 80.5017   2
   4  -4 -16-168.921 116.308   2
 -16   4  -4-33.3838 83.6830   2
  -4  -4  16-10.9489 236.996   1
  16  -6   6 67.5616 337.918   1
  16  -6   6-52.6966 81.0320   2
  -6   6  16-119.889 89.9484   2
  -4   6  16-166.087 76.4547   2
  16  -6   4-108.383 368.369   1
 -16   6   4-332.622 328.569   1
   4  -6  16-156.826 209.030   1
  -4  -6 -16 78.6265 155.521   1
  -6  -4 -16-82.8089 174.585   1
  -6   4  16 315.745 334.010   1
  16  -4   6 100.344 80.7667   2
  16  -6   4 40.8329 86.7875   2
 -16   6   4-95.5221 124.211   2
  -6   4  16 26.0664 88.5198   2
  -2   6  16 12.6608 72.0367   2
   6   2 -16 83.6186 88.5153   2
  16  -6   2 66.5888 379.650   1
 -16   6   2-43.2730 316.953   1
  16  -2   6 202.532 96.5632   2
  16  -6   2-15.6096 92.9286   2
   2  -6  16 313.263 207.305   1
 -16   2   6 95.1582 101.295   2
  -6   2  16-122.300 99.8124   2
 -16   6   2-14.7824 119.649   2
 -16   2   6-131.849 344.639   1
  -6   2  16 136.262 301.799   1
  -2  -6 -16 64.1826 186.206   1
 -16   0  -6-231.990 362.743   1
 -16   0   6 16.8862 349.214   1
  16   0  -6-94.0842 116.583   2
  16   0   6-237.784 121.010   2
   0   6  16-19.1137 69.5659   2
  16  -6   0 51.6020 388.903   1
   6   0 -16 5.50036 96.9969   2
  -6   0  16-38.7333 284.872   1
   0  -6 -16 71.5073 205.993   1
  16  -6   0-223.973 107.955   2
  -6   0  16-36.3017 87.1895   2
 -16   6   0 139.298 122.741   2
   6   0 -16 238.796 327.927   1
   2  -6 -16 69.0945 216.879   1
   6  -2 -16-414.248 289.562   1
  16  -2  -6-42.3064 117.363   2
   2   6  16-41.1564 61.0475   2
 -16   2  -6-83.1176 292.146   1
   6  -2 -16 28.9857 102.688   2
  -6  -2  16-220.380 265.122   1
 -16   6  -2 231.741 279.074   1
   6   2  16-64.0394 72.9707   2
 -16   6  -2-127.732 125.116   2
  16  -2  -6 15.9037 353.916   1
  -2   6 -16 6.53026 70.7609   2
  16  -4  -6 607.044 373.519   1
   6   4  16 27.9208 55.5004   2
  16  -6  -4 206.922 366.289   1
   4   6  16 58.0565 54.8847   2
   6  -4 -16-12.1728 267.305   1
  16  -4  -6-287.627 120.041   2
  16  -6  -4 45.1813 110.897   2
   6  -4 -16 18.2992 109.385   2
 -16   6  -4-85.1439 251.197   1
 -16   6  -4 145.254 123.593   2
   4  -6 -16 183.458 232.085   1
  16  -6  -6-186.952 367.624   1
  16  -6  -6-139.781 115.971   2
   6  -6 -16-11.6846 251.540   1
   6  -6 -16 51.1771 114.692   2
 -16   6  -6-74.9890 107.254   2
  -4   8  16-81.4253 73.4688   2
  16  -8   4 242.960 432.181   1
  16  -4   8 19.0362 65.4457   2
 -16   4   8-242.018 341.126   1
 -16   4   8-132.574 116.494   2
  -8   4  16 245.260 95.6112   2
 -16   8   4-54.4142 127.031   2
 -16   8   4 58.4726 325.550   1
   8   2 -16-76.9190 91.1078   2
  -2   8  16 116.745 67.4573   2
  16  -2   8-74.7179 80.5583   2
  16  -8   2-211.538 432.166   1
 -16   8   2 27.6291 308.138   1
  16  -8   2 98.5024 88.8127   2
 -16   2   8-54.9921 130.955   2
  -8   2  16-11.7731 99.2606   2
 -16   8   2-7.99961 128.816   2
 -16   2   8-310.924 353.497   1
  16   0  -8-198.263 115.743   2
  16   0   8 38.6844 107.943   2
 -16   0   8-264.525 343.391   1
   8   0 -16-177.483 100.772   2
 -16   0  -8 116.725 334.374   1
  16  -8   0-57.5311 427.097   1
  16  -8   0-21.8296 98.4048   2
 -16   0   8 13.5973 27.0749   2
  -8   0  16 81.9800 85.2668   2
  16   0  -8-168.650 360.912   1
 -16   8   0-138.711 138.489   2
   8   0 -16-87.9755 342.640   1
   8  -2 -16-68.6087 300.790   1
  16  -2  -8 28.0072 138.228   2
  -8  -2  16-77.1591 264.336   1
   8  -2 -16 11.9329 104.083   2
  16  -8  -2-159.154 106.265   2
   2  -8 -16 48.8148 199.591   1
 -16   8  -2 163.706 137.717   2
  16  -2  -8-466.264 360.510   1
  16  -4  -8-261.473 350.309   1
   8   4  16 8.21914 50.3181   2
   8  -4 -16 26.0420 281.863   1
  16  -4  -8 89.6304 115.575   2
   4  -8 -16-169.475 227.545   1
  16  -8  -4-328.700 393.837   1
   8  -4 -16-24.8248 104.887   2
  16  -8  -4 149.716 107.899   2
 -16   8  -4-143.230 141.177   2
  17  -1   1 169.058 128.588   2
 -17   1   1 617.057 392.100   1
   1   1 -17-153.922 101.238   2
   1  -1  17-189.149 321.684   1
  -1   1  17-402.683 329.933   1
  -1   1  17-95.3803 95.4229   2
  -1  -1 -17 319.365 301.935   1
   1  -1 -17 490.222 295.590   1
  17  -1  -1-209.675 129.540   2
 -17   1  -1-125.761 380.055   1
  -1   1 -17-19.9096 105.351   2
   1  -1 -17 90.6965 108.035   2
   1   1  17-14.8409 92.1638   2
  -1  -1  17-48.4671 299.532   1
   3   3 -17-4.93647 87.7531   2
  17  -3   3-63.0222 108.017   2
  -3  -3 -17-78.9140 239.367   1
 -17   3   3 84.7602 108.021   2
  -3   3  17 10.1215 91.2397   2
  17  -1   3-140.494 130.283   2
   1   3 -17 140.377 95.6792   2
  17  -3   1 183.960 121.204   2
  -1  -3 -17 118.504 250.747   1
 -17   1   3 234.360 387.297   1
   3   1 -17 37.0898 98.0123   2
 -17   1   3-6.68370 31.0125   2
 -17   3   1-41.0339 104.753   2
  -3   1  17 73.0034 99.4144   2
  -1   3  17 158.973 89.0137   2
  17  -3   1 437.829 346.177   1
  -3  -1 -17-489.462 313.719   1
   3  -1 -17-91.1392 303.380   1
  17  -1  -3 115.775 130.520   2
  17  -3  -1 320.369 127.654   2
   1  -3 -17 119.595 259.240   1
  -1   3 -17-39.5238 92.8023   2
 -17   1  -3 466.952 374.901   1
   3  -1 -17 154.350 107.230   2
 -17   3  -1-64.5757 85.9726   2
   3   1  17 18.1510 88.1482   2
  17  -1  -3-286.602 363.735   1
   1   3  17-4.25266 82.3531   2
  17  -3  -1-272.098 376.776   1
   3  -3 -17-11.7768 268.308   1
 -17   3  -3-324.772 335.412   1
  -3  -3  17 23.1736 259.151   1
   3  -3 -17-117.157 118.692   2
 -17   3  -3 5.87953 12.7148   2
   3   3  17 26.4905 76.3567   2
  17  -5   5 105.679 87.9468   2
 -17   5   5-7.48097 123.499   2
  -5   5  17-142.377 90.2588   2
   3   5 -17 130.238 80.7346   2
  -5   3  17 319.642 336.648   1
   5   3 -17 77.7003 89.2317   2
  -3  -5 -17 32.9090 211.282   1
   3  -5  17-89.7987 257.274   1
  17  -5   3-94.5923 100.668   2
 -17   3   5 7.16668 111.256   2
 -17   5   3-172.826 124.584   2
  -5   3  17 91.9797 94.8009   2
  -3   5  17 33.0609 83.8631   2
  17  -5   3 126.487 374.048   1
   1   5 -17 34.7322 84.0786   2
   5   1 -17-27.3963 97.6711   2
   1  -5  17-261.865 247.412   1
  17  -5   1-73.8689 107.768   2
 -17   1   5-103.464 62.9049   2
  -5   1  17-5.90006 98.9701   2
 -17   5   1 126.539 122.410   2
  -1  -5 -17 156.291 217.238   1
  -1   5  17-69.4506 76.1344   2
   5  -1 -17 232.926 311.604   1
   1   5  17 74.8762 69.6614   2
  17  -5  -1 191.917 386.459   1
  -1   5 -17-115.481 82.1223   2
  17  -1  -5-227.861 130.738   2
  17  -5  -1-171.156 113.855   2
   5  -1 -17-17.4471 105.033   2
 -17   1  -5-270.700 360.503   1
   1  -5 -17 70.9170 229.328   1
 -17   5  -1 237.938 123.121   2
  17  -1  -5-249.219 358.299   1
 -17   5  -1-28.8471 315.592   1
  -1  -5  17 142.502 244.296   1
   3   5  17-7.05608 66.3856   2
   5  -3 -17 478.928 284.424   1
  17  -3  -5 168.070 124.450   2
  -5  -3  17 72.8401 265.535   1
   5  -3 -17-92.5286 109.299   2
   3  -5 -17-341.806 243.633   1
 -17   5  -3 13.4973 112.994   2
  -3  -5  17-185.180 234.678   1
   5   3  17 48.6838 71.5112   2
  17  -3  -5-251.633 376.166   1
  17  -5  -5 403.364 386.485   1
   5   5  17 52.8179 66.7103   2
  17  -5  -5 42.1347 121.700   2
   5  -5 -17 118.731 255.898   1
   5  -5 -17 52.1887 119.371   2
 -17   5  -5 12.0036 91.5504   2
 -17   5  -5 338.061 268.635   1
  -1   7  17-37.7775 70.4177   2
  17  -7   1 420.248 421.576   1
  17  -1   7-40.7669 106.938   2
   7   1 -17-11.3332 94.8865   2
 -17   1   7-17.3734 360.359   1
  17  -7   1-22.8605 101.009   2
 -17   1   7 7.02420 77.7060   2
  -7   1  17-12.3118 99.0052   2
  -1  -7 -17-90.0559 196.151   1
 -17   7   1 106.034 135.440   2
 -17   7   1-362.327 319.892   1
  17   1   7 104.012 135.324   2
 -17   1  -7 122.942 333.372   1
  17  -1  -7 178.553 124.141   2
   1   7  17-65.4601 67.9964   2
  -7  -1  17-265.784 293.884   1
  17  -7  -1-306.379 421.851   1
   1  -7 -17-117.831 209.264   1
   7  -1 -17 77.2393 101.464   2
  17  -7  -1-191.744 108.609   2
 -17   7  -1-105.793 140.140   2
 -17   7  -1-281.323 300.104   1
  17  -1  -7 317.081 361.176   1
   7  -1 -17 543.999 323.550   1
 -18   0   0-143.346 409.697   1
  18   0   0 87.7063 141.505   2
   0   0 -18 64.5418 121.893   2
  -2  -2 -18-11.1391 293.134   1
  18  -2   2-183.126 138.320   2
 -18   2   2-63.5119 69.7124   2
  -2   2  18-76.8700 104.397   2
 -18   2   2-223.462 462.406   1
   0  -2  18 272.841 324.048   1
 -18   0  -2-350.415 429.949   1
 -18   0   2-560.102 405.715   1
  18   0  -2 222.846 136.756   2
  18   0   2-88.2331 143.554   2
   0  -2 -18 335.597 298.315   1
  18  -2   0-252.699 137.954   2
   0   2 -18-5.24103 105.081   2
   2   0 -18 35.0139 107.875   2
  -2   0  18-63.1961 73.0449   2
   0   2  18 36.2610 97.0255   2
   2   0 -18-324.065 349.908   1
 -18   2   0 55.3961 394.235   1
 -18   2  -2-124.973 386.293   1
   2  -2 -18-63.6695 300.510   1
  18  -2  -2-39.8294 139.419   2
   2  -2 -18 127.241 130.297   2
   2   2  18 154.510 105.844   2
  18  -2  -2 382.578 415.032   1
  18  -2   4 85.1199 128.393   2
   4   2 -18 27.4947 95.2857   2
  18  -4   2 187.862 117.465   2
 -18   2   4 79.7970 89.3291   2
 -18   4   2-37.8752 119.334   2
  -4   2  18 11.5376 98.4956   2
 -18   4   2-17.3306 372.582   1
  -2   4  18-34.7540 86.7308   2
  18  -4   2-627.995 378.892   1
 -18   2   4-55.4561 393.640   1
  -4   2  18-29.6372 365.537   1
  18   0  -4-190.941 138.880   2
  18   0   4-240.949 147.955   2
 -18   0   4 96.8392 392.882   1
 -18   0  -4 160.996 431.758   1
   0   4 -18 28.4380 97.4520   2
  18  -4   0 157.329 121.458   2
   0  -4 -18-192.955 256.019   1
   4   0 -18-193.832 105.350   2
 -18   4   0-103.017 112.133   2
   0   4  18-18.4344 85.2257   2
  18  -4   0 68.9327 399.380   1
   4  -2 -18 53.6095 297.508   1
  18  -2  -4-31.6371 128.974   2
   2  -4 -18 115.629 265.850   1
  18  -4  -2 74.0583 125.414   2
   4  -2 -18 169.649 116.699   2
 -18   4  -2-173.608 99.0384   2
   4   2  18 202.735 96.4049   2
  18  -2  -4-213.045 381.405   1
   2   4  18-21.0789 80.2238   2
  18  -4  -2 159.672 405.318   1
   0   0   0    0.00    0.00   0

TITL TRUMOF1_09_0 in F-43m
REM F-43m (#216 in standard setting)
CELL 0.48590  14.850424  14.850424  14.850424  90.0000  90.0000  90.0000
ZERR   14.00   0.001153   0.001153   0.001153   0.0000   0.0000   0.0000
LATT -4
SYMM -x,-y, z
SYMM -x, y,-z
SYMM  x,-y,-z
SYMM  z, x, y
SYMM  z,-x,-y
SYMM -z,-x, y
SYMM -z, x,-y
SYMM  y, z, x
SYMM -y, z,-x
SYMM  y,-z,-x
SYMM -y,-z, x
SYMM  y, x, z
SYMM -y,-x, z
SYMM  y,-x,-z
SYMM -y, x,-z
SYMM  x, z, y
SYMM -x, z,-y
SYMM -x,-z, y
SYMM  x,-z,-y
SYMM  z, y, x
SYMM  z,-y,-x
SYMM -z, y,-x
SYMM -z,-y, x
SFAC C H O Zn
UNIT 112.00 56.00 56.00 14.00
TREF
HKLF 4
END
;
_shelx_hkl_checksum                4324
_shelx_fab_file
;
0 2 0 -85.9629 -1.7353
0 2 2 65.2601 1.2753
0 4 0 31.7590 0.5146
0 4 2 -21.8488 0.1207
0 4 4 6.4887 -0.4514
0 6 0 5.7799 0.5989
0 6 2 -2.6387 -0.1665
0 6 4 -3.3060 -0.2251
0 6 6 5.4434 -0.1432
0 8 0 -2.3334 0.0169
0 8 2 -0.8594 -0.2461
0 8 4 3.4585 0.1706
0 8 6 -1.1635 0.1282
0 8 8 -0.3802 -0.1814
0 10 0 -3.4755 -0.2468
0 10 2 2.4358 -0.0380
0 10 4 0.3211 0.1680
0 10 6 -1.2960 0.0166
0 10 8 -0.2068 -0.0931
0 10 10 -0.1667 0.0028
0 12 0 -2.6077 -0.0922
0 12 2 1.6770 0.0897
0 12 4 1.2631 -0.0088
0 12 6 -3.2593 -0.0381
0 12 8 1.1991 0.0136
0 12 10 0.6183 0.0062
0 12 12 1.2934 -0.0080
0 14 0 3.9712 0.0356
0 14 2 -1.9803 0.0604
0 14 4 -2.7660 -0.0542
0 14 6 4.1138 -0.0414
0 14 8 -0.9183 0.0362
0 14 10 0.8715 -0.0010
0 14 12 -2.6623 0.0063
0 16 0 -2.0452 0.0467
0 16 2 2.2362 0.0081
0 16 4 -1.1257 -0.0374
0 16 6 -0.1141 -0.0011
0 16 8 -0.1551 0.0306
0 18 0 -0.1953 0.0228
0 18 2 -0.8458 -0.0085
0 18 4 1.2237 -0.0126
1 1 1 -8.3556 -91.4614
1 3 1 13.7588 51.8705
1 3 3 -22.4421 -26.1356
1 5 1 -5.3840 -6.1473
1 5 3 6.8460 3.6631
1 5 5 -0.5558 -3.9818
1 7 1 -0.0142 -4.7623
1 7 3 0.9670 -1.4856
1 7 5 -0.7248 4.1675
1 7 7 -0.6049 -1.6456
1 9 1 -0.1840 -3.0800
1 9 3 0.7764 2.6747
1 9 5 -0.7649 0.1574
1 9 7 0.2436 -0.8919
1 9 9 1.1242 -0.4101
1 11 1 0.1520 0.3306
1 11 3 -0.0921 0.3611
1 11 5 -0.5131 -0.1437
1 11 7 1.3231 -0.6604
1 11 9 -2.4617 0.0578
1 11 11 2.3647 0.5346
1 13 1 -0.1935 3.2494
1 13 3 -0.0766 0.2430
1 13 5 0.5574 -4.1886
1 13 7 -1.1503 2.9511
1 13 9 1.6731 0.1200
1 13 11 -0.9716 0.8818
1 13 13 0.0595 -2.2030
1 15 1 0.2565 -2.5718
1 15 3 -0.3564 0.6070
1 15 5 0.1430 2.0188
1 15 7 -0.1685 -1.2238
1 15 9 -0.0338 0.0877
1 17 1 0.3010 1.5535
1 17 3 -0.7076 -2.0945
1 17 5 0.4731 0.8809
1 17 7 0.2389 -0.0465
2 2 2 -49.1667 35.8731
2 4 2 15.8910 -24.6025
2 4 4 -5.5694 13.6812
2 6 2 0.6535 2.0836
2 6 4 2.1980 1.5913
2 6 6 -2.7313 -1.9793
2 8 2 2.3906 0.1386
2 8 4 -2.4762 0.2815
2 8 6 0.5615 -0.9826
2 8 8 -0.0526 0.5033
2 10 2 -1.6821 0.9825
2 10 4 -0.3097 -0.7254
2 10 6 1.2181 -0.2065
2 10 8 0.1328 1.7828
2 10 10 -0.6674 -3.5253
2 12 2 -1.3064 0.4199
2 12 4 -0.4442 -1.5448
2 12 6 1.5409 2.0282
2 12 8 -0.4608 -2.6398
2 12 10 -0.1867 2.8779
2 12 12 -0.5430 -1.2570
2 14 2 0.8652 0.6498
2 14 4 2.1502 -0.1168
2 14 6 -3.2252 -0.2961
2 14 8 0.5721 0.5377
2 14 10 0.3065 -0.8005
2 14 12 0.7685 0.4281
2 16 2 -2.0045 0.2048
2 16 4 0.3755 -0.3805
2 16 6 0.8588 -0.2258
2 16 8 0.0035 0.7194
2 18 2 1.0646 -1.1697
2 18 4 -0.5701 1.2905
3 3 3 31.6062 14.1518
3 5 3 -6.0814 -2.4083
3 5 5 -4.1503 0.0333
3 7 3 -2.1661 1.6991
3 7 5 1.8330 -0.4906
3 7 7 0.6931 0.5454
3 9 3 -1.8270 -1.8984
3 9 5 1.7317 0.3820
3 9 7 -0.3646 -0.3122
3 9 9 -1.6136 1.1185
3 11 3 -1.1159 -0.8066
3 11 5 2.1967 0.8311
3 11 7 -1.9791 -0.4302
3 11 9 2.1534 -0.7277
3 11 11 -1.8927 1.1629
3 13 3 1.0610 -0.5028
3 13 5 -1.8530 1.3884
3 13 7 0.8864 -0.8141
3 13 9 -0.4753 -0.2416
3 13 11 0.5975 0.0521
3 15 3 0.4505 0.4692
3 15 5 -0.3990 -2.0582
3 15 7 0.8911 1.2961
3 15 9 -0.5269 0.5188
3 17 3 1.5254 0.9710
3 17 5 -0.9365 0.4962
4 4 4 0.7708 -1.5796
4 6 4 1.6868 -5.6287
4 6 6 -2.5642 3.2670
4 8 4 0.9914 -1.2012
4 8 6 -1.1184 1.5573
4 8 8 2.0686 -0.1789
4 10 4 -0.1049 -0.0521
4 10 6 0.6343 0.9421
4 10 8 -0.9370 -1.0769
4 10 10 1.8145 0.2783
4 12 4 -0.8284 3.5402
4 12 6 1.1317 -2.5338
4 12 8 -0.2737 -0.4443
4 12 10 -1.4227 1.0515
4 12 12 1.0857 -0.1292
4 14 4 -1.4570 -0.3757
4 14 6 0.7842 -0.5260
4 14 8 0.0120 1.8226
4 14 10 -0.2490 -0.9450
4 16 4 1.2071 0.2429
4 16 6 -1.4232 0.3626
4 16 8 0.2321 -0.3268
5 5 5 7.3248 5.0109
5 7 5 -0.5936 -1.6460
5 7 7 -1.4178 -1.4867
5 9 5 -1.3097 -2.4676
5 9 7 -0.2799 3.0872
5 9 9 0.5395 -1.5889
5 11 5 -3.2518 -0.6217
5 11 7 1.2638 0.3154
5 11 9 1.9820 0.8895
5 11 11 -2.7560 -2.7053
5 13 5 1.5252 1.2445
5 13 7 1.5989 -1.5048
5 13 9 -3.3399 -0.6909
5 13 11 1.2673 1.7386
5 15 5 0.9719 1.2637
5 15 7 -1.5242 -0.1618
5 15 9 0.9614 0.1961
5 17 5 0.7291 -1.1382
6 6 6 1.9747 0.1457
6 8 6 3.3881 -1.4738
6 8 8 -3.3655 -0.1832
6 10 6 -2.2338 -1.8210
6 10 8 0.5877 0.3607
6 10 10 -0.2799 2.8832
6 12 6 -2.1578 0.8105
6 12 8 0.8970 2.5558
6 12 10 2.1584 -3.7070
6 12 12 -2.8800 1.2925
6 14 6 1.3884 2.0175
6 14 8 -0.3613 -2.6662
6 14 10 -1.8002 1.3675
6 16 6 0.5041 -0.1858
7 7 7 1.3742 3.6867
7 9 7 0.8159 -2.4441
7 9 9 0.4994 -1.0563
7 11 7 -0.0759 -1.0001
7 11 9 -2.6754 1.0459
7 11 11 3.4515 1.6758
7 13 7 -2.6392 1.7585
7 13 9 2.4170 0.9704
7 13 11 -1.0127 -2.7003
7 15 7 1.0628 -0.5413
8 8 8 0.4435 0.1043
8 10 8 2.3049 0.9730
8 10 10 -2.3192 -2.9186
8 12 8 -1.0466 -2.0278
8 12 10 -0.8629 1.9923
8 14 8 -0.3474 0.9382
9 9 9 -2.1306 3.7420
9 11 9 2.3251 -1.8057
9 11 11 -1.8760 -0.1489
9 13 9 -0.3018 -0.7769
10 10 10 1.6560 2.5205
10 12 10 0.1435 -0.8360
0 0 0 0.0 0.0
;
_shelx_fab_checksum                82693
_olex2_submission_special_instructions  'No special instructions were received'
loop_
  _twin_individual_id
  _twin_individual_mass_fraction_refined
 1 2.3(10)
 2 -1.3(10)
