# Supplementary material for: Enhanced elastic stability of a topologically disordered crystalline metal–organic framework
Source: Nat Mater. 2024 Jul 23;23(9):1245–51. doi: 10.1038/s41563-024-01960-7 (PMC11364505; doi:10.1038/s41563-024-01960-7)
Supplement: Supplementary file 2 — Crystallographic data. [file 41563_2024_1960_MOESM2_ESM.zip › Supplementary Data 1/TRUMOF1_10_0.cif]

data_trumof1_10_0
_audit_creation_date               2023-06-07
_audit_creation_method
;
Olex2 1.5
(compiled 2023.03.06 svn.rbb2c1857 for OlexSys, GUI svn.r6748)
;
_shelx_SHELXL_version_number       '2019/1'
_audit_contact_author_address      ?
_audit_contact_author_email        ?
_audit_contact_author_name         ''
_audit_contact_author_phone        ?
_publ_contact_author_id_orcid      ?
_publ_section_references
;
Dolomanov, O.V., Bourhis, L.J., Gildea, R.J, Howard, J.A.K. & Puschmann, H.
 (2009), J. Appl. Cryst. 42, 339-341.

Sheldrick, G.M. (2008). Acta Cryst. A64, 112-122.

Sheldrick, G.M. (2015). Acta Cryst. A71, 3-8.
;
_chemical_name_common              ?
_chemical_name_systematic          ?
_chemical_formula_moiety           'C24 H9 O13 Zn4'
_chemical_formula_sum              'C24 H9 O13 Zn4'
_chemical_formula_weight           766.79
_chemical_absolute_configuration   ?
_chemical_melting_point            ?
loop_
  _atom_type_symbol
  _atom_type_description
  _atom_type_scat_dispersion_real
  _atom_type_scat_dispersion_imag
  _atom_type_scat_source
 'C' 'C' -0.0004 0.0007 'International Tables Vol C Tables 4.2.6.8 and 6.1.1.4'
 'H' 'H' 0.0000 0.0000 'International Tables Vol C Tables 4.2.6.8 and 6.1.1.4'
 'O' 'O' 0.0006 0.0026 'International Tables Vol C Tables 4.2.6.8 and 6.1.1.4'
 'Zn' 'Zn' 0.2372 0.7254 'International Tables Vol C Tables 4.2.6.8 and 6.1.1.4'

_shelx_space_group_comment
;
The symmetry employed for this shelxl refinement is uniquely defined
by the following loop, which should always be used as a source of
symmetry information in preference to the above space-group names.
They are only intended as comments.
;
_space_group_crystal_system        'cubic'
_space_group_IT_number             216
_space_group_name_H-M_alt          'F -4 3 m'
_space_group_name_Hall             'F -4 2 3'
loop_
  _space_group_symop_operation_xyz
 'x, y, z'
 '-x, -y, z'
 '-x, y, -z'
 'x, -y, -z'
 'z, x, y'
 'z, -x, -y'
 '-z, -x, y'
 '-z, x, -y'
 'y, z, x'
 '-y, z, -x'
 'y, -z, -x'
 '-y, -z, x'
 'y, x, z'
 '-y, -x, z'
 'y, -x, -z'
 '-y, x, -z'
 'x, z, y'
 '-x, z, -y'
 '-x, -z, y'
 'x, -z, -y'
 'z, y, x'
 'z, -y, -x'
 '-z, y, -x'
 '-z, -y, x'
 'x, y+1/2, z+1/2'
 '-x, -y+1/2, z+1/2'
 '-x, y+1/2, -z+1/2'
 'x, -y+1/2, -z+1/2'
 'z, x+1/2, y+1/2'
 'z, -x+1/2, -y+1/2'
 '-z, -x+1/2, y+1/2'
 '-z, x+1/2, -y+1/2'
 'y, z+1/2, x+1/2'
 '-y, z+1/2, -x+1/2'
 'y, -z+1/2, -x+1/2'
 '-y, -z+1/2, x+1/2'
 'y, x+1/2, z+1/2'
 '-y, -x+1/2, z+1/2'
 'y, -x+1/2, -z+1/2'
 '-y, x+1/2, -z+1/2'
 'x, z+1/2, y+1/2'
 '-x, z+1/2, -y+1/2'
 '-x, -z+1/2, y+1/2'
 'x, -z+1/2, -y+1/2'
 'z, y+1/2, x+1/2'
 'z, -y+1/2, -x+1/2'
 '-z, y+1/2, -x+1/2'
 '-z, -y+1/2, x+1/2'
 'x+1/2, y, z+1/2'
 '-x+1/2, -y, z+1/2'
 '-x+1/2, y, -z+1/2'
 'x+1/2, -y, -z+1/2'
 'z+1/2, x, y+1/2'
 'z+1/2, -x, -y+1/2'
 '-z+1/2, -x, y+1/2'
 '-z+1/2, x, -y+1/2'
 'y+1/2, z, x+1/2'
 '-y+1/2, z, -x+1/2'
 'y+1/2, -z, -x+1/2'
 '-y+1/2, -z, x+1/2'
 'y+1/2, x, z+1/2'
 '-y+1/2, -x, z+1/2'
 'y+1/2, -x, -z+1/2'
 '-y+1/2, x, -z+1/2'
 'x+1/2, z, y+1/2'
 '-x+1/2, z, -y+1/2'
 '-x+1/2, -z, y+1/2'
 'x+1/2, -z, -y+1/2'
 'z+1/2, y, x+1/2'
 'z+1/2, -y, -x+1/2'
 '-z+1/2, y, -x+1/2'
 '-z+1/2, -y, x+1/2'
 'x+1/2, y+1/2, z'
 '-x+1/2, -y+1/2, z'
 '-x+1/2, y+1/2, -z'
 'x+1/2, -y+1/2, -z'
 'z+1/2, x+1/2, y'
 'z+1/2, -x+1/2, -y'
 '-z+1/2, -x+1/2, y'
 '-z+1/2, x+1/2, -y'
 'y+1/2, z+1/2, x'
 '-y+1/2, z+1/2, -x'
 'y+1/2, -z+1/2, -x'
 '-y+1/2, -z+1/2, x'
 'y+1/2, x+1/2, z'
 '-y+1/2, -x+1/2, z'
 'y+1/2, -x+1/2, -z'
 '-y+1/2, x+1/2, -z'
 'x+1/2, z+1/2, y'
 '-x+1/2, z+1/2, -y'
 '-x+1/2, -z+1/2, y'
 'x+1/2, -z+1/2, -y'
 'z+1/2, y+1/2, x'
 'z+1/2, -y+1/2, -x'
 '-z+1/2, y+1/2, -x'
 '-z+1/2, -y+1/2, x'

_cell_length_a                     14.7948(14)
_cell_length_b                     14.7948(14)
_cell_length_c                     14.7948(14)
_cell_angle_alpha                  90
_cell_angle_beta                   90
_cell_angle_gamma                  90
_cell_volume                       3238.3(9)
_cell_formula_units_Z              4
_cell_measurement_reflns_used      356
_cell_measurement_temperature      293(2)
_cell_measurement_theta_max        17.649
_cell_measurement_theta_min        1.621
_shelx_estimated_absorpt_T_max     ?
_shelx_estimated_absorpt_T_min     ?
_exptl_absorpt_coefficient_mu      1.040
_exptl_absorpt_correction_T_max    1.00000
_exptl_absorpt_correction_T_min    0.30648
_exptl_absorpt_correction_type     multi-scan
_exptl_absorpt_process_details
;
CrysAlisPro 1.171.41.83a (Rigaku Oxford Diffraction, 2020)
Empirical absorption correction using spherical harmonics,
implemented in SCALE3 ABSPACK scaling algorithm.
;
_exptl_absorpt_special_details     ?
_exptl_crystal_colour              'colourless'
_exptl_crystal_density_diffrn      1.573
_exptl_crystal_density_meas        ?
_exptl_crystal_density_method      ?
_exptl_crystal_description         'tablet'
_exptl_crystal_F_000               1508
_exptl_crystal_size_max            0.16
_exptl_crystal_size_mid            0.125
_exptl_crystal_size_min            0.05
_exptl_transmission_factor_max     ?
_exptl_transmission_factor_min     ?
_diffrn_reflns_av_R_equivalents    0.4486
_diffrn_reflns_av_unetI/netI       0.3995
_diffrn_reflns_Laue_measured_fraction_full  1.000
_diffrn_reflns_Laue_measured_fraction_max  1.000
_diffrn_reflns_limit_h_max         14
_diffrn_reflns_limit_h_min         -14
_diffrn_reflns_limit_k_max         14
_diffrn_reflns_limit_k_min         -14
_diffrn_reflns_limit_l_max         10
_diffrn_reflns_limit_l_min         -10
_diffrn_reflns_number              1310
_diffrn_reflns_point_group_measured_fraction_full  1.000
_diffrn_reflns_point_group_measured_fraction_max  1.000
_diffrn_reflns_theta_full          13.966
_diffrn_reflns_theta_max           13.966
_diffrn_reflns_theta_min           1.630
_diffrn_ambient_temperature        293(2)
_diffrn_detector                   'Hybrid Pixel Array Detector'
_diffrn_detector_area_resol_mean   13.3333
_diffrn_measured_fraction_theta_full  1.000
_diffrn_measured_fraction_theta_max  1.000
_diffrn_measurement_details
;
List of Runs (angles in degrees, time in seconds):

  # Type    Start    End  Width  t~exp~   \w     \q     \k     \f   Frames
--------------------------------------------------------------------------
  1  \f    -34.00  38.00   0.20    0.30 -90.00   0.00   0.00    --   360
  2  \f   -174.00-102.00   0.20    0.30-130.00   0.00   0.00    --   360
;
_diffrn_measurement_device         'Eiger2 4M'
_diffrn_measurement_device_type   
 'dectris-CrysAlisPro-abstract goniometer imported dectris images'
_diffrn_measurement_method         '\f scans'
_diffrn_radiation_type             synchrotron
_diffrn_radiation_wavelength       0.4859
_diffrn_source                     synchrotron
_reflns_Friedel_coverage           0.763
_reflns_Friedel_fraction_full      1.000
_reflns_Friedel_fraction_max       1.000
_reflns_number_gt                  100
_reflns_number_total               208
_reflns_special_details
;
 Reflections were merged by SHELXL according to the crystal
 class for the calculation of statistics and refinement.
 
 _reflns_Friedel_fraction is defined as the number of unique
 Friedel pairs measured divided by the number that would be
 possible theoretically, ignoring centric projections and
 systematic absences. Completness statistics refer to single and
 composite reflections containing twin component 1 only.
;
_reflns_threshold_expression       'I > 2\s(I)'
_computing_cell_refinement         ?
_computing_data_collection         ?
_computing_data_reduction          ?
_computing_molecular_graphics      'Olex2 1.5 (Dolomanov et al., 2009)'
_computing_publication_material    'Olex2 1.5 (Dolomanov et al., 2009)'
_computing_structure_refinement    'XL  (Sheldrick, 2008)'
_computing_structure_solution      'SHELXT  (Sheldrick, 2015)'
_refine_diff_density_max           0.403
_refine_diff_density_min           -0.269
_refine_diff_density_rms           0.094
_refine_ls_abs_structure_details
;
 Refined as an inversion twin.
;
_refine_ls_abs_structure_Flack     -1(2)
_refine_ls_extinction_coef         .
_refine_ls_extinction_method       none
_refine_ls_goodness_of_fit_ref     1.029
_refine_ls_hydrogen_treatment      constr
_refine_ls_matrix_type             full
_refine_ls_number_parameters       17
_refine_ls_number_reflns           208
_refine_ls_number_restraints       7
_refine_ls_R_factor_all            0.1751
_refine_ls_R_factor_gt             0.1614
_refine_ls_restrained_S_all        1.012
_refine_ls_shift/su_max            0.002
_refine_ls_shift/su_mean           0.001
_refine_ls_structure_factor_coef   Fsqd
_refine_ls_weighting_details      
 'w=1/[\s^2^(Fo^2^)+(0.1651P)^2^] where P=(Fo^2^+2Fc^2^)/3'
_refine_ls_weighting_scheme        calc
_refine_ls_wR_factor_gt            0.3796
_refine_ls_wR_factor_ref           0.4208
_refine_special_details
;
 Refined as a 2-component inversion twin.
;
_olex2_refinement_description
;
1. Twinned data refinement
 Scales: 2(2)
 -1(2)
2. Fixed Uiso
 At 1.2 times of:
  All C(H) groups
3. Restrained planarity
 C1_$1, C2_$2, C3_$3, C2_$4, C1_$5, C3_$6, C2_$6, C3_$7, C1_$8
 with sigma of 0.1
4. Uiso/Uaniso restraints and constraints
O2 \\sim C1: within 2A with sigma of 0.04 and sigma for terminal atoms of 0.08
within 2A
Uiso(C3) = Uiso(C2)
5. Others
 Fixed Sof: C3(0.375) H3(0.375) O2(0.5) C1(0.25) C2(0.375)
6.a Aromatic/amide H refined with riding coordinates:
 C3(H3)
;
_atom_sites_solution_hydrogens     geom
_atom_sites_solution_primary       dual
_atom_sites_solution_secondary     ?
loop_
  _atom_site_label
  _atom_site_type_symbol
  _atom_site_fract_x
  _atom_site_fract_y
  _atom_site_fract_z
  _atom_site_U_iso_or_equiv
  _atom_site_adp_type
  _atom_site_occupancy
  _atom_site_site_symmetry_order
  _atom_site_calc_flag
  _atom_site_refinement_flags_posn
  _atom_site_refinement_flags_adp
  _atom_site_refinement_flags_occupancy
  _atom_site_disorder_assembly
  _atom_site_disorder_group
 Zn1 Zn 0.5761(5) 0.5761(5) 0.4239(5) 0.285(9) Uiso 1 6 d S . P . .
 O1 O 0.500000 0.500000 0.500000 0.37(8) Uiso 1 24 d S . P . .
 C3 C 0.449(7) 0.659(5) 0.159(5) 0.33(3) Uiso 0.75 2 d S . P . .
 H3 H 0.500054 0.684826 0.184825 0.390 Uiso 0.75 2 calc R U P . .
 O2 O 0.522(7) 0.694(6) 0.417(6) 0.38(4) Uiso 0.5 1 d . U P . .
 C1 C 0.462(8) 0.709(14) 0.462(8) 0.39(6) Uiso 0.5 2 d S U P . .
 C2 C 0.417(5) 0.583(5) 0.202(7) 0.33(3) Uiso 0.75 2 d S . P . .

_geom_special_details
;
 All esds (except the esd in the dihedral angle between two l.s. planes)
 are estimated using the full covariance matrix.  The cell esds are taken
 into account individually in the estimation of esds in distances, angles
 and torsion angles; correlations between esds in cell parameters are only
 used when they are defined by crystal symmetry.  An approximate (isotropic)
 treatment of cell esds is used for estimating esds involving l.s. planes.
;
loop_
  _geom_bond_atom_site_label_1
  _geom_bond_atom_site_label_2
  _geom_bond_distance
  _geom_bond_site_symmetry_2
  _geom_bond_publ_flag
 Zn1 O1 1.949(13) . ?
 Zn1 O2 1.92(7) 11_566 ?
 Zn1 O2 1.92(7) 13 ?
 Zn1 O2 1.92(7) 23_656 ?
 Zn1 O2 1.92(7) 20_566 ?
 Zn1 O2 1.92(7) 8_656 ?
 Zn1 O2 1.92(7) . ?
 C3 H3 0.9300 . ?
 C3 C2 1.38(6) . ?
 C3 C2 1.38(6) 34_655 ?
 O2 O2 1.29(16) 23_656 ?
 O2 C1 1.82(15) 3_656 ?
 O2 C1 1.13(10) . ?
 C1 C1 1.6(3) 3_656 ?
 C1 C2 1.6(3) 12_665 ?

loop_
  _geom_angle_atom_site_label_1
  _geom_angle_atom_site_label_2
  _geom_angle_atom_site_label_3
  _geom_angle
  _geom_angle_site_symmetry_1
  _geom_angle_site_symmetry_3
  _geom_angle_publ_flag
 O2 Zn1 O1 108(4) 20_566 . ?
 O2 Zn1 O1 108(4) 23_656 . ?
 O2 Zn1 O1 108(4) 13 . ?
 O2 Zn1 O1 108(4) . . ?
 O2 Zn1 O1 108(4) 8_656 . ?
 O2 Zn1 O1 108(4) 11_566 . ?
 O2 Zn1 O2 74(4) 23_656 11_566 ?
 O2 Zn1 O2 110(3) 11_566 . ?
 O2 Zn1 O2 74(4) 8_656 13 ?
 O2 Zn1 O2 39(5) 11_566 13 ?
 O2 Zn1 O2 139(7) 23_656 8_656 ?
 O2 Zn1 O2 110(3) 20_566 13 ?
 O2 Zn1 O2 39(5) 23_656 . ?
 O2 Zn1 O2 110(3) 23_656 13 ?
 O2 Zn1 O2 110(3) 11_566 8_656 ?
 O2 Zn1 O2 110(3) 23_656 20_566 ?
 O2 Zn1 O2 39(5) 20_566 8_656 ?
 O2 Zn1 O2 110(3) 8_656 . ?
 O2 Zn1 O2 74(4) 20_566 . ?
 O2 Zn1 O2 139(7) 11_566 20_566 ?
 O2 Zn1 O2 139(7) 13 . ?
 Zn1 O1 Zn1 109.471(1) 2_665 . ?
 Zn1 O1 Zn1 109.471(2) . 4_566 ?
 Zn1 O1 Zn1 109.471(1) 2_665 4_566 ?
 Zn1 O1 Zn1 109.471(1) . 3_656 ?
 Zn1 O1 Zn1 109.5 2_665 3_656 ?
 Zn1 O1 Zn1 109.5 4_566 3_656 ?
 C2 C3 H3 115.1 34_655 . ?
 C2 C3 H3 115.1 . . ?
 C2 C3 C2 130(10) 34_655 . ?
 O2 O2 Zn1 70(2) 23_656 . ?
 O2 O2 C1 38(5) 23_656 3_656 ?
 C1 O2 Zn1 118(10) . . ?
 C1 O2 Zn1 90(7) 3_656 . ?
 C1 O2 O2 97(9) . 23_656 ?
 C1 O2 C1 59(10) . 3_656 ?
 O2 C1 O2 44(8) . 23_656 ?
 O2 C1 O2 118(10) 21 23_656 ?
 O2 C1 O2 44(8) 21 3_656 ?
 O2 C1 O2 153(10) 21 . ?
 O2 C1 O2 75(10) 23_656 3_656 ?
 O2 C1 O2 118(10) . 3_656 ?
 O2 C1 C1 83(9) . 3_656 ?
 O2 C1 C1 83(9) 21 3_656 ?
 O2 C1 C2 103(10) . 12_665 ?
 O2 C1 C2 103(10) 21 12_665 ?
 C1 C1 O2 38(5) 3_656 23_656 ?
 C1 C1 O2 38(5) 3_656 3_656 ?
 C1 C1 C2 125.4(6) 3_656 12_665 ?
 C2 C1 O2 124(9) 12_665 23_656 ?
 C2 C1 O2 124(9) 12_665 3_656 ?
 C3 C2 C3 110(10) 55_564 . ?
 C3 C2 C1 125(7) 55_564 6_566 ?
 C3 C2 C1 125(7) . 6_566 ?

loop_
  _geom_torsion_atom_site_label_1
  _geom_torsion_atom_site_label_2
  _geom_torsion_atom_site_label_3
  _geom_torsion_atom_site_label_4
  _geom_torsion
  _geom_torsion_site_symmetry_1
  _geom_torsion_site_symmetry_2
  _geom_torsion_site_symmetry_3
  _geom_torsion_site_symmetry_4
  _geom_torsion_publ_flag
 Zn1 O2 C1 O2 15(28) . . . 21 ?
 Zn1 O2 C1 O2 56(14) . . . 3_656 ?
 Zn1 O2 C1 O2 72(6) . . . 23_656 ?
 Zn1 O2 C1 C1 72(6) . . . 3_656 ?
 Zn1 O2 C1 C2 -164(4) . . . 12_665 ?
 O2 O2 C1 O2 -57(24) 23_656 . . 21 ?
 O2 O2 C1 O2 -16(14) 23_656 . . 3_656 ?
 O2 O2 C1 C1 0.003(19) 23_656 . . 3_656 ?
 O2 O2 C1 C2 124.7(18) 23_656 . . 12_665 ?
 C1 O2 C1 O2 0.00(3) 3_656 . . 23_656 ?
 C1 O2 C1 O2 -57(24) 3_656 . . 21 ?
 C1 O2 C1 O2 -16(15) 3_656 . . 3_656 ?
 C1 O2 C1 C2 124.7(18) 3_656 . . 12_665 ?
 C2 C3 C2 C3 -1(3) 34_655 . . 55_564 ?
 C2 C3 C2 C1 179.4(17) 34_655 . . 6_566 ?

_shelx_res_file
;
TITL trumof1_03_0_a.res in F-43m
    trumof1_03_0.res
    created by SHELXL-2019/1 at 15:27:30 on 07-Jun-2023
REM Old TITL TRUMOF1_03_0 in F-43m
REM SHELXT solution in F-43m: R1 0.221, Rweak 0.071, Alpha 0.026
REM <I/s> 0.000 for 0 systematic absences, Orientation as input
REM Flack x = -0.103 ( 0.336 ) from 137 Parsons' quotients
REM Formula found by SHELXT: O Zn2
CELL 0.4859 14.794752 14.794752 14.794752 90 90 90
ZERR 4 0.001411 0.001411 0.001411 0 0 0
LATT -4
SYMM -X,-Y,+Z
SYMM -X,+Y,-Z
SYMM +X,-Y,-Z
SYMM +Z,+X,+Y
SYMM +Z,-X,-Y
SYMM -Z,-X,+Y
SYMM -Z,+X,-Y
SYMM +Y,+Z,+X
SYMM -Y,+Z,-X
SYMM +Y,-Z,-X
SYMM -Y,-Z,+X
SYMM +Y,+X,+Z
SYMM -Y,-X,+Z
SYMM +Y,-X,-Z
SYMM -Y,+X,-Z
SYMM +X,+Z,+Y
SYMM -X,+Z,-Y
SYMM -X,-Z,+Y
SYMM +X,-Z,-Y
SYMM +Z,+Y,+X
SYMM +Z,-Y,-X
SYMM -Z,+Y,-X
SYMM -Z,-Y,+X
SFAC C H O Zn
DISP C -0.0004 0.0007 6.0677
DISP H 0 0 0.6065
DISP O 0.0006 0.0026 13.3363
DISP Zn 0.2372 0.7254 2023.1076
UNIT 96 36 52 16
EQIV $1 +Y,+Z,+X
EQIV $2 1-Z,1-Y,+X
EQIV $3 1.5-Y,+X,0.5-Z
EQIV $4 0.5+X,1-Y,0.5-Z
EQIV $5 0.5+Z,+X,-0.5+Y
EQIV $6 0.5+X,0.5-Z,1-Y
EQIV $7 1.5-Y,0.5-Z,+X
EQIV $8 0.5+Z,-0.5+Y,+X
SIMU O2 C1
FLAT C1_$1 C2_$2 C3_$3 C2_$4 C1_$5 C3_$6 C2_$6 C3_$7 C1_$8
EADP C3 C2

L.S. 4
PLAN  5
CONF
BOND
list 4
MORE -1
BOND $H
fmap 2
acta
SHEL 100 1
TWIN -1 0 0 0 -1 0 0 0 -1 2
REM <olex2.extras>
REM <HklSrc "%.\\TRUMOF1_10_0.hkl">
REM </olex2.extras>

WGHT    0.165100
BASF  -1.20117
FVAR       1.15916
ZN1   4    0.576055    0.576055    0.423945    10.16667    0.28547
O1    3    0.500000    0.500000    0.500000    10.04167    0.37177
C3    1    0.449190    0.658707    0.158707    10.37500    0.32502
AFIX  43
H3    2    0.500054    0.684826    0.184825    10.37500   -1.20000
AFIX   0

O2    3    0.522019    0.693715    0.416508    10.50000    0.37673
C1    1    0.462283    0.708568    0.462283    10.25000    0.38855
C2    1    0.417292    0.582708    0.201947    10.37500    0.32502
HKLF 4


REM  trumof1_03_0_a.res in F-43m
REM wR2 = 0.4208, GooF = S = 1.029, Restrained GooF = 1.012 for all data
REM R1 = 0.1614 for 100 Fo > 4sig(Fo) and 0.1751 for all 208 data
REM 17 parameters refined using 7 restraints

END

WGHT      0.1651      0.0000

REM Highest difference peak  0.403,  deepest hole -0.269,  1-sigma level  0.094
Q1    1   0.7500  0.7500  0.2500  10.04167  0.05    0.40
Q2    1   0.5000  0.5000  0.0000  10.04167  0.05    0.33
Q3    1   0.6158  0.6158  0.1158  10.16667  0.05    0.23
Q4    1   0.5000  0.6795  0.5000  10.25000  0.05    0.20
Q5    1   0.5205  0.6819  0.4795  10.50000  0.05    0.20
;
_shelx_res_checksum                35980


# start Validation Reply Form
_vrf_ATOM007_trumof1_10_0
;
PROBLEM: _atom_site_aniso_label is missing
RESPONSE: All atoms are refined isotropically
due to loss of information/lack of completeness 
arising from the DAC set-up.
;
_vrf_RINTA01_trumof1_10_0
;
PROBLEM: The value of Rint is greater than 0.25
RESPONSE: The combination of a weakly diffracting
crystal and the set-up with a DAC leads to a small 
number of reflection data and hence a large Rint value. 
;
_vrf_THETM01_trumof1_10_0
;
PROBLEM: The value of sine(theta_max)/wavelength is less than 0.550
RESPONSE: The combination of a weakly diffracting
crystal and the set-up with a DAC leads to the
sine(theta_max)/wavelength being less than 0.550.
This cannot be resolved through another experiment.
;
_vrf_PLAT020_trumof1_10_0
;
PROBLEM: The Value of Rint is Greater Than 0.12 .........      0.449
RESPONSE: The combination of a weakly diffracting
crystal and the set-up with a DAC leads to a small 
number of reflection data and hence a large Rint value. 
;
_vrf_PLAT082_trumof1_10_0
;
PROBLEM: High R1 Value ..................................       0.16
RESPONSE: The combination of a weakly diffracting
crystal and the set-up with a DAC leads to a small 
number of reflection data and hence a large Rint value. 
;
_vrf_PLAT084_trumof1_10_0
;
PROBLEM: High wR2 Value (i.e. > 0.25) ...................       0.42
RESPONSE: The combination of a weakly diffracting
crystal and the set-up with a DAC leads to a high wR2 value.
;
_vrf_PLAT201_trumof1_10_0
;
PROBLEM: Isotropic non-H Atoms in Main Residue(s) .......          2
RESPONSE: Due to the limitations of high-pressure diffraction 
experiments, the calculation of anisotropic displacement parameters 
becomes less accurate. Therefore all atoms were modelled isotropically.
;
_vrf_PLAT242_trumof1_10_0
;
PROBLEM: Low    'MainMol' Ueq as Compared to Neighbors of        Zn1
RESPONSE: This error is attributed to the low quality/resolution data
Arising from the weakly diffracting crystal as well as
DAC set-up.
;
# end Validation Reply Form

_shelx_hkl_file
;
   1   1   1 235817. 110921.   2
  -1  -1  -1 228778. 110921.   2
   0  -2   0 315163. 153452.   2
   0   2   0 327463. 153452.   2
   0   2   2 22008.6 8279.78   2
   0  -2  -2 17956.4 8279.69   2
   2   2   0 45439.7 8281.48   2
  -2  -2   0 4421.48 8279.72   1
   2   2   0 4914.94 8279.78   1
  -2  -2   0 45589.2 8281.40   2
  -2  -2  -2 139680. 70109.5   2
   2   2   2 154614. 70109.5   2
   3   1   1 4199.64 3249.87   2
  -1   3   1 10828.1 3250.85   2
   3   1  -1 9091.58 3250.55   2
  -3  -1   1 1962.29 3250.64   1
   1  -3  -1 10203.0 3250.66   2
  -1  -3  -1 882.252 3250.18   1
   1   3   1 10491.4 3251.33   2
  -3  -1  -1 9945.28 3251.14   2
  -1  -3  -1 12442.9 3251.57   2
  -3  -1  -3 23315.0 14101.8   2
   3   3  -1 13160.0 14103.0   1
  -1  -3  -3 24628.2 14101.9   2
   3   3   1 66670.9 14104.8   2
  -3  -3   1 30443.0 14102.5   2
   1   3   3 27765.5 14101.9   2
   3   3  -1 52285.3 14103.5   2
  -3  -3  -1 63469.1 14104.4   2
   1  -3  -3 27508.0 14101.8   2
   3   3   3 58751.6 27875.8   2
  -3  -3  -3 57968.0 27875.8   2
   0  -4   0 1067.74 2615.61   1
   4   0   0 657.965 2615.17   1
   4   0   0 8488.57 2615.88   2
  -4   0   0 8918.48 2615.75   2
   0   4   0 7360.92 2616.10   2
   0   4   0 1736.37 2616.58   1
   0  -4   0 6251.49 2615.79   2
  -2  -4   0 4695.55 1422.20   2
  -4   0  -2 2344.07 1420.37   2
  -2   4   0 4226.36 1421.00   2
   2   4   0 4958.73 1422.73   2
  -2  -4   0 300.248 1421.49   1
   4   2   0 585.186 1421.73   1
   0   4   2 1934.50 1420.37   2
   4   2   0 5226.73 1422.50   2
  -4  -2   0 4735.15 1422.17   2
   0  -4  -2 3619.33 1421.95   2
  -2   4   2 23044.1 9449.11   2
   2   4   2 20994.7 9449.48   2
  -2  -4  -2 4296.49 9449.47   1
  -2  -4  -2 53444.8 9453.14   2
   2   4   2 4543.25 9449.46   1
   2  -4  -2 46670.9 9450.90   2
  -4  -2  -2 24673.0 9449.56   2
   4   2   2 4088.73 9449.37   1
   4   2   2 21868.7 9449.44   2
  -4  -4   0 1254.80 388.859   2
   4   4   0 1209.48 389.641   2
  -4  -4   0 127.965 395.029   1
   0  -4  -4 638.312 385.740   2
   4   4   2 2936.35 5706.05   1
  -4  -2  -4 12435.9 5705.58   2
  -4  -4  -2 31896.8 5710.33   2
  -4  -4  -2 2257.56 5705.97   1
   4   4   2 11869.8 5705.56   2
   2   4   4 14009.8 5705.73   2
  -2  -4  -4 12187.6 5705.57   2
   2  -4  -4 12743.6 5705.23   2
  -4  -4  -4 11214.1 4702.87   2
   4   4   4 1877.15 4703.55   1
   4   4   4 11287.2 4702.90   2
  -1  -5   1 123.530 3799.29   1
  -5   1  -1 7018.59 3798.85   2
  -5  -1   1 1999.32 3799.53   1
   5   1  -1 15548.7 3800.65   2
   5   1   1 1360.10 3799.45   1
   5  -1  -1 15969.7 3799.69   2
   1  -5  -1 14818.0 3800.71   2
  -5  -1  -1 1018.12 3799.42   1
   5   1   1 7177.99 3799.08   2
   1   5   1 2174.32 3799.95   1
  -5   1   1 1447.38 3798.95   1
  -1   5   1 15644.5 3801.05   2
   1   5  -1 11898.7 3800.61   2
  -5  -1  -1 17932.2 3801.58   2
   5   1  -1 3849.88 3800.79   1
   1   5   1 16471.6 3801.98   2
  -5  -1   1 11011.4 3799.88   2
  -1  -5  -1 16053.2 3801.74   2
  -1   5   1 1874.03 3799.59   1
  -3  -5   1 3122.91 1748.80   2
   5   1   3 3241.01 1747.99   2
  -1   5   3 559.467 1749.30   1
   5   3  -1 1510.74 1752.78   1
   3   5   1 784.706 1750.38   1
   3   5   1 6889.90 1751.67   2
  -5  -3  -1 7050.16 1751.20   2
  -1   5   3 3029.94 1747.80   2
   5   3  -1 6020.13 1750.36   2
  -1  -5  -3 6293.78 1751.12   2
  -5  -3   1 4567.85 1666.70   2
  -3   5   1 1266.58 1667.03   1
   3   5  -1 5340.67 1667.61   2
  -3  -5  -1 479.816 1667.52   1
   5   3   1 6797.20 1668.93   2
  -3  -5  -1 6658.27 1668.54   2
   1  -5  -3 2770.15 1665.04   2
   1   5   3 2548.64 1665.18   2
   3   5  -1 1468.74 1671.27   1
  -5  -1  -3 2862.57 1665.16   2
  -5  -3   1 890.344 1667.34   1
  -3   5   1 7096.47 1666.39   2
  -3   5   3 13650.1 4749.51   2
  -3  -3  -5 6357.61 4749.47   2
  -3   5   3 2364.88 4749.74   1
   5   3   3 11613.2 4750.03   2
   5   3   3 1935.18 4750.62   1
  -5  -3  -3 11757.4 4750.06   2
   3   5   3 10787.7 4750.00   2
  -1  -5  -5 4279.83 2385.23   2
  -5  -5  -1 9857.65 2389.42   2
   1   5   5 5134.40 2385.46   2
  -5  -5   1 6492.99 2387.30   2
  -5  -5   1 1038.94 2387.77   1
   5   5   1 9811.22 2389.99   2
  -5  -5  -1 803.474 2387.89   1
   5   5   1 1492.22 2388.59   1
   5   5  -1 8327.69 2388.53   2
   5   5  -1 1877.65 2391.80   1
   1  -5  -5 4318.57 2385.07   2
   5   5   3 165.263 640.432   1
   3  -5  -5 893.824 627.777   2
   5   5   3 1476.38 629.076   2
  -5   5   3 186.034 630.807   1
   3   5   5 1559.95 629.247   2
  -5  -5  -3 3298.47 636.547   2
  -3  -5  -5 1487.14 628.943   2
  -5  -3  -5 1436.25 628.851   2
   5  -5  -3 1363.47 627.497   2
   5   5   5 306.243 701.006   1
   5   5   5 1657.72 685.997   2
  -5  -5  -5 1324.86 685.474   2
   0   6   0 8651.19 11011.6   1
  -6   0   0 38903.3 11011.2   2
   0  -6   0 4987.41 11010.3   1
   0  -6   0 26273.3 11011.0   2
   0   6   0 35593.1 11011.8   2
   6   0   2 2620.13 1702.58   2
   2   6   0 4594.70 1705.34   2
  -6   0  -2 2263.98 1702.49   2
   0  -6  -2 5788.57 1705.38   2
   0   6   2 5429.79 1705.37   2
  -2  -6   0 692.411 1705.48   1
   6   2   0 5939.16 1705.48   2
  -2   6   0 4430.84 1703.89   2
  -6   0   2 1047.79 1705.56   1
  -6  -2   0 491.486 1704.78   1
  -6   2   0 5660.49 1703.06   2
  -6  -2   0 5564.17 1704.78   2
  -2  -6   0 4184.15 1704.79   2
   6   2   0 723.316 1705.13   1
  -2  -6  -2 8350.23 1472.73   2
  -2   6   2 3149.69 1466.90   2
  -2   6   2 960.535 1469.22   1
   6   2   2 2906.94 1467.14   2
   6   2  -2 6335.88 1469.78   2
   6  -2  -2 8086.18 1467.65   2
  -6   2   2 1309.39 1468.45   1
  -6  -2  -2 8546.29 1472.53   2
   2   6   2 7057.04 1472.48   2
  -6   2  -2 965.250 1466.32   2
  -2  -6  -4 1894.68 567.006   2
  -2   6   4 918.611 561.775   2
   4   6   2 1919.64 568.229   2
   6   2   4 855.980 562.207   2
  -2   6   4 180.105 570.253   1
   6   4  -2 1525.12 565.496   2
  -6  -4  -2 2055.65 567.550   2
  -6  -4  -2-153.941 575.356   1
   4  -6  -2 1474.74 562.796   2
  -4  -6   0 360.558 350.217   1
   6   4   0 978.232 334.605   2
  -4  -6   0 970.168 333.667   2
   0   6   4 161.291 345.631   1
  -6  -4   0 891.774 333.007   2
  -4   6   0 823.623 329.710   2
   4   6   0 1371.28 336.515   2
   0   6   4 536.148 328.774   2
   0  -6  -4 458.305 328.567   2
  -6  -2  -4 779.965 383.077   2
  -4   6   2 717.418 382.055   2
  -4   6   2 411.812 390.164   1
   2   6   4 893.094 383.535   2
   6   4   2 702.681 383.292   2
  -4  -6  -4 1043.80 238.861   2
  -4  -4  -6 392.554 227.128   2
   6   4   4-206.691 266.538   1
   4   6   4 459.332 227.578   2
  -6  -4  -4 618.666 227.810   2
   6   4   4 456.022 227.633   2
  -4   6   4-49.6091 244.970   1
   4  -6  -4 443.697 225.869   2
  -6  -6   0 5689.92 1899.36   2
   0  -6  -6 2964.84 1895.57   2
   6   6   0 6777.38 1901.23   2
  -6  -6  -2 1698.29 426.166   2
   6   6   2 1683.26 427.236   2
   6   6   2 175.611 441.168   1
   2  -6  -6 653.735 416.873   2
  -2  -6  -6 771.072 417.529   2
   6   6  -2 1282.65 423.698   2
   2   6   6 864.389 418.075   2
  -6  -6   2-45.5783 436.656   1
   6  -6  -4 159.091 65.5604   2
  -6  -4  -6 152.677 70.9165   2
   4   6   6 157.755 73.2049   2
   6   6   4 148.229 71.9915   2
   4  -6  -6 28.6188 66.0601   2
   6   6   4-29.8162 173.770   1
  -4  -6  -6 106.200 70.5077   2
   6   6   6 638.543 288.725   2
   6   6   6 338.791 338.852   1
  -6  -6  -6 568.895 287.644   2
  -7  -1  -1 17801.0 4906.39   2
   1   7  -1 13002.4 4906.01   2
  -7  -1   1 11361.1 4904.82   2
   7  -1   1 7553.16 4903.62   2
  -7   1  -1 17569.8 4905.64   2
   1   7   1 1929.60 4905.42   1
  -7   1   1 7986.84 4903.81   2
  -1   7   1 17745.1 4906.60   2
  -1  -7  -1 16337.5 4906.69   2
   1  -7  -1 13344.8 4905.55   2
   7  -1  -1 4428.58 4905.19   1
  -7   1   1 1577.03 4903.95   1
   7  -1  -1 17491.2 4905.03   2
   1   7   1 17099.9 4907.19   2
  -1   7   3 339.013 194.577   2
  -7  -3  -1 768.109 202.476   2
  -3  -7   1 269.741 197.370   2
   7   1   3 349.423 194.683   2
  -7   1  -3 316.019 194.029   2
   7   3  -1 186.483 253.057   1
   3   7   1 754.323 205.818   2
   7   3  -1 645.336 203.245   2
  -1  -7  -3-67.8285 233.083   1
  -3  -7   1 8.23736 229.430   1
   3   7   1-57.3310 234.685   1
   3  -7  -1 453.543 196.659   2
  -1  -7  -3 902.827 203.908   2
  -7  -1  -3 359.718 183.071   2
   3   7  -1 231.582 254.252   1
  -3   7   1 214.703 224.757   1
   3   7  -1 552.160 193.318   2
  -3   7   1 690.520 188.277   2
  -3  -7  -1 724.796 193.584   2
   1   7   3 264.050 183.434   2
   7   3   1 57.4650 219.486   1
  -7  -3   1 548.558 188.534   2
  -7  -3   1 55.7467 214.784   1
  -7   3  -1 314.327 181.701   2
   7   3   1 683.665 191.883   2
   3   7   3 400.306 203.864   2
  -3  -7  -3 911.228 214.611   2
  -7  -3  -3 743.390 212.725   2
   7   3   3 351.520 203.434   2
  -3   7   3 315.025 202.231   2
  -3  -7  -3-34.5900 246.711   1
   3  -7  -3 670.325 208.241   2
   7   3   5 61.1510 51.5293   2
  -7  -5  -3 255.663 80.8481   2
   5  -7  -3 70.1622 57.1475   2
   5   7   3 82.9850 51.3060   2
  -3   7   5-96.3041 136.653   1
  -3  -7  -5 85.2164 74.9068   2
  -5  -7   1 268.986 623.438   1
  -7  -5  -1 2508.16 613.715   2
   5   7   1 2662.01 616.774   2
   5  -7  -1 108.969 611.096   1
  -5  -7   1 1368.71 609.767   2
   7   5  -1 732.136 640.297   1
  -7  -5  -1 237.736 623.393   1
   5   7   1 315.932 625.952   1
  -1  -7  -5 1170.38 606.918   2
  -1   7   5 1055.84 606.753   2
  -1   7   5 149.479 620.010   1
   7   5  -1 2389.81 613.786   2
   5   7  -1 2126.78 594.725   2
   1   7   5 1157.60 588.165   2
  -7  -5   1 173.713 602.720   1
  -5  -7  -1 2476.91 595.753   2
   7   5   1 211.313 606.021   1
  -7  -1  -5 792.578 587.420   2
   1   7   5 297.717 604.653   1
   5   7  -1 360.049 622.813   1
  -7  -5   1 1643.05 591.891   2
   7   5   1 2404.68 596.251   2
  -5  -7  -1 232.260 605.733   1
   3  -7  -5 66.4464 37.6285   2
  -7  -3  -5 55.6217 40.2771   2
   7   5   3 54.2332 42.6583   2
   3   7   5 66.6895 43.0572   2
  -5  -7  -3 100.884 76.1346   2
  -5  -7  -3-165.471 173.241   1
   7   5   3 103.176 155.763   1
   5   7   5 166.702 129.787   2
  -5  -5  -7 247.014 128.939   2
   7   5   5 282.099 130.601   2
  -5  -7  -5 525.022 151.777   2
  -7  -5  -5 533.214 149.232   2
   5  -7  -5 239.818 126.314   2
   7   7   1 1206.37 394.871   2
  -7  -7   1 891.514 388.496   2
  -7  -7  -1 248.975 420.373   1
   7   7  -1 1300.28 394.908   2
  -7  -7  -1 1276.69 392.874   2
   7   7  -1 524.498 455.607   1
   7   7   1-145.239 420.949   1
  -7  -7   1 381.580 417.527   1
  -1  -7  -7 562.586 382.366   2
   7   7   3 39.4531 36.6513   2
   3   7   7 9.74687 38.0047   2
  -7  -7  -3-105.715 80.4298   2
   3  -7  -7 21.9543 25.7364   2
  -7  -7  -3-107.994 191.204   1
  -7   7   3 45.8471 100.282   1
  -3  -7  -7-6.49674 30.7730   2
   7  -7  -3-30.2235 28.5138   2
  -7   7   5-8.21325 115.070   1
   7   7   5-7.01618 50.8341   2
   5   7   7-23.1396 198.062   1
  -7  -7  -5 97.7480 91.9825   2
  -5  -7  -7 102.121 50.1236   2
   7  -7  -5 66.4087 38.7082   2
   7   7   5-195.937 203.861   1
  -7  -5  -7 66.1727 48.9225   2
   5   7   7 144.381 56.5863   2
   7   7   7-11.3796 45.6459   2
  -7  -7  -7 30.3573 40.2517   2
   7   7   7 74.7698 213.976   1
   0  -8   0 1221.89 2420.10   1
   0  -8   0 5770.74 2418.53   2
   8   0   0 4444.36 2416.70   2
   8   0   0 1337.51 2418.87   1
  -8   0   0 790.723 2418.67   1
  -8   0   0 10254.4 2419.42   2
   0   8   0 10896.2 2421.68   2
   0   8   0 2776.46 2425.65   1
   0   8   2 457.938 735.031   1
   2   8   0 544.234 749.548   1
  -8   0   2 132.899 729.081   1
  -8   2   0 2350.77 724.091   2
   8  -2   0 360.607 726.957   1
  -8  -2   0 154.887 732.683   1
   8  -2   0 1075.31 722.424   2
  -2  -8   0 101.620 734.325   1
   2   8   0 2170.04 728.789   2
   0   8   2 2750.29 729.287   2
  -8  -2   0 2351.01 726.797   2
   8   0  -2 2518.12 725.909   2
   2  -8   0 202.355 731.668   1
  -2   8   0 2068.23 726.293   2
   0  -8  -2 2232.73 727.441   2
  -2  -8   0 1733.35 726.711   2
  -8   0  -2 2251.85 726.484   2
   8   0   2 1179.75 723.026   2
   2   8   2 60.3512 441.366   1
  -8   2  -2 586.380 417.692   2
   8   2  -2 941.435 422.421   2
  -8  -2   2 6.76581 433.864   1
   2   8   2 1603.88 427.986   2
   2  -8  -2 923.349 422.127   2
  -2   8   2 57.0707 435.275   1
   8  -2  -2 1284.60 419.652   2
  -2  -8  -2 1097.08 424.939   2
  -2   8   2 1066.52 422.647   2
  -8  -2  -2 1397.61 424.498   2
   4  -8  -2 474.108 249.043   2
  -8  -4  -2 784.991 256.572   2
  -2  -8  -4 772.070 258.235   2
   4   8   2 1072.97 262.039   2
  -8  -4  -2 44.2849 292.205   1
  -2   8   4 427.285 245.738   2
   4   8   2 291.139 295.306   1
   4  -8  -2 91.4571 269.219   1
  -2   8   4 112.794 278.906   1
  -8  -4   0 396.959 146.778   2
  -4   8   0 411.889 140.683   2
   8   4   0 505.182 152.620   2
   4   8   0 422.933 151.954   2
   0   8   4 191.453 134.832   2
  -8   0  -4 231.934 134.026   2
   0   8   4 236.775 198.998   1
  -8  -4   0-84.3137 195.004   1
  -4  -8   0 342.967 146.611   2
   4   8   0-152.926 245.907   1
  -4  -8   0-47.5965 201.232   1
   4  -8   0 31.2289 169.881   1
   2  -8  -4 871.290 213.957   2
  -8  -2  -4 339.187 203.771   2
  -4  -8  -2 782.383 217.902   2
   8   4   2 347.650 204.478   2
  -8  -4   2 212.599 249.504   1
   2   8   4 129.305 257.570   1
   2   8   4 385.273 204.592   2
   4   8   4 472.775 264.595   1
  -4  -8  -4 845.955 217.525   2
   4   8   4 309.740 201.965   2
  -8  -4  -4 532.654 214.781   2
   4  -8  -4 492.564 207.421   2
   8   4   4 345.004 201.993   2
  -8  -6  -4-19.9741 79.1715   2
   8   4   6 3.28516 39.9387   2
   6   8   4 30.9414 38.1370   2
  -4  -8  -6-7.12699 76.1965   2
   6  -8  -4 31.1678 48.9715   2
   8   4   6 107.989 184.266   1
  -8  -6  -2 363.268 161.096   2
   8   6  -2 408.701 160.200   2
   6   8   2 288.806 163.114   2
   6   8   2-53.8005 230.760   1
  -2   8   6-33.0006 206.216   1
  -2  -8  -6 371.603 158.026   2
  -6  -8   2-21.4343 213.929   1
  -8  -6  -2-82.7930 230.183   1
   0   8   6 129.345 317.723   1
  -6   8   0 640.652 275.358   2
  -8  -6   0 735.030 284.642   2
   8   6   0 832.691 287.794   2
   6   8   0 862.794 288.719   2
   6  -8   0 179.895 288.044   1
   0   8   6 365.610 273.641   2
  -6  -8   0 801.134 283.731   2
   6   8   0 113.027 362.837   1
  -6   8   2 143.022 87.2011   2
  -8  -2  -6 107.397 91.1041   2
   6   8  -2 145.886 112.114   2
   8   6   2 292.914 95.2481   2
   2   8   6 267.163 94.3852   2
   8   6   2 196.628 196.104   1
  -8  -6   2 304.228 189.409   1
  -6  -8  -2 304.234 118.839   2
   2  -8  -6 153.185 90.7101   2
   8   6   4 80.2771 40.2233   2
   4   8   6 27.1587 39.1278   2
  -6  -8  -4 175.546 83.4368   2
  -8  -4  -6 72.3107 36.6318   2
   8  -6  -4 15.7079 31.9223   2
   4  -8  -6 28.5940 30.1938   2
   8   6   4 153.855 187.763   1
  -4  -6  -8-65.0462 32.7877   2
  -6  -6  -8 80.9457 45.3756   2
  -8  -6  -6 91.1434 86.0754   2
   6  -8  -6 46.6430 35.0832   2
   8   6   6-3.61632 47.4157   2
   8   8   0 299.811 115.193   2
  -8  -8   0 139.022 104.612   2
  -8   8   0 105.500 73.3908   2
   2  -8  -8 85.7331 41.6371   2
  -8  -8   2-163.468 194.423   1
  -2  -8  -8-13.8660 44.9628   2
   8   8   2-30.1311 95.7737   2
   8   8   2 271.113 209.893   1
  -8  -8  -2 154.356 92.2561   2
   8   8  -2 192.063 92.5288   2
   4  -8  -8-24.2885 28.5358   2
   8   8   4 7.47829 42.5597   2
   8  -8  -4 52.9437 36.7784   2
  -4  -8  -8 29.7620 37.0322   2
   6   8   8 31.7782 50.5519   2
   8   8   6 47.4878 46.4580   2
  -6  -8  -8 59.5990 42.9146   2
   8  -8  -6 16.2968 27.5231   2
   8   8   6 299.042 226.421   1
   6   8   8-234.907 236.163   1
  -8  -8  -6-86.6404 97.5635   2
   8   6   8-375.073 232.770   1
  -8   8   6-131.110 132.656   1
  -8  -6  -8 66.9348 41.9042   2
   8   8   8-67.5318 55.1275   2
  -8  -8  -8 70.9114 94.3685   2
  -1   9  -1 51.8726 70.4001   2
   9   1   1 13.5163 140.186   1
  -9  -1  -1 162.992 72.0166   2
   1   9  -1 220.078 80.1547   2
   9  -1  -1-89.2618 147.225   1
   9  -1   1 106.215 51.4555   2
   1  -9  -1 103.660 69.7794   2
   9   1  -1 119.119 73.3226   2
  -1   9   1 119.853 75.8018   2
   1   9   1 192.419 81.5792   2
  -1  -9   1-89.3817 146.984   1
  -9  -1   1 57.9121 63.1747   2
  -1  -9  -1 123.373 76.5899   2
  -1   9   1 20.6343 198.272   1
   9  -1  -1 102.155 62.6992   2
   9   1  -1-118.961 177.880   1
   9   1   1 53.4411 51.7804   2
  -9  -1   1 63.5087 133.540   1
   3  -9  -1-99.9414 85.8238   2
  -9  -3  -1 25.1227 171.933   1
  -1   9   3-64.1750 166.567   1
   9   1   3 160.230 78.5200   2
  -3  -9   1 39.6473 170.252   1
   9   3  -1 303.625 101.813   2
   9   3  -1 152.160 217.445   1
  -9   1  -3 162.428 75.7033   2
  -1  -9  -3 430.238 103.370   2
   3   9   1 283.378 106.232   2
   9  -1  -3 253.261 87.2109   2
  -9  -3  -1 247.942 99.1803   2
  -1   9   3 168.618 78.0775   2
  -3  -9   1-4.57249 73.1643   2
  -1  -9  -3-9.11700 179.439   1
  -3  -9  -1 207.176 115.430   2
   1   9   3-164.194 184.456   1
   1  -9  -3 387.164 114.038   2
   9  -3  -1 177.751 92.2682   2
  -3   9   1 378.170 111.564   2
  -9  -3   1 35.0954 108.623   2
   9   1  -3 196.655 106.340   2
  -9  -1  -3 306.837 111.216   2
   1  -9  -3-40.0871 179.185   1
   1   9   3 163.905 97.3564   2
  -9   3  -1 234.533 101.195   2
   3   9  -1 207.686 116.856   2
  -3   9   1 43.9321 203.570   1
   3   9  -1-451.207 258.537   1
   3   9   3 50.8875 383.036   1
  -3  -9  -3 111.902 386.078   1
  -3  -9  -3 971.106 357.111   2
   3  -9  -3 896.802 351.037   2
   9   3  -3 904.426 352.605   2
   3   9   3 542.265 345.884   2
  -9  -3  -3 1432.78 357.207   2
  -9  -3   3 25.2197 370.086   1
  -9   3   3 127.078 352.452   1
   9  -3  -3 773.301 345.702   2
  -9  -5  -3 271.499 116.052   2
   5  -9  -3 225.030 96.4789   2
   5   9   3 11.1980 204.054   1
  -3  -9  -5 190.736 119.269   2
   5   9   3 92.0436 89.2967   2
  -1   9   5 291.532 176.773   1
  -1   9   5 115.682 62.6150   2
   5  -9  -1 95.6415 131.976   1
   5   9   1 19.7517 101.287   2
  -5  -9   1 120.471 77.4817   2
  -9  -5  -1 150.986 91.1767   2
  -5  -9   1-97.9429 184.597   1
  -5   9   1 93.4321 68.9458   2
   5   9  -1 101.980 250.124   1
  -9  -1  -5 35.9360 48.8929   2
   1   9   5 19.7301 179.411   1
   1  -9  -5 197.935 82.9274   2
  -5  -9  -1 310.382 88.9959   2
  -9  -5   1 131.602 76.2284   2
   9   5   1 228.630 90.5931   2
  -5  -9  -1-10.8648 182.228   1
  -9   5  -1 62.9668 42.0646   2
   1   9   5 66.0795 52.3490   2
   5   9  -1 179.056 90.6238   2
   3   9   5-76.0051 210.971   1
  -5  -9  -3-89.5533 212.099   1
  -5   9   3 124.927 79.8080   2
   3  -9  -5 328.421 104.928   2
   9   5   3 188.156 85.3377   2
  -9  -3  -5 105.135 83.1290   2
  -5  -9  -3 466.730 121.445   2
   3   9   5 145.458 85.5914   2
   5   9   5-39.5910 44.3136   2
   9   5   5 30.9954 44.3176   2
  -5   9   5 13.1075 144.068   1
   5  -9  -5 154.914 66.5406   2
  -9  -5  -5 21.7023 86.6149   2
  -5  -9  -5 21.4844 94.3253   2
  -9  -7  -5-151.514 98.5154   2
   7   9   5-31.0685 43.9025   2
  -5  -9  -7 137.628 88.0604   2
   9   5   7 160.569 219.117   1
   7  -9  -5 8.91901 56.4382   2
  -5   9   7-128.564 169.892   1
  -9  -7  -3 23.6808 217.411   1
  -9  -7  -3 116.927 88.6485   2
   7  -9  -3 43.5141 38.0337   2
  -3  -9  -7-52.7571 87.5901   2
   7   9   3 92.7374 48.9608   2
   7   9   3-12.1852 213.124   1
  -7  -9   1 311.342 119.167   2
  -9  -7  -1 206.311 127.089   2
   7   9   1 186.881 132.760   2
  -7  -9   1-177.615 219.150   1
   9   7  -1-227.728 298.399   1
  -1   9   7 109.893 209.008   1
   9   7  -1 163.189 130.686   2
   1   9   7 457.987 203.520   1
   7   9  -1 206.046 285.839   1
  -7   9   1 99.9612 57.2948   2
   1  -9  -7-30.3986 49.6076   2
  -7  -9  -1 237.877 94.1502   2
   7   9  -1 6.49354 96.8480   2
   1   9   7 86.3027 55.0130   2
   9   7   1 80.3751 102.281   2
   9   7   1 68.6191 214.251   1
  -7  -9  -1 261.037 215.720   1
  -9  -7   1 174.354 84.0155   2
   3  -9  -7 52.2770 41.1856   2
   9   7   3-47.3611 203.282   1
  -7  -9  -3 66.8364 92.7373   2
  -9  -3  -7 45.1354 42.1550   2
   3   9   7 64.6286 50.7755   2
   9   7   3 36.0441 46.5602   2
  -5  -7  -9 11.6299 33.5288   2
   9   7   5 38.0572 43.6290   2
  -7  -9  -5 58.7582 94.3404   2
   5   9   7-34.7038 43.6600   2
   9  -7  -5-13.1523 37.7847   2
   5  -9  -7 29.3481 30.8627   2
  -9  -5  -7 26.3208 38.3728   2
   7  -9  -7-21.0590 30.6551   2
  -9  -7  -7 162.071 93.7104   2
  -7  -9  -7 16.3797 94.5528   2
   9   7   7 44.6734 48.8008   2
   7   9   7-32.9228 48.9782   2
  -7   9   7 214.312 164.511   1
  -7  -7  -9 61.7119 40.8506   2
   1  -9  -9-10.3436 34.5570   2
   9   9  -1-125.129 95.9591   2
  -9  -9  -1-32.1768 91.6218   2
  -9   9  -1 62.1930 41.6486   2
  -9  -9   1-76.6928 72.0926   2
  -9  -9  -1 64.1956 229.098   1
   9   9  -1-205.381 311.994   1
   9   9   1 62.2165 96.5944   2
   9   9   3 354.875 235.744   1
   3   9   9 167.528 229.200   1
   3  -9  -9-28.8493 33.2039   2
  -9  -9  -3 72.1078 100.392   2
   9   9   3-40.0133 46.7210   2
  -9  -9  -3 236.560 240.439   1
  -3  -9  -9 62.7482 40.8707   2
   9   9   5-8.32045 46.3740   2
   9  -9  -5 40.4268 43.5547   2
  -9   9   5-73.0675 107.261   1
   9   9   7 26.2014 50.5443   2
   9   9   7 14.3473 251.325   1
   9   7   9 185.817 239.729   1
  -9  -9  -7-104.303 104.560   2
   9  -9  -7 64.0050 56.8070   2
  -7  -9  -9-46.0005 93.9656   2
  -9  -7  -9-69.6293 45.0302   2
   7   9   9-4.38140 51.3014   2
  -9  -9  -9-77.3623 104.899   2
   9   9   9-27.6272 56.4885   2
   0  10   0-40.1785 69.0165   2
  10   0   0 24.4572 26.8137   2
 -10  -2   0 47.6764 61.3735   2
  -2  10   0-17.8325 66.4202   2
   2  10   0 83.5176 73.2778   2
  10   2   0-15.1954 64.4803   2
  10  -2   0 28.9555 23.8017   2
  10   0   2-161.921 148.367   1
  10   0   2 2.14113 30.1532   2
  10   0  -2-10.4065 58.0915   2
  -2 -10   0 40.5857 172.039   1
   0  10   2 5.57173 71.5986   2
   2  10   0-54.3467 247.292   1
  10  -2   0 21.6610 110.620   1
 -10   2   0 95.2221 45.1547   2
   2 -10   0-146.168 151.661   1
  -2 -10   0 68.2518 59.8747   2
  10   2   2 264.404 147.836   2
 -10  -2   2 86.7239 207.598   1
  10  -2  -2 285.521 152.302   2
   2  10   2 341.165 169.548   2
 -10   2  -2 431.079 155.978   2
  -2 -10  -2-92.0950 233.865   1
  10   2  -2 315.192 160.761   2
  -2 -10  -2 284.156 166.835   2
   2  10   2-61.4300 237.929   1
  -2  10   2 227.715 162.307   2
 -10  -2  -2 416.882 163.424   2
   2 -10  -2 364.916 159.564   2
  10   4  -2 288.952 119.534   2
  10  -2  -4 224.434 96.5200   2
  -2 -10  -4 363.461 125.574   2
  -2  10   4-34.3877 183.439   1
   4  10   2 136.528 128.989   2
  10   2   4 130.252 92.5968   2
   4  10   2-101.173 217.061   1
 -10  -4  -2 153.567 116.329   2
   4 -10  -2 122.576 99.8392   2
  -4 -10   0-128.215 70.7740   2
 -10  -4   0-4.80063 70.6959   2
   0 -10  -4 74.3112 74.6860   2
   4 -10   0 42.2305 143.537   1
   0  10   4-32.4261 34.4042   2
   4  10   0-133.975 264.913   1
  10   0   4 83.4025 161.762   1
  10   4   0 52.2002 76.6982   2
 -10   4   0 121.004 33.9114   2
   0  10   4 154.868 180.895   1
 -10  -4   0 9.58486 176.239   1
   4  10   0-76.8404 88.5589   2
 -10   0  -4-5.07540 29.5561   2
   2 -10  -4 165.013 104.592   2
  10   4   2 129.989 197.737   1
 -10  -4   2-86.3138 187.430   1
  -4  10   2-9.22632 215.755   1
 -10  -2  -4 261.473 107.370   2
  -4  10   2 163.192 97.0516   2
  -4 -10  -2 365.005 116.172   2
   2  10   4 101.015 80.9025   2
  10   4   2 167.350 80.9966   2
 -10   4  -2 130.682 74.1863   2
  -4 -10  -4 179.344 105.853   2
  10  -4  -4 172.659 62.8241   2
  -4  10   4 61.0057 57.8314   2
  -4  10   4 370.700 169.502   1
 -10  -4  -4 65.2067 102.363   2
   4  10   4 292.027 212.575   1
 -10   4   4-110.382 103.111   1
  -4 -10  -4-116.755 214.769   1
   4  10   4 81.7884 65.2315   2
   4 -10  -4 117.976 85.2126   2
 -10  -6  -4 13.8460 88.8324   2
  -4  10   6-84.6553 179.997   1
  -4 -10  -6-44.9897 92.8934   2
   6 -10  -4 12.6907 59.9537   2
   6  10   4 227.201 222.652   1
   6  10   4 49.9632 46.0368   2
   6  10   2 148.293 103.141   2
   6 -10  -2 77.1620 143.284   1
 -10  -6  -2 25.0838 94.7250   2
 -10  -6  -2-125.770 215.709   1
   6  10   2 232.046 221.900   1
 -10  -6   0-27.8954 78.6543   2
   0 -10  -6 44.6180 78.9899   2
  -6  10   0 22.4685 58.2220   2
 -10  -6   0 33.4034 198.793   1
   0  10   6 3.20552 37.1006   2
   6 -10   0 146.189 133.997   1
   0  10   6 210.535 196.866   1
  -6 -10   0-11.5968 76.4826   2
   6  10   0-64.6314 289.609   1
  -6 -10  -2-12.7914 85.5690   2
   2  10   6-103.244 202.429   1
   2  10   6 76.8368 40.7048   2
 -10  -6   2-67.0282 192.683   1
   2 -10  -6-63.5144 77.1806   2
  -6  10   2-30.2382 24.7188   2
 -10  -2  -6-19.6427 34.9005   2
  -6 -10  -4 88.3241 230.309   1
   4  10   6-75.3793 46.6371   2
  -6 -10  -4-41.5441 98.6977   2
  10   6   4 51.2283 38.6722   2
  -6  10   4-23.9746 29.0046   2
   4  10   6-24.7598 222.295   1
   4 -10  -6-5.12773 71.7532   2
 -10  -4  -6-3.58345 39.0306   2
  -6  10   4-181.431 151.049   1
   6  10   6-12.1093 47.3137   2
  10   6   6-7.81072 49.8107   2
   6  10   6-265.158 235.163   1
  -6 -10  -6-40.1593 102.544   2
 -10  -6  -6-16.4074 98.4213   2
   6 -10  -6-145.231 73.1784   2
  -6  10   6-87.1376 166.492   1
  -6  10   8-167.853 194.270   1
   8 -10  -6-46.7516 64.9777   2
   8  10   6-42.9359 50.6008   2
 -10  -8  -6 58.9408 105.695   2
  -6 -10  -8-35.9198 106.898   2
 -10   8   6-195.904 110.432   1
   8  10   4-175.952 240.181   1
  -4  10   8-236.120 198.898   1
  -4 -10  -8-33.8958 97.7185   2
 -10  -8  -4-36.3351 96.4394   2
   8  10   4 28.8417 46.5184   2
 -10  -8  -2-180.904 102.288   2
  10   8  -2-69.2452 103.633   2
  -8 -10   2 78.6071 206.585   1
   8  10   2 25.2151 102.926   2
   8  10   2-223.581 241.088   1
 -10  -8  -2 12.7922 231.975   1
   0  10   8 81.3421 214.255   1
  -8 -10   0 131.136 84.6001   2
  -8  10   0 33.0341 51.2680   2
   8  10   0-112.232 96.9243   2
  10   8   0 45.6934 100.609   2
 -10  -8   0 125.770 224.905   1
   8  10   0 17.3977 314.143   1
   0 -10  -8-21.2125 37.4249   2
  10   8   0-134.647 301.179   1
 -10  -8   0-54.3749 83.5354   2
   8  10  -2-86.1926 90.0177   2
  -8 -10  -2 41.3321 95.3540   2
  -8  10   2-12.3146 20.6387   2
   2  10   8 22.7483 44.5484   2
  10   8   2 12.7917 225.189   1
  10   8   2-50.6143 45.2207   2
 -10  -8   2-12.6331 214.202   1
   2 -10  -8 39.2622 37.5145   2
  10   8   4 28.2245 45.7886   2
   4  10   8 40.3780 50.0446   2
  -8  10   4 341.630 170.448   1
  -8 -10  -4 59.3920 99.0727   2
  10   8   4 410.710 238.722   1
   4 -10  -8-26.9403 35.9803   2
 -10  -4  -8-3.92866 40.3422   2
   6  10   8-34.2167 51.7128   2
  -8 -10  -6 64.9646 101.815   2
  10   8   6 21.1488 48.1882   2
 -10  -6  -8 33.5603 46.9042   2
   6 -10  -8 53.7807 35.9040   2
  10  -8  -6 43.8099 45.6130   2
   8  10   8-31.5650 53.6010   2
  10   8   8 35.7111 53.1457   2
  -8 -10  -8-53.8449 107.002   2
   8  10   8 74.0599 261.496   1
 -10  -8  -8 93.7869 106.773   2
   8   8  10-296.149 210.118   1
   8 -10  -8-34.3424 66.1229   2
  -8  -8 -10 22.5372 42.8026   2
 -10 -10   0-125.136 237.973   1
  10  10   0-50.5191 111.010   2
 -10  10   0 17.5983 15.0378   2
  10 -10   0 78.3787 84.8419   1
   0 -10 -10 23.4389 39.0539   2
 -10 -10   0-200.366 91.6588   2
 -10 -10  -2-63.4026 100.657   2
  10  10  -2 7.65655 105.193   2
   2  10  10-189.688 215.127   1
 -10 -10   2 321.244 230.154   1
  10  10   2 323.363 106.820   2
 -10 -10  -4-15.8072 108.241   2
   4  10  10-142.489 234.042   1
  -4 -10 -10 30.3546 46.0418   2
  10  10   4-244.970 257.232   1
  10  10   4 52.6298 49.2330   2
  10 -10  -6-131.097 55.5954   2
   6  10  10 89.5735 251.748   1
 -10 -10  -6 17.1859 111.939   2
  10  10   6-22.7137 54.4321   2
  -6 -10 -10 9.08922 50.9351   2
  10   8  10 93.0007 244.756   1
  10  10   8-56.7785 58.0050   2
 -10 -10  -8 178.938 115.782   2
  10 -10  -8 31.6350 65.7341   2
  -8 -10 -10 109.616 103.388   2
 -10  -8 -10-23.6050 48.4780   2
  10  10   8-46.6348 267.031   1
 -10 -10 -10 10.3733 116.965   2
  -1  11   1-113.804 247.963   1
   1  11  -1 22.2119 79.1722   2
  11   1   1-15.9093 162.481   1
   1  11   1 144.557 85.0684   2
 -11   1  -1-27.6058 62.8327   2
  11   1   1 41.1259 35.1867   2
  11  -1   1 6.30120 146.241   1
  -1  11  -1 111.542 74.6914   2
  11  -1  -1-75.2545 183.972   1
 -11   1   1 5.62006 142.357   1
  11   1  -1 28.8489 69.8843   2
 -11  -1   1-57.8387 57.3869   2
  11   1  -1 80.6291 215.668   1
  -1  11   1 21.7638 77.4870   2
   1  11   1 363.961 262.591   1
  11  -1  -1 58.1116 30.9649   2
 -11   1   1 33.6485 35.1923   2
  11  -1   1 40.2213 33.4421   2
   1 -11  -1 22.6904 59.5426   2
   1 -11   1 338.578 167.641   1
  -3 -11   1 115.013 191.109   1
  11   1   3 115.236 176.607   1
   3  11   1 72.3673 84.6385   2
 -11  -3  -1-69.9738 75.3355   2
  11   3  -1 33.6677 77.7269   2
 -11   1  -3 67.4981 60.5641   2
  11   3  -1 111.658 248.076   1
 -11  -3  -1-28.6430 183.199   1
 -11  -1   3-100.228 154.676   1
  -1  11   3-2.94251 35.1060   2
  11   1   3 10.7851 34.3251   2
   3  11   1-107.076 275.508   1
  -1  11   3 67.6160 187.919   1
  11  -1  -3 29.8806 60.8547   2
  -3 -11  -1 38.4157 76.5365   2
   1 -11  -3 5.05858 74.8753   2
   1  11   3-53.4650 217.460   1
   3  11  -1 233.495 88.2989   2
  11   1  -3-105.547 71.8562   2
  11   3   1-9.54491 184.874   1
   1 -11  -3-144.792 196.016   1
  11  -3  -1 12.3782 21.2728   2
   1  11   3-20.5057 78.4895   2
 -11   3  -1 68.7449 52.2646   2
  11   3   1 20.3273 34.9402   2
   3 -11   1-78.4909 156.697   1
   3  11   3 163.395 217.392   1
 -11   3   3-34.7738 114.789   1
  11   3   3 40.4209 57.0923   2
  -3 -11  -3 97.7681 99.4410   2
  11   3  -3 98.4256 90.8257   2
 -11  -3  -3 353.007 99.1098   2
  11  -3  -3 120.205 62.7425   2
   3 -11  -3 76.8518 178.237   1
   3 -11  -3 226.925 85.1024   2
   3  11   3 186.508 102.159   2
  -3  11   3 26.0311 53.9873   2
 -11   3  -3 73.5797 50.5584   2
  -3 -11  -5-98.3293 96.7872   2
   5 -11  -3 59.5671 61.7645   2
   5  11   3 138.674 228.011   1
  -3  11   5 11.2260 36.2070   2
 -11  -5  -3 44.3990 83.5353   2
  11   3   5-27.2255 46.1020   2
  -3  11   5-73.7020 182.583   1
  11   5  -3 139.376 89.8251   2
   5  11   3-16.1129 90.2951   2
 -11  -5  -1 40.5385 84.3020   2
  -5  11  -1-52.5805 65.1307   2
  -1 -11  -5 162.143 88.6712   2
  11   5  -1 26.3453 91.2181   2
   5  11   1-149.753 97.5014   2
  11   1   5 20.1718 188.411   1
 -11   1  -5-27.6404 28.8221   2
  -5 -11   1-99.1280 199.280   1
  -5 -11   1-11.4310 22.1916   2
  11   5  -1-174.699 282.146   1
   5 -11  -1-43.0865 155.104   1
  -5 -11  -1-37.1612 87.5120   2
   5  11  -1-67.9803 93.5357   2
 -11   5  -1-23.4480 39.8693   2
  -5  11   1-78.3959 68.9815   2
   1 -11  -5 17.7466 83.1152   2
   5  11  -1 199.082 304.665   1
  11   5   1-56.5048 83.4323   2
 -11  -5   1 184.981 199.830   1
   5 -11   1-115.770 148.193   1
  11   5   1-33.1682 205.456   1
  -5 -11  -1 271.870 216.756   1
   1  11   5 72.0587 39.9735   2
 -11  -5   1 57.4854 69.2242   2
  -5 -11  -3-79.2105 94.1912   2
 -11   5  -3-19.9494 23.6111   2
 -11  -5   3-132.733 196.118   1
   3  11   5 29.7224 42.0141   2
 -11  -3  -5-50.0499 88.4232   2
  11   5   3 289.084 212.774   1
  -5  11   3-243.871 219.691   1
  11   5   3-3.51903 38.8783   2
   3 -11  -5-25.2641 78.4175   2
  -5  11   3 48.8850 29.4782   2
   5  11   5-23.9257 43.1554   2
  -5  11   5-56.1267 172.913   1
  -5  11   5 41.5369 34.0658   2
   5 -11  -5-26.3962 72.4731   2
  11   5   5 295.839 223.185   1
  11   5   5-33.7559 42.7130   2
  -5 -11  -5 30.1586 102.738   2
 -11  -5  -5-97.0812 94.8920   2
  11  -5  -5 15.8498 36.0980   2
   7  11   5 21.2411 54.1665   2
  -5  11   7-82.7745 198.069   1
 -11  -7  -5-93.0015 102.113   2
  -5 -11  -7-83.4774 107.151   2
   7  11   5 69.7605 248.172   1
   7 -11  -5-182.999 74.3101   2
 -11  -7  -3-84.6386 102.818   2
  11   3   7 24.6490 228.475   1
  -3  11   7 92.2869 201.862   1
   7  11   3-310.554 240.557   1
   7  11   3-65.7847 56.6216   2
 -11  -7  -1-112.530 93.3224   2
  -7  11  -1 152.385 64.5199   2
  11   7  -1 42.6658 92.3000   2
   7  11   1-144.627 105.924   2
  -1 -11  -7-117.334 92.2215   2
  -7 -11   1-42.8255 56.3142   2
  11   7  -1-115.798 312.768   1
  -7 -11   1 119.360 220.103   1
  -7 -11  -1-119.652 97.6356   2
  -7 -11  -1 79.5737 234.063   1
   7  11  -1-7.27368 100.551   2
   1  11   7-108.977 221.127   1
   1 -11  -7-95.0396 92.2002   2
   7  11  -1-337.330 333.092   1
  -7  11   1-103.548 67.3192   2
   7 -11   1 132.211 149.437   1
 -11  -7   1-11.4014 75.0226   2
   3  11   7 168.532 231.175   1
  -7 -11  -3-188.969 246.893   1
 -11  -3  -7-7.50384 38.4215   2
  -7  11   3 10.5417 26.1994   2
   3  11   7-3.94653 44.5195   2
  -7 -11  -3-134.384 95.4640   2
   3 -11  -7 6.20974 78.4952   2
   5  11   7-50.3463 49.1610   2
  -7 -11  -5 76.5363 101.794   2
 -11  -5  -7-50.8523 90.6332   2
   5 -11  -7 33.4171 78.7340   2
  -7  11   5 164.482 161.001   1
   7  11   7 44.3475 51.3101   2
  11   7   7-86.5254 53.0968   2
   7 -11  -7 142.201 76.5509   2
  -7 -11  -7 167.728 107.309   2
 -11  -7  -7-86.1320 103.340   2
   7  11   7 145.664 250.543   1
   9 -11  -7-17.5284 65.9001   2
   9  11   7-51.2939 53.1364   2
 -11  -9  -7 27.5380 113.488   2
  -7 -11  -9 9.25871 106.444   2
 -11   9   7-130.528 120.446   1
   9  11   5-58.4570 52.7214   2
   9 -11  -5 2.21611 50.5292   2
 -11  -9  -5 39.8939 100.769   2
   9  11   5 88.6283 264.664   1
  -5 -11  -9-363.643 113.981   2
  -5  11   9-10.6306 210.869   1
 -11  -9  -3-36.8581 103.201   2
  -3  11   9 34.5688 219.075   1
 -11  -9  -3-239.195 260.101   1
   9  11   3 416.579 264.672   1
   9  11   3 4.37317 45.6644   2
 -11  -9  -1 69.0835 99.6077   2
  -9 -11   1 45.5661 67.3445   2
  -9  11  -1-5.78236 61.1843   2
  -1 -11  -9 83.8344 91.7792   2
   9  11   1 85.6131 108.900   2
   9  11  -1-40.6123 110.992   2
 -11  -9   1 69.5948 75.5801   2
  -9 -11  -1-191.266 102.159   2
  11   9   1 140.915 106.771   2
  -9 -11  -1 211.986 250.651   1
   1 -11  -9 75.1287 44.6106   2
  -9  11   1 29.2105 23.5622   2
   9 -11   1-221.704 137.152   1
  11   9   3-84.4193 254.113   1
  -9 -11  -3-67.7178 111.969   2
   3  11   9 38.0030 55.8945   2
  -9 -11  -3 373.406 263.591   1
   3 -11  -9 70.1160 46.1040   2
  11   9   3 47.1178 50.8327   2
  11   9   5 26.5611 51.3047   2
  -9 -11  -5 81.0268 106.663   2
   5  11   9-22.2083 56.7768   2
  -9  11   5-269.417 185.982   1
  11   9   5-116.332 258.559   1
   5 -11  -9 77.6317 41.9071   2
 -11  -5  -9 30.4242 43.5920   2
  11   9   7-46.1100 54.3683   2
  11  -9  -7-43.2712 54.6015   2
  -9 -11  -7-105.836 112.477   2
   7  11   9-60.4860 58.4840   2
  -9  11   7-44.6116 158.337   1
 -11  -7  -9 57.7583 102.121   2
   7 -11  -9-30.7324 78.4172   2
   7  11   9-45.8543 264.260   1
  11   9   7 348.415 263.874   1
   9  11   9 15.9480 273.953   1
  11   9   9 9.63966 57.3776   2
  -9 -11  -9 19.3259 114.848   2
 -11  -9  -9-163.113 118.478   2
   9 -11  -9 16.0924 75.2654   2
  11   9   9 15.8358 274.290   1
   9  11   9-53.4076 54.6979   2
  11  -9  -9 28.0562 26.3351   2
 -11  11  -1-5.67822 49.2594   2
  11  11  -1-111.724 114.107   2
  11  11  -1-339.778 375.929   1
  11  11   1-38.2732 116.602   2
  11  11   1-140.293 366.049   1
 -11 -11  -1-107.907 101.329   2
 -11 -11   1-6.88883 55.6898   2
 -11 -11  -3 47.7428 110.529   2
 -11 -11  -3 121.490 277.744   1
   3  11  11 74.2434 211.155   1
  11  11   3-50.8641 54.0474   2
  11  11   3-15.1875 277.208   1
  11  11   5 9.46917 50.4876   2
 -11 -11  -5 34.1296 111.397   2
  11  11   5-46.6537 271.433   1
  -5 -11 -11 4.70678 46.4964   2
   5  11  11 170.062 236.164   1
  11 -11  -7 27.1139 48.1276   2
  11  11   7-4.88062 53.3472   2
 -11 -11  -7 9.23230 115.372   2
  -7 -11 -11 30.7793 106.217   2
  11  11   9-70.6588 59.8307   2
 -11 -11  -9-10.0464 122.232   2
  -9 -11 -11 74.3545 117.548   2
 -11  -9 -11 116.360 106.749   2
 -11  11   9 213.769 169.477   1
  11  11   9-82.9073 284.842   1
 -12   0   0 84.9919 71.1200   2
   0  12   0 71.2795 90.8323   2
   0 -12   0 129.873 189.824   1
  12   0   0 42.6490 40.8680   2
 -12   2   0-79.4352 53.8283   2
   0 -12  -2 103.120 78.8816   2
 -12  -2   0 77.6290 70.9323   2
   2  12   0-47.3334 90.6800   2
 -12   0  -2 61.2318 72.0687   2
  12  -2   0 36.6449 26.9420   2
  12   0   2 2.48961 33.3098   2
 -12   0   2-121.663 161.745   1
  12   0  -2-4.32950 64.8991   2
   2 -12   0-39.4419 178.776   1
   2  12   0 188.641 299.425   1
   0  12   2-137.853 87.4815   2
 -12  -2   0 54.7056 187.597   1
   0 -12  -2 162.403 201.843   1
  12   2   0-58.2226 35.2833   2
   2 -12  -2-47.1151 68.3278   2
  12   2   2 29.4494 36.4991   2
 -12   2  -2 46.0525 64.5820   2
  12   2  -2-21.7975 82.5519   2
  12   2   2 106.499 186.250   1
   2  12   2 178.628 91.3423   2
  12  -2   2-20.0307 149.671   1
 -12  -2   2-144.127 178.974   1
 -12   2   2 125.652 133.867   1
  12  -2  -2-16.8228 24.5022   2
  -2  12   4 9.30049 36.4312   2
  12  -2  -4 54.7659 58.3506   2
  12  -4   2 161.689 135.955   1
  12   4  -2-98.2281 92.9826   2
  -2  12   4 50.8838 199.687   1
  12   2   4-22.5605 41.5430   2
  12   2   4-42.3826 201.006   1
   4 -12  -2-56.0877 41.0008   2
   4  12   2 24.3609 97.8612   2
 -12   2  -4-35.1073 32.6524   2
 -12  -2   4 215.798 179.663   1
   0  12   4 55.9875 215.396   1
 -12   0   4-159.387 160.669   1
   0 -12  -4-46.8942 84.5057   2
   4  12   0 189.042 96.5600   2
  -4  12   0-19.3997 74.1791   2
  12   0  -4-59.5235 63.6649   2
  12  -4   0-165.495 144.617   1
   4 -12   0-26.5023 179.846   1
   4  12   0-118.327 306.487   1
 -12   0  -4 35.9527 72.7204   2
  12   4   0 75.3024 83.9474   2
   0  12   4 34.1038 38.1689   2
 -12   4   0-17.0135 33.8712   2
  -4 -12   0-75.6972 71.0981   2
  -4 -12  -2 6.36484 90.8192   2
   2 -12  -4 15.9847 78.9851   2
  12   4   2-255.822 208.823   1
 -12   2   4-27.7697 135.945   1
 -12   4  -2-9.44289 53.6177   2
  -4  12   2-441.654 253.042   1
  12   2  -4 24.5297 74.9183   2
  -4  12   2 55.5585 74.3193   2
   2  12   4 206.483 225.557   1
  12  -2   4 32.9801 173.112   1
  12   4   2-3.38430 38.1285   2
  -4 -12  -4 104.255 238.876   1
  -4  12   4 35.8366 35.6409   2
  -4 -12  -4 114.448 95.8164   2
   4  12   4-130.427 235.539   1
  12   4   4-17.9915 42.9896   2
 -12  -4  -4 88.5385 91.1652   2
 -12   4  -4 6.63805 29.3024   2
  12  -4  -4-17.9055 42.8617   2
 -12   4   4 185.170 102.509   1
   4  12   4 19.8560 44.4498   2
   4 -12  -4 49.8754 72.5080   2
   6 -12  -4 96.5864 68.4379   2
   6  12   4-138.937 253.208   1
 -12  -6  -4 7.50658 102.249   2
  -4  12   6 18.0199 46.2149   2
  12   4   6 81.4090 55.8140   2
  -4  12   6 285.871 199.811   1
   6  12   4 38.0748 51.7426   2
 -12  -6  -2-98.1388 93.9003   2
  -2  12   6-3.32340 41.4063   2
  12   2   6 187.638 224.669   1
  -2 -12  -6 51.3935 95.5969   2
   6 -12  -2-14.7671 170.498   1
 -12  -6  -2-137.441 241.545   1
   6  12   2 78.1121 105.702   2
  12  -6   2 173.765 122.331   1
 -12  -6   0-23.4352 86.0629   2
  -6  12   0 4.43040 72.5247   2
   0 -12  -6 75.1252 93.6546   2
   6  12   0-217.301 105.080   2
   6  12   0-270.705 345.722   1
  12   6   0-505.928 311.509   1
 -12   0  -6 98.3819 38.6738   2
  -6 -12   0-278.453 87.9783   2
  12   6   2-162.352 233.316   1
   2  12   6-46.6218 46.5263   2
   2 -12  -6-12.5606 88.0290   2
 -12   6  -2 32.2049 24.9210   2
  -6  12   2 2.25093 32.3602   2
  12   6   2 148.240 46.2294   2
   4  12   6 45.5450 44.2995   2
  12   6   4 59.5049 45.3465   2
  -6 -12  -4 13.8872 252.999   1
  -6 -12  -4-181.913 99.9116   2
  -6  12   4-61.2415 33.4942   2
   4 -12  -6 108.122 79.7067   2
 -12  -4  -6 187.313 96.5375   2
  -6  12   4 20.6836 234.673   1
   6  12   6-21.9205 48.3679   2
  12   6   6-110.132 243.866   1
   6 -12  -6 104.294 79.3241   2
  -6  12   6 241.887 189.051   1
  -6 -12  -6 74.6065 111.174   2
  12   6   6 71.2154 51.9647   2
 -12  -6  -6-283.601 117.308   2
   8 -12  -6 11.1838 71.6243   2
 -12  -8  -6-221.022 115.429   2
  -6 -12  -8 145.781 117.874   2
   8  12   6 136.434 263.014   1
  -6  12   8 79.4201 206.759   1
   8  12   6-59.9879 50.1365   2
   8  12   4-14.7077 258.150   1
 -12  -8  -4 140.039 114.204   2
  -4  12   8-318.586 222.205   1
  12   4   8-41.3152 242.621   1
   8  12   4-94.0238 56.5764   2
 -12  -8  -2-43.2668 102.493   2
  12   8  -2 140.590 107.175   2
  -2  12   8-250.169 220.932   1
  -2 -12  -8 16.4264 103.025   2
   8  12   2 110.545 113.415   2
 -12  -8  -2 426.782 260.064   1
 -12  -8   0-52.0867 98.7073   2
  -8  12   0-95.5438 76.5065   2
   8  12   0 34.6662 118.303   2
   0 -12  -8-216.391 107.798   2
  12   8   0-8.20563 107.933   2
   8  12   0 134.056 356.756   1
 -12  -8   0-13.5527 244.147   1
  -8 -12   0 14.3054 245.264   1
  12   8   0 308.289 332.250   1
  -8 -12   0-75.6058 92.0938   2
  -8 -12  -2 202.249 106.474   2
 -12   8  -2-19.2856 19.2625   2
   2  12   8-28.9026 47.9455   2
   2  12   8 244.120 242.586   1
   2 -12  -8-21.6417 94.4848   2
  12   8   2 412.844 248.892   1
  -8  12   2-29.6720 27.3417   2
  -8 -12  -4 132.323 264.520   1
   4  12   8 14.3221 247.164   1
   4  12   8 30.5176 56.5331   2
   4 -12  -8-46.5641 92.1935   2
 -12  -4  -8 79.6722 50.3345   2
  -8 -12  -4 100.131 106.601   2
  -8 -12  -6 41.5810 109.984   2
   6  12   8-82.4242 55.1202   2
   6 -12  -8 258.578 91.8348   2
 -12  -6  -8 28.0237 102.983   2
  -8  12   6 49.7139 174.488   1
   8  12   8 76.5972 60.7841   2
   8 -12  -8 79.6515 81.8384   2
  -8 -12  -8 36.2145 116.153   2
  12  -8  -8 35.7465 34.2254   2
 -12  -8  -8 196.588 113.512   2
  10  12   8 49.8442 60.8557   2
 -12 -10  -8 46.7864 120.857   2
  -8 -12 -10 89.1974 121.663   2
  10  12   6-4.83384 50.3365   2
 -12 -10  -6 94.7703 109.642   2
  10  12   6 174.670 280.460   1
  -6 -12 -10-251.892 122.676   2
  10  12   4-170.274 289.015   1
 -12 -10  -4 223.631 136.776   2
  10  12   4 174.366 97.6024   2
 -12 -10  -2 134.680 113.080   2
 -12 -10  -2-149.253 279.487   1
  -2 -12 -10-9.25276 104.313   2
  10  12   2 165.229 119.578   2
 -12 -10   0-56.7893 93.5167   2
 -10 -12   0 166.085 262.108   1
  10  12   0 18.2938 116.220   2
 -10  12   0-5.55862 49.4187   2
 -12 -10   0-147.760 261.982   1
  10  12   0 424.429 376.054   1
 -10 -12   0 29.0218 89.4584   2
 -10 -12  -2-76.2217 107.151   2
   2 -12 -10-66.8149 89.7597   2
  12  10   2-18.1756 53.2881   2
 -10 -12  -4 81.0843 111.317   2
   4 -12 -10-54.9535 88.0159   2
  12  10   4 13.9223 49.3186   2
  12  10   6 81.2360 51.6443   2
 -10 -12  -6-69.6837 115.451   2
   6  12  10-23.9973 56.3539   2
   6 -12 -10-109.391 83.3169   2
 -10  12   8-6.88054 173.296   1
  12  10   8 69.2230 63.6086   2
 -10 -12  -8 292.260 125.372   2
   8  12  10 74.6847 67.1971   2
   8  12  10 310.760 278.763   1
   8 -12 -10-139.313 88.6300   2
 -12  -8 -10-82.7466 113.900   2
  12  12   0 134.455 121.556   2
  12  12   0 233.467 394.107   1
 -12 -12   0-126.867 281.484   1
 -12 -12   0-117.083 90.9252   2
 -12 -12  -2-8.00355 108.696   2
 -12  12  -2 26.9384 51.1590   2
 -12 -12  -2 159.638 281.235   1
  12  12   2-43.7354 51.2265   2
  12 -12   2-13.4954 124.679   1
 -12 -12  -4-178.304 112.575   2
  12  12   4 178.261 294.214   1
  12  12   4 44.4055 51.1869   2
  12  12   6-45.3567 54.7541   2
 -12 -12  -6 45.4138 117.953   2
  12  12   6 16.5541 297.464   1
  -6 -12 -12 168.809 103.369   2
  13   1   1-41.6694 35.4471   2
 -13  -1  -1-90.8440 77.3370   2
 -13   1  -1-109.117 69.7158   2
 -13  -1   1-100.235 60.2937   2
   1 -13   1 101.865 182.662   1
  13  -1   1 268.236 170.659   1
  -1 -13   1 133.883 199.429   1
  13  -1   1 33.9788 34.2799   2
  -1 -13  -1-5.78366 73.8958   2
   1  13   1 80.2717 103.538   2
  13   1  -1 23.2783 244.093   1
   1 -13  -1 77.7836 202.673   1
  13   1  -1-44.9736 36.8397   2
   1 -13  -1-56.4043 43.0031   2
 -13  -1   1-78.2972 181.944   1
  13   1   1 54.7992 187.439   1
  13  -1  -1 26.7836 29.3575   2
  -1 -13  -3 67.2907 88.9352   2
 -13  -3  -1 39.2151 82.8216   2
  -3  13  -1 45.7862 82.1442   2
  13   1   3-39.4719 39.7547   2
   3  13   1-164.357 104.717   2
  -3 -13   1-51.9704 211.888   1
 -13   1  -3 46.9227 77.5552   2
  13  -1  -3 16.4340 68.0470   2
  13   3  -1 26.5891 88.0514   2
  13   3  -1 292.569 282.530   1
   3  13   1-34.5837 320.078   1
   3 -13  -1 131.492 192.909   1
  13  -3   1 112.649 142.603   1
   1 -13  -3-33.7621 218.304   1
   1 -13  -3 95.9270 87.8848   2
 -13   3  -1-88.1819 65.0411   2
   3 -13   1 31.2768 183.067   1
 -13   1   3 108.634 161.675   1
   3  13  -1 21.3871 96.1397   2
 -13  -1  -3 51.7012 87.7920   2
  -3  13   1 73.6197 90.5415   2
  13   3   1-288.837 206.223   1
  13  -1   3-198.132 181.484   1
  13   3   1 45.5620 47.4046   2
 -13  -3   1-96.0038 73.2173   2
   3 -13  -3 98.2397 78.4053   2
  13   3   3 17.2373 42.5027   2
 -13  -3  -3-12.4288 88.8872   2
  13   3  -3 157.242 92.6151   2
 -13   3  -3 41.7705 68.7772   2
  13   3   3 271.917 214.193   1
   3  13   3 33.4935 95.2057   2
 -13   3   3-229.827 131.452   1
  -3  13   3-13.6885 276.634   1
  13  -3  -3 34.3762 27.4034   2
  -3  13   3 15.5817 39.2395   2
   3 -13  -3 71.5280 203.093   1
  -3  13   5-107.351 211.757   1
  -3  13   5 3.26958 40.1840   2
  13  -3  -5-73.0802 61.1031   2
  13   3   5-134.352 225.079   1
  13   5  -3 256.994 102.430   2
   5  13   3 8.90587 101.982   2
  13  -5   3 102.820 152.852   1
   5 -13  -3-50.1023 56.8163   2
 -13   3  -5 68.9972 33.7275   2
  -1  13   5 57.2265 42.9446   2
  13  -1  -5 117.749 69.0582   2
  -1  13   5 105.672 221.114   1
   5 -13  -1 45.0263 190.014   1
  -5  13  -1 51.9294 81.7371   2
  -1 -13  -5-152.717 102.067   2
   5  13   1-58.3135 110.819   2
  13   5  -1 72.3836 98.6799   2
  13   5  -1 480.096 309.401   1
  -5 -13   1 82.7164 224.255   1
   5  13   1 496.948 340.270   1
 -13   1  -5-9.16089 37.8618   2
  13  -5   1-39.3504 113.468   1
   1  13   5-92.5154 54.8255   2
 -13   1   5-112.601 159.439   1
  -5 -13  -1-39.6280 94.8801   2
  -5 -13  -1-82.4699 239.762   1
 -13   5  -1-98.1613 57.0407   2
   5 -13   1 18.9187 180.666   1
   1 -13  -5-122.318 98.7842   2
   5  13  -1-7.56609 100.353   2
   1  13   5 202.538 235.190   1
  -5  13   1 5.46213 86.5767   2
  13  -1   5-150.575 201.721   1
 -13  -1  -5-7.09614 93.7175   2
  13   5   3-3.84131 45.9977   2
  -5 -13  -3 153.589 103.068   2
   3 -13  -5-16.8635 85.3888   2
 -13   3   5 90.6296 137.001   1
   3  13   5 472.998 247.548   1
  13   5   3 404.008 227.912   1
 -13  -3  -5 59.1985 96.5612   2
  -5  13   3 399.641 266.763   1
 -13   5  -3 36.7006 31.5256   2
  -5  13   3 27.5771 37.3074   2
   3  13   5-4.11498 47.6203   2
   5 -13  -5 14.4106 80.8113   2
  -5 -13  -5-86.3728 107.511   2
  -5  13   5 2.92041 37.1745   2
  13   5   5 16.2094 47.4057   2
   5  13   5-229.087 256.924   1
  13  -5  -5-11.2318 34.1896   2
   5  13   5 13.0785 46.7232   2
   7 -13  -5 102.307 72.1056   2
   7  13   5 105.560 258.318   1
 -13  -7  -5-91.1265 111.231   2
  -5 -13  -7-8.55746 113.071   2
   7  13   5 36.7225 52.4243   2
  -5  13   7 105.207 206.589   1
 -13  -7  -3-14.5037 101.954   2
  13   7  -3 7.75440 102.997   2
  -3 -13  -7-16.2589 102.889   2
  -3  13   7-10.5694 45.6065   2
   7  13   3-31.3888 47.5929   2
 -13  -7  -1-108.147 102.182   2
  -7  13  -1 36.7396 74.2993   2
  -1  13   7 22.8264 46.2287   2
  -1 -13  -7-191.896 104.718   2
  13   1   7 98.9262 213.991   1
  13   7  -1-32.3522 103.027   2
   7  13   1 17.6293 110.201   2
  13   7  -1-89.3721 332.446   1
   7  13   1-58.4205 350.238   1
 -13  -7  -1 121.414 246.690   1
  -7 -13  -1 27.9589 97.2799   2
   7 -13   1-158.988 174.743   1
   7  13  -1 293.438 110.509   2
   1 -13  -7-7.19040 98.0517   2
  -7 -13  -1-58.1778 253.263   1
  -7  13   1-44.2742 74.6112   2
  13   7   1-12.3122 49.8731   2
 -13  -1  -7-18.8215 43.0757   2
 -13  -7   1 191.050 80.9096   2
  -7 -13  -3-29.5197 102.698   2
  13   7   3-152.246 255.267   1
   3  13   7-38.7064 49.0770   2
  -7  13   3 2.32125 31.5311   2
   3 -13  -7-59.9268 93.0252   2
 -13   7  -3 20.0150 24.3101   2
  -7 -13  -3 176.632 258.821   1
  13   7   3-96.8965 47.9277   2
   5  13   7 40.7372 48.9995   2
  13   7   5-21.8889 48.5637   2
  -7 -13  -5 157.116 117.783   2
   5 -13  -7-5.76929 86.2874   2
 -13  -5  -7-162.948 114.435   2
  -7  13   5 43.7952 249.958   1
   7  13   7-23.6973 50.6090   2
  -7  13   7-83.3281 201.895   1
   7 -13  -7-30.4857 82.8638   2
  -7 -13  -7-143.397 118.274   2
  13   7   7-68.7572 57.7831   2
 -13  -7  -7-27.3822 113.915   2
  13  -7  -7 9.27684 14.9807   2
  13   7   7-150.622 266.128   1
   9  13   7-49.3834 55.4465   2
 -13  -9  -7-146.666 116.152   2
  -7 -13  -9 107.568 118.966   2
   9  13   7 162.237 275.709   1
  -7  13   9 181.075 215.293   1
   9 -13  -7 79.6262 73.9903   2
  -5  13   9-152.403 227.319   1
   9  13   5-347.430 285.515   1
 -13  -9  -5 101.299 114.546   2
   9  13   5-43.2797 51.5534   2
 -13  -9  -3 62.7029 110.329   2
  -3  13   9 37.8873 232.752   1
  -3 -13  -9 9.00588 110.004   2
   9  13   3-75.4168 57.1198   2
 -13  -9  -1-70.6128 101.436   2
  -9  13  -1 84.8094 68.2285   2
  -1  13   9-53.7370 250.133   1
  13   9  -1 230.073 120.733   2
  -1 -13  -9 17.1689 102.046   2
   9  13   1-213.272 118.486   2
  13   9  -1-332.452 363.166   1
   9 -13  -1-231.775 161.130   1
   9  13   1-122.938 366.130   1
  -9 -13   1 7.05914 10.7320   2
  -9 -13  -1 227.980 102.623   2
 -13  -9   1-58.4622 258.407   1
   9  13  -1 44.0440 109.433   2
   9 -13   1 147.608 168.222   1
   1 -13  -9-16.2682 102.945   2
  13   9   1 65.7292 105.056   2
  -9 -13  -1-153.053 270.408   1
  -9  13   1-25.3290 27.6426   2
 -13  -9   1-33.7116 67.1603   2
  -9 -13  -3 263.793 108.093   2
   3  13   9 416.358 270.191   1
  -9  13   3 1.71608 29.5000   2
   3  13   9-58.8704 54.4542   2
  -9 -13  -3 139.262 271.835   1
   3 -13  -9-53.5142 98.4561   2
  13   9   3 13.6609 48.8293   2
  13   9   3 14.9597 272.375   1
  -9 -13  -5 49.6380 112.486   2
   5  13   9 66.1812 58.6725   2
  13   9   5 261.490 278.220   1
   5 -13  -9 56.7817 96.5518   2
   5  13   9 62.1173 266.249   1
 -13  -5  -9-134.870 101.396   2
  -9 -13  -7-71.1812 117.045   2
   7  13   9-68.8066 62.3275   2
   7 -13  -9 58.0630 94.6211   2
 -13  -7  -9-50.5238 116.111   2
   7  13   9 64.5783 278.445   1
   9  13   9 5.09108 61.4523   2
  -9 -13  -9-9.62831 122.017   2
 -13  -9  -9-250.186 123.511   2
 -13   9   9 37.1885 141.982   1
  11  13   7-56.3736 71.3113   2
 -13 -11  -7-192.496 132.003   2
  11  13   7-151.513 300.723   1
  -7 -13 -11-121.894 131.850   2
  11  13   5-15.0390 53.0061   2
  11  13   5 98.7958 289.789   1
 -13 -11  -5 119.486 114.382   2
 -13 -11  -3 79.8375 298.267   1
 -13 -11  -3 40.0271 111.195   2
  -3 -13 -11 130.318 114.975   2
  11  13   3-113.362 59.4833   2
 -13 -11  -1 204.658 110.520   2
 -11  13  -1 151.179 71.0030   2
  11  13   1-92.2106 126.637   2
  -1 -13 -11-135.071 112.429   2
  11  13   1-107.270 390.726   1
 -11 -13   1-208.108 270.800   1
 -11 -13  -1 130.940 98.4413   2
 -13 -11   1-188.700 281.212   1
  11  13  -1 155.166 122.168   2
   1 -13 -11 92.4791 100.235   2
  11 -13   1-92.0289 147.030   1
 -13 -11   1-21.7628 31.2722   2
 -11 -13  -3-8.11396 111.647   2
 -11 -13  -3-388.328 311.804   1
  13  11   5 9.91796 52.9699   2
 -11 -13  -5-8.62559 116.693   2
   5 -13 -11-100.099 94.5030   2
  13  11   7-15.2521 56.1160   2
 -11 -13  -7 184.702 123.443   2
   7  13  11-251.505 301.375   1
  13  11   7 317.387 293.723   1
   7 -13 -11-46.7214 92.9885   2
 -13 -13  -1 88.3060 109.333   2
 -13 -13   1-16.6792 292.105   1
  13  13  -1 10.1010 127.121   2
  13  13   1 106.768 120.806   2
  13  13   1-245.907 423.508   1
 -14   0   0 73.8849 71.9233   2
  14   0   0 26.0102 38.9535   2
  14   0   0 80.1493 248.930   1
   0 -14  -2 35.7267 83.1253   2
 -14   0  -2-35.7788 82.2040   2
  14   0   2 83.9249 186.633   1
  -2  14   0 79.7349 94.0195   2
   2  14   0 167.691 105.767   2
  14   0   2-17.0137 39.4935   2
  14  -2   0-30.0914 31.9074   2
  14  -2   0-176.658 216.225   1
 -14  -2   0-128.330 76.7972   2
  14   0  -2-10.5642 71.7749   2
  14   2   0 178.813 274.656   1
 -14   0   2-148.977 178.679   1
  14   2   0 71.9118 39.1767   2
 -14   2   0 66.4095 53.7440   2
  14   2   2 173.202 206.474   1
 -14  -2  -2-68.0042 82.6110   2
  14   2   2-9.87598 39.1612   2
 -14   2  -2-67.7470 69.8903   2
  14  -2   2-85.0884 171.995   1
  14   2  -2-109.889 91.1778   2
   2  14   2-25.4325 103.657   2
  -2  14   2 107.448 296.517   1
  -2  14   2-197.999 99.2569   2
   2  14   2-283.981 322.033   1
  -2 -14  -2 121.005 92.7236   2
   2 -14  -2 10.5759 66.0584   2
  14  -2  -2 70.3192 26.8970   2
  -2 -14  -4 63.7554 100.202   2
 -14  -4  -2-6.40338 96.3928   2
  14   2   4-17.7461 46.4868   2
  14  -2  -4-27.0902 67.1961   2
  14   4  -2-49.7983 96.5948   2
 -14   2  -4-58.7788 81.6692   2
   4  14   2-107.926 112.387   2
  -2 -14  -4 27.0417 245.376   1
  -2  14   4-35.7599 42.6524   2
 -14  -4   0 45.4777 85.0868   2
  14   0   4 104.338 204.158   1
   0 -14  -4 19.0465 91.6865   2
  -4  14   0-30.4798 88.3342   2
  14   0  -4 64.0063 80.6566   2
   4  14   0-88.7979 105.556   2
 -14  -4   0-11.8372 229.825   1
 -14   0  -4-82.1359 87.3355   2
   4  14   0-168.930 346.802   1
  14   4   0-47.5057 303.537   1
  14   4   0-17.9989 43.0151   2
   0 -14  -4-88.6452 238.585   1
  -4 -14   0-32.3326 44.3700   2
 -14   2   4-89.5039 158.915   1
  14   4   2 452.314 232.814   1
   2 -14  -4-5.88088 91.6278   2
 -14  -4   2-129.367 222.908   1
 -14   4  -2 46.2794 64.1077   2
  14   2  -4-23.9096 90.5564   2
 -14  -2  -4-94.0410 93.0080   2
  -4  14   2 133.410 84.0087   2
   2  14   4 74.1742 49.6140   2
   2  14   4-121.786 246.686   1
  -4  14   4 71.6466 40.0406   2
   4 -14  -4 15.3990 80.6894   2
  14   4  -4 124.977 91.6614   2
  14   4   4 47.0045 47.2930   2
 -14  -4  -4 81.5481 102.469   2
 -14  -4   4-168.096 209.055   1
 -14   4  -4-4.88588 31.7288   2
  -4  14   4 128.740 290.393   1
  14  -4   4 48.2288 177.554   1
   4  14   4-117.815 49.2482   2
  14  -4  -4-12.4729 20.4581   2
   4  14   4-257.899 261.711   1
  -4  14   6 11.3211 217.385   1
  14  -4  -6 91.3532 60.3927   2
  -4  14   6 65.5217 46.2066   2
  14   4   6-29.1819 55.3789   2
   6  14   4-9.18086 51.5653   2
   6  14   4-105.537 264.785   1
   6 -14  -4 39.2218 63.5714   2
  -2  14   6 98.5604 233.063   1
  -2 -14  -6-23.0591 102.174   2
   6 -14  -2-64.5103 198.642   1
  14   6  -2-79.9417 104.772   2
   6  14   2 161.198 114.302   2
   6  14   2 59.5626 355.520   1
 -14   2  -6-3.28711 36.8446   2
 -14  -6   0 216.259 96.3313   2
   0  14   6 20.1100 48.7222   2
   0 -14  -6 14.4841 100.724   2
   0  14   6-92.4592 247.384   1
  -6  14   0 27.3594 84.7863   2
   6  14   0-25.5131 110.809   2
   6  14   0 474.530 358.067   1
  14   6   0 8.45474 100.921   2
  14   6   0 549.099 334.848   1
 -14   0  -6 42.8294 46.1241   2
  14   0   6-105.537 224.540   1
  -6 -14   0 20.4336 78.9510   2
  -6 -14  -2-49.8755 99.9159   2
   2  14   6-12.8047 47.7779   2
   2 -14  -6-60.7874 98.3237   2
 -14   6  -2 38.7713 53.3131   2
   2  14   6-126.146 248.181   1
  14  -2   6-32.4089 203.750   1
 -14  -2  -6 8.12142 93.9465   2
  -6  14   2 16.8577 36.9300   2
  14   6   2 270.395 242.622   1
 -14  -6   2 13.2095 236.725   1
  14   6   2 20.5724 45.4017   2
   4  14   6-40.4826 51.4403   2
  -6 -14  -4-71.0585 111.140   2
  14   6   4 12.7971 48.3876   2
   4 -14  -6 82.9819 90.8192   2
  -6  14   4-20.1501 37.1516   2
 -14   4   6-20.1659 137.058   1
   4  14   6-324.938 257.969   1
  14   6   4-84.1252 254.078   1
  -6  14   4-176.932 274.805   1
  -6 -14  -4-90.4077 276.750   1
 -14   6  -4 6.39285 28.9211   2
   6  14   6-42.4000 53.4077   2
   6 -14  -6 50.8112 86.6939   2
  -6 -14  -6 161.229 114.181   2
  14   6   6 75.9255 56.5216   2
   6  14   6 61.8949 273.359   1
   8 -14  -6 8.29650 71.5518   2
   8  14   6 24.5604 50.6734   2
   8  14   6 80.6620 279.642   1
 -14  -8  -6 143.717 119.411   2
  -6 -14  -8-202.498 120.801   2
  -6  14   8-167.849 219.504   1
  14   6   8-293.120 270.990   1
 -14  -8  -4-94.8122 112.929   2
  -4 -14  -8-26.5087 114.624   2
   8  14   4-28.8315 53.2369   2
 -14  -8  -2 7.36838 102.737   2
  -2 -14  -8 8.44421 107.908   2
  14   8  -2 87.7739 113.835   2
  -2  14   8-20.0067 49.6347   2
   8  14   2-79.5330 116.617   2
   0 -14  -8-264.659 112.624   2
   0  14   8 46.6954 51.6924   2
   8  14   0 46.8917 117.418   2
  -8  14   0-34.7079 77.0117   2
   8  14   0 62.1739 377.310   1
  14   8   0 27.7882 107.895   2
  14   8   0 407.410 360.069   1
   8 -14   0 16.3563 186.182   1
  -8 -14   0 247.667 262.688   1
  -8 -14   0 64.2710 79.7268   2
  -8 -14  -2-89.6845 106.293   2
 -14   8  -2-23.0501 32.5364   2
 -14  -2  -8-12.6390 41.9712   2
  14   8   2-31.3203 49.9524   2
  -8  14   2-9.37117 30.3290   2
  14   8   4-59.6679 51.4525   2
  -8 -14  -4-8.26580 111.986   2
  14   8   4-135.716 271.601   1
   4  14   8-56.0881 52.7547   2
   4 -14  -8 28.1768 99.8223   2
  -8 -14  -4-394.339 286.052   1
  -8  14   4 31.0787 35.1322   2
 -14  -4  -8 46.7700 100.423   2
  -8 -14  -6-17.6990 119.056   2
   6  14   8-53.5491 56.8636   2
   6 -14  -8 12.2705 95.2426   2
  14   8   6-66.4510 59.1894   2
  -8  14   6-184.591 265.908   1
  -8  14   8 19.7191 212.884   1
   8 -14  -8 61.9984 83.0433   2
   8  14   8 60.5672 55.5591   2
  -8 -14  -8-95.4457 120.532   2
 -14  -8  -8-147.251 121.499   2
  14   8   8-14.7855 60.5254   2
  14   8   8 291.513 278.455   1
  10  14   6-50.9669 58.1635   2
  10  14   6-16.7425 301.811   1
 -14 -10  -6 9.01931 119.747   2
  -6  14  10-62.2886 238.273   1
  -4  14  10 280.315 252.289   1
 -14 -10  -4-8.40479 114.872   2
  -4 -14 -10 48.5142 117.077   2
  10  14   4-90.0610 59.0481   2
 -14 -10  -2 63.1889 109.548   2
  -2  14  10 56.4568 261.473   1
  14  10  -2-85.1671 117.817   2
 -14 -10  -2-31.5160 293.625   1
  -2 -14 -10 102.812 110.852   2
  10  14   2-114.147 114.932   2
  10  14   2-521.383 401.093   1
   0  14  10 133.210 267.096   1
 -10 -14   0 274.655 276.078   1
  10  14   0 39.1526 117.507   2
   0 -14 -10-224.021 110.395   2
  10  14   0-281.170 385.409   1
  14  10   0 129.672 119.744   2
 -10  14   0-20.3438 61.9032   2
  14  10   0 417.900 386.024   1
 -10 -14   0 14.9091 82.5791   2
 -14 -10   0-37.5138 92.7305   2
 -10 -14  -2 117.001 108.058   2
 -10  14   2-14.8137 27.1246   2
   2 -14 -10 68.3534 103.118   2
 -14 -10   2-31.2562 260.430   1
  14  10   2 33.5757 52.2434   2
  14  10   4-4.88335 58.8278   2
   4  14  10 224.297 289.775   1
 -10 -14  -4 304.820 117.074   2
   4  14  10 92.6732 65.7167   2
   4 -14 -10-72.7118 104.693   2
 -10 -14  -4-164.296 296.066   1
  14  10   4 144.376 291.334   1
 -10 -14  -6 70.1683 117.242   2
  14  10   6-55.0356 55.3409   2
  14  10   6-246.565 290.844   1
   6  14  10-10.0895 62.2421   2
   6 -14 -10-98.0536 102.280   2
   6  14  10-82.8410 279.165   1
 -12  14   0-7.00698 15.6057   2
  12  14   0 50.8523 121.668   2
  12  14   0 516.979 419.044   1
  14  12   0 487.934 401.296   1
  14  12   0 180.086 128.891   2
   0 -14 -12 30.1270 109.295   2
 -12 -14   0 117.509 286.618   1
 -12 -14   0 69.7434 78.7381   2
 -14 -12   0-68.8419 88.7540   2
  -1 -15  -1 27.0385 237.468   1
   1 -15  -1-63.4811 228.771   1
 -15   1  -1 55.8369 74.0059   2
 -15  -1  -1-103.084 85.3179   2
  15  -1  -1-2.40321 32.9435   2
  15   1   1 28.1670 38.9290   2
 -15  -1   1 98.5209 206.537   1
  15  -1   1 2.60939 37.2335   2
  -1  15   1 46.2006 103.130   2
  15   1  -1-41.9320 37.5248   2
  -1 -15  -1 31.1978 43.2225   2
  -1 -15  -3-85.2122 94.9315   2
 -15  -3  -1-59.2810 89.5926   2
   3 -15  -1 106.125 219.237   1
 -15   1  -3-5.56817 85.3380   2
  15   1   3-47.2237 45.2499   2
  15   1   3 11.0920 209.297   1
   3  15   1-103.976 113.934   2
 -15  -1   3-19.6992 205.027   1
  15   3  -1 200.598 305.051   1
   3  15   1 497.682 361.725   1
  15  -1  -3 84.7564 69.8511   2
  -1  15   3-308.459 327.693   1
  15   3  -1 7.01556 42.8989   2
  -1  15   3-3.90029 45.0650   2
   1 -15  -3 153.711 91.2291   2
  15   3   1 14.3929 44.6895   2
 -15   3  -1 13.2638 66.0545   2
   1 -15  -3-12.7924 238.376   1
  -3 -15  -1 85.7488 251.986   1
 -15  -1  -3-12.1633 92.9103   2
  -3  15   1 50.0763 98.7543   2
  15   1  -3 23.8301 88.6208   2
 -15   1   3-195.234 186.605   1
 -15  -3   1 126.909 231.074   1
 -15  -3   1 21.2760 42.6911   2
  -3 -15  -1 191.263 84.7180   2
  15  -3  -3 39.5675 28.3527   2
  -3 -15  -3 216.878 106.765   2
 -15  -3  -3-74.9611 101.561   2
  15   3   3-52.8994 47.6049   2
  15   3   3 124.232 228.365   1
 -15   3  -3 108.435 77.2257   2
  15   3  -3-35.0355 99.5227   2
  -3  15   3 301.699 326.802   1
   3  15   3 175.276 107.627   2
  -3  15   3 39.7533 44.5238   2
   3 -15  -3-23.7026 233.381   1
 -15  -3   3-162.184 222.807   1
   3 -15  -3-38.2979 72.8035   2
  -3 -15  -5-123.622 110.792   2
 -15  -5  -3 57.2456 113.575   2
  15   5  -3 127.996 109.257   2
  15   3   5-8.04971 55.3638   2
  15  -3  -5-157.264 72.1315   2
  15  -5   3 33.4102 162.519   1
 -15   3  -5-76.0644 81.8706   2
   5  15   3-184.076 112.263   2
  15   1   5 218.336 234.682   1
  -1  15   5 4.01306 45.0395   2
 -15  -5  -1 198.769 103.118   2
  -1 -15  -5-87.9602 106.469   2
  -5  15  -1-12.2579 86.4515   2
  15  -1  -5-33.5858 81.3731   2
   5  15   1 100.117 115.296   2
 -15  -1   5-10.3028 203.361   1
   5 -15  -1 43.0862 213.793   1
  15   5  -1 139.379 338.813   1
 -15   1  -5 267.404 95.7777   2
  15  -5   1 51.0479 170.098   1
   5  15   1-522.860 381.376   1
  15   5  -1-99.7721 100.189   2
  -1  15   5-13.1765 244.104   1
   1 -15  -5 406.951 103.538   2
  15   1  -5 11.2814 83.9272   2
  -5 -15  -1 180.195 258.493   1
 -15  -1  -5 22.0393 97.7096   2
   5 -15   1-11.1608 202.105   1
  -5  15   1-19.5978 89.4869   2
  15   5   1 28.1495 45.9312   2
 -15  -5   1 24.0257 56.1920   2
  -5 -15  -1-137.092 92.4062   2
 -15   5  -1-2.01226 47.3842   2
 -15   3   5-112.052 154.024   1
   3 -15  -5-128.893 95.8666   2
  15   5   3 122.946 252.029   1
  15   5   3-37.4060 47.4793   2
 -15  -3  -5 60.9587 100.123   2
 -15   5  -3-16.1234 69.1890   2
  -5  15   3 65.6878 39.3450   2
   3  15   5-13.4815 46.9113   2
   3  15   5 280.370 267.174   1
   5 -15  -5 32.2138 106.182   2
  -5  15   5 6.81287 48.3334   2
 -15  -5  -5 24.6928 112.355   2
  15  -5   5 53.5342 186.705   1
  15   5   5 13.0461 50.1704   2
  -5  15   5 224.432 306.402   1
 -15   5  -5 2.71130 33.0644   2
   5  15   5 4.70638 50.9693   2
   5  15   5-309.149 286.142   1
  -5  15   7-143.080 230.414   1
 -15  -7  -5-125.774 122.002   2
   7  15   5-83.3697 67.6196   2
   7  15   5-515.410 295.622   1
   7 -15  -5-40.9194 76.8291   2
  15   5   7-90.2614 266.807   1
 -15  -7  -3 279.057 114.270   2
  -3  15   7 64.6185 244.340   1
  -3 -15  -7 41.8022 115.267   2
  -3  15   7 51.1633 55.6778   2
  15   7  -3 182.455 112.090   2
  15   3   7-28.3428 250.014   1
   7  15   3-9.64373 60.3923   2
  15  -7   3 66.7173 146.361   1
 -15  -7  -1 180.703 103.984   2
  -1 -15  -7 39.8757 106.835   2
  -1  15   7-20.9842 48.3865   2
  -7  15  -1 29.1535 86.8643   2
 -15  -7  -1-144.687 273.014   1
  15   7  -1-134.264 365.685   1
   7  15   1 104.669 118.051   2
  15   7  -1 54.9429 108.211   2
   7  15   1-231.247 396.303   1
 -15   1  -7-3.78554 38.6143   2
  15  -1   7-12.4365 211.505   1
   1  15   7-31.0083 48.5260   2
  -7 -15  -1-78.4787 280.387   1
  -7  15   1-116.067 82.4272   2
 -15  -1  -7 42.4794 91.7498   2
  15   7   1 38.7178 350.122   1
  15   7   1 48.4192 47.6843   2
 -15  -7   1 66.1269 46.7404   2
  -7 -15  -1 30.1792 93.2476   2
  -7 -15  -3-63.3097 275.373   1
  15   7   3 27.0150 46.8169   2
  -7  15   3 31.6709 33.9050   2
  -7 -15  -3-166.632 115.324   2
   3  15   7-23.2122 51.3753   2
   3 -15  -7 92.1117 103.199   2
   3  15   7-30.4933 273.587   1
 -15   7  -3-49.2944 58.6897   2
 -15  -3  -7 85.8666 102.544   2
  15   7   3-73.9776 273.147   1
  -7 -15  -5 33.7385 118.231   2
   5  15   7 43.5441 56.5866   2
   5 -15  -7-37.4607 96.4029   2
  15   7   5 106.959 58.9908   2
 -15   5   7-123.133 137.355   1
  -7  15   5 69.0439 45.9100   2
   5  15   7 63.5573 278.340   1
  15   7   5-320.962 275.134   1
 -15  -5  -7-18.2353 113.239   2
  -7  15   5 184.519 290.888   1
   7 -15  -7 182.250 91.2673   2
   7  15   7 5.01983 57.9554   2
  -7 -15  -7 36.1703 123.877   2
  15   7   7 82.1521 65.3051   2
  -5 -15  -9-9.45124 123.531   2
   9  15   5 116.946 296.959   1
   9  15   5 45.7840 56.2264   2
  -3 -15  -9-45.6137 123.876   2
   9  15   3-125.352 78.0180   2
  -1 -15  -9 35.0611 112.078   2
  -9  15  -1 20.3139 80.3090   2
  15   9  -1-373.030 390.316   1
  15   9  -1-356.174 128.709   2
   9  15   1-135.819 128.423   2
   9  15   1 831.202 412.726   1
   9 -15  -1 531.296 198.822   1
   1 -15  -9-83.7510 112.776   2
   1  15   9-18.5552 56.5909   2
  15   9   1-270.892 387.352   1
  15   9   1 9.47742 52.3760   2
  -9  15   1-16.9091 33.5081   2
  -9 -15  -1-78.5237 99.1873   2
  -9 -15  -3-115.539 118.572   2
  -9  15   3 34.8768 33.2821   2
   3 -15  -9 63.5024 107.940   2
 -15   9  -3-69.8513 50.9284   2
  -9 -15  -3 263.346 294.122   1
 -15  -3  -9 19.3885 90.0066   2
  15   9   3 28.8737 52.1534   2
  -9 -15  -5-35.0044 122.565   2
  15   9   5-14.7768 55.9091   2
   5 -15  -9 200.792 105.359   2
   5  15   9 44.9927 58.2034   2
 -15  -5  -9-141.922 117.249   2
  16   0   0 61.9359 40.5226   2
   0  16   0 24.0091 103.641   2
 -16   0   0-26.8167 66.0598   2
  16   2   0 20.8431 40.6674   2
 -16   0  -2 87.4818 86.7003   2
  -2  16   0 7.55487 99.0769   2
   2  16   0 193.553 109.830   2
  16   0   2 41.2962 44.3094   2
  16  -2   0 51.3877 243.420   1
   0  16   2-445.625 358.995   1
   0  16   2 230.638 107.675   2
  16   2   0 168.116 306.160   1
  16   0  -2 2.85106 36.9058   2
  16   0   2 104.485 210.590   1
 -16   2   0-49.4623 34.5338   2
   0 -16  -2-44.7660 75.1469   2
 -16  -2   0-27.4235 80.1048   2
 -16  -2  -2 6.25697 96.4431   2
 -16   2  -2 59.6942 76.7803   2
  16  -2  -2-4.31971 32.3290   2
  16   2   2-54.5042 46.0615   2
  -2  16   2-41.7112 100.470   2
  16   2  -2 21.5130 86.3852   2
  16   2   2-143.359 234.231   1
  16  -2   2 61.4701 194.807   1
  -2 -16  -2 28.0921 87.8132   2
  -2 -16  -4-148.564 107.552   2
 -16  -4  -2-260.048 107.707   2
 -16   2  -4 99.5569 85.4158   2
  16   2   4 27.1137 47.4345   2
  16   2   4-229.181 238.357   1
   4  16   2-235.061 121.798   2
  16   4  -2 32.7450 100.220   2
   4  16   2 307.568 383.783   1
  16  -2  -4-17.6288 32.8895   2
  -2  16   4 354.647 342.161   1
 -16  -2   4-102.833 218.118   1
  16  -4   2-103.298 169.426   1
  -2  16   4 64.5731 46.1030   2
  -2 -16  -4 325.973 273.788   1
 -16  -4   0 80.7269 83.3903   2
   0 -16  -4 28.2097 100.343   2
 -16  -4   0-193.999 250.228   1
 -16   0  -4 92.5703 95.9708   2
   4  16   0-52.8264 110.076   2
 -16   0   4 133.747 201.733   1
  16   0  -4-63.5710 82.7891   2
  16   4   0-69.1841 328.504   1
   0 -16  -4-14.0638 255.611   1
   0  16   4 34.3066 46.0882   2
  16   4   0-3.93172 44.1996   2
  -4 -16  -2-73.5760 96.3443   2
   2 -16  -4-31.8069 93.1516   2
  16   4   2 125.477 50.0373   2
 -16   4  -2-179.567 71.3387   2
 -16  -2  -4-27.9387 98.7374   2
  16   2  -4-48.3658 99.2019   2
  -4  16   2-23.2341 92.2126   2
 -16   2   4-21.7171 176.355   1
  -4 -16  -4-7.77294 112.439   2
  16  -4  -4 100.808 28.7614   2
 -16  -4  -4-152.540 113.862   2
  16   4   4-59.2121 53.6983   2
  16   4   4-139.009 255.784   1
  16   4  -4-59.8327 99.0840   2
 -16   4  -4-101.441 83.8005   2
  -4 -16  -4-170.507 289.980   1
  -4  16   4 49.3732 327.523   1
   4  16   4 66.1602 53.2371   2
  16  -4   4 88.3258 195.409   1
   4 -16  -4-17.7160 80.5268   2
  -4 -16  -6 83.0538 112.190   2
 -16  -6  -4 211.829 114.278   2
  -4  16   6 15.5883 47.2343   2
  16  -6   4 22.3844 178.301   1
 -16   4  -6-3.26911 37.3577   2
   6  16   4-34.4225 53.1390   2
 -16  -6  -2-21.8392 107.052   2
  -2 -16  -6 127.452 109.975   2
  -2  16   6 16.7017 48.1019   2
  16  -2  -6 134.622 80.4510   2
   6 -16  -2 32.9850 228.745   1
  16   6  -2 8.59353 105.043   2
   6  16   2-224.497 123.699   2
 -16   2  -6 52.3246 88.9617   2
   6  16   2-256.407 382.568   1
  -2  16   6 178.200 260.615   1
  16   2   6 27.3751 246.980   1
   0  16   6-79.5126 48.8068   2
   0 -16  -6 60.7268 104.270   2
   6  16   0 192.931 123.158   2
  -6  16   0-81.8751 92.6214   2
 -16   0  -6 61.4938 95.5739   2
  16   0   6-241.110 235.699   1
  16   6   0 57.2221 355.388   1
 -16  -6   0-156.827 274.098   1
  16   6   0 39.0245 46.8481   2
   6 -16   0-292.397 218.445   1
  -6 -16   0 159.114 265.351   1
   0  16   6-232.059 269.024   1
 -16  -6   0-13.6973 86.2815   2
  -6 -16  -2 130.341 102.578   2
  16   6   2-17.6762 48.3989   2
 -16   6  -2 38.3116 53.7939   2
   2  16   6-9.26743 51.3722   2
   2 -16  -6 43.0561 103.834   2
 -16  -2  -6 8.29240 102.605   2
  -6  16   2 43.5816 41.5118   2
   4  16   6-396.532 290.810   1
   4  16   6 14.4913 52.2791   2
   4 -16  -6 12.8187 99.5333   2
  -6  16   4 37.3744 42.6737   2
  16   6   4-74.8749 267.358   1
  16   6   4 54.6796 52.9686   2
 -16  -4  -6 59.0693 108.791   2
  16  -4   6 21.4992 203.668   1
 -16   6  -4 22.5128 72.6026   2
   6  16   6-181.030 293.038   1
   6 -16  -6 39.2936 85.8876   2
   6  16   6-5.01009 52.3054   2
 -16  -6  -6 62.7446 114.366   2
  16   6   6-42.6087 55.2824   2
  -6  16   6 17.8073 44.7520   2
  -6  16   6 172.046 313.343   1
  -4  16   8-284.417 260.034   1
 -16  -8  -4-41.7759 114.394   2
  -4 -16  -8-53.7040 114.984   2
  16   4   8 294.157 269.561   1
   8  16   4 30.5724 55.2326   2
 -16  -8  -2 70.4084 111.810   2
  -2 -16  -8 77.6676 117.812   2
  -2  16   8-258.719 267.115   1
  -2  16   8-8.75619 56.4549   2
  16   8  -2-167.750 118.474   2
   8  16   2-476.413 146.160   2
   8  16   2-332.506 419.714   1
  -8 -16   0-165.062 279.697   1
   0 -16  -8 57.9284 111.673   2
   0  16   8-101.138 56.7974   2
   0  16   8 75.4729 268.531   1
   8 -16   0 10.0156 210.734   1
   8  16   0 50.0186 125.007   2
   8  16   0 773.566 409.443   1
  -8  16   0-54.6599 86.9281   2
  16   8   0 309.389 385.874   1
  16   8   0-4.69081 54.9689   2
  -8 -16   0 7.61681 23.7611   2
 -16  -8   0-15.4163 279.811   1
 -16  -8   0-163.582 93.2433   2
  -8 -16  -2 95.4705 125.294   2
   2 -16  -8-78.7992 104.084   2
   2  16   8-57.5189 54.7708   2
 -16  -8   2-184.766 272.415   1
 -16  -2  -8-56.4446 101.589   2
  -8  16   2 32.1371 36.9879   2
  16   8   2 37.9832 50.5889   2
  -8 -16  -4-41.9263 118.903   2
  16   8   4 33.9615 53.0961   2
   4 -16  -8 77.9770 102.005   2
   4  16   8 44.7306 57.0293   2
  -8  16   4-17.6631 39.5933   2
   4  16   8-310.119 288.338   1
  -8 -16  -4 217.357 306.192   1
 -16  -4  -8 168.852 116.968   2
 -16   8  -4 38.7607 63.6221   2
  16   8   4-191.296 286.635   1
  17   1  -1 10.0128 40.5719   2
 -17   1  -1-32.5262 76.5615   2
 -17  -1  -1-43.8924 84.9950   2
  17  -1  -1 60.1506 37.4641   2
  17   1   1 27.7968 42.0022   2
  -1 -17  -1 163.771 273.121   1
   1 -17  -1-99.2272 257.263   1
   1  17   1 18.0578 112.332   2
  -1  17   1-111.794 105.132   2
  17  -1   1-233.305 279.721   1
  17   1   1 91.7505 313.194   1
  -1 -17  -3-129.533 95.7098   2
 -17  -3  -1-6.21399 97.0377   2
  -1 -17  -3 134.770 277.291   1
  17   1   3-231.531 235.457   1
 -17   1  -3-70.6318 92.9873   2
   3  17   1 28.2749 118.121   2
  -1  17   3-171.739 364.240   1
   3 -17  -1-173.953 248.662   1
  17  -3   1 173.018 248.296   1
  -1  17   3-112.912 55.8739   2
  17   3  -1-34.5828 51.3183   2
  17  -1  -3-16.0774 42.6265   2
  17   3   1 23.6059 45.3706   2
  17  -1   3-53.7028 219.983   1
 -17  -1  -3 12.7628 94.4709   2
 -17  -3   1 164.321 244.079   1
  -3 -17  -1 124.359 274.953   1
   1 -17  -3 356.070 263.278   1
  -3  17   1-64.9345 103.704   2
   1  17   3 120.384 375.007   1
  17   1  -3-83.5835 87.4063   2
   1  17   3-114.148 53.3964   2
  17   3   1-69.2389 334.018   1
  -3 -17  -1 21.5181 18.4078   2
   1 -17  -3-39.4377 81.1809   2
 -17   3  -1-54.5966 64.0189   2
  -3 -17  -3 187.922 104.349   2
 -17  -3  -3-14.1352 108.512   2
  17  -3   3 228.420 203.756   1
   3 -17  -3-254.835 259.948   1
 -17   3  -3 175.047 86.2550   2
  17   3   3 12.3111 53.1030   2
  17   3  -3-64.5287 108.407   2
  -3  17   3 32.7217 49.5101   2
  -3 -17  -3-375.246 281.028   1
  17   3   3-67.4500 254.003   1
  -3 -17  -5 7.96659 111.015   2
  -3  17   5 4.18222 45.1335   2
 -17  -5  -3 130.617 111.201   2
 -17   3  -5 19.6116 89.4506   2
  17   5  -3-34.1107 108.034   2
  17   3   5-156.571 258.471   1
   5  17   3-74.2692 55.9399   2
  -3  17   5-165.385 356.273   1
   5  17   3 43.5209 404.135   1
 -17  -5  -1-164.408 104.974   2
  -1  17   5-35.4407 52.0881   2
  -1 -17  -5-160.537 115.676   2
 -17   1  -5 75.9819 96.8307   2
  17  -1  -5-111.282 89.1028   2
   5  17   1-9.79089 122.056   2
   5  17   1-281.192 401.567   1
 -17  -1   5-67.5794 229.210   1
  17   5  -1-4.27581 52.3123   2
   1 -17  -5 58.2881 102.649   2
 -17  -1  -5-37.8618 103.077   2
 -17  -5   1-112.525 262.305   1
  17   1  -5 190.673 97.6371   2
 -17   1   5 55.1932 204.728   1
  -5  17   1-111.699 102.309   2
  17   5   1 152.638 355.426   1
  -5 -17  -1 37.2655 57.6361   2
   1  17   5 18.5904 49.3836   2
  17   5   1 17.3513 45.8201   2
  -5 -17  -3 179.606 112.412   2
   3 -17  -5 85.6898 102.088   2
 -17   5  -3 47.8838 79.4884   2
  17   5   3 26.7775 59.3982   2
 -17  -3  -5 46.8630 109.973   2
  17   3  -5 171.171 104.724   2
 -17   3   5 83.7723 175.223   1
 -17  -5   3 183.300 260.909   1
  17   5   3-190.670 265.100   1
  17  -3   5 118.866 234.935   1
  -5 -17  -3 129.973 306.991   1
  -5 -17  -5 57.8237 113.651   2
  -5  17   5 81.6138 45.1135   2
 -17  -5  -5-75.2407 114.063   2
  17   5   5-27.8191 56.0894   2
  17   5   5 457.104 279.813   1
 -17   5  -5-104.198 82.6183   2
  -5  17   5 460.967 341.851   1
   5  17   5-55.2275 54.4511   2
   5 -17  -5 24.5077 82.9971   2
 -17  -7  -1 74.0510 103.471   2
  -1 -17  -7-90.3806 114.534   2
  -1  17   7-32.0442 49.8078   2
  17   1   7 213.336 259.804   1
   7  17   1 141.770 123.412   2
   7  17   1-290.871 421.418   1
 -17   1  -7-102.310 102.815   2
  17   7  -1 9.75879 104.197   2
  -1  17   7 150.277 276.717   1
   1  17   7 109.860 284.450   1
   1 -17  -7 55.0688 107.970   2
   1  17   7 9.55879 52.0523   2
 -17  -1  -7 77.5568 105.889   2
  -7  17   1-21.7859 87.7218   2
  17   7   1-206.198 372.900   1
  17   7   1-42.2101 49.5308   2
  -7 -17  -1 131.055 82.6187   2
  18   0   0 36.1735 44.7140   2
   0  18   0 64.7155 114.363   2
  18   0  -2 31.7762 40.3280   2
 -18   0  -2-28.9243 89.9717   2
  18   2   0-7.62724 45.0836   2
   2  18   0 48.0527 117.162   2
  -2  18   0 114.961 114.068   2
  18   2   0 335.640 341.452   1
   0  18   2-29.2159 110.352   2
   2 -18   0-14.5783 256.530   1
  -2 -18   0-47.5423 260.006   1
 -18  -2   0 86.7484 62.1353   2
 -18   2  -2-34.3183 84.9969   2
 -18  -2  -2-13.0774 101.285   2
  18   2   2 79.3665 55.4733   2
   2  18   2 273.825 121.234   2
  -2  18   2 102.165 106.255   2
  -2 -18  -2 14.6254 58.7699   2
   0 -18  -4-81.2794 94.5581   2
   4 -18   0 317.925 253.174   1
 -18   0  -4-116.889 98.3479   2
  18   0   4 150.474 239.442   1
   4  18   0 69.6203 123.009   2
  -4  18   0-58.7104 108.204   2
   0 -18  -4-384.287 283.972   1
   0  18   4 185.402 387.257   1
  18   0  -4 60.8485 40.6895   2
 -18   0   4-179.108 242.884   1
   0  18   4 37.5016 49.6795   2
 -18  -4   0-148.485 81.9412   2
  18   4   0 12.7691 44.6645   2
  -4 -18   0-426.390 283.426   1
   0   0   0    0.00    0.00   0

TITL TRUMOF1_10_0 in F4(1)32
REM F4(1)32 (#210 in standard setting)
CELL 0.48590  14.794752  14.794752  14.794752  90.0000  90.0000  90.0000
ZERR   14.00   0.001411   0.001411   0.001411   0.0000   0.0000   0.0000
LATT -4
SYMM -x,-y+1/2, z+1/2
SYMM -x+1/2, y+1/2,-z
SYMM  x+1/2,-y,-z+1/2
SYMM  z, x, y
SYMM  z+1/2,-x,-y+1/2
SYMM -z,-x+1/2, y+1/2
SYMM -z+1/2, x+1/2,-y
SYMM  y, z, x
SYMM -y+1/2, z+1/2,-x
SYMM  y+1/2,-z,-x+1/2
SYMM -y,-z+1/2, x+1/2
SYMM  y+3/4, x+1/4,-z+3/4
SYMM -y+1/4,-x+1/4,-z+1/4
SYMM  y+1/4,-x+3/4, z+3/4
SYMM -y+3/4, x+3/4, z+1/4
SYMM  x+3/4, z+1/4,-y+3/4
SYMM -x+3/4, z+3/4, y+1/4
SYMM -x+1/4,-z+1/4,-y+1/4
SYMM  x+1/4,-z+3/4, y+3/4
SYMM  z+3/4, y+1/4,-x+3/4
SYMM  z+1/4,-y+3/4, x+3/4
SYMM -z+3/4, y+3/4, x+1/4
SYMM -z+1/4,-y+1/4,-x+1/4
SFAC C H O Zn
UNIT 112.00 56.00 56.00 14.00
TREF
HKLF 4
END
;
_shelx_hkl_checksum                25533
_olex2_submission_special_instructions  'No special instructions were received'
loop_
  _twin_individual_id
  _twin_individual_mass_fraction_refined
 1 2(2)
 2 -1(2)
