# Supplementary material for: Enhanced elastic stability of a topologically disordered crystalline metal–organic framework
Source: Nat Mater. 2024 Jul 23;23(9):1245–51. doi: 10.1038/s41563-024-01960-7 (PMC11364505; doi:10.1038/s41563-024-01960-7)
Supplement: Supplementary file 2 — Crystallographic data. [file 41563_2024_1960_MOESM2_ESM.zip › Supplementary Data 1/TRUMOF1_03_0.cif]

data_trumof1_03_0
_audit_creation_date               2023-06-07
_audit_creation_method
;
Olex2 1.5
(compiled 2023.03.06 svn.rbb2c1857 for OlexSys, GUI svn.r6748)
;
_shelx_SHELXL_version_number       '2019/1'
_audit_contact_author_address      ?
_audit_contact_author_email        ?
_audit_contact_author_name         ''
_audit_contact_author_phone        ?
_publ_contact_author_id_orcid      ?
_publ_section_references
;
Dolomanov, O.V., Bourhis, L.J., Gildea, R.J, Howard, J.A.K. & Puschmann, H.
 (2009), J. Appl. Cryst. 42, 339-341.

Sheldrick, G.M. (2008). Acta Cryst. A64, 112-122.

Sheldrick, G.M. (2015). Acta Cryst. A71, 3-8.
;
_chemical_name_common              ?
_chemical_name_systematic          ?
_chemical_formula_moiety           'C24 H9 O13 Zn4, [+ solvents]'
_chemical_formula_sum              'C24 H9 O13 Zn4'
_chemical_formula_weight           766.79
_chemical_absolute_configuration   ?
_chemical_melting_point            ?
_chemical_oxdiff_formula           'Zn1 O4 C8 H4'
loop_
  _atom_type_symbol
  _atom_type_description
  _atom_type_scat_dispersion_real
  _atom_type_scat_dispersion_imag
  _atom_type_scat_source
 'C' 'C' -0.0004 0.0007 'International Tables Vol C Tables 4.2.6.8 and 6.1.1.4'
 'H' 'H' 0.0000 0.0000 'International Tables Vol C Tables 4.2.6.8 and 6.1.1.4'
 'O' 'O' 0.0006 0.0026 'International Tables Vol C Tables 4.2.6.8 and 6.1.1.4'
 'Zn' 'Zn' 0.2372 0.7254 'International Tables Vol C Tables 4.2.6.8 and 6.1.1.4'

_shelx_space_group_comment
;
The symmetry employed for this shelxl refinement is uniquely defined
by the following loop, which should always be used as a source of
symmetry information in preference to the above space-group names.
They are only intended as comments.
;
_space_group_crystal_system        'cubic'
_space_group_IT_number             216
_space_group_name_H-M_alt          'F -4 3 m'
_space_group_name_Hall             'F -4 2 3'
loop_
  _space_group_symop_operation_xyz
 'x, y, z'
 '-x, -y, z'
 '-x, y, -z'
 'x, -y, -z'
 'z, x, y'
 'z, -x, -y'
 '-z, -x, y'
 '-z, x, -y'
 'y, z, x'
 '-y, z, -x'
 'y, -z, -x'
 '-y, -z, x'
 'y, x, z'
 '-y, -x, z'
 'y, -x, -z'
 '-y, x, -z'
 'x, z, y'
 '-x, z, -y'
 '-x, -z, y'
 'x, -z, -y'
 'z, y, x'
 'z, -y, -x'
 '-z, y, -x'
 '-z, -y, x'
 'x, y+1/2, z+1/2'
 '-x, -y+1/2, z+1/2'
 '-x, y+1/2, -z+1/2'
 'x, -y+1/2, -z+1/2'
 'z, x+1/2, y+1/2'
 'z, -x+1/2, -y+1/2'
 '-z, -x+1/2, y+1/2'
 '-z, x+1/2, -y+1/2'
 'y, z+1/2, x+1/2'
 '-y, z+1/2, -x+1/2'
 'y, -z+1/2, -x+1/2'
 '-y, -z+1/2, x+1/2'
 'y, x+1/2, z+1/2'
 '-y, -x+1/2, z+1/2'
 'y, -x+1/2, -z+1/2'
 '-y, x+1/2, -z+1/2'
 'x, z+1/2, y+1/2'
 '-x, z+1/2, -y+1/2'
 '-x, -z+1/2, y+1/2'
 'x, -z+1/2, -y+1/2'
 'z, y+1/2, x+1/2'
 'z, -y+1/2, -x+1/2'
 '-z, y+1/2, -x+1/2'
 '-z, -y+1/2, x+1/2'
 'x+1/2, y, z+1/2'
 '-x+1/2, -y, z+1/2'
 '-x+1/2, y, -z+1/2'
 'x+1/2, -y, -z+1/2'
 'z+1/2, x, y+1/2'
 'z+1/2, -x, -y+1/2'
 '-z+1/2, -x, y+1/2'
 '-z+1/2, x, -y+1/2'
 'y+1/2, z, x+1/2'
 '-y+1/2, z, -x+1/2'
 'y+1/2, -z, -x+1/2'
 '-y+1/2, -z, x+1/2'
 'y+1/2, x, z+1/2'
 '-y+1/2, -x, z+1/2'
 'y+1/2, -x, -z+1/2'
 '-y+1/2, x, -z+1/2'
 'x+1/2, z, y+1/2'
 '-x+1/2, z, -y+1/2'
 '-x+1/2, -z, y+1/2'
 'x+1/2, -z, -y+1/2'
 'z+1/2, y, x+1/2'
 'z+1/2, -y, -x+1/2'
 '-z+1/2, y, -x+1/2'
 '-z+1/2, -y, x+1/2'
 'x+1/2, y+1/2, z'
 '-x+1/2, -y+1/2, z'
 '-x+1/2, y+1/2, -z'
 'x+1/2, -y+1/2, -z'
 'z+1/2, x+1/2, y'
 'z+1/2, -x+1/2, -y'
 '-z+1/2, -x+1/2, y'
 '-z+1/2, x+1/2, -y'
 'y+1/2, z+1/2, x'
 '-y+1/2, z+1/2, -x'
 'y+1/2, -z+1/2, -x'
 '-y+1/2, -z+1/2, x'
 'y+1/2, x+1/2, z'
 '-y+1/2, -x+1/2, z'
 'y+1/2, -x+1/2, -z'
 '-y+1/2, x+1/2, -z'
 'x+1/2, z+1/2, y'
 '-x+1/2, z+1/2, -y'
 '-x+1/2, -z+1/2, y'
 'x+1/2, -z+1/2, -y'
 'z+1/2, y+1/2, x'
 'z+1/2, -y+1/2, -x'
 '-z+1/2, y+1/2, -x'
 '-z+1/2, -y+1/2, x'

_cell_length_a                     15.4042(4)
_cell_length_b                     15.4042(4)
_cell_length_c                     15.4042(4)
_cell_angle_alpha                  90
_cell_angle_beta                   90
_cell_angle_gamma                  90
_cell_volume                       3655.3(3)
_cell_formula_units_Z              4
_cell_measurement_reflns_used      1011
_cell_measurement_temperature      293(2)
_cell_measurement_theta_max        16.8910
_cell_measurement_theta_min        1.5570
_shelx_estimated_absorpt_T_max     ?
_shelx_estimated_absorpt_T_min     ?
_exptl_absorpt_coefficient_mu      0.921
_exptl_absorpt_correction_T_max    1.00000
_exptl_absorpt_correction_T_min    0.30648
_exptl_absorpt_correction_type     multi-scan
_exptl_absorpt_process_details
;
CrysAlisPro 1.171.41.83a (Rigaku Oxford Diffraction, 2020)
Empirical absorption correction using spherical harmonics,
implemented in SCALE3 ABSPACK scaling algorithm.
;
_exptl_absorpt_special_details     ?
_exptl_crystal_colour              'colourless'
_exptl_crystal_density_diffrn      1.393
_exptl_crystal_density_meas        ?
_exptl_crystal_density_method      ?
_exptl_crystal_description         'tablet'
_exptl_crystal_F_000               1508
_exptl_crystal_size_max            0.16
_exptl_crystal_size_mid            0.125
_exptl_crystal_size_min            0.05
_exptl_transmission_factor_max     ?
_exptl_transmission_factor_min     ?
_diffrn_reflns_av_R_equivalents    0.1097
_diffrn_reflns_av_unetI/netI       0.0598
_diffrn_reflns_Laue_measured_fraction_full  1.000
_diffrn_reflns_Laue_measured_fraction_max  1.000
_diffrn_reflns_limit_h_max         19
_diffrn_reflns_limit_h_min         -19
_diffrn_reflns_limit_k_max         12
_diffrn_reflns_limit_k_min         -12
_diffrn_reflns_limit_l_max         19
_diffrn_reflns_limit_l_min         -19
_diffrn_reflns_number              3384
_diffrn_reflns_point_group_measured_fraction_full  1.000
_diffrn_reflns_point_group_measured_fraction_max  0.995
_diffrn_reflns_theta_full          16.950
_diffrn_reflns_theta_max           17.685
_diffrn_reflns_theta_min           1.565
_diffrn_ambient_temperature        293(2)
_diffrn_detector                   'Hybrid Pixel Array Detector'
_diffrn_detector_area_resol_mean   13.3333
_diffrn_detector_type              'Eiger2 4M'
_diffrn_measured_fraction_theta_full  1.000
_diffrn_measured_fraction_theta_max  1.000
_diffrn_measurement_details
;
List of Runs (angles in degrees, time in seconds):

  # Type    Start    End  Width  t~exp~   \w     \q     \k     \f   Frames
--------------------------------------------------------------------------
  1  \f    -34.00  38.00   0.20    0.30 -90.00   0.00   0.00    --   360
  2  \f   -174.00-102.00   0.20    0.30-130.00   0.00   0.00    --   360
;
_diffrn_measurement_device         'CrystalLogic Kappa (4 circle)'
_diffrn_measurement_method         '\f scans'
_diffrn_orient_matrix_type        
 'CrysAlisPro convention (1999,Acta A55,543-557)'
_diffrn_orient_matrix_UB_11        0.0104991000
_diffrn_orient_matrix_UB_12        -0.0297173000
_diffrn_orient_matrix_UB_13        -0.0010607000
_diffrn_orient_matrix_UB_21        -0.0248815000
_diffrn_orient_matrix_UB_22        -0.0094037000
_diffrn_orient_matrix_UB_23        0.0169461000
_diffrn_orient_matrix_UB_31        -0.0162783000
_diffrn_orient_matrix_UB_32        -0.0048737000
_diffrn_orient_matrix_UB_33        -0.0265902000
_diffrn_radiation_collimation      '0.3 x 1.5 Double Pinhole'
_diffrn_radiation_monochromator    'Synchrotron '
_diffrn_radiation_probe            x-ray
_diffrn_radiation_type             Synchrotron
_diffrn_radiation_wavelength       0.4859
_diffrn_source                     Synchrotron
_diffrn_source_type                'Undulator, I19, DLS, RAL'
_reflns_Friedel_coverage           0.805
_reflns_Friedel_fraction_full      1.000
_reflns_Friedel_fraction_max       0.990
_reflns_number_gt                  320
_reflns_number_total               426
_reflns_special_details
;
 Reflections were merged by SHELXL according to the crystal
 class for the calculation of statistics and refinement.
 
 Structure factors included contributions from the .fab file.
 
 _reflns_Friedel_fraction is defined as the number of unique
 Friedel pairs measured divided by the number that would be
 possible theoretically, ignoring centric projections and
 systematic absences. Completness statistics refer to single and
 composite reflections containing twin component 1 only.
;
_reflns_threshold_expression       'I > 2\s(I)'
_computing_cell_refinement         'CrysAlisPro 1.171.41.83a (Rigaku OD, 2020)'
_computing_data_collection         'CrysAlisPro 1.171.41.83a (Rigaku OD, 2020)'
_computing_data_reduction          'CrysAlisPro 1.171.41.83a (Rigaku OD, 2020)'
_computing_molecular_graphics      'Olex2 1.5 (Dolomanov et al., 2009)'
_computing_publication_material    'Olex2 1.5 (Dolomanov et al., 2009)'
_computing_structure_refinement    'XL  (Sheldrick, 2008)'
_computing_structure_solution      'SHELXT 2018/2 (Sheldrick, 2018)'
_refine_diff_density_max           0.485
_refine_diff_density_min           -0.191
_refine_diff_density_rms           0.067
_refine_ls_abs_structure_details
;
 Refined as an inversion twin.
;
_refine_ls_abs_structure_Flack     0.0(3)
_refine_ls_extinction_coef         .
_refine_ls_extinction_method       none
_refine_ls_goodness_of_fit_ref     1.090
_refine_ls_hydrogen_treatment      constr
_refine_ls_matrix_type             full
_refine_ls_number_parameters       17
_refine_ls_number_reflns           426
_refine_ls_number_restraints       7
_refine_ls_R_factor_all            0.0586
_refine_ls_R_factor_gt             0.0517
_refine_ls_restrained_S_all        1.081
_refine_ls_shift/su_max            0.000
_refine_ls_shift/su_mean           0.000
_refine_ls_structure_factor_coef   Fsqd
_refine_ls_weighting_details      
 'w=1/[\s^2^(Fo^2^)+(0.1240P)^2^] where P=(Fo^2^+2Fc^2^)/3'
_refine_ls_weighting_scheme        calc
_refine_ls_wR_factor_gt            0.1858
_refine_ls_wR_factor_ref           0.1936
_refine_special_details
;
 Refined as a 2-component inversion twin.
;
_olex2_refinement_description
;
1. Twinned data refinement
 Scales: 1.0(3)
 0.0(3)
2. Fixed Uiso
 At 1.2 times of:
  All C(H) groups
3. Restrained planarity
 C1_$1, C2_$2, C3_$3, C2_$4, C1_$5, C3_$6, C2_$6, C3_$7, C1_$8
 with sigma of 0.1
4. Uiso/Uaniso restraints and constraints
O2 \\sim C1: within 2A with sigma of 0.04 and sigma for terminal atoms of 0.08
within 2A
Uiso(C3) = Uiso(C2)
5. Others
 Fixed Sof: C3(0.375) H3(0.375) O2(0.5) C1(0.25) C2(0.375)
6.a Aromatic/amide H refined with riding coordinates:
 C3(H3)
;
_atom_sites_solution_hydrogens     geom
_atom_sites_solution_primary       dual
_atom_sites_solution_secondary     ?
loop_
  _atom_site_label
  _atom_site_type_symbol
  _atom_site_fract_x
  _atom_site_fract_y
  _atom_site_fract_z
  _atom_site_U_iso_or_equiv
  _atom_site_adp_type
  _atom_site_occupancy
  _atom_site_site_symmetry_order
  _atom_site_calc_flag
  _atom_site_refinement_flags_posn
  _atom_site_refinement_flags_adp
  _atom_site_refinement_flags_occupancy
  _atom_site_disorder_assembly
  _atom_site_disorder_group
 Zn1 Zn 0.57265(8) 0.57265(8) 0.42735(8) 0.1257(10) Uiso 1 6 d S . P . .
 O1 O 0.500000 0.500000 0.500000 0.144(8) Uiso 1 24 d S . P . .
 C3 C 0.4429(14) 0.6676(9) 0.1676(9) 0.151(3) Uiso 0.75 2 d S . P . .
 H3 H 0.492173 0.692298 0.192298 0.182 Uiso 0.75 2 calc R U P . .
 O2 O 0.5150(10) 0.6813(9) 0.4042(10) 0.149(3) Uiso 0.5 1 d . U P . .
 C1 C 0.4467(11) 0.7137(18) 0.4467(11) 0.137(7) Uiso 0.5 2 d S U P . .
 C2 C 0.4060(8) 0.5940(8) 0.2040(12) 0.151(3) Uiso 0.75 2 d S . P . .

_geom_special_details
;
 All esds (except the esd in the dihedral angle between two l.s. planes)
 are estimated using the full covariance matrix.  The cell esds are taken
 into account individually in the estimation of esds in distances, angles
 and torsion angles; correlations between esds in cell parameters are only
 used when they are defined by crystal symmetry.  An approximate (isotropic)
 treatment of cell esds is used for estimating esds involving l.s. planes.
;
loop_
  _geom_bond_atom_site_label_1
  _geom_bond_atom_site_label_2
  _geom_bond_distance
  _geom_bond_site_symmetry_2
  _geom_bond_publ_flag
 Zn1 O1 1.938(2) . ?
 Zn1 O2 1.928(14) 11_566 ?
 Zn1 O2 1.928(14) 8_656 ?
 Zn1 O2 1.928(14) 23_656 ?
 Zn1 O2 1.928(14) . ?
 Zn1 O2 1.928(14) 20_566 ?
 Zn1 O2 1.928(14) 13 ?
 C3 H3 0.9300 . ?
 C3 C2 1.387(13) 34_655 ?
 C3 C2 1.387(13) . ?
 O2 O2 1.76(3) 23_656 ?
 O2 C1 1.34(2) . ?
 C1 C2 1.55(4) 12_665 ?

loop_
  _geom_angle_atom_site_label_1
  _geom_angle_atom_site_label_2
  _geom_angle_atom_site_label_3
  _geom_angle
  _geom_angle_site_symmetry_1
  _geom_angle_site_symmetry_3
  _geom_angle_publ_flag
 O2 Zn1 O1 110.0(5) . . ?
 O2 Zn1 O1 110.0(5) 20_566 . ?
 O2 Zn1 O1 110.0(5) 23_656 . ?
 O2 Zn1 O1 110.0(5) 11_566 . ?
 O2 Zn1 O1 110.0(5) 13 . ?
 O2 Zn1 O1 110.0(5) 8_656 . ?
 O2 Zn1 O2 57.8(8) 23_656 11_566 ?
 O2 Zn1 O2 108.9(5) 8_656 11_566 ?
 O2 Zn1 O2 140.0(10) . 13 ?
 O2 Zn1 O2 140.0(10) 20_566 11_566 ?
 O2 Zn1 O2 108.9(5) 20_566 13 ?
 O2 Zn1 O2 57.8(8) 8_656 13 ?
 O2 Zn1 O2 54.3(8) 20_566 8_656 ?
 O2 Zn1 O2 108.9(5) 20_566 23_656 ?
 O2 Zn1 O2 140.0(10) 8_656 23_656 ?
 O2 Zn1 O2 57.8(8) 20_566 . ?
 O2 Zn1 O2 54.3(8) . 23_656 ?
 O2 Zn1 O2 108.9(5) . 11_566 ?
 O2 Zn1 O2 54.3(8) 13 11_566 ?
 O2 Zn1 O2 108.9(5) 8_656 . ?
 O2 Zn1 O2 108.9(5) 13 23_656 ?
 Zn1 O1 Zn1 109.5 2_665 4_566 ?
 Zn1 O1 Zn1 109.5 2_665 . ?
 Zn1 O1 Zn1 109.5 4_566 3_656 ?
 Zn1 O1 Zn1 109.5 3_656 . ?
 Zn1 O1 Zn1 109.471(1) 4_566 . ?
 Zn1 O1 Zn1 109.5 2_665 3_656 ?
 C2 C3 H3 120.2 34_655 . ?
 C2 C3 H3 120.2 . . ?
 C2 C3 C2 120(2) . 34_655 ?
 O2 O2 Zn1 62.8(4) 23_656 . ?
 C1 O2 Zn1 126.6(15) . . ?
 C1 O2 O2 102.2(12) . 23_656 ?
 O2 C1 O2 129(3) 21 . ?
 O2 C1 C2 115.3(13) . 12_665 ?
 O2 C1 C2 115.3(13) 21 12_665 ?
 C3 C2 C3 120(2) 55_564 . ?
 C3 C2 C1 119.8(12) . 6_566 ?
 C3 C2 C1 119.8(11) 55_564 6_566 ?

loop_
  _geom_torsion_atom_site_label_1
  _geom_torsion_atom_site_label_2
  _geom_torsion_atom_site_label_3
  _geom_torsion_atom_site_label_4
  _geom_torsion
  _geom_torsion_site_symmetry_1
  _geom_torsion_site_symmetry_2
  _geom_torsion_site_symmetry_3
  _geom_torsion_site_symmetry_4
  _geom_torsion_publ_flag
 Zn1 O2 C1 O2 2(3) . . . 21 ?
 Zn1 O2 C1 C2 -171.8(8) . . . 12_665 ?
 O2 O2 C1 O2 -63(2) 23_656 . . 21 ?
 O2 O2 C1 C2 123.1(8) 23_656 . . 12_665 ?
 C2 C3 C2 C3 0(2) 34_655 . . 55_564 ?
 C2 C3 C2 C1 -179.7(10) 34_655 . . 6_566 ?

_smtbx_masks_special_details       ?
loop_
  _smtbx_masks_void_nr
  _smtbx_masks_void_average_x
  _smtbx_masks_void_average_y
  _smtbx_masks_void_average_z
  _smtbx_masks_void_volume
  _smtbx_masks_void_count_electrons
  _smtbx_masks_void_content
 1 -0.379 -0.212 -0.181 844.1 115.4 '3 DMF'
 2 0.250 0.250 0.750 26.1 9.5 '0.25 DMF'
 3 0.250 0.750 0.250 26.1 9.5 '0.25 DMF'
 4 0.750 0.250 0.250 26.1 9.5 '0.25 DMF'
 5 0.750 0.750 0.750 26.1 9.5 '0.25 DMF'

_smtbx_masks_void_probe_radius     1.2
_smtbx_masks_void_truncation_radius  1.2
_shelx_res_file
;
TITL trumof1_03_0_a.res in F-43m
    trumof1_03_0.res
    created by SHELXL-2019/1 at 14:29:35 on 07-Jun-2023
REM Old TITL TRUMOF1_03_0 in F-43m
REM SHELXT solution in F-43m: R1 0.221, Rweak 0.071, Alpha 0.026
REM <I/s> 0.000 for 0 systematic absences, Orientation as input
REM Flack x = -0.103 ( 0.336 ) from 137 Parsons' quotients
REM Formula found by SHELXT: O Zn2
CELL 0.4859 15.4042 15.4042 15.4042 90 90 90
ZERR 4 0.0004 0.0004 0.0004 0 0 0
LATT -4
SYMM -X,-Y,+Z
SYMM -X,+Y,-Z
SYMM +X,-Y,-Z
SYMM +Z,+X,+Y
SYMM +Z,-X,-Y
SYMM -Z,-X,+Y
SYMM -Z,+X,-Y
SYMM +Y,+Z,+X
SYMM -Y,+Z,-X
SYMM +Y,-Z,-X
SYMM -Y,-Z,+X
SYMM +Y,+X,+Z
SYMM -Y,-X,+Z
SYMM +Y,-X,-Z
SYMM -Y,+X,-Z
SYMM +X,+Z,+Y
SYMM -X,+Z,-Y
SYMM -X,-Z,+Y
SYMM +X,-Z,-Y
SYMM +Z,+Y,+X
SYMM +Z,-Y,-X
SYMM -Z,+Y,-X
SYMM -Z,-Y,+X
SFAC C H O Zn
DISP C -0.0004 0.0007 6.0677
DISP H 0 0 0.6065
DISP O 0.0006 0.0026 13.3363
DISP Zn 0.2372 0.7254 2023.1076
UNIT 96 36 52 16
EQIV $1 +Y,+Z,+X
EQIV $2 1-Z,1-Y,+X
EQIV $3 1.5-Y,+X,0.5-Z
EQIV $4 0.5+X,1-Y,0.5-Z
EQIV $5 0.5+Z,+X,-0.5+Y
EQIV $6 0.5+X,0.5-Z,1-Y
EQIV $7 1.5-Y,0.5-Z,+X
EQIV $8 0.5+Z,-0.5+Y,+X
SIMU O2 C1
FLAT C1_$1 C2_$2 C3_$3 C2_$4 C1_$5 C3_$6 C2_$6 C3_$7 C1_$8
EADP C3 C2

L.S. 4
PLAN  1
CONF
BOND
list 4
MORE -1
BOND $H
ABIN
fmap 2
acta
TWIN -1 0 0 0 -1 0 0 0 -1 2
REM <olex2.extras>
REM <HklSrc "%.\\TRUMOF1_03_0.hkl">
REM </olex2.extras>

WGHT    0.124000
BASF   0.03937
FVAR       0.24173
ZN1   4    0.572645    0.572645    0.427355    10.16667    0.12574
O1    3    0.500000    0.500000    0.500000    10.04167    0.14380
C3    1    0.442950    0.667580    0.167580    10.37500    0.15128
AFIX  43
H3    2    0.492173    0.692298    0.192298    10.37500   -1.20000
AFIX   0

O2    3    0.514977    0.681308    0.404229    10.50000    0.14873
C1    1    0.446675    0.713659    0.446675    10.25000    0.13739
C2    1    0.405995    0.594005    0.204040    10.37500    0.15128
HKLF 4


REM  trumof1_03_0_a.res in F-43m
REM wR2 = 0.1936, GooF = S = 1.090, Restrained GooF = 1.081 for all data
REM R1 = 0.0517 for 320 Fo > 4sig(Fo) and 0.0586 for all 426 data
REM 17 parameters refined using 7 restraints

END

WGHT      0.1240      0.0000

REM Highest difference peak  0.485,  deepest hole -0.191,  1-sigma level  0.067
Q1    1   0.5208  0.6948  0.4792  10.50000  0.05    0.28
;
_shelx_res_checksum                87064

# start Validation Reply Form
_vrf_ATOM007_trumof1_03_0
;
PROBLEM: _atom_site_aniso_label is missing
RESPONSE: All atoms are refined isotropically
due to loss of information/lack of completeness 
arising from the DAC set-up.
;
_vrf_PLAT201_trumof1_03_0
;
PROBLEM: Isotropic non-H Atoms in Main Residue(s) .......          2
RESPONSE: Due to the limitations of high-pressure diffraction 
experiments, the calculation of anisotropic displacement parameters 
becomes less accurate. Therefore all atoms were modelled isotropically.
;
# end Validation Reply Form
_shelx_hkl_file
;
   1   1  -1 8555.08  734.11
   1   1  -1 9436.48  733.94
  -1  -1   1 8988.58  776.19
  -1  -1   1 9999.00  776.03
  -2   0   0 5649.79  570.56
   2   0   0 6069.89  570.57
   2   0   0 7035.07  570.23
  -2   0   0 7792.38  570.24
   2   2  -2 8750.49  695.64
   2   2  -2 8822.38  695.29
   2   2   0 1011.93   81.84
   2   0  -2  810.26   82.07
   2   0  -2 1052.13   81.65
  -2   0   2 1082.20   81.66
  -2  -2   0 1037.93   81.65
   2   2   0 1049.39   81.65
  -2  -2   0  987.95   81.86
  -2   0   2  759.97   82.03
  -2  -2   2 9330.35  718.08
  -2  -2   2 7895.69  718.38
  -3  -1  -1  545.83   44.93
  -3  -1  -1  452.99   45.17
   1   1  -3  594.96   44.94
   3   1  -1  513.04   45.34
   3   1  -1  523.60   44.94
   1   1  -3  503.59   45.21
  -1  -1   3  425.02   37.05
  -3  -1   1  364.25   37.13
   3   1   1  434.59   36.74
  -1  -1   3  502.95   36.76
   3   1   1  401.54   36.99
  -3  -1   1  519.25   36.78
   3   3  -3 7310.65  581.68
   3   3  -3 7762.14  582.22
  -3   1   3 2070.91  151.44
  -3  -3  -1 1974.99  151.72
   3   3  -1 2018.06  151.84
   3   3  -1 1902.07  151.42
   3   1  -3 1829.15  151.43
   3   1  -3 1584.11  151.90
  -3  -3   1 1487.79  182.06
   3  -1  -3 1995.91  182.93
  -3  -1   3 1589.99  182.21
  -3  -1   3 2185.79  181.82
   3   3   1 2489.24  181.85
   3  -1  -3 2384.45  181.84
  -3  -3   1 2795.96  181.89
  -3  -3   3 7447.56  575.67
  -3  -3   3 6564.76  576.13
   0   0  -4  385.69   28.90
   0   0  -4  326.91   29.15
   0   0   4  343.88   28.90
   4   0   0  353.27   28.93
  -4   0   0  303.85   29.74
   0   0   4  285.03   29.17
   4   0   0  343.23   29.72
   4   2  -2 2213.21  170.72
  -4  -2  -2 1759.03  170.94
  -4  -2  -2 2260.21  170.68
   2   2  -4 1902.53  171.14
   4   2  -2 1874.03  171.22
   2   2  -4 2175.15  170.72
  -2   0   4  148.47   17.31
   2   0  -4  166.81   17.36
  -4  -2   0  230.09   16.81
   4   2   0  197.90   17.22
  -4   0   2  246.98   16.86
   0  -2   4  211.40   17.11
  -4  -2   0  163.44   17.15
  -4   0   2  152.95   17.57
   4   0  -2  191.13   16.81
   0   2  -4  198.56   16.80
   2   0  -4  185.22   16.79
   4   0  -2  208.97   17.74
   4   2   0  216.99   16.80
  -2   0   4  228.19   16.82
   4   0   2  154.65   17.30
  -4   0  -2  254.47   16.80
  -2  -2   4 2191.57  178.32
   4   2   2 2002.74  178.55
   4   2   2 2185.30  178.28
  -2  -2   4 1686.69  178.67
  -4  -2   2 1608.47  178.72
   4   4  -4 3135.55  250.61
   4   4  -4 3440.81  251.38
   4   4  -2 2181.14   23.08
  -4  -2  -4 1690.93   19.14
   4   2  -4 1965.36   23.80
   2   4  -4 1846.91   18.48
   4   2  -4 1893.20   18.30
   4   4  -2 2070.76   18.48
   4   4   0   22.75    2.10
   4   0  -4   19.49    3.45
  -4   0   4   21.51    3.53
   4   0  -4   24.23    2.11
  -4  -4   2 1663.64  161.99
  -4  -2   4 1493.07  162.06
  -2  -4   4 1812.61  162.00
   4   4   2 1809.40  161.51
  -4  -4   4 3551.51  269.02
  -4  -4   4 2802.07  269.56
   1  -1   5  578.22   51.51
  -5  -1  -1  701.21   51.32
   5   1  -1  566.73   52.00
  -5  -1  -1  430.65   51.80
   1   1  -5  614.82   51.72
  -5   1   1  709.66   51.37
   5   1  -1  592.82   51.32
   1   1  -5  643.47   51.31
  -1   1   5  745.32   51.33
  -5   1   1  519.29   52.84
  -1  -1  -5  528.27   51.54
  -1   1  -5  633.11   50.79
   1  -1  -5  612.91   51.58
   5  -1  -1  370.72   51.76
  -1  -1   5  687.02   50.83
   1   1   5  639.20   50.78
  -5  -1   1  694.40   50.86
   1  -1  -5  683.12   50.83
   5   1   1  493.67   51.28
  -1  -1   5  538.58   51.22
  -5  -1   1  475.80   51.45
   5   1   1  635.47   50.82
   5   3  -3 2731.54  208.88
  -5  -3  -3 2617.29  208.05
   5   3  -3 2660.62  208.10
   3   3  -5 2656.90  208.77
   3   3  -5 2722.05  208.10
  -5  -3  -3 2326.62  208.37
  -5  -3  -1  390.58   36.36
   5   1  -3  426.12   35.96
   5   3  -1  390.30   35.94
   5   3  -1  455.46   36.59
  -5  -1  -3  393.01   36.53
  -5  -3  -1  468.78   35.94
   1   3  -5  427.92   35.94
  -3   1   5  525.19   36.01
   3   1  -5  389.41   36.60
   5   1  -3  344.53   36.70
   3   1  -5  426.89   35.95
  -3   1   5  323.01   37.00
  -5  -1  -3  460.42   35.90
   5   3   1  389.76   35.56
  -1  -3   5  419.47   35.62
  -3  -1   5  509.33   35.18
  -5  -3   1  304.67   35.57
  -5  -3   1  476.41   35.16
  -5  -1   3  493.40   35.17
   3  -1  -5  439.08   36.44
   5  -1  -3  438.81   35.17
  -5  -1   3  316.38   35.85
   5   3   1  414.87   35.11
   3  -1  -5  453.12   35.15
  -3  -1   5  303.18   35.68
  -5  -3   3 2643.70  194.81
  -5  -3   3 1938.46  195.38
  -3  -3   5 2018.20  195.34
  -3  -3   5 2493.65  194.79
   5   5  -5  883.88   70.17
   5   5  -5  900.60   70.99
  -5  -3  -5  500.33   15.86
   3   5  -5  582.78   15.45
   5   3  -5  612.30   15.46
   5   5  -3  523.89   15.39
   5   3  -5  571.45   18.12
   5   5  -3  659.06   17.93
   5   5  -1  969.43   80.70
   5   1  -5  978.97   80.70
  -5   1   5 1324.18   80.81
  -5   1   5  756.41   82.09
   5   5  -1 1054.94   81.29
   5   1  -5 1138.84   81.94
  -5  -5  -1  757.32   81.06
   5  -1  -5  983.87   80.24
  -5  -1   5 1137.36   80.28
  -5  -1   5  757.26   81.09
   5  -1  -5  945.42   81.95
  -5  -5   1 1085.45   80.28
  -5  -5   1  978.73   80.87
   5   5   1  954.12   80.22
  -5  -3   5  653.98   65.05
  -3  -5   5  604.79   65.61
  -5  -5   3  500.48   65.52
  -5  -3   5  418.31   65.50
  -5  -5   5  755.73   72.33
  -5  -5   5  942.71   71.65
   6   0   0 1960.84  153.94
  -6   0   0 2150.35  153.96
   0   0  -6 1645.34  154.23
   0   0   6 2040.99  153.90
   0   0  -6 1901.75  153.89
   6   0   0 1650.24  154.92
   0   0   6 1453.10  154.30
  -6  -2  -2  784.14   57.99
   6   2  -2  667.92   58.00
   2   2  -6  739.20   58.00
  -2   2   6  828.89   58.04
  -2  -2  -6  671.02   58.47
   2   2  -6  649.95   58.54
   6   2  -2  731.28   58.91
   0   2  -6  448.67   32.68
  -6   0   2  304.84   33.48
   6   0  -2  328.99   32.30
   0  -2   6  430.74   32.31
  -6  -2   0  282.50   32.85
  -6   0   2  519.01   32.41
  -6  -2   0  486.15   32.36
   6   2   0  355.56   32.94
   6   0   2  333.14   33.15
  -2   0   6  321.27   33.02
  -6   0  -2  480.88   32.33
  -2   0   6  431.42   32.32
   2   0  -6  368.18   32.30
  -6   0  -2  376.77   33.80
   0  -2  -6  450.59   33.55
   6   0  -2  393.65   33.66
   6   2   0  389.31   32.31
   2   0  -6  382.62   33.07
   0  -2   6  373.42   32.71
   0   2  -6  404.93   32.29
  -6  -2   2  430.14   62.39
  -2  -2   6  753.77   61.90
  -6  -2   2  802.08   61.94
  -2  -2   6  536.43   62.32
   2  -2  -6  639.10   63.23
   2   2   6  850.69   61.84
   4   4  -6  399.23   21.16
   6   4  -4  353.34   21.20
   4   4  -6  342.29   19.76
   6   4  -4  375.21   19.80
   6   2  -4  287.95   26.84
   6   2  -4  301.69   25.77
  -6  -4  -2  253.98   26.21
   6   4  -2  299.65   26.57
   4   2  -6  309.47   26.67
  -6  -4  -2  371.91   25.80
   2   4  -6  323.85   25.78
  -4   2   6  427.38   25.91
  -6  -2  -4  340.70   25.71
  -6  -2  -4  225.67   26.17
   6   4  -2  304.44   25.77
   2   4  -6  295.06   26.31
   4   2  -6  305.38   25.76
  -6   0   4   70.85    5.33
   4   0  -6   55.74    5.22
  -6  -4   0   49.17    5.84
  -4   0   6   38.24    6.54
  -6  -4   0   70.24    5.27
  -6   0   4   40.99    6.79
   4   0  -6   47.18    6.44
   6   4   0   70.48    6.08
   6   0  -4   64.52    5.26
  -6   0  -4   70.51    5.19
   6   0  -4   67.78    7.08
  -4   0   6   75.36    5.32
   6   4   0   58.05    5.22
  -2  -4   6  264.57   27.50
   6   2   4  348.75   26.90
  -4  -2   6  245.45   27.65
  -6  -4   2  310.05   26.97
  -6  -2   4  369.46   27.02
  -6  -4   2  258.86   27.58
  -6  -2   4  217.04   27.71
   4  -2  -6  305.87   29.11
  -2  -4   6  320.17   26.98
   6   4   4  354.07   28.65
  -6  -4   4  296.63   29.51
  -4  -4   6  379.71   28.76
  -4  -4   6  310.28   29.50
  -6  -4   4  386.37   28.77
   6   6  -6  693.46   56.38
   6   6  -6  858.21   57.69
   6   4  -6   76.83    6.41
   6   6  -4   83.29    7.60
   6   4  -6   97.08    7.95
   4   6  -6   79.09    6.42
   6   6  -4   78.69    6.41
  -6   2   6  564.89   37.82
   6   6  -2  562.27   38.59
   6   2  -6  414.75   37.68
  -6   2   6  379.71   40.00
   6   6  -2  483.64   37.71
   6   0  -6 1322.78  112.69
  -6   0   6 1678.97  111.26
   6   6   0 1330.05  111.15
  -6  -6   0 1336.87  111.86
  -6   0  -6 1443.73  111.05
   6   0  -6 1286.93  111.16
  -6   0   6  949.18  112.27
  -6  -2   6  353.72   43.19
  -6  -6   2  438.61   43.05
  -6  -6   2  474.67   42.38
   6  -2  -6  457.27   44.66
   6   2   6  553.54   42.24
  -6  -2   6  604.54   42.44
  -4  -6   6   82.38    8.70
  -6  -4   6   62.36    8.71
  -6  -4   6  103.27    7.82
  -6  -6   4   89.92    7.82
   6   4   6  100.37    7.66
  -6  -6   4   63.96    8.60
  -6  -6   6  946.72   68.28
  -6  -6   6  601.37   68.89
  -7   1   1 2055.43  146.65
   7   1  -1 1775.03  146.58
   1   1  -7 1783.33  147.09
   7   1  -1 1772.98  147.66
  -7  -1  -1 2018.67  146.59
   1  -1   7 1846.43  146.53
  -7   1   1 1604.79  148.46
  -1  -1  -7 2043.67  146.52
  -7  -1  -1 1313.97  147.42
  -1  -1  -7 1645.99  146.86
   1  -1   7 1510.62  146.85
   1   1  -7 1716.24  146.54
  -7  -1   1 2073.54  144.44
   1   1   7 1528.55  145.03
   1  -1  -7 1807.20  144.36
  -7  -1   1 1338.01  145.28
   1  -1  -7 1772.82  145.20
  -1   1  -7 1815.91  144.62
   7   1   1 1699.71  145.24
   7   1   1 1732.60  144.37
   1   1   7 1871.56  144.32
  -1   1  -7 1753.15  144.33
   7  -1  -1 1716.48  146.25
  -7   1  -1 2013.34  144.41
  -7  -3  -3  100.48    7.30
   7   3  -3  105.25    8.72
  -7  -3  -3   68.57    7.93
   3   3  -7   88.10    8.25
   7   3  -3   85.74    7.32
   3   3  -7   87.55    7.32
   3   1  -7  170.28   15.42
  -7  -3  -1  145.72   15.20
   7   3  -1  160.42   14.50
   1   3  -7  176.69   14.50
  -7  -1  -3  196.47   14.49
   3   1  -7  171.12   14.51
  -7  -3  -1  189.83   14.52
   1   3  -7  182.25   15.07
   7   1  -3  199.72   16.13
   3  -1   7  180.15   14.70
  -7   1   3  225.27   14.66
  -3   1   7  192.07   14.55
   7   3  -1  171.74   15.43
   7   1  -3  180.22   14.54
   7   1   3  159.06   15.04
  -1   3  -7  180.83   14.34
   3  -1  -7  168.96   14.35
   7   1   3  176.88   14.33
  -7  -3   1  141.27   15.15
   7   3   1  161.25   14.33
   7  -1  -3  182.16   16.66
  -3  -1   7  139.79   15.21
   7  -1  -3  187.00   14.40
  -1  -3   7  200.75   14.39
  -7  -3   1  257.68   14.51
  -7  -1   3  125.11   15.54
   3  -1  -7  150.80   15.64
   7   3   1  174.20   15.07
  -1  -3   7  160.66   14.98
  -3  -1   7  211.02   14.42
  -7  -1   3  195.80   14.42
  -3   1  -7  171.09   14.27
  -3  -3   7   81.81    8.76
   7   3   3   88.61    7.91
   7   3   3  101.25    8.62
  -3  -3   7  102.43    7.98
   7   5  -5  203.02   15.78
   5   7  -5  186.72   15.78
   5   5  -7  254.86   17.21
   5   5  -7  192.47   15.76
   7   5  -5  240.83   17.33
   7   3  -5   58.48    5.80
   7   3  -5   51.83    4.09
   3   5  -7   48.30    4.05
  -7  -5  -3   43.12    4.83
   3   5  -7   53.77    5.04
   5   3  -7   57.25    5.60
   5   3  -7   48.00    4.04
   7   5  -3   48.24    4.06
   7   5  -1  427.12   37.70
   5   1  -7  460.83   39.02
  -5   1   7  565.61   37.81
  -7  -1  -5  461.46   37.63
  -7  -5  -1  535.69   37.77
   7   5  -1  434.67   38.52
   5   1  -7  481.29   37.74
  -7  -5  -1  370.47   38.27
   7   1  -5  501.31   39.35
  -7   1   5  686.86   37.96
   7   1  -5  405.78   37.71
   5  -1  -7  465.96   37.31
   5  -1  -7  416.09   39.02
   7  -1  -5  464.10   39.58
  -5  -1   7  571.49   37.39
  -7  -1   5  469.53   37.35
  -7  -1   5  365.19   38.53
  -7  -5   1  536.55   37.37
  -7  -5   1  370.21   37.99
   7  -1  -5  433.30   37.32
  -5  -1   7  302.23   38.25
   7   1   5  417.65   37.66
  -7  -5   3   62.84    5.08
   7   3   5   59.21    5.38
  -5  -3   7   43.11    6.08
  -3  -5   7   55.37    5.07
  -5  -3   7   59.98    5.07
  -7  -5   3   49.67    6.15
   7   3   5   58.95    4.95
  -3  -5   7   53.88    6.00
  -7  -3   5   37.62    6.25
   7   5   3   66.28    5.03
  -7  -5   5  223.89   14.04
   7   5   5  197.71   13.88
  -7  -5   5  168.89   15.14
  -5  -5   7  189.45   15.20
   7   7  -7  182.68   14.63
   7   7  -5  172.03   11.48
  -7  -5  -7  125.63   11.72
   5   7  -7  130.88   11.36
   7   5  -7  159.64   13.20
   7   7  -5  152.70   12.69
   7   5  -7  135.77   11.36
   7   3  -7   58.93    6.10
  -7  -3  -7   54.08    4.77
   7   7  -3   54.36    3.88
   7   3  -7   50.24    3.86
   7   7  -1  729.39   45.12
  -7   1   7  885.80   45.27
  -7   1   7  554.87   47.43
   7   1  -7  756.14   47.31
   7   1  -7  682.18   45.12
  -7  -1  -7  795.87   44.94
   7   1   7  647.16   54.74
   7  -1  -7  749.47   57.20
  -7  -1   7  499.93   55.92
  -7  -7   1  670.70   55.58
   7  -1  -7  641.95   54.67
  -7  -1   7  848.40   54.77
  -7  -7   3   56.51    4.40
   7   3   7   58.92    1.84
  -5  -7   7  118.92   13.59
  -7  -7   5  155.15   12.66
  -7  -5   7  150.12   12.61
  -7  -7   5  121.05   13.60
   7   5   7  170.73   12.48
  -7  -5   7   98.16   13.56
  -7  -7   7  158.00   14.18
   0   0  -8 2694.01  229.80
   8   0   0 2696.69  231.25
  -8   0   0 3335.74  229.93
   0   0   8 3161.77  229.82
   0   0   8 2087.43  230.37
   0   0  -8 2684.31  230.31
   8   0   0 2914.97  229.87
   8   2  -2  245.70   21.15
  -2  -2  -8  246.24   20.17
   2   2  -8  287.14   20.68
  -8  -2  -2  213.42   20.84
   8   2  -2  243.73   19.80
   2   2  -8  239.22   19.77
  -8  -2  -2  267.12   19.81
   0  -2  -8  665.09   61.29
   2   0  -8  666.43   60.42
  -8  -2   0  553.83   61.32
   2   0   8  587.79   60.74
  -2   0  -8  746.44   60.59
  -8   0  -2  867.48   60.50
   8   0  -2  671.64   60.45
  -8  -2   0  847.21   60.49
   8   2   0  774.36   60.47
  -8   0  -2  668.14   62.36
   0  -2   8  942.94   60.52
   2   0  -8  686.13   61.25
   0   2  -8  768.19   60.91
  -8   0   2  839.79   60.52
   2   0   8  764.70   60.38
   8   2   0  673.54   61.37
   8   0  -2  748.53   62.18
   0   2   8  964.04   60.47
  -2   0  -8  736.06   60.37
   0   2  -8  712.67   60.41
   2   2   8  282.25   21.89
   8   2   2  268.07   22.82
   8   2   2  248.57   21.95
  -8  -2   2  310.74   22.04
   2  -2  -8  288.01   23.77
  -2   2  -8  280.32   21.92
   8   4  -4  189.78   14.66
   8   4  -4  160.23   13.02
  -8  -4  -4  148.08   13.80
   4   4  -8  165.95   13.04
  -8  -4  -2  211.48   16.00
   8   2  -4  196.07   16.01
   8   2  -4  189.37   17.53
   4   2  -8  180.48   15.99
   2   4  -8  204.95   16.81
  -8  -2  -4  216.46   15.96
  -8  -2  -4  157.42   17.11
   8   4  -2  201.02   17.19
   8   4  -2  173.40   15.99
   2   4  -8  256.32   16.09
   4   2  -8  200.78   17.16
  -8  -4  -2  161.94   16.69
   0   4  -8   83.58    6.51
  -8  -4   0   65.12    7.56
  -4   0   8   95.10    6.58
   4   0  -8   69.29    6.49
   0  -4   8   75.53    7.31
  -8  -4   0   92.33    6.57
   8   4   0   76.62    6.51
  -8   0  -4   88.77    6.50
  -8   0   4   99.79    6.68
   8   0  -4   63.89    6.49
   4   0  -8   81.25    8.26
   8   0   4   77.18    7.80
   8   4   0   83.16    7.64
   8   0  -4   85.02    9.20
  -4  -2   8  146.72   17.54
  -8  -2   4  147.76   17.91
  -8  -4   2  222.02   16.71
   8   2   4  192.95   16.61
   8   4   2  186.44   16.62
  -8  -4   2  156.61   17.57
   8   2   4  208.09   17.29
  -4  -2   8  303.05   16.85
   4  -2  -8  199.36   19.01
   8   4   2  217.19   17.48
  -8  -2   4  247.58   16.78
   8   4   4  161.00   14.08
  -4  -4   8  146.63   15.14
  -8  -4   4  145.66   15.31
  -4  -4   8  195.11   14.21
   8   4   4  211.20   14.84
  -8  -4   4  201.74   14.24
   6   6  -8  135.49    9.93
  -8  -6  -6  123.17   10.59
   8   6  -6  147.16    9.95
   6   6  -8  152.07   11.61
   8   6  -6  148.36   11.69
   6   4  -8   17.77    1.74
  -6  -4  -8   16.84    2.03
   8   4  -6   18.97    1.76
   6   4  -8   24.61    4.09
   4   6  -8   20.50    1.77
  -8  -4  -6   15.69    2.85
   8   6  -4   21.85    1.80
   8   6  -4   21.08    3.79
   8   4  -6   17.56    4.02
   8   6  -2  277.23    6.44
   8   2  -6  229.31    6.41
   6   2  -8  310.55   10.90
  -6   2   8  399.25    7.11
  -8  -2  -6  316.31    6.16
  -8  -6  -2  257.75    8.86
   8   2  -6  298.62   11.08
   6   2  -8  252.64    6.37
  -8   2   6  230.66   13.60
   8   6  -2  351.21   10.21
  -6   2   8  225.48   12.70
  -8  -2  -6  297.57   10.88
  -8   2   6  362.18    7.24
   8   0  -6  440.57   43.95
   6   0  -8  594.03   45.96
  -8   0   6  396.48   45.57
  -6   0   8  369.52   45.31
  -8   0   6  667.66   44.13
   6   0  -8  525.59   43.99
  -8   0  -6  621.78   43.93
   8   0  -6  535.74   46.04
  -8  -6   0  668.59   44.09
   8   0   6  505.18   44.67
  -6   0   8  633.19   44.08
  -8  -6   0  283.97   44.45
  -8  -2   6  388.42   21.74
   6  -2  -8  309.14   24.76
   8   2   6  304.47   21.96
  -6  -2   8  210.01   22.85
  -8  -2   6  209.66   22.96
  -8  -6   2  265.64   22.66
   8   6   2  347.38   21.62
  -2  -6   8    1.35   21.44
   8   2   6  344.14   21.52
  -8  -6   2  369.56   21.72
  -6  -2   8  345.51   21.67
   8  -2  -6    1.20   22.12
  -8  -4   6   17.57    3.96
  -8  -6   4   14.66    3.61
   6   4   8   18.49    1.69
   8   6   4   26.12    1.88
  -6  -4   8   26.29    2.00
   8   4   6   21.02    1.75
  -8  -4   6   25.36    2.00
  -6  -4   8   17.11    3.85
  -4  -6   8   18.74    3.51
  -8  -6   4   22.55    1.97
  -6  -6   8  170.45   11.07
  -8  -6   6  107.94   12.14
   8   6   6  157.91   10.80
  -8  -6   6  153.70   10.96
  -6  -6   8  114.19   12.12
   8   8  -8   36.47    3.23
   8   8  -8   52.17    5.56
   8   8  -6   46.88    4.33
   6   8  -8   54.31    4.35
  -8  -6  -8   44.97    4.95
   8   6  -8   56.33    6.58
   8   8  -6   66.69    6.15
   8   6  -8   53.87    4.34
   8   4  -8   29.81    4.85
   8   4  -8   26.84    2.39
   8   8  -4   27.84    2.42
  -8  -4  -8   24.97    3.45
   8   2  -8   91.99    7.16
   8   8  -2   96.48    7.17
  -8   2   8   78.82   11.56
   8   2  -8  111.25    9.81
   8   0  -8  330.89   24.33
   8   0   8  265.24   21.75
  -8   0  -8  328.54   21.26
   8   0  -8  253.59   21.35
  -8  -2   8   74.33    7.75
  -8  -2   8  142.28    5.31
  -8  -8   2   97.58    6.93
   8  -2  -8  109.34   10.54
   8   8   2   37.92    4.74
   8   4   8   28.22    2.32
  -8  -4   8   30.19    2.56
  -8  -8   4   27.31    4.28
  -8  -6   8   38.00    6.04
  -8  -8   6   47.60    6.15
  -8  -8   6   50.97    4.37
  -8  -6   8   62.32    4.41
   8   6   8   48.60    4.11
  -6  -8   8   41.11    5.85
  -8  -8   8   37.62    5.72
  -8  -8   8   45.18    3.90
  -1   1   9  174.62   13.88
   9   1  -1  159.78   15.56
   1  -1   9  129.42   14.38
   1   1  -9  160.54   13.86
  -9  -1  -1  132.20   15.50
  -9  -1  -1  189.51   13.94
   1  -1   9  218.53   13.93
   1   1  -9  164.43   14.62
  -9   1   1  217.34   14.05
  -1   1   9  117.38   15.23
   9   1  -1  146.83   13.88
  -9   1   1  119.00   16.47
  -9  -1   1  184.52   12.68
  -9  -1   1  117.53   14.28
  -1  -1   9  105.28   13.36
   1   1   9  174.40   12.54
  -1   1  -9  146.59   12.52
   1  -1  -9  149.62   13.61
  -1   1  -9  130.67   12.92
   1  -1  -9  156.53   12.56
  -1  -1   9  145.42   12.55
  -9   1  -1  178.60   12.65
   9  -1  -1  137.13   15.04
  -9  -3  -3  431.20   46.90
  -3  -3  -9  539.59   46.48
  -3   3   9  710.83   46.17
   3   3  -9  530.07   46.05
  -9  -3  -3  639.57   46.07
   9   3  -3  607.97   47.53
   3   3  -9  605.22   47.09
   9   3  -3  531.12   46.07
   9   3  -1   97.49    8.86
  -9  -1  -3  120.50    8.87
  -3   1   9  136.06    8.97
   9   1  -3  100.50    8.87
   1   3  -9   90.59    8.84
  -9   1   3   75.97   11.67
  -1   3   9  133.00    8.93
   3   1  -9  103.98    8.86
   9   3  -1  101.19   10.21
  -9  -3  -1   76.32    9.89
   3   1  -9  105.90   10.09
   1  -3   9   89.54    9.45
   3  -1   9   92.41    9.15
  -9  -3  -1  250.58    9.57
   9   1  -3   80.45   10.55
   1   3  -9  113.87    9.68
   9  -1   3   -0.78    9.55
  -9   1   3  142.29    9.05
  -1  -3   9  110.97    8.66
   3  -1  -9  103.15    8.61
  -9   1  -3  113.72    8.66
   9  -1  -3   95.36   11.53
  -1  -3   9   91.71    9.43
  -9  -1   3  119.86    8.73
  -1   3  -9  100.31    8.58
   1   3   9  110.91    8.59
   9   1   3   81.10    9.66
   3  -1  -9  108.81   10.48
  -9  -3   1   75.73    9.83
  -9  -1   3   66.82   10.44
   9   1   3  100.30    8.61
   9  -1  -3  108.93    8.69
  -9  -3   1  121.80    8.69
   3   3   9  631.48   47.55
   9   3   3  532.41   47.61
   9   3   3  589.75   48.43
  -9  -3   3  666.95   47.72
   9   5  -5   57.33    5.06
   5   5  -9   67.46    5.13
   5   5  -9   77.61    6.87
   9   5  -5   69.79    7.20
  -9  -5  -5   51.04    6.02
  -9  -3  -5  182.14   20.48
   9   5  -3  208.98   19.51
   9   5  -3  253.79   20.94
   5   3  -9  214.67   19.52
  -9  -3  -5  261.17   19.48
   9   3  -5  280.79   21.42
   5   3  -9  232.35   20.83
   9   3  -5  224.71   19.53
   3   5  -9  267.83   20.51
  -9  -5  -3  188.61   20.29
  -9  -5  -3  299.28   19.66
   5   1  -9  154.86   12.54
  -9  -5  -1  133.95   13.50
   9   5  -1  153.54   12.52
   1   5  -9  169.50   12.56
   9   1  -5  129.80   12.51
   5  -1   9  156.74   12.68
  -9   1   5  218.63   12.78
   5   1  -9  156.97   14.16
   9   5  -1  173.93   13.99
  -9  -5  -1  189.08   12.61
   9   1  -5  201.95   15.20
   9  -1  -5  163.63   13.52
  -9  -5   1  189.48   13.56
   9   5   1  158.52   13.46
  -9  -1   5  207.67   13.62
  -5   1  -9  161.60   13.35
  -5  -1   9  236.21   13.64
   9   1   5  145.59   14.26
   5  -1  -9  157.52   13.48
  -9  -5   1  117.54   14.43
   5  -1  -9  176.48   15.76
  -1  -5   9  152.17   14.36
  -5  -1   9  117.62   14.82
   9  -1  -5  164.98   16.58
   9   5   3  272.67   19.28
  -9  -3   5  268.04   18.45
  -5  -3   9  181.34   19.46
  -9  -5   3  181.13   19.42
  -5  -3   9  259.31   18.39
   9   5   3  217.61   18.29
   9   3   5  247.42   18.99
   9   3   5  211.59   18.25
  -9  -3   5  151.63   19.52
  -9  -5   3  293.54   18.46
  -9  -5   5   61.46    7.63
  -5  -5   9   63.90    7.34
   9   5   5   65.51    5.82
  -9  -5   5   87.75    6.06
  -5  -5   9   79.14    6.00
   9   7  -7   31.85    1.45
   7   7  -9   34.86    4.35
   9   7  -7   32.48    4.67
  -9  -7  -7   25.73    2.86
   7   7  -9   30.96    1.52
  -9  -5  -7   13.51    2.84
  -7  -5  -9   14.79    1.96
   7   5  -9   13.77    1.39
   9   7  -5   13.98    1.41
   7   5  -9   17.57    4.07
   5   7  -9   17.77    1.54
   9   5  -7   15.04    4.24
   9   5  -7   11.82    1.34
  -9  -7  -5   15.02    2.95
   9   7  -5   21.92    4.08
   9   7  -3   16.05    1.18
  -9  -3  -7   12.43    4.48
   9   7  -3   21.06    3.65
   9   3  -7   19.22    4.53
   9   3  -7   12.13    1.11
  -9  -3  -7   14.92    1.01
   7   3  -9   13.20    1.14
   7   3  -9    9.11    3.61
  -7   1   9  173.74   10.93
   9   1  -7  119.64   10.71
  -9   1   7  175.04   10.96
   7   1  -9  115.50   12.73
  -9  -7  -1  107.41   11.70
   7   1  -9  107.13   10.68
   9   1  -7  121.73   13.07
  -9  -1  -7  156.69   10.64
  -7   1   9   89.08   13.39
  -7  -1   9  155.53   10.36
  -9   1  -7  109.98   10.10
  -7  -1   9   81.23   11.98
  -9  -7   1  107.95   11.33
  -9  -1   7   76.15   12.13
  -9  -1   7  147.45   10.36
   7  -1  -9  111.95   10.20
   7  -1  -9  137.86   13.44
  -9  -7   1  137.42   10.30
   9  -1  -7  145.63   13.80
   9   1   7  113.72   10.68
   9  -1  -7  123.02   10.22
   9   3   7   12.80    2.13
  -9  -3   7   14.80    4.49
  -9  -3   7   18.90    1.74
  -7  -3   9   17.77    1.72
   9   3   7   14.30    1.46
  -7  -3   9   13.56    4.33
  -9  -7   3   22.26    1.92
  -9  -7   3   11.64    3.54
  -9  -7   5    9.28    3.59
   9   5   7   12.49    1.23
  -5  -7   9   12.05    3.58
   7   5   9   13.15    1.16
   9   7   5   19.10    1.40
  -9  -5   7    8.90    3.89
  -9  -5   7   17.26    1.57
  -7  -5   9    7.20    3.68
  -7  -7   9   27.55    5.51
  -7  -9   7    0.32    4.17
  -9  -7   7   43.83    3.83
  -9  -7   7   21.22    5.58
   9   7   7   61.33    3.91
  -7  -7   9   42.49    3.93
   9   9  -9    2.55    0.73
   9   9  -9    1.87    3.46
   7   9  -9    5.49    1.32
   9   9  -7    3.45    0.65
   9   7  -9    3.50    3.84
  -9  -7  -9    1.96    2.07
   9   7  -9    3.00    0.63
   9   9  -5   48.13    3.12
  -9  -5  -9   23.10    3.63
   9   5  -9   21.73    2.37
   9   5  -9   39.30    5.51
   9   9  -3   25.45    2.36
   9   3  -9   27.15    2.38
  -9  -9  -1    1.04    2.16
   9   1  -9    1.16    0.51
  -9   1   9    2.46    0.81
   9  -1   9   -0.77    3.01
  -9  -1  -9    1.84    0.24
  -9  -9   1   -0.28    2.44
   9   9   1    0.34    0.46
  -9  -1   9    1.86    5.04
   9   1   9    2.53    1.10
  -9  -1   9    3.06    0.84
   9  -1  -9    2.73    0.61
  -9   1  -9    2.76    0.37
  -9  -3   9   20.23    5.79
  -9  -9   3   18.26    4.64
  -9  -5   9   28.83    2.56
  -9  -9   5   18.97    4.42
  -9  -5   9   17.25    5.01
   9   5   9   26.73    2.23
  -7  -9   9   -1.03    3.09
  -9  -7   9    5.06    1.00
  -9  -9   7    3.80    3.73
   9   7   9    3.27    0.47
  -9  -7   9   -0.37    3.75
  -9  -9   9    7.43    4.08
  -9  -9   9    3.38    0.94
 -10   0   0   24.69    2.02
   0   0  10   21.33    1.90
   2   2 -10  279.73   23.57
  10   2  -2  257.43   23.58
  10   2  -2  299.11   25.29
  -2  -2 -10  266.19   23.95
   2   2 -10  298.49   24.60
  -2   2  10  369.26   23.66
   2  -2  10  256.04   24.05
 -10  -2  -2  335.23   23.61
 -10  -2  -2  239.50   25.12
   0   2  10    4.06    0.57
  10   0   2    2.83    3.68
  -2   0 -10    3.96    0.46
   2   0 -10    2.56    2.58
  -2   0  10    5.74    0.69
  10   0  -2    4.41    4.45
   0  -2  10    4.94    0.68
 -10  -2   0    5.73    0.73
 -10   0   2    4.93    0.77
 -10   0  -2    5.04    0.68
  10   0  -2    3.59    0.62
 -10  -2   0   -0.35    4.34
   2   0  10    5.71    0.52
   2   0 -10    3.13    0.53
   2   0  10    3.79    2.37
 -10   0   2    0.49    5.50
  -2   0 -10    4.54    1.40
   0  -2  10    1.89    2.17
 -10  -2   2  361.16   25.12
 -10  -2   2  186.48   26.24
  -2  -2  10  348.16   25.05
   2   2  10  319.46   24.92
  10   2   2  288.15   24.99
   2  -2 -10  298.04   26.56
  -2  -2  10  217.60   25.76
  10   2   2  274.82   26.10
   4   4 -10  333.78   23.82
  -4  -4 -10  304.13   23.18
 -10  -4  -4  246.42   23.52
   4   4 -10  267.92   22.42
 -10  -4  -4  305.96   22.42
  10   4  -4  291.26   24.18
  10   4  -4  264.53   22.43
  10   2  -4  269.76   18.36
   2   4 -10  298.79   18.37
  -4   2  10  392.35   18.55
  -4   2  10  186.11   20.93
  10   4  -2  253.19   18.32
   4   2 -10  248.67   18.31
 -10  -4  -2  177.03   19.48
  10   2  -4  290.89   20.67
 -10  -4  -2  312.01   18.38
  10   4  -2  279.62   20.08
   4   2 -10  307.79   20.03
   2   4 -10  292.89   19.46
   4  -2  10  275.77   18.79
 -10   0   4    1.31    0.64
   0   4 -10    0.62    0.37
 -10  -4   0    0.71    0.47
  10   0  -4    0.48    4.50
  -4   0  10    1.14    0.53
 -10  -4   0   -0.29    3.32
  10   0   4    0.90    3.32
   4   0 -10    0.80    0.40
   0  -4  10   -0.59    2.05
   4   0  10    2.85    1.78
   4   0 -10    2.22    3.60
  -4   0  10   -2.23    4.46
  10   0  -4    0.55    0.41
  10   2   4  280.29   23.19
   2   4  10  300.46   23.16
  10   4   2  250.57   23.18
   4  -2 -10  333.11   25.85
 -10  -2   4  194.26   24.70
  -4  -2  10  175.34   24.16
  -4  -2  10  314.54   23.27
 -10  -4   2  206.46   24.35
  -4   2 -10  291.18   23.12
  -2  -4  10  319.30   23.28
 -10  -2   4  361.85   23.37
  -2  -4  10  203.79   23.96
  10   2   4  273.86   24.14
 -10  -4   2  337.72   23.32
  10   4   2  317.90   24.38
  10   4   4  252.46   22.04
 -10  -4   4  351.04   22.25
   4   4  10  277.73   21.97
  10   4   4  308.41   23.04
 -10  -4   4  211.76   23.47
 -10  -6  -6   -1.05    2.91
   6   6 -10    1.16    3.10
  10   6  -6    3.04    0.59
   6   6 -10    3.03    0.63
  10   4  -6   24.23    2.17
   4   6 -10   22.39    2.14
 -10  -4  -6   24.88    2.11
 -10  -4  -6   19.11    4.26
   6   4 -10   29.34    4.62
  10   6  -4   33.64    4.55
  10   4  -6   27.02    5.16
 -10  -6  -4   18.75    3.66
  10   6  -4   24.75    2.15
   4   6 -10   28.39    4.08
   6   4 -10   23.77    2.15
   2   6 -10   42.52    3.81
 -10   2   6   47.64    3.96
  10   2  -6   37.64    3.80
   6   2 -10   46.53    5.99
  10   6  -2   39.20    3.78
 -10  -6  -2   42.11    5.29
 -10  -6  -2   57.29    4.01
  10   2  -6   44.22    6.74
   6   2 -10   37.71    3.78
  10   0  -6    5.34    0.76
 -10  -6   0    7.13    0.88
  10   0   6    5.01    3.31
  10   6   0    7.27    2.96
 -10  -6   0    5.42    2.81
 -10   0  -6    5.82    0.67
  10   0  -6    3.54    5.31
   6   0 -10    4.43    0.65
   6   0 -10    5.21    4.23
 -10   0   6    6.76    0.99
  10   6   0    5.54    0.73
   6  -2 -10   53.87    8.19
  10   6   2   38.47    3.74
  10   2   6   46.55    4.73
 -10  -2   6   59.65    3.98
 -10  -6   2   49.47    5.73
  -2  -6  10   44.60    5.23
 -10  -6   2   49.04    3.87
  10   6   2   46.77    5.36
 -10  -6   4   27.83    2.41
  10   4   6   25.76    2.22
  10   4   6   26.92    3.27
  10   6   4   22.58    2.24
  -6  -4  10   20.37    4.41
  -6  -4  10   30.87    2.45
 -10  -4   6   32.11    2.53
 -10  -6   4   16.29    4.43
 -10  -4   6   16.10    4.76
 -10  -6   6    4.82    0.83
  -6  -6  10    5.38    1.02
  10   6   6    3.72    0.56
  10   8  -8    4.15    3.67
 -10  -8  -8    3.56    2.59
   8   8 -10    1.59    3.41
  10   8  -8    2.17    0.65
   8   8 -10    2.84    0.69
   8   6 -10   -4.41    3.73
  10   8  -6    1.30    3.82
 -10  -6  -8    1.53    2.62
   6   8 -10    1.78    0.62
 -10  -8  -6    1.52    2.75
  10   6  -8    1.64    0.58
  10   6  -8    1.50    3.85
   8   6 -10    1.44    0.51
  -8  -6 -10    0.30    1.65
  10   4  -8   15.93    1.20
   8   4 -10   15.25    1.19
 -10  -4  -8   16.65    4.31
 -10  -8  -4   12.09    3.18
  10   8  -4   19.65    1.30
   8   4 -10   23.56    4.77
  10   8  -4   20.53    3.92
  10   4  -8   21.38    4.85
  -8   2  10   10.73    7.08
  10   2  -8   17.75    5.13
 -10   2   8   15.31    1.48
   8   2 -10   10.17    1.09
   8   2 -10   11.76    4.70
  10   8  -2    9.95    1.08
 -10  -2  -8   10.07    0.92
 -10   2   8   16.00    8.33
  10   2  -8    8.87    1.10
  10   8   0    2.23    0.52
 -10  -8   0    0.83    2.95
  10   0   8    3.87    2.37
   8   0 -10    2.06    0.53
  10   0  -8    2.01    0.60
  10   0  -8   -0.53    5.23
 -10   0  -8    2.58    0.41
 -10   0   8    2.19    0.79
  -8  -2  10    8.40    4.99
  10  -2  -8    4.72    6.58
 -10  -8   2    9.25    3.58
 -10  -2   8   16.27    1.56
  -8  -2  10   13.65    1.44
  10   8   2   11.56    1.25
  10   2   8    9.77    2.06
 -10  -2   8   10.21    4.93
 -10  -8   4   15.09    4.10
 -10  -4   8    9.91    4.59
  -8  -4  10   22.33    1.97
  10   8   4   33.39    2.32
 -10  -4   8   22.69    2.04
  10   4   8   16.71    1.69
 -10  -8   4   22.31    2.06
  -8  -4  10   23.88    4.97
  10   8   6    1.26    0.46
  10   6   8    1.37    0.40
 -10  -6   8    3.20    0.80
  -8  -6  10    1.96    0.81
  -6  -8  10    2.33    3.24
  -8  -6  10    0.73    3.84
 -10  -8   6    0.81    0.98
   8   6  10    1.19    0.29
  10   8   8    2.95    0.51
  -8  -8  10    3.49    0.89
  -8  -8  10    0.73    3.80
 -10  -8   8    1.12    3.86
 -10  -8   8    4.89    1.06
  10  10 -10    5.15    0.90
  10  10  -8    1.31    0.63
 -10  -8 -10    3.16    2.47
   8  10 -10    0.45    0.57
  10   8 -10    1.69    0.59
  10   8 -10    0.74    4.02
  10  10  -6    4.41    0.79
  10   6 -10    8.84    4.35
 -10  -6 -10    3.44    2.79
  10   6 -10    4.83    0.76
  10   4 -10   34.40    6.29
  10   4 -10   31.94    3.28
  10   2 -10   34.41    7.25
 -10   2  10   54.41    4.54
  10   0 -10    9.86    1.14
 -10   0 -10   10.07    0.91
  10   0 -10   11.07    6.13
 -10   0  10   13.63    1.37
  10   0  10    8.82    1.92
 -10 -10   2    2.52    4.24
 -10  -2  10   51.53    3.76
  10  -2 -10   49.86    9.39
 -10  -2  10   12.42    6.46
 -10  -4  10   33.55    6.51
 -10  -4  10   43.27    3.40
 -10  -6  10    5.52    0.99
  10   6  10    5.37    0.62
 -10  -6  10    6.51    4.67
 -10 -10   6    3.57    3.63
  -8 -10  10   -1.13    3.31
 -10  -8  10    3.30    1.12
 -10  -8  10    2.80    4.44
  10   8  10    1.63    0.44
 -10 -10  10    6.07    4.09
  11  -1   1   42.94    8.41
  -1  -1 -11   62.86    5.71
  -1  -1 -11   62.55    6.51
 -11  -1  -1   75.63    5.84
 -11   1   1   76.50    5.90
   1  -1  11   44.84    6.70
  -1   1  11   74.00    5.77
   1  -1  11   80.34    5.81
 -11  -1  -1   48.09    8.80
  11  -1  -1   58.28    9.15
 -11   1  -1   81.94    5.98
 -11  -1   1   82.75    5.98
   1   1  11   90.44    5.86
  -1  -1  11   75.47    5.86
  11   1   1   57.74    5.84
  -1   1 -11   67.34    6.47
  11   1   1   66.37    7.91
   1   1  11   49.45    7.92
 -11  -1   1   48.86    8.69
  -1  -1  11   43.75    7.14
  -1   1 -11   63.59    5.79
  11   3  -3  255.90   23.41
  -3   3  11  407.68   23.62
   3   3 -11  359.69   24.91
   3   3 -11  283.10   23.42
  -3  -3 -11  270.47   23.75
  11   3  -3  341.82   25.54
   3  -3  11  279.32   24.04
 -11  -3  -1   36.48    6.58
  -3   1  11   24.77    7.18
  11   1  -3   35.76    3.93
   3   1 -11   43.12    3.95
 -11   1   3   61.94    4.23
  -1   3  11   63.49    4.08
  -1  -3 -11   47.74    5.60
  -3   1  11   55.76    4.05
   3  -1  11   37.68    4.73
 -11  -3  -1   54.33    4.05
  11   1  -3   49.60    6.91
   1  -3  11   39.02    4.98
   3   1 -11   50.28    5.86
 -11   1   3   32.61    8.56
  11  -1   3   17.55    6.59
  -3  -1  11   34.91    6.42
 -11  -3   1   35.62    6.79
  11  -1  -3   58.18    8.67
   1  -3 -11   50.77    6.99
  11   3   1   49.19    4.37
  -3   1 -11   47.03    4.27
 -11  -1   3   59.02    4.52
  11   1   3   52.20    6.46
   3  -1 -11   53.36    6.59
  -1   3 -11   53.47    4.34
 -11  -3   1   62.33    4.51
  -1  -3  11   37.05    5.61
   3  -1 -11   46.98    4.36
  11   3   1   47.98    6.27
   1   3  11   58.93    4.35
  -1  -3  11   56.12    4.44
 -11  -1   3   36.77    7.40
  11   1   3   52.13    4.41
  -3  -3  11  203.85   24.39
  -3  -3  11  336.83   23.43
  11   3   3  208.65   23.31
 -11  -3   3  207.02   24.87
 -11  -3   3  374.19   23.56
  -3   3 -11  322.06   23.33
  11   3   3  335.09   24.66
   3   3  11  309.61   23.27
  11   5  -5   44.46    4.10
 -11  -5  -5   45.65    5.98
   5   5 -11   43.64    4.09
  11   5  -5   62.19    6.99
   5   5 -11   63.24    6.50
 -11  -5  -5   61.33    4.17
   5   3 -11  112.50   10.83
  11   5  -3  115.50   11.15
  11   3  -5   89.30    9.09
  -5   3  11  160.83    9.40
 -11  -5  -3   82.90   10.42
   3   5 -11  122.62    9.18
 -11  -3  -5  119.93    9.09
  11   3  -5  111.61   11.48
 -11  -5  -3  124.10    9.17
   5   3 -11  103.94    9.12
   3   5 -11  124.62   10.38
  11   5  -3  107.45    9.13
   5  -1  11   20.91    2.88
   5   1 -11   32.09    5.06
  11   1  -5   21.14    2.38
 -11   1   5   38.69    2.68
  -5   1  11   18.58    6.54
   1  -5  11    4.05    3.20
  -5   1  11   34.54    2.59
  11   1  -5   23.97    6.27
 -11  -5  -1   34.98    2.56
   5   1 -11   26.45    2.44
 -11  -5  -1   22.20    4.61
 -11   1   5   15.21    7.36
  11  -1   5   10.68    5.10
 -11  -1  -5   31.01    2.40
  -5   1 -11   24.49    2.14
  11   1   5   25.20    4.21
  11  -1  -5   24.85    2.37
 -11   1  -5   30.54    2.37
  11   5   1   21.66    2.26
 -11  -1   5   31.68    2.48
  -5  -1  11   36.46    2.49
   5  -1 -11   17.91    5.33
 -11  -5   1   36.68    2.48
  -1   5 -11   29.07    2.32
  11   5   1   29.19    4.28
   5  -1 -11   23.37    2.31
  -1  -5  11   23.54    3.79
 -11  -1   5   25.90    6.56
 -11  -5   1   20.47    4.79
  -5  -1  11   20.42    5.21
   5  -3 -11  127.32   13.29
 -11  -3   5   74.88   10.82
 -11  -5   3   81.13   10.32
 -11  -3   5  145.70    8.88
  -3  -5  11   84.30    9.95
 -11  -5   3  130.20    8.81
  -5  -3  11  123.25    8.78
  11   3   5   89.37    8.58
  11   3   5   98.69    9.65
  -3  -5  11  117.92    8.77
  -5  -3  11   80.92   10.25
  11   5   3  100.02    8.63
 -11  -5   5   61.48    4.78
 -11  -5   5   44.79    6.93
  11   5   5   50.78    4.58
  -5  -5  11   65.68    4.81
  -5  -5  11   42.94    6.49
  11   5   5   58.70    5.86
   7   7 -11    3.16    3.36
 -11  -7  -7    0.93    2.99
  11   7  -7    1.79    0.58
   7   7 -11    2.31    0.66
  11   7  -5    3.03    3.72
  11   5  -7    3.15    3.97
   5   7 -11    3.27    0.66
 -11  -5  -7    3.43    3.45
 -11  -7  -5    4.24    3.04
  11   5  -7    2.78    0.66
   7   5 -11    3.41    0.66
   7   5 -11    0.35    3.68
  11   7  -5    3.45    0.65
   3   7 -11    2.89    0.65
   7   3 -11    3.38    0.62
 -11  -3  -7    3.61    0.53
  11   3  -7    0.86    4.45
  11   3  -7    3.08    0.62
  -7   3  11    4.88    1.01
 -11  -3  -7    2.87    5.84
  11   7  -3    6.94    3.55
 -11  -7  -3    2.95    3.25
   7   3 -11    4.03    3.91
  11   7  -3    3.65    0.62
  11   1  -7   12.02    5.39
   7   1 -11    7.02    4.50
 -11  -7  -1    6.53    0.93
 -11  -1  -7    6.48    0.68
  11   7  -1    7.03    3.36
  11   1  -7    3.18    0.67
   7   1 -11    4.43    0.70
 -11   1   7    8.12    1.11
  -7   1  11    8.61    1.05
 -11  -7  -1    4.31    3.27
  11   7  -1    5.75    0.76
  11  -1   7    7.23    3.92
  11   7   1    5.21    3.04
 -11  -7   1    7.74    1.01
  11  -1  -7    3.70    6.15
 -11   1  -7    5.73    0.69
   7  -1 -11   10.08    5.83
   7  -1 -11    5.02    0.76
 -11  -7   1    3.08    3.38
 -11  -1   7    3.00    5.42
 -11  -1   7    4.29    0.93
  11   1   7    5.98    2.60
  11   7   1    4.08    0.67
  11  -1  -7    2.87    0.72
  11   3   7    2.14    2.20
 -11  -3   7    4.23    0.89
 -11  -3   7    4.31    4.80
   7  -3 -11    1.32    7.19
 -11  -7   3    4.11    0.85
  11   3   7    3.02    0.59
 -11  -7   3    0.99    3.50
  -3  -7  11    8.57    3.52
  11   7   3    3.42    0.58
 -11  -5   7    3.97    0.82
 -11  -7   5    4.35    0.90
 -11  -5   7    1.58    4.26
 -11  -7   5   -1.42    3.52
  11   5   7    3.23    0.51
  11   7   5    3.18    0.58
 -11  -7   7    3.23    0.81
  -7  -7  11    3.46    0.93
  11   7   7    1.90    0.44
 -11  -9  -9    2.46    2.61
   9   9 -11    2.17    0.68
   9   9 -11    4.63    3.85
  11   9  -9    1.47    4.03
  11   9  -9    2.63    0.71
   7   9 -11    0.21    0.55
 -11  -9  -7   -0.24    2.73
 -11  -7  -9   -2.81    2.73
   9   7 -11    0.96    0.55
   9   7 -11    1.13    4.09
  -9  -7 -11    2.79    1.92
  11   7  -9    0.46    0.52
  11   9  -7    4.05    4.07
  11   9  -7    0.70    0.59
  11   5  -9   10.15    4.87
   9   5 -11   10.37    1.19
  11   9  -5   11.63    1.25
 -11  -9  -5    9.08    3.17
   9   5 -11   14.35    4.75
  11   5  -9    9.79    1.16
  11   9  -5   12.23    3.78
  11   3  -9   22.88    2.31
   9   3 -11   25.20    2.30
  11   9  -3   29.84    2.40
  11   3  -9   32.21    6.29
 -11  -9  -3   29.92    4.35
   9   3 -11   36.35    6.06
   9  -1  11    4.00    1.87
   9   1 -11    2.91    5.37
  11   9  -1    4.31    0.73
  11  -1   9    4.96    3.37
 -11   1   9    6.03    1.06
 -11  -1  -9    7.62    0.65
  11   1  -9    3.15    0.66
   9   1 -11    3.68    0.72
  11   1  -9    4.22    5.46
  11   9   1    4.18    0.74
  -9   1 -11    4.79    0.49
 -11   1  -9    6.23    0.68
  11  -1  -9    5.72    6.60
   9  -1 -11    9.91    5.85
  11   1   9    4.67    1.91
   9  -1 -11    3.56    0.84
 -11  -9   1    6.28    3.58
 -11  -1   9    1.05    6.35
  -9  -1  11   -0.50    5.51
 -11  -1   9    6.57    1.06
  -9  -1  11    7.25    1.11
 -11  -3   9   19.82    6.10
  -9  -3  11   17.26    5.95
   9  -3 -11    2.21    7.45
 -11  -9   3   20.07    4.77
  11   9   3   26.66    2.81
  -9  -3  11   53.65    3.36
 -11  -3   9   38.89    3.08
 -11  -9   5    7.84    3.99
  11   5   9   10.61    1.04
 -11  -5   9   11.02    4.52
  11   9   5   11.21    1.16
  -9  -5  11   13.58    1.45
 -11  -9   5   12.39    1.47
  -9  -5  11    4.10    4.38
 -11  -5   9   13.17    1.45
  11   9   7    0.42    0.43
  11   7   9    0.87    0.38
 -11  -7   9    0.56    0.77
  -9  -7  11    0.78    0.84
 -11  -9   7    1.86    0.86
  -7  -9  11    2.59    3.74
 -11  -7   9   -0.41    4.10
  -9  -7  11    0.40    3.99
   9   7  11    0.61    0.29
 -11  -9   7    0.38    3.94
  11   9   9    3.71    0.67
 -11  -9   9    0.40    4.13
 -11  -9   9    7.18    1.25
  -9  -9  11    5.63    1.08
  -9  -9  11    8.00    4.33
  11  11 -11    0.68    0.66
 -11  -9 -11    2.83    2.70
  11   9 -11    1.77    0.61
  11   9 -11    2.33    4.45
  11  11  -9    1.40    0.70
  11  11  -7    0.29    0.56
  11   7 -11   -2.89    4.31
  11   7 -11    0.27    0.53
 -11  -7 -11    4.36    3.14
  11  11  -5   -0.11    0.56
  11   5 -11    8.55    5.24
  11   5 -11    6.18    0.74
  11   3 -11   14.86    1.52
  11   3 -11   22.89    5.76
  11  -1  11    1.97    2.32
  11   1 -11    3.64    0.65
 -11   1  11    6.57    1.14
  11   1 -11    7.71    5.63
 -11   1 -11    5.01    0.53
  11  -1 -11    4.56    6.46
  11  -1 -11    3.64    0.77
 -11  -1  11    5.41    1.07
 -11  -3  11   48.96    4.51
 -11  -3  11    5.93    6.37
 -11  -5  11    9.85    1.38
 -11  -5  11    0.46    4.87
 -11 -11   5    0.74    3.18
 -11  -7  11    0.08    0.81
 -11 -11   7    1.17    3.31
 -11  -7  11    3.06    4.77
  11   7  11   -0.12    0.31
 -11 -11   9   -1.65    3.79
 -11  -9  11    2.53    1.11
  11   9  11    1.38    0.45
 -11 -11  11    3.49    4.26
  12   0   0  165.27   17.52
 -12   0   0  168.06   18.97
   0   0  12  148.26   16.66
 -12   0   0  232.67   15.27
   0   0  12  207.52   15.09
   0   0 -12  190.54   16.00
   0   0 -12  172.15   15.04
  12   0   0  173.41   15.14
  -2   2  12   33.28    2.72
  -2  -2 -12   27.30    3.48
 -12  -2   0   43.44    3.04
  12   0   2   33.97    6.32
  12   0  -2   32.70    6.83
  12   0  -2   32.91    2.93
  -2   0 -12   27.03    2.75
   2   0 -12   32.84    2.85
 -12   0  -2   41.68    3.01
 -12   0   2   40.41    3.08
   0  -2  12   27.42    4.52
   0   2 -12   34.72    2.85
   0   2  12   40.23    2.88
  -2   0  12   38.65    2.93
   2   0 -12   39.76    4.97
   0  -2  12   40.49    2.94
   0   2 -12   34.09    4.00
  -2   0 -12   30.58    3.48
  12   2   0   27.65    2.83
   0  -2 -12   37.40    4.65
   2   0  12   26.87    4.88
 -12  -2   0   22.37    6.23
  12   2   0   31.33    5.66
  -2   0  12   26.47    5.83
  -2  -2  12   22.70    4.61
  -2   2 -12   24.60    2.41
 -12  -2   2   33.92    2.69
   2  -2 -12   24.47    4.96
  -2  -2  12   32.71    2.55
  12   2   2   21.61    2.46
  12   2   2   31.32    5.06
 -12  -2   2   13.53    5.68
  -4  -4 -12   75.39    6.49
  -4   4  12  105.90    6.34
  12   4  -4   69.33    6.10
   4   4 -12   73.93    6.09
 -12  -4  -4   95.66    6.16
  12   4  -4   82.05    8.94
   4   4 -12   84.77    7.94
 -12  -4  -4   53.05    8.32
   4   2 -12   41.94    5.60
  -2  -4 -12   35.86    5.17
  12   2  -4   34.77    3.57
  -2   4  12   50.84    3.71
   4   2 -12   37.82    3.57
  -4   2  12   55.70    3.80
 -12  -2  -4   49.37    3.64
   4  -2  12   35.64    4.35
   2  -4  12   32.74    4.68
  -4   2  12   20.87    8.11
  12   2  -4   42.47    6.84
   0   4 -12    2.77    0.55
   0  -4 -12    7.48    4.58
  -4   0 -12    2.43    0.36
 -12  -4   0    4.02    0.74
 -12  -4   0    3.67    4.57
  12   0  -4    2.56    0.64
   0  -4  12    1.88    2.52
  12   0   4    3.24    4.21
  12   0  -4   -1.62    5.39
  12   4   0    2.33    0.58
   0   4  12    4.43    0.65
  12   4   0    2.54    3.74
 -12   0  -4    3.68    0.71
 -12   0   4    4.25    0.85
  -4   0  12    5.53    5.05
  -4   0  12    3.62    0.80
   2  -4 -12   42.28    7.57
  12   2   4   44.74    5.47
 -12  -4   2   37.47    6.28
  -4  -2  12   23.56    5.66
   2   4  12   46.68    3.37
  12   2   4   37.35    3.41
  12   4   2   36.15    3.37
  -4  -2  12   43.03    3.48
 -12  -2   4   51.24    3.64
  -4   2 -12   37.28    3.29
 -12  -4   2   55.62    3.73
  -2   4 -12   39.03    3.37
  -2  -4  12   38.05    3.46
  -2  -4  12   31.87    5.12
 -12  -2   4   27.35    7.05
  12   4   2   39.40    5.46
  12   4   4   69.20    3.16
  -4  -4  12   52.33    5.80
 -12  -4   4   53.90    6.54
  -4  -4  12   91.45    3.52
  12   4   4  101.53    5.98
   4   4  12   67.53    2.91
 -12  -6  -6    6.67    3.70
  12   6  -6    8.19    0.94
  12   6  -6   13.41    4.37
   6   6 -12    6.37    0.89
   6   6 -12    5.65    3.53
 -12  -4  -6    3.20    0.58
 -12  -6  -4    3.47    0.76
 -12  -6  -4    2.40    3.44
  12   6  -4   10.22    4.28
   6   4 -12   -0.34    3.77
  12   4  -6    8.00    4.07
  12   4  -6    2.47    0.60
   6   4 -12    2.28    0.58
  12   6  -4    3.53    0.65
 -12  -4  -6    4.39    5.12
   4   6 -12    3.51    0.68
 -12  -2  -6    3.43    0.55
 -12  -6  -2    3.77    0.78
 -12  -6  -2   -2.83    3.52
  12   2  -6    2.98    0.59
   6  -2  12    2.01    1.56
   6   2 -12    5.46    4.00
   6   2 -12    3.54    0.64
  -6   2  12   -1.23    8.01
  12   2  -6    5.23    5.08
  -6   2  12    3.93    0.89
   0  -6  12    0.77    3.17
  12   0  -6   18.58    1.98
  12   0   6   20.07    4.46
 -12   0  -6   25.88    1.98
  12   6   0   22.31    1.99
 -12   0   6   34.32    2.37
 -12  -6   0   13.92    4.62
  12   0  -6   27.33    6.79
  -6   0  12   30.53    2.22
   0   6 -12   20.04    1.95
 -12  -6   0   25.37    2.08
  12   6   0   29.50    4.74
   6   0 -12   15.61    1.90
 -12   0   6    6.36    6.75
   6   0 -12   24.42    5.67
  -6  -2  12    0.82    4.81
  -6   2 -12    3.27    0.46
  -6  -2  12    4.41    1.00
  12  -2  -6    4.99    6.34
 -12  -6   2    4.65    0.81
  12   6   2    5.30    3.26
   6  -2 -12    3.71    5.70
 -12  -6   2    3.16    3.63
  12   2   6    4.60    2.75
  -2  -6  12    2.87    3.00
  12   6   2    2.97    0.64
 -12  -2   6    7.71    4.82
 -12  -2   6    3.59    0.91
  -4  -6  12    1.29    4.16
 -12  -4   6    5.60    1.05
 -12  -4   6    3.83    4.83
 -12  -6   4    3.02    0.79
  -6  -4  12    3.58    0.80
  -6  -4  12    1.85    4.03
 -12  -6   4    7.45    4.08
  12   6   4    0.22    2.92
  12   4   6    2.15    0.51
  12   6   4    2.23    0.53
  12   4   6    2.29    2.44
 -12  -6   6    8.04    1.16
  -6  -6  12   11.68    1.37
 -12  -6   6    8.33    4.61
  12   6   6    7.35    0.89
  -6  -6  12    4.31    3.90
  -8  -8 -12   -0.81    1.50
  12   8  -8   -1.59    4.41
 -12  -8  -8    2.85    3.14
   8   8 -12    2.62    3.93
  12   8  -8    4.34    0.75
   8   8 -12    4.07    0.77
   6   8 -12    6.93    1.00
 -12  -6  -8    0.86    3.72
   8   6 -12    7.03    4.14
  12   6  -8   10.56    5.06
  12   8  -6    5.96    4.15
 -12  -8  -6    4.37    3.31
  12   6  -8    6.57    0.92
   8   6 -12    6.68    0.90
  12   8  -6    6.04    0.84
   4   8 -12   16.52    1.81
   8   4 -12    6.73    4.32
  12   8  -4    8.17    3.87
  12   4  -8   11.29    4.89
  12   4  -8    8.35    1.04
 -12  -8  -4    6.07    3.34
  12   8  -4    6.44    0.94
  12   2  -8    1.01    5.03
  12   8  -2    7.25    3.69
   8   2 -12    5.61    4.83
 -12  -2  -8    5.64    0.63
  12   2  -8    4.38    0.73
   8   2 -12    4.15    0.78
  -8   2  12    2.66    7.51
 -12   2   8    7.53    1.17
  -8   2  12    5.76    1.07
 -12  -8  -2    6.11    3.48
  12   8  -2    5.17    0.76
 -12  -8   0   18.91    1.76
  12   0  -8   12.51    1.52
   8   0 -12   14.90    1.54
 -12   0  -8   16.96    1.45
 -12   0   8   23.43    1.87
  -8   0  12   17.71    1.77
  12   8   0   12.82    1.53
  12   0   8   13.84    3.54
  12   0  -8   11.91    6.49
  12   8   0   14.95    3.80
   8   0 -12   16.49    5.96
 -12  -8   0   12.29    4.08
  12   2   8    6.69    2.30
  -8  -2  12    7.73    1.09
  12  -2  -8   -3.65    6.74
 -12  -8   2    7.11    1.29
   8  -2 -12   16.61    6.96
 -12  -8   2    2.06    3.69
 -12  -2   8    5.06    5.61
  12   8   2    5.34    0.80
  -8  -2  12   -3.70    5.10
 -12  -2   8    6.80    1.14
 -12  -4   8    6.77    4.74
 -12  -4   8   12.17    1.46
 -12  -8   4    9.97    1.26
  12   8   4    6.07    0.88
  12   4   8    6.87    0.85
  -4  -8  12    1.01    3.58
 -12  -8   4    5.09    4.01
 -12  -6   8    7.50    1.17
  -6  -8  12    6.57    3.94
 -12  -8   6   10.02    1.25
 -12  -6   8   10.14    4.72
  12   6   8    5.43    0.71
 -12  -8   6    6.18    3.95
  12   8   6    5.58    0.77
   8   8  12    0.78    0.34
 -12  -8   8    4.84    1.04
 -12  -8   8    2.46    4.15
  12   8   8    3.28    0.52
  12  10 -10    0.37    4.11
  12  10 -10    1.20    0.62
 -12 -10 -10    2.27    3.09
  10  10 -12    1.92    0.66
   8  10 -12    0.32    0.62
 -12 -10  -8   -2.15    3.18
  10   8 -12   -1.97    4.45
 -12  -8 -10   -1.72    3.08
  12   8 -10    1.26    4.20
 -10  -8 -12   -1.88    2.33
  10   8 -12    0.48    0.55
  12   8 -10    0.83    0.59
  12  10  -8   -2.09    3.99
  12  10  -8    0.51    0.61
 -12 -10  -6   -1.42    3.24
  12   6 -10    3.14    4.42
  12   6 -10    0.80    0.58
  10   6 -12    1.11    0.58
 -12  -6 -10    0.30    4.40
  10   6 -12   -0.43    4.72
  12  10  -6   -0.06    0.57
  10   4 -12    8.13    4.89
 -12 -10  -4    8.08    3.49
  12   4 -10    4.99    0.82
  10   4 -12    6.46    0.91
  12   4 -10    6.71    5.00
  12  10  -4    6.04    0.90
  12  10  -2    5.90    0.90
 -12 -10  -2    8.19    3.91
  10   2 -12    4.47    5.23
 -12  -2 -10    5.64    0.64
  12   2 -10    5.51    0.83
  10   2 -12    5.38    0.83
 -12   2  10   10.90    1.41
  12  10   0    0.43    0.50
  12   0 -10    0.05    0.49
  12   0 -10    3.70    6.25
  10   0 -12   -0.10    0.53
 -12   0  10    3.08    6.86
  10   0 -12   -0.57    5.62
 -12   0  10    0.41    0.84
  12   0  10    2.12    2.29
 -12   0 -10    0.15    0.32
 -12  -2  10   10.35    1.31
  12  10   2    6.87    0.91
 -12 -10   2    5.59    3.81
  12   2  10    6.09    1.74
  12  -2 -10    8.15    7.17
  10  -2 -12   -1.38    7.08
 -12  -2  10   15.46    6.08
 -12  -4  10   -1.92    5.19
 -10  -4  12    6.07    5.17
 -12  -4  10    7.37    1.23
 -12 -10   4    5.53    3.85
 -10  -4  12    6.93    1.15
  12  10   4    6.22    0.84
 -12 -10   6    3.50    4.06
  12  10   6    0.12    0.44
 -12  -6  10    0.71    0.86
 -10  -6  12    0.07    0.75
 -12  -6  10    2.70    4.68
 -10  -6  12   -2.64    4.50
  12   6  10    0.89    0.35
  12  10   8    0.04    0.50
 -12 -10   8   -0.09    0.93
 -12  -8  10   -0.35    0.99
 -12  -8  10   -6.56    4.49
 -10  -8  12    1.72    4.44
  12   8  10    0.73    0.40
  10   8  12    0.22    0.30
 -12 -10   8   -4.93    4.24
 -10  -8  12    1.54    1.24
 -12 -10  10    1.84    1.00
 -10 -10  12    5.19    4.33
  12  10  10    1.08    0.48
  12   8 -12    3.03    4.82
  12   8 -12    0.34    0.57
 -12  -8 -12    0.91    3.43
  12   6 -12   -0.95    5.13
  12   6 -12    1.22    0.56
  12   4 -12    1.23    0.60
  12   4 -12    1.51    5.21
  12  -2  12    1.05    3.04
  12   2 -12    2.22    6.03
  12   2 -12    2.70    0.68
 -12   2  12    4.39    1.22
  12   0 -12    1.96    0.67
  12   0 -12    4.44    6.46
 -12   0  12    3.95    1.07
 -12  -2  12    2.17    0.96
  12  -2 -12    1.50    7.04
 -12   2 -12    3.14    0.50
 -12  -2  12   -2.82    6.13
 -12  -4  12   -5.64    5.67
 -12  -4  12    3.45    1.01
 -12  -6  12    2.41    4.91
 -12  -6  12    1.17    0.93
 -12  -8  12    2.20    1.04
 -12  -8  12    6.05    5.07
   1  -1  13   40.25    6.90
  13   1  -1   54.15    5.46
   1   1 -13   61.98    5.43
 -13   1   1   82.61    5.70
 -13  -1  -1   76.78    5.58
  -1   1  13   76.49    5.48
  13   1  -1   51.15    8.30
   1  -1  13   66.70    5.44
  -1  -1 -13   64.72    6.37
   1   1 -13   62.54    6.85
  13   1   1   55.95    5.24
   1  -1 -13   52.65    5.17
  -1   1 -13   61.92    5.15
 -13   1  -1   85.38    5.45
  -1  -1  13   43.87    7.34
 -13  -1   1   82.07    5.40
   1  -1 -13   64.81    6.93
   1   1  13   59.73    5.16
  13   1   1   59.42    7.95
  -1  -1  13   75.29    5.25
  -1   1 -13   68.79    6.03
   1   1  13   35.14    8.05
 -13  -1   1   37.67    9.20
   3   3 -13    5.53    3.14
 -13  -3  -3    8.10    0.93
   3  -3  13    3.73    2.42
  13   3  -3    8.44    4.50
   3   3 -13    6.69    0.83
  -3  -3 -13    5.57    1.83
  13   3  -3    5.27    0.81
  -3   3  13    6.25    0.99
   3  -1  13    6.19    2.96
  13  -1   3    1.95    5.29
  13   3  -1    9.62    4.47
   1   3 -13    3.21    2.58
  13   1  -3    5.95    5.35
  -1  -3 -13    2.19    2.79
  13   1  -3    4.19    0.72
   1  -3  13    3.02    2.80
  13   3  -1    4.27    0.67
   3   1 -13    3.82    0.65
 -13  -1  -3    3.78    6.72
 -13   1   3    6.25    0.95
  -1   3  13    5.19    0.84
   1   3 -13    4.17    0.65
 -13  -1  -3    5.46    0.78
   3   1 -13    3.76    3.40
  -3   1  13    5.17    0.78
 -13  -3   1    5.64    0.88
  -3  -1  13    5.35    0.76
  13  -1  -3    2.47    5.98
  -1  -3  13    5.64    0.79
  -3   1 -13    3.82    0.53
  13   3   1    5.51    3.85
   1  -3 -13    6.40    4.02
  -1  -3  13    1.97    3.42
  13   1   3    1.45    4.14
   3  -1 -13    4.18    0.70
  13   3   1    4.24    0.73
 -13   1  -3    6.66    0.89
 -13  -1   3    6.47    0.95
   1   3  13    4.47    0.63
  -1   3 -13    4.29    0.60
  -3  -1  13    0.38    4.29
   3  -1 -13    3.05    3.95
 -13  -3   3    7.45    1.16
  -3  -3  13    6.31    3.76
   3  -3 -13   13.98    5.70
   3   3  13   14.69    1.07
  13   3   3    7.23    3.70
  -3  -3  13    8.86    1.03
  13   3   3    5.46    0.85
  -3   3 -13    7.59    0.85
 -13  -3   3    6.84    5.10
   5   5 -13    6.96    0.92
 -13  -5  -5    9.47    1.03
  13   5  -5    7.31    0.95
 -13  -5  -5    5.89    4.52
  13   5  -5    6.23    4.60
 -13  -5  -3    2.57    4.50
  -3  -5 -13    5.91    3.47
 -13  -3  -5    4.49    0.71
 -13  -5  -3    4.61    0.77
   3  -5  13   -0.65    2.23
  13   3  -5    3.20    5.03
   5  -3  13    2.82    2.08
  13   3  -5    4.12    0.68
  -5   3  13    5.07    0.97
  13  -1   5    3.43    5.64
  13   5  -1   24.52    4.89
  13   5  -1   16.69    1.92
 -13   1   5   28.76    2.33
 -13  -1  -5   26.00    2.01
  -5   1  13   26.55    2.17
   1   5 -13   24.78    2.01
  13   1  -5   15.91    6.22
   1  -5  13   12.30    3.51
 -13   1   5   18.36    8.63
  13   1  -5   18.29    1.97
  -1  -5 -13   14.64    5.60
   5  -1  13   14.31    3.13
 -13  -5   1   10.88    4.96
  -1  -5  13   18.26    4.12
  13  -1  -5   16.18    7.28
  -5   1 -13   17.97    1.74
   1   5  13   29.44    2.02
  13   5   1   25.59    4.63
 -13   1  -5   23.25    2.01
  13   5   1   18.20    1.90
 -13  -1   5   19.18    2.07
  -5  -1  13   24.71    2.10
  -1   5 -13   41.20    2.54
 -13  -5   1   26.23    2.09
  13   1   5   17.34    4.34
 -13  -3   5    7.24    1.03
  -5   3 -13    5.38    0.61
 -13  -5   3    3.81    0.81
  -3   5 -13    0.95    0.55
  -5  -3  13    6.43    0.93
 -13  -5   3   -0.41    4.24
  -5  -3  13    3.45    4.08
   5  -3 -13    4.45    5.95
  -3  -5  13    4.48    0.89
   3   5  13    5.98    0.65
  13   3   5    3.58    0.66
  13   5   3    7.02    3.54
  13   5   3    3.81    0.69
  13   3   5    3.58    3.36
  -3  -5  13   -0.96    3.46
 -13  -3   5    1.89    5.05
  13   5   5   10.69    3.35
  13   5   5    6.67    0.88
   5   5  13    6.77    0.64
 -13  -5   5   11.42    1.19
  -5  -5  13    7.24    4.20
  -5  -5  13   11.48    1.22
 -13  -7  -7   11.34    4.03
  -7  -7 -13    0.13    1.37
  13   7  -7   11.44    4.82
  13   7  -7    9.71    1.11
   7   7 -13   10.94    1.12
   7   7 -13   10.53    4.25
  13   5  -7   18.25    5.13
 -13  -7  -5   12.22    4.21
  13   5  -7   10.42    1.16
   7   5 -13    8.93    1.14
  13   7  -5   10.30    1.19
   5   7 -13   11.14    1.18
 -13  -5  -7   10.10    1.16
 -13  -5  -7    6.13    4.93
  13   7  -5   15.08    4.91
   7   3 -13    3.14    4.35
 -13  -3  -7    0.87    0.49
 -13  -7  -3    0.12    0.63
  13   3  -7   -1.46    4.80
 -13  -7  -3    5.32    4.10
   7  -3  13   -2.09    1.66
  13   3  -7    0.04    0.49
   7   3 -13    0.68    0.60
  -7   3  13    1.01    0.88
  13  -1   7   22.11    5.24
  13   7  -1   30.09    4.82
   7   1 -13   23.60    2.19
   7   1 -13   29.64    6.03
 -13   1   7   34.09    2.57
  13   7  -1   22.27    2.16
  -7   1  13   33.72    2.46
 -13  -1  -7   31.21    2.17
   1   7 -13   19.99    2.16
  13   1  -7   16.94    2.11
  13   1  -7   26.35    6.62
 -13   1   7   21.03    8.61
  13  -1  -7   22.09    2.25
   7  -1 -13   20.96    2.20
  13  -1  -7   24.20    7.85
 -13   1  -7   28.36    2.22
  13   7   1   21.87    2.19
 -13  -1   7   31.13    2.50
 -13  -7   1   21.79    5.15
  -7  -1  13   30.66    2.41
 -13  -7   1   25.84    2.38
  13   7   1   26.89    4.54
   7  -1 -13   25.79    6.82
 -13  -1   7    9.62    6.49
  -1  -7  13   -0.60    3.66
  -7  -1  13   16.79    6.36
  13   1   7   22.00    4.39
 -13  -3   7    1.62    0.81
  -7  -3  13   -3.04    4.97
  -7  -3  13    0.18    0.64
  -7   3 -13    0.28    0.30
 -13  -7   3    0.96    0.71
  13   7   3   -1.27    3.17
  13   3   7    1.87    2.63
  -3  -7  13   -0.99    3.56
 -13  -7   3   -0.76    4.01
  13   7   3    0.44    0.50
 -13  -3   7    0.49    5.11
  13   5   7   11.86    2.88
 -13  -5   7    8.96    5.11
  13   5   7    8.61    1.09
  -7  -5  13   10.95    4.71
  13   7   5    9.96    1.12
 -13  -7   5    8.85    4.25
 -13  -5   7   14.36    1.45
 -13  -7   5   14.74    1.45
  -7  -5  13   13.14    1.40
  -5  -7  13    5.07    4.07
 -13  -7   7    5.52    4.47
  13   7   7   10.56    1.15
 -13  -7   7   12.66    1.51
  -7  -7  13   13.35    1.60
  -7  -7  13    2.38    4.16
 -13  -9  -9    0.29    3.35
  -9  -9 -13    1.73    1.87
  13   9  -9    0.71    0.58
   9   9 -13    0.45    0.56
 -13  -7  -9    3.15    4.14
  13   9  -7   -0.78    4.31
 -13  -9  -7    0.90    3.56
   9   7 -13    3.90    4.40
  13   7  -9    0.75    0.53
   9   7 -13    2.14    0.67
  13   9  -7    1.40    0.58
  13   7  -9    0.90    4.84
   7   9 -13    1.50    0.68
  13   5  -9   -1.42    4.90
   5   9 -13    0.90    0.62
  13   9  -5    0.74    3.81
   9   5 -13   -0.85    4.74
 -13  -9  -5    2.50    3.57
  13   5  -9    0.68    0.56
   9   5 -13    2.29    0.64
  13   9  -5    2.40    0.62
  13   9  -3    1.98    3.49
 -13  -3  -9    1.12    0.51
  13   3  -9    3.10    5.04
  13   3  -9    0.49    0.48
   9   3 -13    0.71    0.57
  -9   3  13    0.70    0.93
 -13  -9  -3    0.65    3.53
   9   3 -13   -0.45    4.78
  13   9  -3    0.34    0.49
 -13  -1  -9    3.80    0.55
  13   9  -1    1.48    3.29
   9   1 -13   11.14    5.90
  13  -1   9    1.14    3.72
  13   1  -9    2.22    0.65
   9   1 -13    2.36    0.59
 -13   1   9    5.50    7.04
 -13   1   9    3.78    1.14
 -13  -9  -1    7.86    3.86
  13   1  -9    9.39    6.29
  -9   1  13    3.60    1.01
  13   9  -1    2.58    0.63
  -9  -1  13    4.36    1.07
 -13  -9   1    3.13    0.91
  13  -1  -9    7.61    6.38
  13   1   9    3.31    2.62
  13  -1  -9    3.02    0.73
   9  -1 -13    2.29    0.69
   9  -1 -13    4.75    6.40
 -13   1  -9    2.91    0.58
 -13  -9   1   -1.07    3.73
  -9  -1  13    3.82    6.29
 -13  -1   9    5.28    1.11
  13   9   1    2.98    0.67
  -9  -3  13    5.81    5.23
 -13  -3   9    0.77    0.81
   9  -3 -13   -3.64    7.54
  -9  -3  13    0.28    0.74
 -13  -9   3    0.68    0.80
  13   3   9   -0.87    2.15
 -13  -9   3    5.64    3.84
  13   9   3    0.77    0.50
 -13  -5   9   -1.42    4.92
 -13  -5   9    1.84    0.86
  -9  -5  13    0.90    0.84
  -9  -5  13    1.35    4.93
 -13  -9   5    4.74    1.24
  -5  -9  13    0.37    3.50
  13   5   9    1.83    0.53
 -13  -9   5    4.35    3.93
  13   9   5    1.34    0.52
  -7  -9  13    1.61    4.13
 -13  -7   9    2.37    0.87
 -13  -7   9    4.05    4.69
 -13  -9   7   -0.42    3.98
 -13  -9   7    2.72    1.26
  13   7   9    1.37    0.49
  13   9   7    1.59    0.48
 -13  -9   9    1.22    1.06
  13   9   9    0.44    0.45
  13   9 -11    4.30    4.65
  11   9 -13    3.19    4.61
 -13 -11  -7    0.31    3.34
  11   7 -13   -1.33    4.91
  13   7 -11    0.55    0.61
  11   7 -13   -0.17    0.61
  13  11  -7    1.25    0.63
  13   7 -11   -6.16    4.96
  13   5 -11    0.50    5.43
 -13 -11  -5   -0.65    3.31
  11   5 -13   -4.28    5.26
  13   5 -11    0.15    0.51
  11   5 -13    0.88    0.60
  13  11  -5    0.12    0.63
 -13 -11  -3    1.01    3.42
  13   3 -11   -0.54    5.37
  13   3 -11    1.56    0.59
  11   3 -13    1.28    0.53
  11   3 -13    6.14    5.73
  13  11  -3    0.30    0.65
  13  11  -1    0.70    0.60
  11   1 -13    1.71    6.11
 -13  -1 -11    0.52    0.29
 -13 -11  -1   -1.40    3.45
  13  -1  11   -1.17    2.85
  13   1 -11    0.77    0.57
  11   1 -13    1.41    0.54
 -13   1  11   -2.81    7.80
 -11   1  13   -1.37    7.54
 -13   1  11    0.79    0.97
 -11   1  13    0.96    0.91
  13   1 -11   -0.61    5.87
  13  11   1    0.16    0.55
  13  -1 -11    0.71    6.60
  13  -1 -11    0.39    0.62
  11  -1 -13   -0.16    0.58
  11  -1 -13    0.66    6.73
  13   1  11    0.10    1.73
 -13   1 -11    1.13    0.38
 -13  -1  11    0.95    0.91
  13  11   3    0.65    0.57
 -13  -3  11    1.11    0.92
 -13 -11   3    0.76    3.63
 -13  -3  11   -1.09    5.59
 -13 -11   5    0.80    3.81
  13  11   5    0.34    0.50
 -13  -5  11    2.50    5.20
 -13  -5  11    0.89    0.91
 -13  -7  11    0.31    0.83
 -11  -7  13   -0.44    0.88
 -13  -7  11   -7.62    5.26
 -11  -7  13    0.47    4.62
 -13 -11   7   -4.61    4.20
  13  11   7    0.20    0.54
 -13  -9  11    3.25    4.69
 -11  -9  13   -2.30    4.85
  13   5 -13    9.93    5.63
  13   5 -13    0.28    0.59
  13   3 -13   -0.56    6.02
  13   3 -13    0.27    0.57
  13   1 -13    2.51    6.18
  13   1 -13    1.39    0.65
 -13   1 -13    1.17    0.25
 -13  -1  13    2.14    1.11
 -13  -3  13    0.99    1.26
 -13  -3  13    1.15    5.76
 -13  -5  13   -0.53    5.25
 -13  -5  13    0.09    0.98
   0   0 -14   42.10    3.83
   0   0  14   53.83    3.91
   0   0 -14   51.65    5.36
  -2  -2 -14   13.31    2.42
   2  -2  14    2.62    3.21
  14   2  -2    7.18    1.09
   2   2 -14   13.43    1.20
  -2   2  14   12.50    1.27
 -14  -2  -2   15.65    1.36
  14   2  -2   -1.39    5.18
   0  -2  14   14.49    4.26
  -2   0 -14   22.36    1.92
  14   2   0   19.23    2.02
   2   0 -14   18.85    1.95
   0  -2 -14   22.33    4.03
  14   0   2   19.24    6.30
   0   2 -14   19.75    1.94
 -14   0  -2   25.09    2.16
 -14   0   2   31.19    2.31
   0   2  14   25.38    2.01
  -2   0  14   24.20    2.07
   0  -2  14   24.02    2.04
 -14   0   2   14.61    8.09
   0   2 -14   24.24    3.34
   2   0  14   13.58    4.95
   2   0 -14   24.05    4.26
  -2   0  14   16.68    5.80
  -2  -2  14   11.26    4.19
  14   2   2    9.95    1.24
  -2   2 -14   11.06    1.13
 -14  -2   2   16.66    1.51
   2   2  14   11.62    1.11
  -2  -2  14   13.45    1.29
 -14  -2   2    5.35    6.15
   2  -2 -14   16.55    4.37
  14   2   2   14.41    4.55
 -14  -4  -4    4.86    0.79
   4  -4  14    5.21    2.75
  14   4  -4    8.85    4.76
  14   4  -4    4.74    0.76
  -4   4  14    6.91    1.02
   4   4 -14    4.65    0.75
  -4  -4 -14    3.60    1.55
 -14  -4  -4    6.47    5.74
   2  -4  14   -0.24    2.82
 -14  -4  -2    0.73    0.62
   4  -2  14   -1.45    2.55
   4   2 -14   -0.32    3.63
  -2  -4 -14    2.29    2.86
  14   4  -2    0.82    4.22
  14   2  -4    0.64    0.43
  14   4  -2    0.10    0.53
   4   2 -14    0.12    0.47
 -14  -2  -4   -3.71    7.68
   2   4 -14    1.59    2.64
  -2   4  14   -0.22    0.66
   2   4 -14   -0.45    0.47
  -4   2  14   -0.12    0.72
  14   2  -4   -2.00    4.99
 -14  -4  -2   -0.45    5.36
 -14  -2  -4    0.97    0.64
  -4   0  14    2.79    0.75
   0  -4 -14    5.78    4.23
  14   0   4    2.08    4.77
  14   0  -4   -2.37    6.14
   4   0 -14    1.08    3.99
   4   0 -14    2.45    0.57
  14   4   0    3.72    3.92
  14   4   0    2.40    0.57
   0  -4  14    0.28    3.18
   0   4  14    3.78    0.69
 -14   0  -4    3.94    0.76
  -4   0  14    0.97    5.54
 -14   0   4    3.79    1.04
   0   4 -14    3.82    0.59
  -4  -2  14    5.29    4.96
 -14  -4   2   -0.41    1.49
  14   2   4    1.33    3.61
  -4  -2  14    0.33    0.63
   2  -4 -14    0.47    5.31
  -2  -4  14    0.38    0.64
  -2  -4  14   -2.27    3.72
  14   2   4    0.34    0.55
   4  -2 -14   -2.19    5.11
  14   4   2    0.29    0.49
  -4   2 -14    0.17    0.31
   2   4  14    0.23    0.37
  14   4   2    1.34    3.84
 -14  -2   4    0.28    0.75
 -14  -4   2   -5.47    5.02
  -2   4 -14   -0.07    0.43
  -4   4 -14    4.37    0.60
 -14  -4   4    9.91    1.98
  14   4   4    5.58    3.65
   4  -4 -14    9.90    6.77
  -4  -4  14    5.03    0.93
  -4  -4  14    1.48    3.97
   4   4  14    4.15    0.43
  14   4   4    2.37    0.56
 -14  -4   4   -0.47    4.84
  14   6  -6   13.24    5.07
  14   6  -6   10.38    1.19
 -14  -6  -6   12.15    1.32
 -14  -6  -6    8.57    5.22
  -4  -6 -14    1.84    3.46
 -14  -6  -4    3.08    4.62
   6  -4  14   -0.34    2.05
 -14  -4  -6    2.36    0.60
 -14  -6  -4    4.56    0.86
  14   4  -6    3.32    5.08
  14   4  -6    2.38    0.65
  -6   4  14    4.05    1.02
 -14  -4  -6   -0.99    6.48
   4   6 -14    1.98    0.62
 -14  -6  -2    3.51    4.44
  14   2  -6    6.55    0.94
  -6   2  14   11.25    1.31
   6  -2  14    7.27    2.26
  14   6  -2    7.27    4.34
   2   6 -14    8.73    1.06
 -14  -2  -6    9.86    1.04
 -14  -6  -2   11.06    1.17
   2  -6  14    1.59    2.66
  14   2  -6    6.39    5.59
   6   0 -14   19.36    5.71
  14   0  -6   19.48    2.04
   6   0 -14   21.28    2.03
  14   6   0   15.84    1.96
 -14   0  -6   27.91    2.10
 -14   0   6   31.83    2.42
  14   0   6   19.28    4.96
  -6   0  14   33.86    2.39
   0   6 -14   21.31    2.02
   0  -6  14   14.93    4.21
  14   0  -6   21.81    7.26
  14   6   0   24.25    4.85
  -2  -6  14    6.84    3.59
  -2   6 -14    0.08    0.65
  -6   2 -14    6.71    0.63
  14   2   6    5.59    3.42
 -14  -2   6   11.06    1.22
  -6  -2  14   10.90    1.13
 -14  -6   2   11.09    1.18
   6  -2 -14   10.11    6.16
  14   6   2    6.43    0.84
 -14  -2   6    5.48    5.77
  -6  -2  14    2.30    5.29
 -14  -4   6    9.66    2.04
  -6   4 -14    2.00    0.47
 -14  -6   4    4.61    0.98
 -14  -6   4   -2.58    4.65
  -6  -4  14    2.91    0.82
   6  -4 -14   -3.42    8.14
  -6  -4  14    2.09    4.61
  14   6   4   -2.72    3.51
  14   4   6    2.70    0.62
  14   4   6    2.01    3.13
   4   6  14    3.14    0.49
  14   6   4    3.30    0.69
  -4  -6  14    0.36    3.86
 -14  -4   6   -2.91    5.12
  14   6   6   15.62    3.30
  14   6   6   10.99    1.25
  -6  -6  14    9.21    4.58
 -14  -6   6   12.27    1.50
  -6  -6  14   15.46    1.76
  14   8  -8    4.74    4.48
 -14  -8  -8   -2.07    4.23
  -8  -8 -14    2.95    1.31
   8   8 -14   -1.39    3.68
  14   8  -8    2.93    0.69
   8   8 -14    1.87    0.62
  14   8  -6    5.79    4.44
 -14  -8  -6    6.25    4.08
  14   6  -8    7.97    5.34
   8   6 -14    2.75    4.10
  14   6  -8    3.01    0.74
   8   6 -14    3.97    0.73
  14   8  -6    3.76    0.74
 -14  -6  -8    2.86    5.10
   4   8 -14    1.30    0.67
 -14  -4  -8    0.63    0.63
 -14  -8  -4    3.90    4.00
   8   4 -14    2.95    4.58
  14   4  -8   -2.52    5.33
  14   4  -8    0.98    0.60
   8   4 -14   -0.05    0.56
  14   2  -8    6.73    5.89
   2   8 -14    0.69    1.12
 -14  -2  -8    3.28    0.57
 -14  -8  -2    2.65    0.81
 -14  -8  -2    0.73    4.09
   8  -2  14    2.20    1.31
  14   8  -2    0.71    3.78
  14   2  -8    2.73    0.57
   8   2 -14    2.25    0.62
   8   2 -14    3.19    4.80
  14   8  -2    2.09    0.65
  -8   2  14    4.07    1.01
  14   0  -8    9.49    1.25
  14   8   0   10.62    1.25
 -14   0   8   14.43    1.60
 -14   0  -8   11.16    1.17
  -8   0  14   14.14    1.60
 -14  -8   0    2.65    4.40
  14   0  -8   24.01    7.18
  14   0   8    6.38    3.77
 -14  -8   0   20.92    1.87
  14   8   0   12.52    4.32
  -8  -2  14    4.63    1.14
 -14  -8   2    4.04    1.05
 -14  -8   2    4.72    4.40
  -2  -8  14   -2.06    2.93
  14   8   2    2.77    0.63
  14   2   8    2.45    2.93
 -14  -2   8    5.08    6.13
 -14  -2   8    3.94    1.01
  14   8   2    3.35    3.32
 -14  -4   8    0.89    1.13
  -8  -4  14    3.70    5.11
  -8  -4  14    2.15    0.87
  -4  -8  14    1.11    3.76
 -14  -8   4    0.46    0.84
 -14  -8   4   -3.29    4.24
  14   4   8   -0.97    2.63
  14   8   4    0.71    0.53
 -14  -4   8    4.05    5.56
 -14  -6   8    0.47    4.78
 -14  -6   8    4.91    1.13
 -14  -8   6    5.95    1.13
  -8  -6  14    4.80    1.13
  -8  -6  14    3.07    4.51
 -14  -8   6    1.29    4.34
  14   6   8    2.76    0.62
  14   8   6    3.85    0.68
  -6  -8  14   -1.20    4.03
 -14  -8   8    3.15    1.00
  -8  -8  14    1.98    0.95
 -14  -8   8    3.61    4.44
  14   8   8    1.71    0.50
  14   8 -10    4.14    4.94
  14  10  -8   -2.37    4.58
  10   8 -14   -3.33    4.51
 -14 -10  -8    0.33    3.75
  14   8 -10    0.51    0.58
  10   8 -14    0.19    0.67
  14  10  -8    0.39    0.69
   8  10 -14   -0.81    0.70
 -14  -8 -10    0.35    4.49
  14   6 -10    4.45    5.26
  14  10  -6    8.30    4.08
 -14 -10  -6    3.73    3.92
  14   6 -10   -0.22    0.57
  10   6 -14    1.00    0.62
 -14  -6 -10   -0.46    5.90
  14  10  -6    0.31    0.55
  10   4 -14    3.81    5.10
  14  10  -4    2.42    3.78
  14   4 -10    0.87    0.56
  10   4 -14   -0.52    0.54
  14   4 -10   -3.18    5.52
 -14 -10  -4   -1.05    3.71
  14  10  -4    0.32    0.55
 -14  -2 -10   -0.17    0.38
  14   2 -10    2.93    5.68
  10   2 -14   -0.52    5.44
  14   2 -10   -0.09    0.47
  10   2 -14    0.48    0.53
 -10   2  14    1.03    0.91
  14  10  -2   -0.05    0.53
  10   0 -14    4.70    6.16
  14   0 -10   -0.05    0.57
  10   0 -14   -0.10    0.55
  14   0 -10   -0.67    6.31
 -10   0  14    3.80    7.24
 -14 -10   0    4.88    3.95
 -14   0  10    0.09    0.95
  14  10   0   -0.05    0.52
 -14   0 -10    0.35    0.42
 -10   0  14   -0.09    0.97
  14   0  10    1.49    2.94
 -14  -2  10    0.19    1.00
 -10  -2  14   -0.17    1.90
  10  -2 -14    9.67    7.05
 -14 -10   2   -1.56    4.00
 -10  -2  14    1.67    5.88
 -14  -4  10   -0.17    0.92
 -10  -4  14    0.08    0.84
 -14 -10   4    0.49    0.86
 -14 -10   4    0.41    4.02
  14  10   4   -0.23    0.51
 -14  -4  10   -2.65    5.39
 -14  -6  10    0.49    5.08
 -14  -6  10    0.69    0.97
 -10  -6  14   -0.55    0.84
 -10  -6  14   -2.39    5.11
 -14 -10   6    1.30    1.01
 -14 -10   6   -4.25    4.51
  14   6  10    0.36    0.50
  14  10   6    0.58    0.50
 -14  -8  10    1.22    0.88
 -10  -8  14    0.46    1.22
 -14  -8  10   -5.70    5.20
 -14 -10   8    1.45    1.07
 -10  -8  14    2.32    4.76
 -14 -10   8    0.45    4.58
  14  10   8    0.12    0.48
  -8 -10  14    8.72    4.50
  12   4 -14    1.06    5.48
 -14 -12  -4    6.48    3.61
  14   4 -12   -0.14    0.52
  12   4 -14    0.10    0.54
  14   4 -12    1.11    5.23
  14  12  -4   -0.18    0.60
 -14 -12  -2   -0.37    3.58
  14   2 -12   -6.69    7.04
  12   2 -14    0.58    6.05
  14   2 -12    0.29    0.51
  12   2 -14   -0.13    0.47
 -12   2  14    0.56    0.96
  14  12  -2    0.31    0.61
  12   0 -14   -2.59    6.21
 -14   0 -12    0.86    0.34
 -14 -12   0    4.61    3.60
  14   0 -12    1.09    0.64
  12   0 -14    0.97    0.65
  14   0 -12   -3.43    7.06
 -14   0  12    1.43    1.06
 -12   0  14    1.94    1.09
  14  12   0    1.31    0.61
  14  12   2    0.65    0.60
 -14  -2  12   -0.79    0.99
 -12  -2  14    0.09    1.04
  12  -2 -14    2.26    7.62
 -14   2 -12   -0.03    0.41
 -14  -2  12    6.71    6.59
 -14  -4  12    1.21    0.91
  14  12   4   -0.17    0.56
  15  -1   1   -3.48    6.29
  15   1  -1   13.83    1.62
   1   1 -15   15.03    1.54
 -15   1   1   24.12    1.97
 -15  -1  -1   18.28    1.75
  -1   1  15   18.58    1.65
  15   1  -1   18.91    6.11
   1  -1  15   16.89    1.59
  -1  -1 -15   17.08    3.26
 -15  -1  -1    4.77    7.89
  -1   1  15    4.49    6.96
   1  -1  15   10.78    4.54
  15  -1  -1    4.36    6.61
  -1   1 -15   17.10    1.63
 -15  -1   1   18.97    1.86
   1   1  15   18.16    1.64
  -1  -1  15   20.45    1.76
  15   1   1   21.07    5.82
   1  -1 -15   16.59    3.91
  -1  -1  15    8.90    5.13
 -15  -3  -3    3.26    0.75
  15   3  -3    2.38    4.83
   3   3 -15   -1.46    3.23
  -3  -3 -15    1.98    1.80
   3  -3  15    0.94    2.78
  15   3  -3    1.10    0.55
   3   3 -15    2.01    0.60
 -15  -3  -3    5.67    7.05
  -3   3  15    1.66    0.70
  -3   1  15    1.54    0.64
 -15  -3  -1    2.31    0.72
  15  -1   3   -1.06    5.85
   3   1 -15    3.46    3.76
  -1  -3 -15    4.68    2.90
  15   3  -1   -0.88    4.82
   1  -3  15    0.29    3.53
   1   3 -15   -0.21    2.49
  15   3  -1    1.48    0.51
   3   1 -15    2.90    0.61
   1   3 -15    1.33    0.53
 -15   1   3    2.76    0.97
  -3   1  15    2.21    6.72
 -15  -3  -1    3.24    6.08
 -15  -1  -3    2.10    0.72
   3  -1  15    1.04    3.51
  -1   3  15    2.31    0.64
   1   3  15    3.21    0.58
 -15  -3   1    3.62    0.87
  -3  -1  15    3.44    0.75
  -1  -3  15   -0.34    3.94
  -1  -3  15    1.74    0.71
   3  -1 -15    2.84    3.89
  15   3   1    3.60    4.59
   3  -1 -15    1.94    0.63
  15   1   3    3.37    4.99
  15   3   1    1.44    0.56
  -3   1 -15    2.77    0.46
 -15   1  -3    2.95    0.81
   1  -3 -15    5.00    3.84
  -1   3 -15    1.91    0.50
 -15  -3   1   -1.59    6.26
 -15  -1   3    3.40    0.91
  -3  -1  15   -2.66    5.28
 -15  -3   3    0.93    0.80
  -3  -3  15    0.39    4.40
   3   3  15    2.34    0.39
  -3  -3  15    1.75    0.70
  15   3   3    3.58    4.13
   3  -3 -15    1.77    4.64
  15   3   3    1.18    0.60
  -3   3 -15    1.75    0.45
 -15  -3   3   -0.53    5.74
   5   5 -15   -4.64    3.97
 -15  -5  -5    1.28    0.69
  15   5  -5    0.84    0.55
   5   5 -15    0.90    0.55
 -15  -5  -5   -1.91    5.38
   5  -5  15    0.89    2.46
  15   5  -5    2.79    4.81
 -15  -3  -5    0.55    0.61
 -15  -5  -3    0.64    0.68
  15   3  -5    3.57    5.44
   3  -5  15    1.51    2.95
  -3  -5 -15    4.17    2.68
   5  -3  15   -0.55    2.53
  15   3  -5    0.95    0.59
  15   5  -3    1.10    0.54
   5   3 -15    2.87    4.05
   5   3 -15    0.68    0.63
  -3   5  15    0.64    0.72
 -15  -3  -5   -3.73    7.71
  -5   3  15    0.14    0.78
   3   5 -15    0.92    0.54
  15   5  -3   -1.30    4.52
  15   5  -1    2.41    4.49
   1  -5  15    4.88    3.36
 -15  -5  -1    3.87    0.83
  15  -1   5   -3.79    5.18
  -1  -5 -15    5.06    4.17
  15   1  -5    2.99    0.68
   5   1 -15    2.34    0.62
  15   1  -5   -2.33    6.02
  -1   5  15    4.12    0.84
 -15   1   5    5.73    1.07
   5   1 -15    8.48    4.88
   1   5 -15    2.97    0.65
 -15  -1  -5    3.00    0.74
 -15  -5  -1    3.66    5.20
  -5   1  15    4.52    0.96
   5  -1 -15   -0.44    4.84
  -5  -1  15    3.33    0.85
  15   5   1    0.73    3.90
   1  -5 -15   -0.48    5.79
  15  -1  -5   -2.07    6.79
   5  -1 -15    3.89    0.68
  -5   1 -15    1.68    0.36
  15   5   1    3.53    0.67
  -1  -5  15   -2.61    3.84
 -15   1  -5    3.24    0.75
 -15  -1   5    4.36    6.91
   1   5  15    3.10    0.64
  15   1   5    6.63    4.21
  -5  -1  15    4.47    5.74
 -15  -1   5    4.22    1.02
  -1   5 -15    2.02    0.59
 -15  -3   5    0.69    0.83
 -15  -5   3    4.24    4.91
  -3   5 -15    1.46    0.51
  -5  -3  15    0.44    4.78
 -15  -5   3    1.93    0.82
   3  -5 -15   -3.03    6.65
  -5  -3  15    1.14    0.71
  15   5   3    3.97    3.81
   5  -3 -15   -3.83    6.26
  -3  -5  15   -0.73    3.72
  15   3   5    2.42    0.68
  15   5   3    0.12    0.45
  15   3   5   -0.31    3.62
   3   5  15    0.97    0.37
  -5   3 -15    0.58    0.35
 -15  -3   5   -4.30    6.11
 -15  -5   5    3.39    5.10
  -5   5 -15    0.45    0.43
 -15  -5   5    0.15    0.85
  -5  -5  15    1.47    0.89
  -5  -5  15   -0.41    4.22
  15   5   5    1.20    0.59
  15   7  -7    3.26    4.76
  15   7  -7    1.49    0.59
 -15  -7  -7   -1.25    4.71
 -15  -7  -5   -0.82    4.74
  -5  -7 -15   -3.53    3.38
   7   5 -15    3.11    4.28
 -15  -5  -7    1.75    0.86
 -15  -7  -5    2.14    0.79
  15   5  -7    1.83    0.62
 -15  -5  -7    2.59    6.48
   5   7 -15    2.23    0.64
  15   5  -7    3.45    4.78
 -15  -7  -3   -2.04    4.78
 -15  -3  -7    0.76    0.56
 -15  -7  -3    0.23    0.86
   7   3 -15   -0.42    4.59
  15   3  -7   -1.08    5.31
  15   3  -7   -0.10    0.55
   7   3 -15    0.30    0.59
  15   7  -3    0.46    0.54
  -7   3  15    1.13    0.90
  15   7  -3    5.78    4.32
   7  -3  15   -2.62    2.12
   3   7 -15    0.21    0.55
 -15  -7  -1    5.38    4.73
 -15  -7  -1    7.92    1.13
  15  -1   7    6.15    4.67
   1   7 -15    7.48    0.92
   7   1 -15    8.23    5.34
  15   1  -7    6.13    0.89
   7   1 -15    4.06    0.78
  15   7  -1    6.39    0.87
  15   1  -7   10.40    6.49
 -15   1   7    7.73    1.33
  -7   1  15    6.60    1.18
 -15  -1  -7    7.45    0.91
  15   1   7    6.20    3.82
  -7  -1  15   16.34    2.31
  15   7   1    7.26    4.17
  -1  -7  15    4.39    3.89
  15  -1  -7   -2.86    6.44
  15   7   1    5.28    0.90
 -15   1  -7    7.98    0.99
 -15  -1   7    1.88    7.06
  -7  -1  15    4.37    6.12
 -15  -1   7    9.32    1.31
   7  -1 -15   -0.53    5.95
  -7  -3  15    0.48    5.18
 -15  -3   7    0.94    0.88
  -7  -3  15    1.90    0.86
  15   3   7    1.06    3.06
 -15  -7   3   -0.48    0.77
 -15  -7   3   -0.44    4.46
   7  -3 -15   -3.20    6.87
  15   7   3    0.05    0.50
 -15  -3   7   -0.55    5.78
  15   7   3    0.92    3.58
  -7   3 -15   -0.08    0.29
  -3  -7  15    1.11    3.85
 -15  -5   7   -1.50    5.08
  15   5   7   -1.21    2.79
 -15  -5   7    2.35    0.86
 -15  -7   5    1.77    0.86
 -15  -7   5    4.98    4.69
  -7  -5  15    1.77    0.90
  -7  -5  15   -0.90    4.90
  15   7   5    3.31    3.03
  15   5   7    1.00    0.59
  -5  -7  15   -0.80    4.29
   5   7  15    1.71    0.47
  15   7   5    1.65    0.65
 -15  -7   7    0.47    4.87
 -15  -7   7    3.99    1.00
  -7  -7  15    2.92    1.03
  -7  -7  15   -0.87    4.77
  15   7   7    2.07    0.59
 -15  -9  -7   -1.89    4.33
  15   9  -7    9.41    4.95
  15   7  -9    1.47    4.87
  15   7  -9    0.06    0.61
   9   7 -15    1.25    0.62
  15   9  -7    0.28    0.61
 -15  -7  -9    3.99    5.67
   9   7 -15    4.08    4.44
  15   5  -9    1.03    0.62
   5   9 -15    1.21    0.71
  15   5  -9    4.16    5.32
 -15  -3  -9    0.97    0.49
  15   9  -3   -1.53    4.39
 -15  -9  -3   -0.77    4.17
  15   3  -9   -4.53    5.49
  15   3  -9    1.14    0.57
  15   9  -3    0.37    0.54
  -9   3  15    2.10    1.03
 -15  -1  -9    1.77    0.53
 -15  -9  -1    1.52    0.89
  15  -1   9    0.67    3.89
 -15  -9  -1    1.98    4.52
  15   1  -9    0.67    0.61
 -15   1   9    0.74    8.01
  -9   1  15    2.06    7.56
  15   9  -1    1.39    0.61
 -15   1   9    2.57    1.06
  15   1  -9    1.27    6.46
  -9   1  15    1.80    0.98
  15   9  -1   -0.69    3.81
  -9  -1  15    1.33    0.90
 -15  -9   1    1.96    0.91
  15   9   1    1.54    3.44
 -15  -9   1   -2.45    4.32
  15   1   9    0.25    3.13
  15  -1  -9    5.15    7.49
 -15  -1   9    7.03    7.39
 -15   1  -9    0.54    0.56
  -9  -1  15    2.96    6.13
  15   9   1    0.95    0.53
 -15  -1   9    2.35    1.03
  -9   3 -15    0.96    0.29
 -15  -3   9    0.68    0.93
  -9  -3  15    1.48    0.86
 -15  -9   3    2.24    1.26
 -15  -9   3    7.61    4.74
  15   9   3    1.39    0.59
 -15  -3   9   -2.27    6.34
  -9  -3  15   -4.23    5.79
  15   3   9    1.21    2.55
  -5  -9  15   -3.28    4.01
  -9  -5  15    1.47    5.15
 -15  -5   9    0.99    0.90
  -9  -5  15    0.45    0.82
 -15  -9   5   -0.90    1.13
 -15  -9   5   -1.32    4.48
  15   9   5    0.23    0.52
 -15  -5   9   -0.52    5.22
 -15  -7   9    1.48    5.15
 -15  -7   9    0.82    0.90
 -15  -9   7    0.57    1.04
  -9  -7  15   -0.51    1.17
  -9  -7  15    0.47    4.88
 -15  -9   7    3.20    4.73
  15   7   9    0.80    0.46
  15   9   7    0.63    0.53
  -7  -9  15    4.37    4.61
  15   5 -11   -3.81    5.78
  11   5 -15   -0.50    5.36
  15   3 -11   -1.18    6.07
  15   3 -11   -0.58    0.50
  11   3 -15   -0.05    0.58
 -15 -11  -3    1.15    3.75
  15  11  -3    0.89    0.61
  11   3 -15    1.07    5.86
  15   1 -11    1.97    6.47
 -15  -1 -11    0.21    0.42
  11   1 -15   -1.77    6.32
  15   1 -11    0.11    0.52
  11   1 -15    0.36    0.57
 -15 -11  -1   -0.79    4.31
 -15   1  11   -1.49    8.91
 -11   1  15   -2.89    8.08
 -15   1  11   -1.44    1.02
  15  11  -1    0.05    0.51
 -11   1  15    0.38    1.06
 -11  -1  15    1.53    1.00
  15  -1 -11    1.50    7.45
 -15 -11   1   -0.81    4.11
 -15  -1  11    1.31    6.83
 -15   1 -11    0.19    0.45
  15  11   1   -0.21    0.53
 -15  -1  11   -0.49    1.04
 -15  -3  11    0.65    1.06
 -11  -3  15    0.67    0.93
 -15 -11   3   -1.26    4.41
 -15  -3  11    1.18    6.37
  15  11   3    0.45    0.49
 -11  -3  15    6.85    6.17
 -11  -5  15    2.65    5.61
 -15  -5  11   -7.07    6.17
   0   0 -16    8.99    3.19
   0   0  16    5.96    0.85
   0   0 -16    5.81    0.77
  -2   2  16    5.00    0.89
   2  -2  16   -1.82    3.81
   2   2 -16    3.91    3.22
  16   2  -2    4.73    0.81
   2   2 -16    4.76    0.77
 -16  -2  -2   -3.37    8.03
  16   2  -2    0.52    5.51
 -16  -2  -2    7.53    1.06
   0  -2  16    5.42    4.21
   0   2  16    2.22    0.58
  -2   0  16    2.11    0.66
   2   0 -16    3.33    3.49
  16   0   2    3.11    5.47
  16   0  -2   -0.60    5.93
  -2   0 -16    0.61    0.45
  16   2   0    1.36    0.62
   2   0 -16    1.53    0.55
   0   2 -16    2.12    0.55
   0  -2 -16    1.26    3.15
   2   0  16   -1.52    5.16
  -2   0  16    7.49    6.47
 -16   0  -2    2.42    0.82
 -16   0   2    3.58    0.92
 -16  -2   0    2.78    0.83
  16   2   0    2.86    5.27
   2   2  16    3.89    0.59
  -2  -2  16    5.77    0.93
   2  -2 -16    5.21    3.97
  16   2   2    4.67    0.81
  -2   2 -16    4.51    0.63
 -16  -2   2    5.80    1.04
  -2  -2  16    1.67    4.89
  -4  -4 -16    1.73    1.42
 -16  -4  -4    3.88    0.81
  16   4  -4    5.41    5.59
  16   4  -4    3.30    0.70
   4  -4  16    5.55    2.98
   4   4 -16    3.64    0.69
  -4   4  16    5.03    1.00
   4   4 -16    3.19    3.87
 -16  -2  -4    5.37    0.90
   4  -2  16    3.12    3.39
 -16  -4  -2    5.34    0.92
  -2  -4 -16    5.65    3.01
   2  -4  16    4.59    3.40
   4   2 -16    6.30    3.98
  16   4  -2    9.65    5.01
  16   4  -2    3.00    0.70
   4   2 -16    2.99    0.69
   2   4 -16    3.91    0.72
  -2   4  16    4.62    0.85
  -4   2  16    4.80    0.94
 -16  -4   0   -0.08    0.93
   0  -4  16    1.66    4.05
  16   0   4   -1.87    5.35
   4   0 -16   -0.04    0.51
  16   4   0    3.82    4.50
   0  -4 -16   -0.97    3.98
 -16   0   4   -5.04    8.00
  -4   0  16   -4.96    6.36
   0   4 -16   -0.13    0.48
 -16   0  -4    0.06    0.64
 -16   0   4   -0.56    0.84
 -16  -4   0   -3.73    6.12
   0   4  16    0.08    0.54
   4  -2 -16    5.77    4.82
   2   4  16    3.66    0.59
 -16  -4   2    9.36    1.95
  -4  -2  16    6.15    0.93
  16   2   4   -0.39    4.32
  -2  -4  16   -0.76    4.28
   2  -4 -16   -3.12    5.33
  16   4   2    2.85    0.64
  -4   2 -16    3.23    0.51
  16   4   2    6.96    4.82
  -2   4 -16    3.03    0.60
 -16  -4   2    4.24    6.06
  -4  -2  16   -3.27    5.27
 -16  -2   4    2.58    0.99
  16   4   4    5.55    4.42
 -16  -4   4   13.16    2.29
  -4  -4  16    0.42    4.67
   4   4  16    3.21    0.44
  -4  -4  16    6.41    1.16
  16   4   4    4.17    0.76
  -4   4 -16    3.52    0.56
 -16  -4   4   -2.67    5.95
   6   6 -16    1.38    3.90
  16   6  -6    0.49    5.01
 -16  -6  -6    0.77    0.75
  16   6  -6   -0.05    0.53
   6   6 -16    0.05    0.64
 -16  -6  -6   -1.01    5.92
   6   4 -16    4.14    4.21
   6  -4  16    1.19    2.59
 -16  -4  -6    0.59    0.63
 -16  -6  -4    0.83    0.71
  16   6  -4   -2.29    4.84
  16   4  -6    6.27    5.54
  16   4  -6    0.30    0.56
  -4  -6 -16   -0.80    2.35
  16   6  -4    0.54    0.52
   6   4 -16    0.16    0.57
 -16  -4  -6   -3.18    7.90
  -6   4  16   -0.18    0.89
   4   6 -16    0.10    0.54
  16   2  -6   -0.58    5.87
 -16  -2  -6    0.60    0.59
 -16  -6  -2    0.67    0.71
   6   2 -16    4.55    4.49
  -2  -6 -16    2.60    4.10
   2  -6  16    0.60    3.42
  16   6  -2    4.29    4.65
  16   2  -6    0.31    0.58
   6   2 -16    0.81    0.58
  16   6  -2    0.72    0.57
   2   6 -16    0.78    0.58
   6  -2  16    1.66    2.77
  -6   2  16    0.22    0.79
 -16  -6  -2   -1.42    5.39
 -16  -6   0   -1.42    5.40
  -6   0  16    2.05    0.82
 -16  -6   0    1.54    0.81
   0  -6 -16    1.92    5.25
   6   0 -16    2.74    5.16
  16   6   0   -0.80    4.24
  16   0   6    0.82    4.63
  16   0  -6    0.67    6.41
  16   0  -6    1.52    0.68
   6   0 -16    1.25    0.64
  16   6   0    0.72    0.55
   0   6  16    1.33    0.66
 -16   0   6   12.74    8.21
  -6   0  16    6.57    7.26
 -16   0   6    1.24    0.86
 -16   0  -6    2.39    0.66
   0   6 -16    1.24    0.59
   0  -6  16    1.34    3.58
  -2   6 -16    1.26    0.56
  -6  -2  16    2.15    0.87
  16   2   6   -0.34    3.97
  -2  -6  16   -1.86    3.92
  -6   2 -16    0.99    0.29
  16   6   2    0.98    0.56
   2   6  16    1.03    0.54
  16   6   2    3.67    4.09
   6  -2 -16   -0.54    5.60
  -6  -2  16   -2.06    5.72
 -16  -2   6    1.74    1.02
 -16  -6   4    5.36    5.40
 -16  -4   6    1.57    1.91
  -6  -4  16   -1.87    5.21
 -16  -6   4    0.77    0.89
  16   6   4    2.92    3.81
  -6  -4  16    0.43    0.78
   6  -4 -16   -6.61    7.14
  16   4   6    2.74    3.52
  -4  -6  16   -1.63    4.41
  16   4   6    0.76    0.61
  16   6   4   -0.12    0.49
   4   6  16    0.42    0.34
 -16  -4   6   -3.27    5.94
  -6   4 -16    0.77    0.42
 -16  -6   6    3.51    5.42
 -16  -6   6    0.82    0.84
  -6  -6  16    0.87    0.89
  -6  -6  16    5.35    4.85
  16   6   6    1.65    3.41
  16   6   6    0.65    0.54
 -16  -8  -6   -0.87    4.85
  -6  -8 -16    0.48    2.75
  16   6  -8    1.02    5.20
   8   6 -16   -4.08    4.66
  16   6  -8   -0.05    0.51
   8   6 -16    0.22    0.58
 -16  -6  -8    1.10    7.18
   6   8 -16   -0.05    0.57
  16   8  -4    0.42    4.50
 -16  -8  -4   -1.30    4.64
 -16  -4  -8    0.60    0.60
  16   4  -8   -3.30    6.27
  16   4  -8    0.46    0.53
   8   4 -16   -4.92    5.30
   8   4 -16    0.36    0.57
  16   8  -4    0.21    0.60
   4   8 -16   -0.35    0.64
   2   8 -16    0.61    0.64
 -16  -2  -8    0.13    0.51
  16   2  -8   -3.04    5.96
 -16  -8  -2   -0.43    4.58
 -16  -8  -2    1.48    0.88
  16   8  -2    1.62    4.30
  16   2  -8    0.83    0.61
   8   2 -16    0.78    0.54
  16   8  -2    0.69    0.54
  -8   2  16   -0.16    0.88
   8   2 -16    0.48    5.00
  -8   0  16    1.00    0.88
 -16  -8   0    3.51    5.01
 -16  -8   0    0.58    0.89
   8   0 -16    2.66    5.55
  16   0  -8    0.84    0.64
  16   0  -8   -2.77    6.99
   8   0 -16    0.46    0.57
  16   8   0    2.58    4.23
  16   0   8   -0.69    4.07
  16   8   0    0.86    0.60
 -16   0   8   -1.41    7.48
 -16   0   8    2.46    1.07
 -16   0  -8    1.30    0.57
  -8  -2  16    1.90    0.91
  -2  -8  16    2.29    4.13
  16   8   2    3.01    3.80
  16   8   2    0.80    0.56
   8  -2 -16   -4.95    6.63
  16   2   8    3.38    3.45
  -8  -2  16    0.56    6.33
 -16  -2   8    0.85    1.06
  -8  -4  16   -3.06    5.25
  -8   4 -16    0.14    0.36
 -16  -4   8   -1.07    1.24
  -8  -4  16    0.15    0.81
 -16  -8   4   -0.41    0.90
 -16  -8   4    3.23    4.67
  16   4   8   -2.02    3.14
  16   8   4    0.05    0.56
  -4  -8  16    0.82    4.23
 -16  -4   8   -1.12    6.33
 -16  -6   8    4.66    5.47
 -16  -6   8   -0.52    0.95
 -16  -8   6   -5.23    5.13
 -16  -8   6    0.09    0.95
  -8  -6  16    0.48    5.13
  -8  -6  16    0.91    1.01
  -6  -8  16    3.08    4.68
  16   6   8   -0.09    0.53
  16   8   6    1.05    0.54
 -16  -2 -10    0.81    0.51
  16   2 -10    1.26    6.29
  16  10  -2    0.72    4.49
 -16 -10  -2    3.34    4.41
  16   2 -10    0.96    0.59
  10   2 -16    0.23    0.49
  10   2 -16    3.23    5.88
  16  10  -2    1.32    0.62
 -10   2  16   -0.09    1.00
 -10   0  16   -0.81    0.98
  10   0 -16   -2.40    6.08
 -16 -10   0    0.43    4.70
  16   0 -10    0.17    0.66
  10   0 -16   -0.81    0.65
  16   0 -10    6.41    7.37
 -16   0  10   -3.56    8.17
  16  10   0   -0.05    0.57
 -16   0  10    0.09    1.03
 -16   0 -10    0.78    0.57
 -16  -2  10    1.81    1.11
 -10  -2  16    0.26    0.93
 -16 -10   2    0.51    0.91
 -16 -10   2    0.87    4.55
  10  -2 -16    3.46    7.38
  16  10   2    0.83    0.57
 -10  -2  16   -5.42    6.69
  -1   1  17    0.89    0.57
  -1  -1 -17    2.00    2.71
  17  -1   1    7.40    6.30
   1   1 -17   -0.26    3.03
   1   1 -17    0.83    0.47
  17   1  -1    1.12    5.43
   1  -1  17   -3.24    5.20
 -17  -1  -1    1.14    0.76
   1  -1 -17   -2.59    3.76
   1   1  17    1.11    0.52
  -1  -1  17    1.14    0.65
  17  -1  -1   -3.95    6.91
  -1   1 -17    0.89    0.43
  17   1   1   -1.03    5.24
 -17   1  -1   -0.37    0.80
 -17  -3  -3    3.36    0.90
   3  -3  17    2.06    3.82
  17   3  -3    5.24    5.53
  -3  -3 -17    3.53    1.88
  17   3  -3    2.66    0.66
   3   3 -17    3.39    0.71
 -17  -3  -3   -3.40    7.84
   3   3 -17    5.22    3.71
  -3   3  17    4.65    0.92
  -1   3  17    1.66    0.68
 -17  -3  -1    1.75    0.78
  -3   1  17    1.74    0.91
   1  -3  17   -0.35    3.95
  17  -1   3    0.57    5.39
  17   3  -1   -0.98    5.04
   3   1 -17   -0.34    3.97
  17   1  -3    0.11    0.64
  17   3  -1    1.33    0.62
   3   1 -17    0.89    0.46
  17   1  -3    0.59    6.11
  -3   1  17   -2.50    7.46
   1   3 -17    1.82    0.62
 -17   1   3    1.18    0.87
  -1  -3 -17   -1.85    3.09
 -17  -1  -3    2.22    0.79
 -17  -3   1    2.26    0.88
  -1  -3  17    3.21    4.54
   1   3  17    2.00    0.55
   1  -3 -17    0.67    3.86
  17  -1  -3   -1.39    6.64
  17   3   1    2.71    4.92
  17   3   1    2.29    0.65
  -3   1 -17    0.98    0.40
   3  -1 -17    3.34    4.36
  -1   3 -17    0.98    0.51
 -17  -1   3    2.81    7.74
 -17   1  -3    2.05    0.78
  17   1   3    0.94    5.14
 -17  -1   3    1.47    0.86
 -17  -3   3    4.55    1.06
  -3  -3  17    3.15    5.08
   3   3  17    2.15    0.53
  -3  -3  17    5.42    1.09
  17   3   3    4.93    4.68
  17   3   3    3.24    0.76
  -3   3 -17    3.02    0.54
 -17  -3   3   -1.81    7.06
   3  -3 -17    5.73    5.11
   5  -5  17   -0.51    3.06
 -17  -5  -5    0.23    0.65
  17   5  -5    0.61    0.54
   5   5 -17    0.54    0.57
   5   5 -17    6.93    4.10
  17   5  -5   -3.05    5.59
 -17  -5  -3    1.40    0.81
   5  -3  17    0.23    3.31
  -3  -5 -17   -2.23    2.48
  17   5  -3    1.43    0.57
   5   3 -17    1.52    0.67
   3  -5  17    0.30    3.48
   3   5 -17    1.31    0.60
  -3   5  17    1.97    0.92
  -5   3  17    2.02    0.96
  17   5  -3    1.44    5.04
  17   5  -1   -2.24    5.03
  -5   1  17    1.36    0.76
   5   1 -17    1.22    4.60
 -17  -5  -1    1.75    0.78
  17  -1   5    2.58    5.04
   1  -5  17   -1.35    3.88
   5   1 -17    0.49    0.52
  17   5  -1    0.49    0.53
  -5   1  17    0.67    7.79
  -1  -5 -17    2.77    3.77
 -17   1   5    0.68    0.97
   1   5 -17    1.27    0.59
  -1   5  17   -0.22    0.69
 -17  -5  -1    3.26    5.85
 -17  -5   1    0.84    0.81
  -5  -1  17    0.66    0.73
  17   5   1    0.42    4.37
   5  -1 -17    0.46    5.07
  -1  -5  17    2.65    4.05
   1  -5 -17    3.97    4.90
  17   5   1    1.11    0.59
 -17   1  -5    0.69    0.72
  -5  -1  17   -0.56    6.60
  -1   5 -17    0.50    0.52
   1   5  17    0.60    0.54
 -17  -5   1    1.61    6.26
 -17  -1   5    1.47    0.96
 -17  -3   5    2.09    0.94
   3   5  17    1.74    0.47
 -17  -5   3    2.21    0.85
  -5  -3  17    1.20    0.83
  -3  -5  17    1.26    4.18
  17   5   3    4.95    4.30
   3  -5 -17    3.96    5.98
  17   5   3    1.42    0.55
  -5   3 -17    1.12    0.39
   5  -3 -17    1.08    5.89
 -17  -3   5    4.21    6.49
  -3   5 -17    2.26    0.58
  -5  -3  17    1.98    5.48
 -17  -5   5    0.64    0.92
  -5  -5  17    1.84    5.06
  -5  -5  17    0.64    0.90
  17   5   5    0.19    0.57
  17   5   5   -0.34    3.93
  -5   5 -17    0.81    0.48
  -5  -7 -17    0.11    1.95
 -17  -5  -7    0.39    0.79
 -17  -7  -5   -0.91    0.84
   7   5 -17    2.47    4.44
  17   7  -5   -1.92    5.18
  17   5  -7   -0.24    0.51
  17   7  -5   -0.86    0.57
   7   5 -17   -0.06    0.64
 -17  -5  -7    1.33    7.85
   5   7 -17   -0.51    0.61
  17   5  -7    0.54    5.39
 -17  -3  -7   -0.05    0.63
 -17  -7  -3   -0.08    0.80
  -3  -7 -17   -2.70    3.84
  17   3  -7   -0.58    5.83
   7   3 -17    0.89    4.83
  17   3  -7   -0.67    0.56
   7   3 -17   -0.05    0.50
  17   7  -3    0.77    0.68
  17   7  -3   -1.37    4.98
   3   7 -17    0.20    0.52
  -7   3  17    1.58    0.91
 -17  -7  -3   -1.97    5.68
  -7   1  17    0.51    0.98
 -17  -7  -1    5.36    5.22
   1  -7  17    0.70    3.63
 -17  -7  -1   -0.44    0.77
  17  -1   7    0.91    4.58
  17   1  -7    0.49    0.62
   7   1 -17   -0.05    0.55
  17   7  -1   -0.34    0.58
  -7   1  17    2.11    7.79
 -17   1   7    0.47    0.95
   7   1 -17   -0.48    4.87
  17   1  -7    4.58    6.28
  17   7  -1    2.57    4.57
   1   7 -17   -0.27    0.57
 -17  -1  -7   -0.17    0.71
  -1   7 -17    0.28    0.57
  17   7   1    3.44    4.29
 -17  -7   1    4.40    4.99
  -7  -1  17   -0.37    0.85
  17   1   7    1.83    4.02
 -17  -7   1    0.85    0.76
   7  -1 -17    0.54    5.30
  17  -1  -7   -3.00    7.78
  17   7   1    0.64    0.55
 -17   1  -7   -0.12    0.68
  -1  -7  17   -0.38    4.00
 -17  -1   7    0.09    0.96
 -17  -3   7    0.84    0.95
  17   3   7   -2.56    3.87
  -7  -3  17    1.32    0.86
  17   7   3    2.11    3.84
  -3  -7  17   -1.24    4.03
   7  -3 -17    6.96    6.66
  17   7   3    0.36    0.56
  -7   3 -17    0.11    0.31
 -17  -3   7   -4.25    6.35
  -7  -3  17    1.62    5.88
  17   7   5   -0.61    3.38
  -7   5 -17    0.03    0.40
 -17  -7   5    0.51    5.10
  -7  -5  17   -2.50    5.23
 -17  -5   7    0.26    0.92
 -17  -7   5    1.52    0.96
  -7  -5  17    0.68    0.95
  17   5   7    4.33    3.52
  -5  -7  17   -5.37    5.07
  17   5   7   -0.16    0.66
  17   7   5   -0.31    0.49
 -17   1  -9    0.29    0.54
   0   0  18   -0.27    0.62
  18   0   0    4.22    5.98
   0   0 -18   -0.34    0.52
   0   0 -18   -1.18    2.95
   0   0  18   -2.64    6.51
 -18   0   0   -0.37    0.84
  18   2  -2   -2.80    6.04
  -2   2  18    2.53    0.95
   2   2 -18    1.48    3.35
  18   2  -2    1.42    0.66
   2   2 -18    0.32    0.56
  -2  -2 -18    0.67    2.27
   2  -2  18   -1.14    4.81
 -18  -2  -2    1.62    0.89
  18   2   0   -3.67    5.64
   0   2  18    0.32    0.57
  -2   0  18    0.34    0.67
   0  -2 -18    1.07    3.26
  18   0   2   -2.24    5.84
  18   0  -2   -0.64    6.18
   2   0 -18   -4.22    4.27
  18   2   0   -0.06    0.66
   2   0 -18    0.73    0.53
   0   2 -18    0.49    0.49
 -18  -2   0    0.73    8.52
 -18   0  -2    0.07    0.72
   0  -2  18   -2.18    5.37
 -18  -2   0    0.08    0.88
  18   2   2    6.77    5.37
   2   2  18    1.00    0.56
   2  -2 -18    1.44    3.95
  -2   2 -18    0.92    0.49
  -2  -2  18    2.44    5.67
 -18  -4  -4    0.93    0.71
  18   4  -4    0.54    5.51
  18   4  -4    0.40    0.51
   4   4 -18    1.13    0.57
   4   4 -18    4.04    3.94
  -4   4  18    1.84    0.85
 -18  -2  -4    0.66    0.69
  -2  -4 -18    0.81    2.63
  -4   2  18    1.96    0.78
  18   2  -4    2.96    6.24
 -18  -4  -2    2.12    0.84
   2  -4  18   -0.69    4.64
  18   2  -4    1.02    0.64
  18   4  -2    7.08    5.53
  18   4  -2    0.28    0.52
   4   2 -18    0.93    0.56
   2   4 -18    0.49    0.57
 -18  -4  -2   -7.10    7.50
  -2   4  18    1.05    0.75
   0   4  18    0.29    0.61
 -18  -4   0   -0.83    1.05
   4   0 -18    0.40    4.51
  -4   0  18   -0.43    0.69
   0  -4  18   -1.19    4.53
   0  -4 -18   -1.28    4.75
  18   0  -4   -4.71    7.02
  18   0   4   -0.51    5.36
   4   0 -18    0.10    0.55
  18   4   0   -0.62    0.58
  18   4   0   -3.30    5.20
   0   4 -18    0.17    0.46
 -18   0   4    0.57    0.90
 -18   0  -4    0.12    0.69
 -18  -4   2    0.99    1.12
  -2  -4  18    3.53    4.80
  -4  -2  18    1.50    0.81
  18   2   4   -0.88    4.67
   4  -2 -18   -0.45    4.93
  18   4   2    0.62    0.59
  -4   2 -18    0.71    0.35
  -2   4 -18    0.21    0.49
 -18  -4   2   -3.62    6.57
  18   4   2    2.18    4.53
  -4  -2  18   -1.61    5.97
   2  -4 -18    1.73    5.05
 -18  -2   4    1.15    1.00
  -4  -4  18    5.33    5.15
  18   4   4    1.19    4.11
 -18  -4   4    5.91    2.22
  -4  -4  18    0.31    0.84
  18   4   4    1.31    0.66
   4  -4 -18    1.09    5.83
  -4   4 -18    1.38    0.50
 -18  -2  -6   -0.18    0.69
 -18  -6  -2    0.55    0.75
  18   6  -2    1.42    4.87
   6   2 -18    3.93    4.84
   6   2 -18    0.53    0.48
  18   6  -2    0.23    0.50
   2  -6  18   -4.89    4.14
  -2  -6 -18    0.56    3.52
  -6   2  18   -0.26    0.97
  -6   0  18    0.08    0.79
 -18  -6   0    0.78    0.84
  18   6   0    0.44    4.95
   0  -6 -18   -3.86    4.90
   0  -6  18   -2.32    4.27
   6   0 -18    0.26    0.56
  18   0  -6    4.21    6.82
  18   6   0   -0.25    0.55
  18   0   6    4.13    4.99
   6   0 -18   -1.90    5.01
   0   6  18   -0.05    0.66
   0   6 -18    0.10    0.53
 -18   0   6    1.75    0.97
 -18   0  -6    0.18    0.66
 -18  -6   0   -2.19    6.01
 -18  -6   2   -0.08    0.90
  -6  -2  18    0.54    0.85
   6  -2 -18   -6.48    6.21
  18   2   6    2.35    4.27
  18   6   2    0.05    0.57
  18   6   2   -2.06    4.57
  -6  -2  18    4.05    6.35
  -2   6 -18    0.50    0.51
 -18  -2   6   -1.54    1.21
  -1   1  19    0.26    0.62
   1   1 -19    0.27    3.32
  -1  -1 -19    1.67    2.66
   1   1 -19    0.39    0.53
  19   1  -1    2.99    7.09
 -19  -1  -1    0.16    0.87
  -1  -1  19    0.82    0.73
  -1   1 -19    0.35    0.49
   1  -1 -19   -1.23    3.58
  -1  -1  19    2.72    6.31
  19   1   1    2.80    5.89
 -19  -1   1    0.17    0.92
 -19  -1  -3    1.84    0.88
   0   0   0    0.00    0.00


TITL TRUMOF1_03_0 in F-43m
REM F-43m (#216 in standard setting)
CELL 0.48590  15.404235  15.404235  15.404235  90.0000  90.0000  90.0000
ZERR   16.00   0.000401   0.000401   0.000401   0.0000   0.0000   0.0000
LATT -4
SYMM -x,-y, z
SYMM -x, y,-z
SYMM  x,-y,-z
SYMM  z, x, y
SYMM  z,-x,-y
SYMM -z,-x, y
SYMM -z, x,-y
SYMM  y, z, x
SYMM -y, z,-x
SYMM  y,-z,-x
SYMM -y,-z, x
SYMM  y, x, z
SYMM -y,-x, z
SYMM  y,-x,-z
SYMM -y, x,-z
SYMM  x, z, y
SYMM -x, z,-y
SYMM -x,-z, y
SYMM  x,-z,-y
SYMM  z, y, x
SYMM  z,-y,-x
SYMM -z, y,-x
SYMM -z,-y, x
SFAC C H O Zn
UNIT 128.00 64.00 64.00 16.00
TREF
HKLF 4
END
_computing_structure_solution     'SHELXT 2018/2 (Sheldrick, 2018)'
;
_shelx_hkl_checksum                37443
_shelx_fab_file
;
-11 -11 -11 1.5545 -2.1853
-10 -12 -10 1.5544 -0.7832
-10 -10 -10 0.4736 -0.9156
-9 -13 -11 1.4424 -2.0760
-9 -13 -9 -0.7165 1.0951
-9 -11 -11 -0.6270 0.9372
-9 -11 -9 1.9441 -0.7618
-9 -9 -9 -1.4770 -2.2704
-8 -14 -10 0.4323 -0.3817
-8 -14 -8 -0.3820 -0.3183
-8 -12 -12 0.9363 0.0524
-8 -12 -10 -0.1996 -1.3540
-8 -12 -8 -0.8722 -0.2368
-8 -10 -10 -0.9019 0.4691
-8 -10 -8 0.9801 0.7630
-8 -8 -8 -0.9717 0.2203
-7 -15 -9 -0.3811 0.8488
-7 -15 -7 0.8773 -1.7648
-7 -13 -11 -1.3738 0.3152
-7 -13 -9 0.7666 -1.5614
-7 -13 -7 -0.0276 0.2421
-7 -11 -11 1.6870 -1.7350
-7 -11 -9 -1.6975 -1.0810
-7 -11 -7 -0.8566 2.5978
-7 -9 -9 -1.2923 3.7166
-7 -9 -7 0.7587 0.4780
-7 -7 -7 -3.5216 0.7434
-6 -16 -8 0.1761 -0.2480
-6 -16 -6 -0.5090 -0.3872
-6 -14 -10 0.5040 -0.5045
-6 -14 -8 -0.1813 -0.9554
-6 -14 -6 0.7196 0.4783
-6 -12 -12 0.3369 -1.4051
-6 -12 -10 -1.2272 -0.6101
-6 -12 -8 0.4607 0.9739
-6 -12 -6 0.3636 -1.8811
-6 -10 -10 -0.8855 0.3179
-6 -10 -8 -0.5404 0.3301
-6 -10 -6 -1.2846 0.0233
-6 -8 -8 -3.9538 3.0291
-6 -8 -6 3.7592 1.9092
-6 -6 -6 -0.0353 5.2611
-5 -17 -7 0.0237 -0.6014
-5 -17 -5 0.0640 0.1783
-5 -15 -11 -0.3650 0.1984
-5 -15 -9 0.6910 -1.1290
-5 -15 -7 -0.0382 0.2766
-5 -15 -5 0.1919 -0.1864
-5 -13 -13 -0.6979 0.1886
-5 -13 -11 0.7586 -0.6104
-5 -13 -9 -0.6981 -0.6226
-5 -13 -7 -0.7249 -0.9728
-5 -13 -5 1.1153 0.4414
-5 -11 -11 -2.0732 -0.4048
-5 -11 -9 -1.3331 0.3962
-5 -11 -7 0.7097 -0.4792
-5 -11 -5 1.6546 -2.0803
-5 -9 -9 -0.2686 1.8883
-5 -9 -7 0.8682 -0.3446
-5 -9 -5 -1.6329 0.9025
-5 -7 -7 1.2262 4.7092
-5 -7 -5 -1.9032 1.1557
-5 -5 -5 2.3951 -9.2919
-4 -18 -4 0.8573 -0.4258
-4 -16 -8 0.1444 -0.8523
-4 -16 -6 1.5699 0.4655
-4 -16 -4 -1.1650 -0.0695
-4 -14 -12 0.3281 0.5269
-4 -14 -10 -1.2269 -0.6908
-4 -14 -8 0.9318 -0.0902
-4 -14 -6 -0.3536 -1.8022
-4 -14 -4 -0.5582 0.5241
-4 -12 -12 -1.6167 -0.2677
-4 -12 -10 -0.0571 -0.2283
-4 -12 -8 -0.9542 -2.2687
-4 -12 -6 -1.5475 0.2507
-4 -12 -4 5.0788 -1.7809
-4 -10 -10 0.0814 -0.2762
-4 -10 -8 -2.6985 0.6526
-4 -10 -6 3.8966 1.1013
-4 -10 -4 -0.0556 -3.0966
-4 -8 -8 6.4714 2.5380
-4 -8 -6 -0.7155 -0.6096
-4 -8 -4 -3.4534 -0.4349
-4 -6 -6 -6.0771 -4.9698
-4 -6 -4 8.8277 0.4047
-4 -4 -4 -14.2916 -3.3628
-3 -17 -7 0.8910 0.6972
-3 -17 -5 1.0311 -0.2983
-3 -17 -3 -0.0121 0.5919
-3 -15 -11 0.1342 -0.2730
-3 -15 -9 -0.2264 0.2436
-3 -15 -7 0.5652 -0.9931
-3 -15 -5 0.3728 -0.2265
-3 -15 -3 0.3440 0.1067
-3 -13 -13 -0.0700 -0.1733
-3 -13 -11 -1.5316 -0.4366
-3 -13 -9 -0.4020 -0.6508
-3 -13 -7 0.2691 -0.7051
-3 -13 -5 -0.2954 -2.6726
-3 -13 -3 0.0586 1.2773
-3 -11 -11 0.5749 -0.6844
-3 -11 -9 -0.9854 0.2011
-3 -11 -7 -0.7206 -1.3476
-3 -11 -5 1.3344 0.3956
-3 -11 -3 0.6933 -2.3801
-3 -9 -9 1.2297 -2.3267
-3 -9 -7 1.0402 3.4746
-3 -9 -5 2.9914 -1.0603
-3 -9 -3 0.7642 -2.1626
-3 -7 -7 1.3733 -4.4840
-3 -7 -5 0.4611 -0.6828
-3 -7 -3 1.5626 -2.1304
-3 -5 -5 -2.1100 -2.4540
-3 -5 -3 -13.9055 -6.3740
-3 -3 -3 27.0380 -19.3519
-2 -18 -6 0.3104 0.0251
-2 -18 -4 0.6139 0.7646
-2 -18 -2 0.3812 0.4074
-2 -16 -10 0.4771 -0.1690
-2 -16 -8 0.8367 0.1624
-2 -16 -6 0.0932 -0.5093
-2 -16 -4 1.3765 0.1163
-2 -16 -2 -0.3383 0.0564
-2 -14 -12 -0.4265 -0.5347
-2 -14 -10 0.3850 0.0441
-2 -14 -8 -0.8773 -0.8998
-2 -14 -6 0.3066 -0.4418
-2 -14 -4 1.1646 -0.7499
-2 -14 -2 -2.0680 -0.0146
-2 -12 -12 0.6314 -1.0042
-2 -12 -10 -1.5554 0.0852
-2 -12 -8 -0.9184 0.1110
-2 -12 -6 1.9813 -2.2806
-2 -12 -4 -3.3037 -0.0616
-2 -12 -2 2.5286 -0.4373
-2 -10 -10 -1.6323 -1.8864
-2 -10 -8 2.9842 -0.2178
-2 -10 -6 0.2976 0.7644
-2 -10 -4 2.2877 -1.6150
-2 -10 -2 -1.4413 -0.0313
-2 -8 -8 -1.4146 -0.1663
-2 -8 -6 3.6601 -0.0280
-2 -8 -4 2.9783 -1.0176
-2 -8 -2 -0.6085 -3.3250
-2 -6 -6 -3.0671 0.9175
-2 -6 -4 -2.7750 -2.4690
-2 -6 -2 3.9674 -12.8111
-2 -4 -4 -8.9651 -19.3490
-2 -4 -2 27.1757 13.0575
-2 -2 -2 -41.2003 -16.0609
-1 -19 -3 0.2564 2.0669
-1 -19 -1 0.5221 -0.8808
-1 -17 -7 0.6069 -0.9224
-1 -17 -5 0.4077 1.3097
-1 -17 -3 0.6290 -0.6914
-1 -17 -1 0.8862 0.7731
-1 -15 -11 0.2300 0.7615
-1 -15 -9 0.5022 -0.7753
-1 -15 -7 0.2419 -0.0216
-1 -15 -5 0.4543 -0.7441
-1 -15 -3 -0.1939 -0.1362
-1 -15 -1 -0.2693 0.6666
-1 -13 -13 -0.4294 -0.5498
-1 -13 -11 -0.1194 0.1752
-1 -13 -9 -0.6361 0.5401
-1 -13 -7 -0.0372 -1.4298
-1 -13 -5 -0.0888 -0.1868
-1 -13 -3 -0.5024 0.3836
-1 -13 -1 -1.3213 -2.7018
-1 -11 -11 -2.5087 -0.5582
-1 -11 -9 0.5106 -1.5685
-1 -11 -7 1.6831 0.0329
-1 -11 -5 -0.3206 0.1135
-1 -11 -3 0.4657 -0.7788
-1 -11 -1 0.0693 1.1251
-1 -9 -9 0.8014 0.8636
-1 -9 -7 1.5958 -0.7753
-1 -9 -5 2.0025 1.3778
-1 -9 -3 0.3312 -3.5399
-1 -9 -1 3.1485 3.8201
-1 -7 -7 1.4395 8.5682
-1 -7 -5 -0.2766 -10.1282
-1 -7 -3 -0.5122 0.5882
-1 -7 -1 5.4288 -1.4572
-1 -5 -5 -3.1846 13.5332
-1 -5 -3 12.2630 -14.7027
-1 -5 -1 -1.7639 -2.6148
-1 -3 -3 -7.3438 20.7414
-1 -3 -1 17.0522 -20.6065
-1 -1 -1 16.8135 32.4897
0 2 0 -51.6184 -2.5327
0 2 2 72.6989 1.2215
0 4 0 29.7486 0.9290
0 4 2 -20.2269 -0.0824
0 4 4 27.5987 -0.8739
0 6 0 10.4717 1.4283
0 6 2 3.0216 0.4360
0 6 4 -7.3042 -0.4609
0 6 6 10.0341 -1.5715
0 8 0 5.3213 1.0070
0 8 2 1.9468 0.4340
0 8 4 1.8631 -0.1940
0 8 6 -1.6001 -0.1307
0 8 8 3.3881 -0.9361
0 10 0 -2.9202 -0.0706
0 10 2 4.1127 -0.0260
0 10 4 -0.2959 0.1801
0 10 6 1.0114 -0.1017
0 10 8 0.6889 -0.2479
0 10 10 0.8976 -0.0463
0 12 0 -0.3588 -0.5900
0 12 2 -2.1298 -0.1336
0 12 4 1.2847 0.0716
0 12 6 -0.9058 0.2126
0 12 8 1.5651 0.1700
0 12 10 -0.3539 -0.0182
0 12 12 -3.1352 -0.1810
0 14 0 -1.7326 -0.3348
0 14 2 0.4671 -0.0884
0 14 4 -1.3057 0.0199
0 14 6 0.0586 0.3702
0 14 8 0.5875 0.1557
0 14 10 -0.4206 -0.0299
0 14 12 0.2149 -0.0290
0 16 0 0.6991 0.0028
0 16 2 0.5961 -0.0826
0 16 4 0.1909 0.0839
0 16 6 0.9694 0.1524
0 16 8 0.1448 0.0521
0 16 10 0.1050 0.0195
0 18 0 1.4760 0.1195
0 18 2 0.9144 -0.0497
0 18 4 -0.3326 0.0205
0 18 6 0.7503 -0.1219
1 1 1 16.8135 -32.4897
1 3 1 17.0522 20.6065
1 3 3 -7.3438 -20.7414
1 5 1 -1.7639 2.6148
1 5 3 12.2630 14.7027
1 5 5 -3.1846 -13.5332
1 7 1 5.4288 1.4572
1 7 3 -0.5122 -0.5882
1 7 5 -0.2766 10.1282
1 7 7 1.4395 -8.5682
1 9 1 3.1485 -3.8201
1 9 3 0.3312 3.5399
1 9 5 2.0025 -1.3778
1 9 7 1.5958 0.7753
1 9 9 0.8014 -0.8636
1 11 1 0.0693 -1.1251
1 11 3 0.4657 0.7788
1 11 5 -0.3206 -0.1135
1 11 7 1.6831 -0.0329
1 11 9 0.5106 1.5685
1 11 11 -2.5087 0.5582
1 13 1 -1.3213 2.7018
1 13 3 -0.5024 -0.3836
1 13 5 -0.0888 0.1868
1 13 7 -0.0372 1.4298
1 13 9 -0.6361 -0.5401
1 13 11 -0.1194 -0.1752
1 13 13 -0.4294 0.5498
1 15 1 -0.2693 -0.6666
1 15 3 -0.1939 0.1362
1 15 5 0.4543 0.7441
1 15 7 0.2419 0.0216
1 15 9 0.5022 0.7753
1 15 11 0.2300 -0.7615
1 17 1 0.8862 -0.7731
1 17 3 0.6290 0.6914
1 17 5 0.4077 -1.3097
1 17 7 0.6069 0.9224
1 17 9 0.3808 -0.2535
1 19 1 0.5221 0.8808
2 2 2 -41.2003 16.0609
2 4 2 27.1757 -13.0575
2 4 4 -8.9651 19.3490
2 6 2 3.9674 12.8111
2 6 4 -2.7750 2.4690
2 6 6 -3.0671 -0.9175
2 8 2 -0.6085 3.3250
2 8 4 2.9783 1.0176
2 8 6 3.6601 0.0280
2 8 8 -1.4146 0.1663
2 10 2 -1.4413 0.0313
2 10 4 2.2877 1.6150
2 10 6 0.2976 -0.7644
2 10 8 2.9842 0.2178
2 10 10 -1.6323 1.8864
2 12 2 2.5286 0.4373
2 12 4 -3.3037 0.0616
2 12 6 1.9813 2.2806
2 12 8 -0.9184 -0.1110
2 12 10 -1.5554 -0.0852
2 12 12 0.6314 1.0042
2 14 2 -2.0680 0.0146
2 14 4 1.1646 0.7499
2 14 6 0.3066 0.4418
2 14 8 -0.8773 0.8998
2 14 10 0.3850 -0.0441
2 14 12 -0.4265 0.5347
2 16 2 -0.3383 -0.0564
2 16 4 1.3765 -0.1163
2 16 6 0.0932 0.5093
2 16 8 0.8367 -0.1624
2 16 10 0.4771 0.1690
2 18 2 0.3812 -0.4074
2 18 4 0.6139 -0.7646
2 18 6 0.3104 -0.0251
3 3 3 27.0380 19.3519
3 5 3 -13.9055 6.3740
3 5 5 -2.1100 2.4540
3 7 3 1.5626 2.1304
3 7 5 0.4611 0.6828
3 7 7 1.3733 4.4840
3 9 3 0.7642 2.1626
3 9 5 2.9914 1.0603
3 9 7 1.0402 -3.4746
3 9 9 1.2297 2.3267
3 11 3 0.6933 2.3801
3 11 5 1.3344 -0.3956
3 11 7 -0.7206 1.3476
3 11 9 -0.9854 -0.2011
3 11 11 0.5749 0.6844
3 13 3 0.0586 -1.2773
3 13 5 -0.2954 2.6726
3 13 7 0.2691 0.7051
3 13 9 -0.4020 0.6508
3 13 11 -1.5316 0.4366
3 13 13 -0.0700 0.1733
3 15 3 0.3440 -0.1067
3 15 5 0.3728 0.2265
3 15 7 0.5652 0.9931
3 15 9 -0.2264 -0.2436
3 15 11 0.1342 0.2730
3 17 3 -0.0121 -0.5919
3 17 5 1.0311 0.2983
3 17 7 0.8910 -0.6972
4 4 4 -14.2916 3.3628
4 6 4 8.8277 -0.4047
4 6 6 -6.0771 4.9698
4 8 4 -3.4534 0.4349
4 8 6 -0.7155 0.6096
4 8 8 6.4714 -2.5380
4 10 4 -0.0556 3.0966
4 10 6 3.8966 -1.1013
4 10 8 -2.6985 -0.6526
4 10 10 0.0814 0.2762
4 12 4 5.0788 1.7809
4 12 6 -1.5475 -0.2507
4 12 8 -0.9542 2.2687
4 12 10 -0.0571 0.2283
4 12 12 -1.6167 0.2677
4 14 4 -0.5582 -0.5241
4 14 6 -0.3536 1.8022
4 14 8 0.9318 0.0902
4 14 10 -1.2269 0.6908
4 14 12 0.3281 -0.5269
4 16 4 -1.1650 0.0695
4 16 6 1.5699 -0.4655
4 16 8 0.1444 0.8523
4 18 4 0.8573 0.4258
5 5 5 2.3951 9.2919
5 7 5 -1.9032 -1.1557
5 7 7 1.2262 -4.7092
5 9 5 -1.6329 -0.9025
5 9 7 0.8682 0.3446
5 9 9 -0.2686 -1.8883
5 11 5 1.6546 2.0803
5 11 7 0.7097 0.4792
5 11 9 -1.3331 -0.3962
5 11 11 -2.0732 0.4048
5 13 5 1.1153 -0.4414
5 13 7 -0.7249 0.9728
5 13 9 -0.6981 0.6226
5 13 11 0.7586 0.6104
5 13 13 -0.6979 -0.1886
5 15 5 0.1919 0.1864
5 15 7 -0.0382 -0.2766
5 15 9 0.6910 1.1290
5 15 11 -0.3650 -0.1984
5 17 5 0.0640 -0.1783
5 17 7 0.0237 0.6014
6 6 6 -0.0353 -5.2611
6 8 6 3.7592 -1.9092
6 8 8 -3.9538 -3.0291
6 10 6 -1.2846 -0.0233
6 10 8 -0.5404 -0.3301
6 10 10 -0.8855 -0.3179
6 12 6 0.3636 1.8811
6 12 8 0.4607 -0.9739
6 12 10 -1.2272 0.6101
6 12 12 0.3369 1.4051
6 14 6 0.7196 -0.4783
6 14 8 -0.1813 0.9554
6 14 10 0.5040 0.5045
6 16 6 -0.5090 0.3872
6 16 8 0.1761 0.2480
7 7 7 -3.5216 -0.7434
7 9 7 0.7587 -0.4780
7 9 9 -1.2923 -3.7166
7 11 7 -0.8566 -2.5978
7 11 9 -1.6975 1.0810
7 11 11 1.6870 1.7350
7 13 7 -0.0276 -0.2421
7 13 9 0.7666 1.5614
7 13 11 -1.3738 -0.3152
7 15 7 0.8773 1.7648
7 15 9 -0.3811 -0.8488
8 8 8 -0.9717 -0.2203
8 10 8 0.9801 -0.7630
8 10 10 -0.9019 -0.4691
8 12 8 -0.8722 0.2368
8 12 10 -0.1996 1.3540
8 12 12 0.9363 -0.0524
8 14 8 -0.3820 0.3183
8 14 10 0.4323 0.3817
9 9 9 -1.4770 2.2704
9 11 9 1.9441 0.7618
9 11 11 -0.6270 -0.9372
9 13 9 -0.7165 -1.0951
9 13 11 1.4424 2.0760
10 10 10 0.4736 0.9156
10 12 10 1.5544 0.7832
11 11 11 1.5545 2.1853
0 0 0 0.0 0.0
;
_shelx_fab_checksum                55217
_olex2_submission_special_instructions  'No special instructions were received'
_oxdiff_exptl_absorpt_empirical_details
;
Empirical correction (ABSPACK) includes:
- Absorption correction using spherical harmonics
- Frame scaling
;
_oxdiff_exptl_absorpt_empirical_full_max  3.988
_oxdiff_exptl_absorpt_empirical_full_min  0.145
loop_
  _twin_individual_id
  _twin_individual_mass_fraction_refined
 1 1.0(3)
 2 0.0(3)
