# Supplementary material for: Enhanced elastic stability of a topologically disordered crystalline metal–organic framework
Source: Nat Mater. 2024 Jul 23;23(9):1245–51. doi: 10.1038/s41563-024-01960-7 (PMC11364505; doi:10.1038/s41563-024-01960-7)
Supplement: Supplementary file 2 — Crystallographic data. [file 41563_2024_1960_MOESM2_ESM.zip › Supplementary Data 1/TRUMOF1_07_0.cif]

data_trumof1_07_0
_audit_creation_date               2023-06-07
_audit_creation_method
;
Olex2 1.5
(compiled 2023.03.06 svn.rbb2c1857 for OlexSys, GUI svn.r6748)
;
_shelx_SHELXL_version_number       '2019/1'
_audit_contact_author_address      ?
_audit_contact_author_email        ?
_audit_contact_author_name         ''
_audit_contact_author_phone        ?
_publ_contact_author_id_orcid      ?
_publ_section_references
;
Dolomanov, O.V., Bourhis, L.J., Gildea, R.J, Howard, J.A.K. & Puschmann, H.
 (2009), J. Appl. Cryst. 42, 339-341.

Sheldrick, G.M. (2008). Acta Cryst. A64, 112-122.

Sheldrick, G.M. (2015). Acta Cryst. A71, 3-8.
;
_chemical_name_common              ?
_chemical_name_systematic          ?
_chemical_formula_moiety           'C24 H9 O13 Zn4'
_chemical_formula_sum              'C24 H9 O13 Zn4'
_chemical_formula_weight           766.79
_chemical_absolute_configuration   ?
_chemical_melting_point            ?
loop_
  _atom_type_symbol
  _atom_type_description
  _atom_type_scat_dispersion_real
  _atom_type_scat_dispersion_imag
  _atom_type_scat_source
 'C' 'C' -0.0004 0.0007 'International Tables Vol C Tables 4.2.6.8 and 6.1.1.4'
 'H' 'H' 0.0000 0.0000 'International Tables Vol C Tables 4.2.6.8 and 6.1.1.4'
 'O' 'O' 0.0006 0.0026 'International Tables Vol C Tables 4.2.6.8 and 6.1.1.4'
 'Zn' 'Zn' 0.2372 0.7254 'International Tables Vol C Tables 4.2.6.8 and 6.1.1.4'

_shelx_space_group_comment
;
The symmetry employed for this shelxl refinement is uniquely defined
by the following loop, which should always be used as a source of
symmetry information in preference to the above space-group names.
They are only intended as comments.
;
_space_group_crystal_system        'cubic'
_space_group_IT_number             216
_space_group_name_H-M_alt          'F -4 3 m'
_space_group_name_Hall             'F -4 2 3'
loop_
  _space_group_symop_operation_xyz
 'x, y, z'
 '-x, -y, z'
 '-x, y, -z'
 'x, -y, -z'
 'z, x, y'
 'z, -x, -y'
 '-z, -x, y'
 '-z, x, -y'
 'y, z, x'
 '-y, z, -x'
 'y, -z, -x'
 '-y, -z, x'
 'y, x, z'
 '-y, -x, z'
 'y, -x, -z'
 '-y, x, -z'
 'x, z, y'
 '-x, z, -y'
 '-x, -z, y'
 'x, -z, -y'
 'z, y, x'
 'z, -y, -x'
 '-z, y, -x'
 '-z, -y, x'
 'x, y+1/2, z+1/2'
 '-x, -y+1/2, z+1/2'
 '-x, y+1/2, -z+1/2'
 'x, -y+1/2, -z+1/2'
 'z, x+1/2, y+1/2'
 'z, -x+1/2, -y+1/2'
 '-z, -x+1/2, y+1/2'
 '-z, x+1/2, -y+1/2'
 'y, z+1/2, x+1/2'
 '-y, z+1/2, -x+1/2'
 'y, -z+1/2, -x+1/2'
 '-y, -z+1/2, x+1/2'
 'y, x+1/2, z+1/2'
 '-y, -x+1/2, z+1/2'
 'y, -x+1/2, -z+1/2'
 '-y, x+1/2, -z+1/2'
 'x, z+1/2, y+1/2'
 '-x, z+1/2, -y+1/2'
 '-x, -z+1/2, y+1/2'
 'x, -z+1/2, -y+1/2'
 'z, y+1/2, x+1/2'
 'z, -y+1/2, -x+1/2'
 '-z, y+1/2, -x+1/2'
 '-z, -y+1/2, x+1/2'
 'x+1/2, y, z+1/2'
 '-x+1/2, -y, z+1/2'
 '-x+1/2, y, -z+1/2'
 'x+1/2, -y, -z+1/2'
 'z+1/2, x, y+1/2'
 'z+1/2, -x, -y+1/2'
 '-z+1/2, -x, y+1/2'
 '-z+1/2, x, -y+1/2'
 'y+1/2, z, x+1/2'
 '-y+1/2, z, -x+1/2'
 'y+1/2, -z, -x+1/2'
 '-y+1/2, -z, x+1/2'
 'y+1/2, x, z+1/2'
 '-y+1/2, -x, z+1/2'
 'y+1/2, -x, -z+1/2'
 '-y+1/2, x, -z+1/2'
 'x+1/2, z, y+1/2'
 '-x+1/2, z, -y+1/2'
 '-x+1/2, -z, y+1/2'
 'x+1/2, -z, -y+1/2'
 'z+1/2, y, x+1/2'
 'z+1/2, -y, -x+1/2'
 '-z+1/2, y, -x+1/2'
 '-z+1/2, -y, x+1/2'
 'x+1/2, y+1/2, z'
 '-x+1/2, -y+1/2, z'
 '-x+1/2, y+1/2, -z'
 'x+1/2, -y+1/2, -z'
 'z+1/2, x+1/2, y'
 'z+1/2, -x+1/2, -y'
 '-z+1/2, -x+1/2, y'
 '-z+1/2, x+1/2, -y'
 'y+1/2, z+1/2, x'
 '-y+1/2, z+1/2, -x'
 'y+1/2, -z+1/2, -x'
 '-y+1/2, -z+1/2, x'
 'y+1/2, x+1/2, z'
 '-y+1/2, -x+1/2, z'
 'y+1/2, -x+1/2, -z'
 '-y+1/2, x+1/2, -z'
 'x+1/2, z+1/2, y'
 '-x+1/2, z+1/2, -y'
 '-x+1/2, -z+1/2, y'
 'x+1/2, -z+1/2, -y'
 'z+1/2, y+1/2, x'
 'z+1/2, -y+1/2, -x'
 '-z+1/2, y+1/2, -x'
 '-z+1/2, -y+1/2, x'

_cell_length_a                     15.0989(6)
_cell_length_b                     15.0989(6)
_cell_length_c                     15.0989(6)
_cell_angle_alpha                  90
_cell_angle_beta                   90
_cell_angle_gamma                  90
_cell_volume                       3442.2(4)
_cell_formula_units_Z              4
_cell_measurement_reflns_used      705
_cell_measurement_temperature      293(2)
_cell_measurement_theta_max        17.431
_cell_measurement_theta_min        1.588
_shelx_estimated_absorpt_T_max     ?
_shelx_estimated_absorpt_T_min     ?
_exptl_absorpt_coefficient_mu      0.978
_exptl_absorpt_correction_T_max    1.000
_exptl_absorpt_correction_T_min    0.680
_exptl_absorpt_correction_type     multi-scan
_exptl_absorpt_process_details
;
CrysAlisPro 1.171.41.83a (Rigaku Oxford Diffraction, 2020)
Empirical absorption correction using spherical harmonics,
implemented in SCALE3 ABSPACK scaling algorithm.
;
_exptl_absorpt_special_details     ?
_exptl_crystal_colour              'colourless'
_exptl_crystal_density_diffrn      1.480
_exptl_crystal_density_meas        ?
_exptl_crystal_density_method      ?
_exptl_crystal_description         'tablet'
_exptl_crystal_F_000               1508
_exptl_crystal_size_max            0.16
_exptl_crystal_size_mid            0.125
_exptl_crystal_size_min            0.05
_exptl_transmission_factor_max     ?
_exptl_transmission_factor_min     ?
_diffrn_reflns_av_R_equivalents    0.2261
_diffrn_reflns_av_unetI/netI       0.2165
_diffrn_reflns_Laue_measured_fraction_full  1.000
_diffrn_reflns_Laue_measured_fraction_max  1.000
_diffrn_reflns_limit_h_max         18
_diffrn_reflns_limit_h_min         -18
_diffrn_reflns_limit_k_max         12
_diffrn_reflns_limit_k_min         -12
_diffrn_reflns_limit_l_max         18
_diffrn_reflns_limit_l_min         -18
_diffrn_reflns_number              3296
_diffrn_reflns_point_group_measured_fraction_full  1.000
_diffrn_reflns_point_group_measured_fraction_max  1.000
_diffrn_reflns_theta_full          16.950
_diffrn_reflns_theta_max           17.674
_diffrn_reflns_theta_min           1.597
_diffrn_ambient_temperature        293(2)
_diffrn_detector                   'Hybrid Pixel Array Detector'
_diffrn_detector_area_resol_mean   13.3333
_diffrn_measured_fraction_theta_full  1.000
_diffrn_measured_fraction_theta_max  1.000
_diffrn_measurement_details
;
List of Runs (angles in degrees, time in seconds):

  # Type    Start    End  Width  t~exp~   \w     \q     \k     \f   Frames
--------------------------------------------------------------------------
  1  \f    -34.00  38.00   0.20    0.30 -90.00   0.00   0.00    --   360
  2  \f   -174.00-102.00   0.20    0.30-130.00   0.00   0.00    --   360
;
_diffrn_measurement_device         'Eiger2 4M'
_diffrn_measurement_device_type   
 'dectris-CrysAlisPro-abstract goniometer imported dectris images'
_diffrn_measurement_method         '\f scans'
_diffrn_radiation_type             synchrotron
_diffrn_radiation_wavelength       0.4859
_diffrn_source                     synchrotron
_reflns_Friedel_coverage           0.808
_reflns_Friedel_fraction_full      1.000
_reflns_Friedel_fraction_max       1.000
_reflns_number_gt                  167
_reflns_number_total               405
_reflns_special_details
;
 Reflections were merged by SHELXL according to the crystal
 class for the calculation of statistics and refinement.
 
 Structure factors included contributions from the .fab file.
 
 _reflns_Friedel_fraction is defined as the number of unique
 Friedel pairs measured divided by the number that would be
 possible theoretically, ignoring centric projections and
 systematic absences. Completness statistics refer to single and
 composite reflections containing twin component 1 only.
;
_reflns_threshold_expression       'I > 2\s(I)'
_computing_cell_refinement         ?
_computing_data_collection         ?
_computing_data_reduction          ?
_computing_molecular_graphics      'Olex2 1.5 (Dolomanov et al., 2009)'
_computing_publication_material    'Olex2 1.5 (Dolomanov et al., 2009)'
_computing_structure_refinement    'XL  (Sheldrick, 2008)'
_computing_structure_solution      'SHELXT  (Sheldrick, 2015)'
_refine_diff_density_max           0.500
_refine_diff_density_min           -0.189
_refine_diff_density_rms           0.074
_refine_ls_abs_structure_details
;
 Refined as an inversion twin.
;
_refine_ls_abs_structure_Flack     0.3(5)
_refine_ls_extinction_coef         .
_refine_ls_extinction_method       none
_refine_ls_goodness_of_fit_ref     0.862
_refine_ls_hydrogen_treatment      constr
_refine_ls_matrix_type             full
_refine_ls_number_parameters       17
_refine_ls_number_reflns           405
_refine_ls_number_restraints       6
_refine_ls_R_factor_all            0.1246
_refine_ls_R_factor_gt             0.0926
_refine_ls_restrained_S_all        0.856
_refine_ls_shift/su_max            0.000
_refine_ls_shift/su_mean           0.000
_refine_ls_structure_factor_coef   Fsqd
_refine_ls_weighting_details      
 'w=1/[\s^2^(Fo^2^)+(0.1246P)^2^] where P=(Fo^2^+2Fc^2^)/3'
_refine_ls_weighting_scheme        calc
_refine_ls_wR_factor_gt            0.1806
_refine_ls_wR_factor_ref           0.2068
_refine_special_details
;
 Refined as a 2-component inversion twin.
;
_olex2_refinement_description
;
1. Twinned data refinement
 Scales: 0.7(5)
 0.3(5)
2. Fixed Uiso
 At 1.2 times of:
  All C(H) groups
3. Restrained planarity
 C1_$1, C2_$2, C3, C2, C1_$3, C3_$4, C2_$5, C1_$6, C3_$5
 with sigma of 0.1
4. Uiso/Uaniso restraints and constraints
Uiso(C3) = Uiso(C2)
5. Others
 Fixed Sof: C3(0.375) H3(0.375) O2(0.5) C1(0.25) C2(0.375)
6.a Aromatic/amide H refined with riding coordinates:
 C3(H3)
;
_atom_sites_solution_hydrogens     geom
_atom_sites_solution_primary       dual
_atom_sites_solution_secondary     ?
loop_
  _atom_site_label
  _atom_site_type_symbol
  _atom_site_fract_x
  _atom_site_fract_y
  _atom_site_fract_z
  _atom_site_U_iso_or_equiv
  _atom_site_adp_type
  _atom_site_occupancy
  _atom_site_site_symmetry_order
  _atom_site_calc_flag
  _atom_site_refinement_flags_posn
  _atom_site_refinement_flags_adp
  _atom_site_refinement_flags_occupancy
  _atom_site_disorder_assembly
  _atom_site_disorder_group
 Zn1 Zn 0.57376(14) 0.57376(14) 0.42624(14) 0.1718(19) Uiso 1 6 d S . P . .
 O1 O 0.500000 0.500000 0.500000 0.196(15) Uiso 1 24 d S . P . .
 C3 C 0.443(2) 0.6687(13) 0.1687(13) 0.219(9) Uiso 0.75 2 d S . P . .
 H3 H 0.493332 0.693309 0.193309 0.262 Uiso 0.75 2 calc R U P . .
 O2 O 0.5118(19) 0.6858(15) 0.4033(15) 0.225(7) Uiso 0.5 1 d . . P . .
 C1 C 0.4441(18) 0.715(3) 0.4441(18) 0.22(2) Uiso 0.5 2 d S . P . .
 C2 C 0.4061(13) 0.5939(13) 0.208(2) 0.219(9) Uiso 0.75 2 d S . P . .

_geom_special_details
;
 All esds (except the esd in the dihedral angle between two l.s. planes)
 are estimated using the full covariance matrix.  The cell esds are taken
 into account individually in the estimation of esds in distances, angles
 and torsion angles; correlations between esds in cell parameters are only
 used when they are defined by crystal symmetry.  An approximate (isotropic)
 treatment of cell esds is used for estimating esds involving l.s. planes.
;
loop_
  _geom_bond_atom_site_label_1
  _geom_bond_atom_site_label_2
  _geom_bond_distance
  _geom_bond_site_symmetry_2
  _geom_bond_publ_flag
 Zn1 Zn1 3.150(6) 2_665 ?
 Zn1 Zn1 3.150(6) 3_656 ?
 Zn1 Zn1 3.150(6) 4_566 ?
 Zn1 O1 1.929(4) . ?
 Zn1 O2 1.96(2) 8_656 ?
 Zn1 O2 1.96(2) . ?
 Zn1 O2 1.96(2) 20_566 ?
 Zn1 O2 1.96(2) 11_566 ?
 Zn1 O2 1.96(2) 13 ?
 Zn1 O2 1.96(2) 23_656 ?
 C3 H3 0.9300 . ?
 C3 C2 1.390(17) . ?
 C3 C2 1.390(17) 41_554 ?
 O2 O2 1.81(5) 23_656 ?
 O2 C1 1.27(3) . ?
 C1 C2 1.42(6) 12_665 ?

loop_
  _geom_angle_atom_site_label_1
  _geom_angle_atom_site_label_2
  _geom_angle_atom_site_label_3
  _geom_angle
  _geom_angle_site_symmetry_1
  _geom_angle_site_symmetry_3
  _geom_angle_publ_flag
 Zn1 Zn1 Zn1 60.0 3_656 4_566 ?
 Zn1 Zn1 Zn1 60.0 2_665 3_656 ?
 Zn1 Zn1 Zn1 60.0 2_665 4_566 ?
 O1 Zn1 Zn1 35.3 . 4_566 ?
 O1 Zn1 Zn1 35.3 . 3_656 ?
 O1 Zn1 Zn1 35.3 . 2_665 ?
 O1 Zn1 O2 108.9(8) . 20_566 ?
 O1 Zn1 O2 108.9(8) . 23_656 ?
 O1 Zn1 O2 108.9(8) . 8_656 ?
 O1 Zn1 O2 108.9(8) . 13 ?
 O1 Zn1 O2 108.9(8) . 11_566 ?
 O1 Zn1 O2 108.9(8) . . ?
 O2 Zn1 Zn1 137.2(8) 13 3_656 ?
 O2 Zn1 Zn1 137.2(8) . 4_566 ?
 O2 Zn1 Zn1 105.8(9) 13 2_665 ?
 O2 Zn1 Zn1 77.7(8) . 3_656 ?
 O2 Zn1 Zn1 137.2(8) 8_656 3_656 ?
 O2 Zn1 Zn1 137.2(8) 23_656 2_665 ?
 O2 Zn1 Zn1 77.7(8) 23_656 3_656 ?
 O2 Zn1 Zn1 77.7(8) 13 4_566 ?
 O2 Zn1 Zn1 105.8(9) 23_656 4_566 ?
 O2 Zn1 Zn1 77.7(8) 11_566 4_566 ?
 O2 Zn1 Zn1 105.8(9) 8_656 4_566 ?
 O2 Zn1 Zn1 137.2(8) 11_566 2_665 ?
 O2 Zn1 Zn1 77.7(8) 20_566 2_665 ?
 O2 Zn1 Zn1 105.8(9) . 2_665 ?
 O2 Zn1 Zn1 105.8(9) 11_566 3_656 ?
 O2 Zn1 Zn1 77.7(8) 8_656 2_665 ?
 O2 Zn1 Zn1 137.2(8) 20_566 4_566 ?
 O2 Zn1 Zn1 105.8(9) 20_566 3_656 ?
 O2 Zn1 O2 54.9(15) 20_566 8_656 ?
 O2 Zn1 O2 110.0(8) 23_656 13 ?
 O2 Zn1 O2 58.0(14) 8_656 13 ?
 O2 Zn1 O2 110.0(8) . 8_656 ?
 O2 Zn1 O2 110.0(8) 20_566 13 ?
 O2 Zn1 O2 58.0(14) 11_566 23_656 ?
 O2 Zn1 O2 142.1(17) 23_656 8_656 ?
 O2 Zn1 O2 110.0(8) 23_656 20_566 ?
 O2 Zn1 O2 54.9(15) . 23_656 ?
 O2 Zn1 O2 142.1(17) . 13 ?
 O2 Zn1 O2 110.0(8) 11_566 8_656 ?
 O2 Zn1 O2 110.0(8) . 11_566 ?
 O2 Zn1 O2 142.1(17) 11_566 20_566 ?
 O2 Zn1 O2 54.9(15) 11_566 13 ?
 O2 Zn1 O2 58.0(14) . 20_566 ?
 Zn1 O1 Zn1 109.471(1) . 2_665 ?
 Zn1 O1 Zn1 109.471(1) . 4_566 ?
 Zn1 O1 Zn1 109.5 . 3_656 ?
 Zn1 O1 Zn1 109.5 4_566 3_656 ?
 Zn1 O1 Zn1 109.5 2_665 3_656 ?
 Zn1 O1 Zn1 109.5 2_665 4_566 ?
 C2 C3 H3 118.7 . . ?
 C2 C3 H3 118.7 41_554 . ?
 C2 C3 C2 123(4) 41_554 . ?
 O2 O2 Zn1 62.5(7) 23_656 . ?
 C1 O2 Zn1 127(3) . . ?
 C1 O2 O2 103(2) . 23_656 ?
 O2 C1 O2 131(5) 21 . ?
 O2 C1 C2 114(3) 21 12_665 ?
 O2 C1 C2 114(3) . 12_665 ?
 C3 C2 C3 117(4) 55_564 . ?
 C3 C2 C1 121(2) 55_564 20_566 ?
 C3 C2 C1 121(2) . 20_566 ?

loop_
  _geom_torsion_atom_site_label_1
  _geom_torsion_atom_site_label_2
  _geom_torsion_atom_site_label_3
  _geom_torsion_atom_site_label_4
  _geom_torsion
  _geom_torsion_site_symmetry_1
  _geom_torsion_site_symmetry_2
  _geom_torsion_site_symmetry_3
  _geom_torsion_site_symmetry_4
  _geom_torsion_publ_flag
 Zn1 O2 C1 O2 6(6) . . . 21 ?
 Zn1 O2 C1 C2 -172.0(13) . . . 12_665 ?
 O2 O2 C1 O2 -59(4) 23_656 . . 21 ?
 O2 O2 C1 C2 122.7(12) 23_656 . . 12_665 ?
 C2 C3 C2 C3 1(3) 41_554 . . 55_564 ?
 C2 C3 C2 C1 -179.1(14) 41_554 . . 20_566 ?

_smtbx_masks_special_details       ?
loop_
  _smtbx_masks_void_nr
  _smtbx_masks_void_average_x
  _smtbx_masks_void_average_y
  _smtbx_masks_void_average_z
  _smtbx_masks_void_volume
  _smtbx_masks_void_count_electrons
  _smtbx_masks_void_content
 1 -0.759 -0.448 0.523 704.9 115.2 '2.9 DMF'
 2 0.250 0.250 0.750 22.1 6.6 '0.175 DMF'
 3 0.250 0.750 0.250 22.1 6.6 '0.175 DMF'
 4 0.750 0.250 0.250 22.1 6.6 '0.175 DMF'
 5 0.750 0.750 0.750 22.1 6.6 '0.175 DMF'

_smtbx_masks_void_probe_radius     1.2
_smtbx_masks_void_truncation_radius  1.2
_shelx_res_file
;
TITL trumof1_03_0_a.res in F-43m
    trumof1_03_0.res
    created by SHELXL-2019/1 at 15:07:58 on 07-Jun-2023
REM Old TITL TRUMOF1_03_0 in F-43m
REM SHELXT solution in F-43m: R1 0.221, Rweak 0.071, Alpha 0.026
REM <I/s> 0.000 for 0 systematic absences, Orientation as input
REM Flack x = -0.103 ( 0.336 ) from 137 Parsons' quotients
REM Formula found by SHELXT: O Zn2
CELL 0.4859 15.098886 15.098886 15.098886 90 90 90
ZERR 4 0.000638 0.000638 0.000638 0 0 0
LATT -4
SYMM -X,-Y,+Z
SYMM -X,+Y,-Z
SYMM +X,-Y,-Z
SYMM +Z,+X,+Y
SYMM +Z,-X,-Y
SYMM -Z,-X,+Y
SYMM -Z,+X,-Y
SYMM +Y,+Z,+X
SYMM -Y,+Z,-X
SYMM +Y,-Z,-X
SYMM -Y,-Z,+X
SYMM +Y,+X,+Z
SYMM -Y,-X,+Z
SYMM +Y,-X,-Z
SYMM -Y,+X,-Z
SYMM +X,+Z,+Y
SYMM -X,+Z,-Y
SYMM -X,-Z,+Y
SYMM +X,-Z,-Y
SYMM +Z,+Y,+X
SYMM +Z,-Y,-X
SYMM -Z,+Y,-X
SYMM -Z,-Y,+X
SFAC C H O Zn
DISP C -0.0004 0.0007 6.0677
DISP H 0 0 0.6065
DISP O 0.0006 0.0026 13.3363
DISP Zn 0.2372 0.7254 2023.1076
UNIT 96 36 52 16
EQIV $1 +Z,1.5-Y,0.5-X
EQIV $2 +X,0.5+Z,-0.5+Y
EQIV $3 +X,1-Z,1-Y
EQIV $4 0.5-Z,1-X,-0.5+Y
EQIV $5 0.5-Z,+Y,0.5-X
EQIV $6 -0.5+Y,1-X,0.5-Z
FLAT C1_$1 C2_$2 C3 C2 C1_$3 C3_$4 C2_$5 C1_$6 C3_$5
EADP C3 C2

L.S. 4
PLAN  5
CONF
BOND
list 4
MORE -1
BOND $H
ABIN
fmap 2
acta
TWIN -1 0 0 0 -1 0 0 0 -1 2
REM <olex2.extras>
REM <HklSrc "%.\\TRUMOF1_07_0.hkl">
REM </olex2.extras>

WGHT    0.124600
BASF   0.27481
FVAR       1.25343
ZN1   4    0.573758    0.573758    0.426242    10.16667    0.17178
O1    3    0.500000    0.500000    0.500000    10.04167    0.19552
C3    1    0.442525    0.668687    0.168687    10.37500    0.21874
AFIX  43
H3    2    0.493332    0.693309    0.193309    10.37500   -1.20000
AFIX   0

O2    3    0.511820    0.685820    0.403350    10.50000    0.22550
C1    1    0.444110    0.714858    0.444110    10.25000    0.22354
C2    1    0.406105    0.593895    0.208178    10.37500    0.21874
HKLF 4


REM  trumof1_03_0_a.res in F-43m
REM wR2 = 0.2068, GooF = S = 0.862, Restrained GooF = 0.856 for all data
REM R1 = 0.0926 for 167 Fo > 4sig(Fo) and 0.1246 for all 405 data
REM 17 parameters refined using 6 restraints

END

WGHT      0.1246      0.0000

REM Highest difference peak  0.500,  deepest hole -0.189,  1-sigma level  0.074
Q1    1   0.5344  0.6968  0.4656  10.50000  0.05    0.24
Q2    1   0.5000  0.6195  0.5000  10.25000  0.05    0.23
Q3    1   0.4519  0.5481  0.1488  10.50000  0.05    0.18
Q4    1   0.4636  0.6922  0.3078  10.50000  0.05    0.15
Q5    1   0.3921  0.7016  0.2016  10.50000  0.05    0.15
;
_shelx_res_checksum                66406


# start Validation Reply Form
_vrf_ATOM007_trumof1_07_0
;
PROBLEM: _atom_site_aniso_label is missing
RESPONSE: All atoms are refined isotropically
due to loss of information/lack of completeness 
arising from the DAC set-up.
;
_vrf_RINTA01_trumof1_07_0
;
PROBLEM: The value of Rint is greater than 0.18
RESPONSE: The combination of a weakly diffracting
crystal and the set-up with a DAC leads to a small 
number of reflection data and hence a large Rint value. 
;
_vrf_PLAT020_trumof1_07_0
;
PROBLEM: The Value of Rint is Greater Than 0.12 .........      0.226 Report
RESPONSE: The combination of a weakly diffracting
crystal and the set-up with a DAC leads to a small 
number of reflection data and hence a large Rint value. 
;
_vrf_PLAT201_trumof1_07_0
;
PROBLEM: Isotropic non-H Atoms in Main Residue(s) .......          2
RESPONSE: Due to the limitations of high-pressure diffraction 
experiments, the calculation of anisotropic displacement parameters 
becomes less accurate. Therefore all atoms were modelled isotropically.
;
# end Validation Reply Form

_shelx_hkl_file
;
  -1   1   1 921137. 31411.7   2
  -1   1   1 176718. 31405.6   1
   1  -1  -1 253959. 18975.5   2
   1  -1  -1 165112. 18980.9   1
   2   0   0 222278. 17009.7   2
  -2   0   0 186060. 17016.7   1
   2   0   0 178836. 17016.6   1
  -2   0   0 222279. 17009.8   2
  -2   2   2 221172. 16356.8   2
  -2   2   2 136160. 16367.7   1
  -2   0   2 23943.3 2203.28   1
  -2   2   0 17699.6 2197.97   1
   2  -2   0 18615.8 2197.78   1
   2   0  -2 24284.3 2203.18   1
   2  -2   0 28763.3 2190.29   2
   2   0  -2 29912.3 2190.94   2
  -2   0   2 30817.8 2191.18   2
  -2   2   0 27618.6 2190.32   2
   2  -2  -2 162974. 16116.9   1
   2  -2  -2 210506. 16103.5   2
   1   1  -3 13384.6 917.862   2
   3  -1   1 11186.5 915.397   2
  -1   1   3 7616.68 926.748   1
  -3   1   1 7807.19 930.209   1
   3  -1   1 9105.56 925.501   1
  -1   1   3 12102.2 916.166   2
  -3   1   1 12095.6 916.491   2
  -3   1  -1 7700.76 741.951   1
   1  -1  -3 9109.27 731.307   2
   3  -1  -1 9264.87 731.613   2
   3  -1  -1 7558.70 749.145   1
   1  -1  -3 6722.06 744.255   1
  -3   1  -1 9906.53 731.016   2
  -1  -1   3 9279.79 749.285   1
  -3   3   3 145211. 11059.2   2
  -3   3   3 109250. 11078.5   1
  -3   1   3 35659.3 3295.66   1
   3   1  -3 45682.2 3277.16   2
  -1   3   3 42412.4 3275.77   2
   3  -3   1 31579.6 3286.46   1
  -3   3   1 32343.2 3292.53   1
  -3   1   3 50347.3 3276.54   2
  -3   3   1 36750.3 3274.35   2
   3   1  -3 47081.1 3303.32   1
   3  -1  -3 39902.7 4406.82   1
  -3  -1   3 56743.2 4393.93   2
  -3   3  -1 61892.5 4391.14   2
   3  -3  -1 32473.7 4402.12   1
   3  -1  -3 52458.2 4391.07   2
   3  -3  -1 64111.1 4392.68   2
  -3  -1   3 45720.2 4411.47   1
   3  -3  -3 166945. 12508.6   2
   3  -3  -3 118267. 12525.9   1
   0   0   4 7975.70 613.199   2
   0   0  -4 8206.95 613.351   2
   4   0   0 6989.58 638.839   1
   0   0  -4 6589.17 626.207   1
   0   0   4 5965.27 624.813   1
   4   0   0 7093.86 614.772   2
  -4   0   0 6624.95 636.075   1
  -4   0   0 8028.97 616.071   2
  -2   2   4 51018.3 3493.46   2
  -2   2   4 35654.4 3510.99   1
  -4   2   2 36979.5 3513.95   1
   4  -2   2 41763.8 3490.59   2
  -4   2   2 48425.2 3493.12   2
   4  -2   2 37342.4 3502.40   1
  -4   0   2 4953.89 362.059   2
  -4   0   2 4207.61 396.448   1
  -4   2   0 2642.04 381.332   1
   2   0  -4 3749.36 388.412   1
  -4   0  -2 3445.54 375.158   1
   4  -2   0 3315.52 383.214   1
   4   0   2 3781.16 358.212   2
   4   0  -2 3956.12 397.286   1
  -4   2   0 4890.32 359.696   2
   2   0  -4 4697.83 360.084   2
  -2   0   4 5126.89 361.033   2
   4  -2   0 4317.13 359.219   2
   4   0  -2 4761.63 361.040   2
  -2   0   4 4015.21 389.034   1
   0   2   4 5160.30 359.884   2
   0  -2  -4 3343.50 379.776   1
  -4   2  -2 35126.9 4054.35   1
   4  -2  -2 37677.6 4064.50   1
   4  -2  -2 51192.1 4047.47   2
  -4   2  -2 51262.9 4045.30   2
   2  -2  -4 34302.8 4061.80   1
  -4   4   4 46935.6 3605.25   2
  -4   4   4 36419.9 3635.84   1
  -4   2   4 30425.6 2253.35   1
  -4   4   2 26515.6 2247.64   1
  -4   2   4 42490.9 2219.07   2
  -2   4   4 40169.7 2218.55   2
   4   0  -4 827.146 71.1805   2
  -4   0   4 844.948 72.2115   2
  -4   0   4 1029.46 167.498   1
   4  -4   0 515.623 142.637   1
   4   0  -4 647.853 167.026   1
  -4   4   0 774.151 67.8001   2
   4  -4  -2 48376.4 3285.67   2
   2  -4  -4 26632.2 3302.62   1
   4  -2  -4 31684.9 3308.20   1
   4  -4  -2 26912.5 3302.24   1
  -4   4  -2 46003.1 3282.44   2
   4  -2  -4 39204.1 3282.67   2
   4  -4  -4 53952.3 4026.90   2
   4  -4  -4 35436.4 4051.56   1
  -1   1   5 16703.9 1244.37   2
  -5   1   1 13218.2 1270.33   1
  -1  -1  -5 11085.8 1254.20   1
  -1   1   5 10889.7 1260.37   1
   1   1  -5 15228.5 1265.46   1
  -5   1   1 16158.3 1245.79   2
   5  -1   1 15979.4 1244.39   2
   5   1  -1 14780.3 1247.33   2
   1   1  -5 17814.4 1245.47   2
   5  -1   1 13491.5 1265.82   1
   1  -1   5 13925.4 1252.57   1
   5  -1  -1 14626.7 1234.12   1
   1   1   5 14786.0 1201.69   2
   1  -1  -5 15593.5 1203.26   2
  -1   1  -5 16440.0 1201.62   2
  -5   1  -1 16727.6 1204.46   2
   1  -1  -5 13274.6 1223.80   1
  -5   1  -1 10531.9 1220.98   1
  -1  -1   5 15492.8 1226.75   1
  -1  -1   5 16062.1 1205.08   2
   5  -1  -1 16700.1 1204.81   2
   5  -3   3 46273.6 3524.93   2
  -3   3   5 31889.3 3551.20   1
   5  -3   3 33137.1 3537.44   1
  -5   3   3 48367.1 3528.29   2
  -5   3   3 34086.5 3554.87   1
  -3   3   5 45750.3 3527.51   2
  -5   3   1 7247.78 700.774   1
   5   1  -3 7882.77 666.121   2
   5   1  -3 8820.88 715.514   1
  -5   1   3 7407.94 706.017   1
  -3   1   5 7110.85 700.416   1
  -1   3   5 5854.08 691.685   1
  -3   1   5 8850.02 664.663   2
   5  -3   1 7909.69 662.221   2
   3   1  -5 9395.17 709.864   1
  -5   3   1 9728.35 665.270   2
   5  -1   3 8833.66 661.423   2
   5  -1   3 9569.79 686.764   1
  -1   3   5 7125.62 662.289   2
   3   1  -5 9026.05 666.178   2
  -5   1   3 8637.72 665.519   2
   5  -3   1 7213.22 690.786   1
   3  -1  -5 6815.50 717.755   1
  -5   3  -1 8467.33 680.326   2
  -3  -1   5 7631.50 720.840   1
  -5   3  -1 6498.67 707.145   1
  -5  -1   3 7555.22 726.139   1
   5  -1  -3 7885.22 725.970   1
   1  -3  -5 7730.70 680.545   2
  -3  -1   5 8777.90 684.692   2
   3  -1  -5 8620.84 682.047   2
  -5  -1   3 8709.91 687.129   2
   5  -3  -1 7113.42 715.721   1
   5  -1  -3 8675.71 682.817   2
   1  -3  -5 6031.69 710.281   1
   3  -3  -5 34944.8 2214.19   2
   5  -3  -3 39271.5 2215.68   2
   3  -3  -5 32041.9 2256.51   1
   5  -3  -3 33686.7 2259.66   1
  -5   5   5 8106.95 941.108   1
  -5   5   5 11283.5 879.632   2
  -5   3   5 8267.24 548.589   2
  -5   5   3 7658.82 547.377   2
   5  -3   5 6086.98 561.044   1
  -5   5   3 6063.92 619.272   1
  -5   3   5 6956.39 620.232   1
  -3   5   5 6802.77 546.086   2
   5  -5   1 13204.8 1471.84   1
  -5   5   1 13446.9 1483.32   1
   5   1  -5 18689.4 1449.80   2
  -5   1   5 17566.0 1448.20   2
   5   1  -5 17849.5 1498.04   1
  -5   1   5 16023.5 1491.31   1
  -5   5   1 20522.5 1448.54   2
   5  -1  -5 18413.1 1441.22   2
  -5   5  -1 17765.8 1439.61   2
   5  -5  -1 13627.6 1472.22   1
   5  -5  -1 19129.8 1440.91   2
   5  -1  -5 16472.5 1487.68   1
  -5  -1   5 16789.2 1489.89   1
  -5  -1   5 18523.5 1445.96   2
   5  -5  -3 6892.43 742.387   1
  -5   3  -5 8417.81 681.932   2
   5  -3  -5 7257.38 747.956   1
   3  -5  -5 6341.56 740.230   1
   5  -3  -5 8054.13 685.729   2
   5  -5  -5 8751.16 1109.80   1
   5  -5  -5 13888.0 1062.16   2
   6   0   0 44421.7 3471.07   1
   0   0   6 34798.5 3450.71   1
  -6   0   0 45574.2 3441.45   2
  -6   0   0 37585.8 3462.79   1
   0   0   6 44139.8 3436.74   2
   6   0   0 44304.1 3439.06   2
   6  -2   2 11414.4 1054.08   1
  -2   2   6 9071.84 1057.00   1
   2   2  -6 11584.8 1028.71   2
  -6   2   2 13614.8 1029.24   2
   2  -2   6 13327.6 1039.79   1
   6  -2   2 13312.8 1026.69   2
  -6   2   2 10437.6 1066.72   1
  -2   2   6 14031.9 1028.83   2
   0  -2  -6 6370.62 674.970   1
   6  -2   0 9436.31 647.589   2
  -2   0  -6 7281.02 655.226   1
  -6   2   0 6345.92 681.719   1
   6   0  -2 7001.78 647.726   2
   0  -2  -6 8116.15 645.558   2
   0   2   6 8331.92 645.473   2
  -2   0   6 8351.68 647.201   2
  -6   0   2 7722.60 649.416   2
   0  -2   6 9150.29 678.955   1
  -6   0  -2 7864.53 675.717   1
   6   0   2 7589.46 645.541   2
   2   0  -6 8553.22 646.846   2
  -2   0   6 7511.95 684.748   1
   6   0  -2 7731.34 701.481   1
   2   0   6 8276.91 643.141   2
   6  -2   0 7594.04 687.596   1
   2   0  -6 7503.73 685.042   1
  -6   0   2 7497.86 695.094   1
  -6   2   0 8234.04 646.569   2
   2  -2  -6 9939.27 1124.52   1
   6  -2  -2 12863.4 1094.90   2
  -2   2  -6 13222.9 1092.08   2
  -2  -2   6 12275.7 1130.96   1
   6  -2  -2 9964.60 1130.58   1
  -4   4   6 2586.95 391.369   1
  -4   6   4 3341.61 297.963   2
  -6   4   4 4271.22 300.923   2
  -6   4   4 3014.67 404.142   1
   6  -4   4 2893.11 339.383   1
  -4   4   6 3781.42 299.686   2
  -6   4   2 4504.38 432.404   2
  -4   2   6 3406.17 491.673   1
   6  -4   2 5406.22 431.987   2
   4   2  -6 4577.04 435.195   2
  -2   4   6 3023.36 487.535   1
  -4   2   6 4970.98 433.243   2
  -6   2   4 4629.33 433.110   2
   6  -2   4 4872.84 462.956   1
  -6   4   2 3192.23 492.506   1
   6  -4   2 3699.71 470.972   1
  -6   2   4 3469.24 499.195   1
   6   0  -4 1389.98 118.752   2
   6   0   4 1181.52 112.580   2
  -6   0   4 1333.42 119.778   2
   4   0  -6 1452.70 243.592   1
  -6   4   0 1438.82 115.669   2
  -6   0   4 1231.71 245.423   1
  -6   0  -4 1436.94 170.044   1
   6  -4   0 1133.20 214.712   1
  -6   4   0 1344.18 227.716   1
   6   0  -4 1247.43 254.465   1
  -4   0   6 1392.75 118.902   2
   4   0  -6 1458.57 118.326   2
  -4   0   6 1229.17 238.636   1
   6  -4   0 1699.37 117.924   2
   6  -2  -4 4763.28 363.007   2
  -6   2  -4 4897.39 358.150   2
   6  -4  -2 3964.29 358.980   2
   2  -4  -6 4467.43 360.646   2
  -6   2  -4 3827.82 390.400   1
   6  -2  -4 3845.52 445.492   1
   4  -2  -6 4832.03 362.566   2
   4  -2  -6 3346.02 434.440   1
  -4  -2   6 1732.05 421.744   1
   6  -4  -2 3674.72 433.390   1
   2  -4  -6 3213.61 425.688   1
   6  -4  -4 3870.90 432.913   1
   4  -4  -6 3095.46 426.292   1
   4  -4  -6 4084.15 338.794   2
  -6   4  -4 3976.28 334.140   2
  -6   6   6 5942.57 775.628   1
  -6   6   6 8620.88 678.204   2
  -6   4   6 1246.59 108.022   2
  -6   6   4 1062.02 107.578   2
  -6   4   6 921.183 297.364   1
  -6   2   6 5176.95 567.230   1
   6   2  -6 6189.10 474.957   2
  -6   2   6 6336.08 472.540   2
  -6   6   2 5303.56 565.912   1
  -6   6   2 5676.03 469.604   2
  -6   6   0 24452.4 1687.07   2
   6  -6   0 15048.5 1720.05   1
  -6   0   6 20094.8 1688.63   2
  -6   0  -6 18363.9 1692.29   1
   6   0  -6 18767.8 1743.44   1
  -6   0   6 19120.1 1741.51   1
   6   0  -6 21942.3 1686.99   2
   6  -2  -6 7663.36 557.897   2
   6  -2  -6 5540.34 640.021   1
   6  -6  -2 7077.49 555.935   2
   6  -6  -2 5146.20 622.297   1
   6  -6  -4 1336.27 82.0773   2
  -6   4  -6 1066.84 64.7029   2
   6  -6  -4 726.364 262.663   1
   6  -4  -6 1317.26 281.077   1
   4  -6  -6 663.039 267.643   1
   6  -6  -6 5525.57 881.495   1
   6  -6  -6 10576.4 810.503   2
   1  -1   7 32522.0 2623.52   2
   1  -1   7 27686.8 2636.24   1
  -1   1   7 24301.5 2644.78   1
  -1   1   7 34057.7 2623.77   2
  -1  -1  -7 25623.2 2639.34   1
  -1  -1  -7 38300.4 2623.46   2
   7  -1   1 33674.2 2623.91   2
   7   1  -1 30723.3 2626.10   2
  -7   1   1 33473.0 2626.46   2
  -7   1   1 27562.9 2657.24   1
   7  -1   1 33440.5 2661.69   1
  -1   1  -7 31096.4 2583.18   1
   1   1   7 35676.9 2568.15   2
  -1  -1   7 29168.3 2595.98   1
  -7   1  -1 33988.1 2571.66   2
  -1   1  -7 31617.5 2567.16   2
  -7   1  -1 27669.8 2597.04   1
   7  -1  -1 31116.4 2610.60   1
  -1  -1   7 30758.7 2570.81   2
   7  -1  -1 33850.5 2570.65   2
  -3   3   7 1877.23 161.721   2
  -7   3   3 1413.73 288.928   1
  -3   3   7 1169.03 277.070   1
  -7   3   3 1829.12 162.328   2
   7  -3   3 1589.12 244.292   1
   7  -3   3 2147.52 160.768   2
   3   1  -7 2259.94 182.444   2
   7  -1   3 2475.97 272.066   1
  -7   1   3 1736.51 294.168   1
   7   1  -3 1979.49 184.701   2
   7   1  -3 2429.73 318.102   1
   7  -3   1 2236.57 179.739   2
   3   1  -7 2382.82 287.731   1
   7  -3   1 2016.09 271.710   1
  -7   3   1 2308.95 182.101   2
  -3   1   7 2236.67 285.515   1
  -7   3   1 1888.97 287.200   1
  -3   1   7 2237.69 181.926   2
  -1   3   7 2119.21 180.575   2
  -3  -1  -7 1681.46 218.124   1
   7  -1   3 2308.53 179.171   2
  -7   1   3 2109.42 184.528   2
   7  -1  -3 1943.42 316.940   1
   3   1   7 2820.75 196.187   2
   7  -3  -1 2263.88 199.810   2
  -3  -1   7 1850.37 293.695   1
   7  -1  -3 2397.66 201.480   2
   3  -1  -7 2065.44 296.332   1
   7  -3  -1 2241.13 300.098   1
   1  -3  -7 2202.77 198.974   2
   3  -1  -7 2412.65 200.828   2
  -7  -1   3 2384.96 210.573   2
  -3  -1   7 2281.66 203.422   2
   1   3   7 2399.94 198.600   2
  -7  -1   3 2111.42 312.973   1
   1  -3  -7 1901.18 286.626   1
  -7   1  -3 2024.94 258.443   1
   3  -3  -7 1314.56 271.845   1
   7  -3  -3 1238.71 282.843   1
  -7   3  -3 1790.34 141.710   2
   3  -3  -7 1471.77 141.298   2
  -7   3  -3 1182.32 234.736   1
  -7   5   5 1963.26 401.528   1
  -7   5   5 2884.70 251.146   2
  -5   5   7 3050.88 251.763   2
  -5   7   5 3367.51 254.717   2
  -5   5   7 1948.74 392.566   1
  -3   5   7 301.730 258.413   1
   7  -5   3 490.957 196.658   1
  -7   5   3 655.297 64.9240   2
  -3   5   7 556.370 60.6901   2
  -7   3   5 652.544 65.2308   2
  -5   3   7 446.392 260.029   1
  -7   5   3 273.738 264.176   1
  -5   3   7 669.258 65.3743   2
  -7   3   5 391.792 271.401   1
   5   1  -7 7126.09 664.165   1
   7  -5   1 5909.34 630.987   1
   5   1  -7 7215.72 578.525   2
  -7   1   5 6314.52 664.108   1
   7   1  -5 8552.91 583.526   2
  -5   1   7 6664.80 659.876   1
  -7   1   5 7120.66 580.050   2
   7  -5   1 8576.59 578.280   2
  -1   5   7 5202.73 575.686   2
  -7   5   1 7407.47 577.118   2
   7   1  -5 7300.59 676.011   1
  -5   1   7 8361.96 582.020   2
  -7   5   1 5175.22 649.732   1
  -7  -1   5 7014.24 584.629   2
  -5  -1   7 7224.27 666.311   1
   7  -1  -5 5689.90 663.803   1
   7  -5  -1 8781.14 579.918   2
  -7   1  -5 6151.12 601.407   1
   5  -1  -7 7402.46 665.981   1
   7  -1  -5 7834.32 579.912   2
  -7  -1   5 7085.28 670.918   1
   7  -5  -1 5936.70 644.988   1
   5  -1  -7 6969.63 577.297   2
  -5  -1   7 6950.39 582.106   2
   3  -5  -7 549.917 260.165   1
  -7   5  -3 636.069 57.2536   2
   7  -3  -5 413.703 269.034   1
   7  -5  -3 721.316 258.725   1
   7  -5  -3 494.309 59.7926   2
   5  -3  -7 577.730 60.8921   2
   5  -3  -7 410.728 261.273   1
  -7   3  -5 604.641 53.6150   2
   7  -3  -5 712.457 67.8822   2
   3  -5  -7 597.145 63.6801   2
   7  -5  -5 2270.26 370.282   1
   7  -5  -5 2280.06 204.884   2
   5  -5  -7 2934.97 211.251   2
   5  -5  -7 2612.75 369.012   1
  -7   5  -5 2500.02 201.728   2
  -7   7   7 1734.35 153.368   2
  -7   7   5 1514.27 130.604   2
  -7   5   7 1056.35 358.845   1
  -7   5   7 1427.89 128.784   2
   7  -5   7 955.079 207.161   1
  -5   7   7 1482.80 128.621   2
   7  -7   3-135.848 186.751   1
  -7   7   3 273.402 315.863   1
  -7   7   3 527.704 56.0719   2
   7  -3   7 357.730 153.219   1
  -7   3   7 1008.18 317.146   1
  -7   3   7 532.518 60.5025   2
   7  -7   1 5769.49 659.638   1
  -7   7   1 6940.64 593.613   2
   7   1  -7 7950.07 597.825   2
   7   1  -7 7701.29 717.788   1
  -7   1   7 7953.25 598.871   2
  -7   1   7 6572.43 701.190   1
  -7  -1   7 7162.95 743.988   1
  -7  -1   7 8073.04 644.001   2
   7  -1  -7 7674.71 746.118   1
   7  -7  -1 5848.46 711.051   1
   7  -1  -7 8099.69 637.608   2
  -7   3  -7 380.725 40.9460   2
   7  -7  -3 262.125 278.066   1
  -7   7  -3 434.551 45.1025   2
   7  -7  -3 534.303 58.3154   2
   7  -3  -7 608.579 310.734   1
   7  -3  -7 558.776 61.3772   2
   7  -5  -7 1210.61 357.110   1
  -7   5  -7 1305.96 108.805   2
   5  -7  -7 994.232 340.697   1
   7  -7  -5 1035.51 337.738   1
   7  -7  -5 1521.60 124.228   2
   7  -5  -7 1219.67 115.601   2
   7  -7  -7 1595.58 144.536   2
   7  -7  -7 763.829 383.066   1
   0   0   8 27637.3 3020.33   1
   0   0   8 36902.3 3001.28   2
   0   0  -8 38711.2 3000.90   2
  -8   0   0 38962.1 3007.33   2
   0   0  -8 33534.4 3024.74   1
   8   0   0 42802.9 3005.01   2
  -8   0   0 32054.6 3038.54   1
   8   0   0 38912.0 3052.03   1
  -2   2   8 4170.77 327.815   2
   8  -2   2 3486.39 407.992   1
   8  -2   2 3981.13 326.264   2
  -8   2   2 4423.24 332.292   2
  -2  -2  -8 2710.72 376.808   1
  -8   2   2 3641.68 425.817   1
  -2   2   8 2558.73 399.570   1
   0   2  -8 10160.1 753.322   2
   8   0  -2 8655.77 753.493   2
   8  -2   0 9315.07 818.471   1
  -8   0   2 7926.68 819.408   1
  -2   0  -8 10006.9 749.942   2
   0  -2  -8 10478.5 753.601   2
   2   0   8 5739.83 764.806   1
   8   0  -2 8134.93 830.396   1
   8   0   2 9018.12 753.273   2
  -2   0  -8 8330.17 771.181   1
   0  -2  -8 7413.43 795.577   1
   0   2   8 9976.31 752.575   2
  -8   2   0 8085.94 808.633   1
   0  -2   8 9405.02 796.477   1
  -8   2   0 10199.8 755.885   2
   2   0   8 9811.43 750.033   2
  -2   0   8 7559.72 800.943   1
  -2   0   8 8785.92 753.276   2
   8  -2   0 9571.82 753.319   2
   0   2   8 5649.43 784.949   1
  -8   0   2 8617.30 757.335   2
  -8   2  -2 3551.06 300.236   2
  -2   2  -8 3750.00 295.660   2
   8  -2  -2 3099.52 410.523   1
   2   2   8 3592.38 296.655   2
   8  -2  -2 4124.01 302.161   2
  -2  -2   8 3548.99 398.172   1
  -8   2  -2 2975.30 371.811   1
  -4   4   8 2841.33 233.484   2
  -8   4   4 2866.99 234.083   2
  -8   4   4 2177.68 381.240   1
  -4   4   8 1780.97 369.283   1
  -8   2   4 2069.81 375.975   1
  -4   2   8 2944.45 247.463   2
   8  -2   4 2872.26 339.068   1
  -8   4   2 3291.96 248.482   2
   8  -4   2 2853.84 244.083   2
  -8   4   2 2023.74 367.313   1
   8  -4   2 2468.46 338.452   1
  -4   2   8 2148.10 365.458   1
  -2   4   8 3389.53 248.173   2
   8  -2   4 2823.65 243.094   2
  -8   2   4 3427.06 253.342   2
   0   4   8 1680.25 119.553   2
   0  -4  -8 1075.83 258.113   1
   8   0  -4 1323.95 118.557   2
   4   0  -8 1552.66 119.543   2
   8   0   4 1035.83 112.926   2
  -4   0   8 1156.74 117.737   2
  -8   0   4 1235.28 121.844   2
  -4   0   8 1375.92 280.797   1
  -8   0   4 1429.73 301.629   1
  -8   0  -4 1020.36 209.068   1
   8   0  -4 1688.19 317.422   1
   4   0  -8 1099.21 279.172   1
   8  -4   0 912.567 258.224   1
  -4  -2   8 3393.94 391.451   1
   4  -2  -8 2672.22 370.644   1
   8  -4  -2 2725.17 370.907   1
   8  -2  -4 2681.21 385.538   1
   8  -4  -2 2891.90 240.984   2
  -8   4  -2 2069.48 340.440   1
   8  -2  -4 3391.89 244.993   2
  -8   4  -2 2923.85 239.481   2
  -8   2  -4 2528.78 309.745   1
   4  -2  -8 3204.84 243.030   2
  -8   2  -4 2667.24 238.911   2
   8  -4  -4 2468.00 215.204   2
   4  -4  -8 2474.65 369.627   1
  -8   4  -4 1789.77 315.742   1
   8  -4  -4 2200.11 365.200   1
   4  -4  -8 2295.31 213.740   2
  -8   4  -4 2991.25 212.371   2
  -8   6   6 1221.44 107.996   2
  -8   6   6 1401.74 380.494   1
  -6   6   8 1264.81 109.482   2
  -6   6   8 544.472 354.627   1
   8  -6   6 761.259 227.372   1
  -6   8   6 977.966 103.398   2
  -4   6   8-196.506 306.032   1
  -6   8   4-25.1402 38.4507   2
   8  -4   6 71.9067 183.395   1
  -4   6   8 256.017 44.5824   2
  -6   4   8 12.1491 308.793   1
  -8   4   6 203.320 43.2733   2
  -8   4   6 289.640 316.024   1
   6  -4   8 127.967 113.858   1
  -8   6   4 12.3318 322.658   1
  -6   4   8 289.491 45.2184   2
  -8   6   4 266.855 46.2458   2
   6   2  -8 2904.96 288.393   2
   8  -6   2 2187.06 377.890   1
  -6   2   8 3071.42 285.819   2
   8   2  -6 2903.93 287.774   2
  -8   2   6 1938.05 430.570   1
  -8   6   2 3275.88 285.361   2
  -6   2   8 2919.25 431.816   1
  -8   6   2 2531.12 437.248   1
  -8   2   6 3295.12 290.356   2
  -2   6   8 3568.02 288.815   2
   8  -6   0 4678.55 565.842   1
  -8   0   6 5649.18 484.553   2
   8   0   6 5848.73 476.180   2
  -6   0   8 5379.59 599.810   1
  -8   0  -6 5145.79 515.204   1
   6   0  -8 5048.39 597.411   1
   8   0  -6 6096.23 482.621   2
   6   0  -8 6491.91 483.159   2
   8  -6   0 6717.88 482.442   2
  -6   0   8 5529.37 482.552   2
   8   0  -6 5385.76 605.998   1
  -8   0   6 5281.49 600.458   1
   8  -6  -2 3102.30 398.064   1
  -8   2  -6 2429.84 313.074   1
   6  -2  -8 3276.93 261.423   2
  -8   6  -2 3032.61 257.682   2
   2  -6  -8-68.5387 352.876   1
  -6  -2   8 3394.09 441.022   1
   8  -2  -6 3071.83 261.439   2
   8  -6  -2 3959.20 265.918   2
   8  -2  -6 2901.13 427.429   1
  -8  -2   6-408.598 390.843   1
   6  -2  -8 2333.95 408.910   1
   8  -4  -6 284.681 43.2800   2
   8  -6  -4 271.018 50.0248   2
   8  -6  -4 712.431 299.626   1
   4  -6  -8 178.637 43.3012   2
  -6   4  -8 136.781 20.9250   2
   6  -8  -4 439.274 198.500   1
   4  -6  -8 875.391 312.994   1
   6  -4  -8 111.506 304.063   1
  -8   4  -6 174.104 27.9092   2
   6  -4  -8 517.786 134.262   2
  -8   6  -4 218.575 33.8109   2
   8  -4  -6 138.614 312.475   1
   8  -6  -6 1092.92 352.845   1
  -8   6  -6 975.824 93.0822   2
   6  -6  -8 1388.13 112.461   2
   8  -6  -6 1180.91 106.831   2
  -8   8   8-76.3425 417.946   1
  -6   8   8 404.039 63.9997   2
  -8   8   6 735.121 400.589   1
  -8   8   6 499.228 62.2221   2
  -8   6   8 395.694 58.8927   2
   8  -6   8 343.172 194.885   1
  -8   4   8 184.449 49.5003   2
   8  -4   8 385.028 174.729   1
  -8   8   4 273.866 49.7845   2
   8  -8   2 349.198 235.292   1
  -8   2   8 719.087 350.718   1
   8   2  -8 879.848 94.9305   2
  -8   8   2 768.600 78.1937   2
  -8   2   8 866.344 88.7910   2
   8  -8   0 2167.48 352.045   1
  -8   0   8 3053.94 427.880   1
   8   0  -8 3044.04 433.773   1
  -8   0   8 2618.61 204.792   2
   8   0   8 2241.74 187.583   2
   8   0  -8 2769.90 203.089   2
  -8   0  -8 2022.88 240.648   1
   8  -8  -2 428.987 308.666   1
  -8   8  -2 919.546 90.0052   2
   8  -2  -8 605.215 367.882   1
   8  -2  -8 1012.60 97.7272   2
  -8  -2   8 597.054 355.589   1
   8  -4  -8 97.0469 348.834   1
  -8   8  -4 26.6768 24.9423   2
   8  -8  -4 301.195 325.471   1
  -8   4  -8 232.160 26.8446   2
   8  -6  -8 291.835 371.350   1
   8  -8  -6 128.743 355.085   1
  -8   6  -8 242.212 34.6167   2
   6  -8  -8 73.3684 370.989   1
   8  -8  -6 427.330 62.1053   2
   8  -6  -8 358.403 61.5504   2
   8  -8  -8 280.583 62.4682   2
  -1   1   9 1201.77 105.660   2
  -9   1   1 982.502 270.332   1
   9   1  -1 1068.59 110.141   2
   1   1  -9 1243.36 107.134   2
  -9   1   1 1113.18 110.248   2
  -1  -1  -9 1510.55 106.882   2
   1   1  -9 1211.12 238.090   1
  -1   1   9 701.863 234.329   1
   9  -1   1 1182.70 106.999   2
  -1  -1  -9 1112.41 217.682   1
   9  -1   1 1344.74 298.058   1
   1   1   9 1171.78 95.1855   2
  -9  -1   1 449.509 254.804   1
  -1  -1   9 979.847 100.533   2
  -1   1  -9 1277.54 95.2461   2
   1  -1  -9 1000.36 95.4653   2
  -1   1  -9 1127.97 195.581   1
   1  -1  -9 953.047 239.892   1
  -1  -1   9 1062.69 241.810   1
   9   1   1 967.227 99.1632   2
   9  -1  -1 1270.02 100.566   2
   9  -1  -1 775.108 292.390   1
   1   1   9 551.481 196.703   1
   9  -3   3 6843.24 517.370   2
   9  -3   3 6118.51 600.863   1
  -3   3   9 5098.02 608.162   1
   3   3  -9 6612.88 522.700   2
   3  -3   9 6750.53 548.960   1
  -9   3   3 5682.66 629.340   1
  -9   3   3 6877.88 521.421   2
  -3   3   9 6467.22 519.670   2
  -9   1   3 1405.87 312.051   1
  -3   1   9 1229.41 285.649   1
  -9   1   3 1320.50 130.883   2
   9   1  -3 1323.28 130.123   2
  -1   3   9 1958.13 127.682   2
   9  -3   1 1536.66 126.091   2
  -3  -1  -9 1126.44 196.734   1
  -1  -3  -9 1687.89 270.376   1
  -9   3   1 1492.82 126.398   2
  -9   3   1 1057.99 294.442   1
   9   1  -3 1519.77 343.310   1
  -1   3   9 969.336 265.213   1
  -3   1   9 1425.68 126.422   2
   3   1  -9 1485.25 126.394   2
   3   1  -9 1677.12 298.849   1
   9  -3   1 1463.58 289.407   1
   9  -1   3 1276.23 122.586   2
   9  -1   3 1056.65 290.019   1
   9   1   3 442.695 103.299   2
  -1  -3   9 1124.47 272.690   1
  -3  -1   9 1005.53 279.709   1
  -9   3  -1 1078.36 269.396   1
  -9   1  -3 1426.47 240.560   1
  -9   1  -3 1982.25 121.485   2
  -1   3  -9 1219.97 105.948   2
  -9   3  -1 1354.43 108.285   2
   9  -1  -3 1494.02 112.088   2
   9  -3  -1 1469.80 110.183   2
   1   3   9 1381.67 105.298   2
  -3   1  -9 1180.05 99.5624   2
   1  -3  -9 1850.87 114.703   2
  -9  -1   3 578.613 111.662   2
  -9  -1   3 901.572 293.289   1
   9  -1  -3 1325.27 323.103   1
  -3  -1   9 1506.00 117.989   2
   1  -3  -9 1222.12 273.465   1
   9  -3  -1 1167.79 294.393   1
  -3   3  -9 6416.99 535.641   2
  -9   3  -3 7777.14 541.830   2
   9  -3  -3 7367.46 542.974   2
   9  -3  -3 5959.51 650.859   1
  -9   3  -3 5275.20 607.358   1
   9  -5   5 522.033 233.693   1
  -9   5   5 327.776 341.625   1
  -5   5   9 747.038 73.2921   2
  -5   5   9 171.875 338.544   1
  -9   5   5 580.326 73.5429   2
  -9   3   5 2425.84 390.659   1
  -3   5   9 2732.25 191.612   2
  -9   3   5 2263.78 189.485   2
  -5   3   9 2371.65 188.973   2
   9  -3   5 1985.16 180.305   2
  -9   5   3 2345.41 187.969   2
   9  -3   5 2013.63 308.196   1
  -5   3   9 1974.69 372.967   1
  -3   5   9 1878.67 364.608   1
  -9   5   3 1645.37 371.170   1
   9   1  -5 1328.00 357.471   1
  -5   1   9 1529.16 136.294   2
   9   1  -5 1359.72 135.668   2
   9  -1   5 1477.79 126.777   2
  -9   1   5 2286.12 349.686   1
  -9   5   1 1663.36 132.142   2
   9  -5   1 1843.62 133.551   2
  -5   1   9 1306.72 336.514   1
  -9   5   1 1530.54 333.072   1
  -9   1   5 1290.66 135.712   2
   9  -5   1 696.410 286.043   1
  -1   5   9 1502.80 130.872   2
  -5  -1  -9 891.656 185.018   1
   1  -5  -9 1391.29 328.254   1
   5  -1  -9 2005.84 351.461   1
  -5  -1   9 1433.79 342.369   1
   9  -1  -5 1890.62 370.765   1
  -9   1  -5 1298.70 244.436   1
   9  -1  -5 1611.33 148.508   2
  -9   5  -1 1404.87 141.732   2
   5  -1  -9 1833.53 147.947   2
   9  -5  -1 1255.55 141.337   2
   9  -5  -1 1207.79 322.495   1
  -5  -1   9 1415.51 151.058   2
  -9  -1   5 2015.61 354.924   1
  -9  -1   5 1788.07 160.280   2
  -9   5  -1 1275.88 321.181   1
   5  -3  -9 1827.00 387.484   1
  -9   3  -5 2088.13 189.929   2
   9  -5  -3 2923.33 201.156   2
  -9   3  -5 1450.01 297.656   1
   9  -3  -5 2442.81 196.476   2
   5  -3  -9 2131.81 192.376   2
   9  -5  -3 2383.19 372.671   1
  -9   5  -3 1948.20 346.312   1
  -9   5  -3 2384.12 190.304   2
   9  -3  -5 1575.68 385.788   1
  -9   5  -5 537.910 59.2621   2
   5  -5  -9 607.045 72.3828   2
   5  -5  -9 347.812 332.205   1
  -7   9   7 123.106 45.4313   2
   9  -7   7-282.985 233.214   1
  -7   7   9 85.6874 49.8457   2
  -7   7   9-189.985 384.216   1
  -9   7   7 122.989 51.1217   2
  -5   7   9 92.0953 48.9589   2
   9  -7   5 224.639 244.862   1
  -7   5   9 553.409 364.495   1
   9  -5   7 179.104 210.150   1
   7  -5   9-73.2236 140.748   1
  -9   5   7 143.414 46.1735   2
  -9   5   7-85.3178 365.020   1
  -9   7   5 462.719 375.890   1
  -7   5   9 113.967 45.1421   2
  -9   7   5 104.197 43.9925   2
  -9   7   3 156.930 43.6329   2
  -7   3   9 144.418 44.4913   2
   9  -3   7-47.4230 225.642   1
  -3   7   9 173.788 39.7716   2
  -9   7   3 393.340 358.543   1
  -7   3   9 133.909 335.687   1
  -9   3   7 92.0415 46.1389   2
  -9   1   7 497.698 353.566   1
  -7   1   9 876.600 92.3854   2
   7   1  -9 1017.74 91.5058   2
   9  -1   7 887.400 75.9728   2
  -9   1   7 894.837 92.5551   2
   7   1  -9 569.469 362.703   1
   9   1  -7 683.684 88.9992   2
   9  -7   1 849.266 296.248   1
  -7   1   9 1138.39 360.137   1
  -9   7  -1 885.647 85.7515   2
  -7  -1   9 765.303 365.855   1
   7  -1  -9 130.803 344.213   1
   9  -7  -1 409.400 306.909   1
  -9  -1   7 873.751 104.172   2
   9  -1  -7 870.901 90.1271   2
  -7  -1   9 824.172 101.031   2
   9  -7  -1 970.855 90.7584   2
   9  -1  -7 698.921 367.232   1
   7  -1  -9 896.300 91.7355   2
  -9   1  -7 675.534 187.068   1
  -9  -1   7 500.237 357.030   1
   9  -7  -3-137.992 315.000   1
   7  -3  -9 146.924 47.7408   2
   7  -3  -9 161.374 339.526   1
   9  -7  -3 148.010 60.8003   2
  -9   3  -7 9.92826 40.3797   2
  -9   7  -3 168.880 37.2678   2
   9  -3  -7 232.724 48.6825   2
   9  -3  -7-13.8011 353.202   1
   7  -5  -9 94.8262 39.2893   2
   9  -7  -5 188.083 59.4845   2
   9  -5  -7 527.109 362.733   1
   9  -7  -5-137.438 343.251   1
   7  -5  -9 141.722 359.676   1
   5  -7  -9-397.352 355.215   1
  -7   5  -9 82.0595 20.6646   2
  -9   5  -7 101.369 27.3553   2
  -9   7  -5 81.2780 32.8664   2
   9  -5  -7 208.534 151.997   2
  -9   7  -7 182.595 35.3546   2
   9  -7  -7 197.193 61.6112   2
   7  -7  -9 178.806 69.2725   2
   9  -7  -7-403.943 378.838   1
   7  -9  -7 15.0767 325.589   1
   7  -7  -9-212.316 386.108   1
  -9   9   9 76.1107 52.1712   2
  -9   9   9-150.517 449.116   1
  -7   9   9-2.58230 51.8426   2
  -9   7   9-11.5477 47.7597   2
   9  -7   9 39.6759 210.313   1
  -9   9   7-16.7372 47.3719   2
  -9   9   5 285.679 54.9242   2
   9  -5   9 386.852 199.070   1
  -9   5   9 95.0226 51.3477   2
  -9   3   9 60.1769 382.148   1
  -9   3   9 358.782 66.4137   2
  -9   9   3 236.016 51.3959   2
   9  -9   1 351.376 258.728   1
  -9   1   9-58.0168 54.8514   2
   9   1  -9-391.000 398.597   1
  -9   1   9 408.718 382.011   1
   9   1  -9-41.1530 48.3091   2
  -9  -1  -9-30.7517 155.273   1
  -9   9  -1 44.7254 32.1018   2
  -9  -1   9-125.212 381.234   1
   9  -1  -9 57.1284 45.3564   2
  -9  -1   9-3.42118 65.9340   2
   9  -9  -1 111.664 296.256   1
   9   1   9 27.1576 22.2667   2
   9  -3  -9 328.167 61.6090   2
  -9   9  -3 52.0342 105.598   2
   9  -9  -3-189.333 334.266   1
   9  -3  -9-314.809 392.934   1
   9  -5  -9 259.867 165.715   2
  -9   5  -9 169.352 31.1220   2
   9  -9  -7 348.952 398.495   1
   9  -7  -9-64.7593 408.100   1
   7  -9  -9 652.713 386.730   1
   9  -9  -7-6.97391 51.7116   2
   9  -7  -9 56.9651 60.1908   2
  -9   7  -9 18.8540 26.8681   2
   9  -9  -9-29.2567 54.5430   2
   9  -9  -9 341.173 428.573   1
  10   0   0 289.120 46.0174   2
   0   0 -10 512.600 217.697   1
   0   0 -10 384.193 40.5950   2
  10   0   0 278.605 302.397   1
 -10   2   2 1807.96 391.945   1
  10  -2   2 2454.41 394.229   1
  -2   2  10 1949.91 364.460   1
 -10   2   2 3165.12 241.828   2
   2   2 -10 2587.73 236.176   2
  -2   2  10 2973.64 236.192   2
  10  -2   2 3002.46 236.150   2
   2  -2  10 2320.85 298.827   1
  -2  -2 -10 2305.17 328.275   1
 -10   0   2-195.045 285.676   1
  10  -2   0 112.971 33.5041   2
  -2   0  10 75.9134 34.5194   2
   2   0 -10 17.6092 256.707   1
   2   0  10-16.9002 162.953   1
  -2   0 -10 151.406 28.7205   2
  -2   0  10 206.172 254.567   1
   0  -2 -10 70.8680 231.886   1
 -10   0   2 171.877 53.2039   2
  10   0   2 96.0588 33.4606   2
   2   0  10 80.0875 25.0205   2
   0  -2 -10 184.544 40.0140   2
  10   0  -2 181.233 38.4732   2
  -2   0 -10 202.675 174.430   1
  10  -2   0-269.674 296.784   1
   0   2 -10 107.864 30.5364   2
   2   0 -10 186.553 37.7453   2
  10   0  -2 121.865 320.299   1
 -10   0  -2 17.7146 234.074   1
  -2  -2  10 2546.25 383.568   1
 -10   2  -2 2688.18 243.169   2
   2  -2 -10 1693.73 371.812   1
  10  -2  -2 2717.71 242.668   2
   2   2  10 3135.60 240.116   2
   2  -2 -10 3556.31 245.501   2
  10  -2  -2 2791.65 423.105   1
 -10   2  -2 2381.90 364.842   1
  -2   2 -10 2870.03 237.136   2
   4  -4  10 1864.61 264.116   1
  -4   4  10 2707.42 200.943   2
  10  -4   4 2156.52 193.646   2
 -10   4   4 1815.17 400.386   1
 -10   4   4 2517.01 201.772   2
  10  -4   4 2187.31 346.133   1
  -4   4  10 2147.55 394.876   1
 -10   4   2 2453.26 222.525   2
  -2  -4 -10 1679.23 357.062   1
 -10   2   4 2213.45 407.840   1
  10  -2   4 2563.75 219.272   2
  -4  -2 -10 1601.60 297.376   1
   4   2 -10 2557.33 223.935   2
 -10   4   2 1593.17 389.275   1
  -4   2  10 2497.07 222.307   2
  -4   2  10 2379.21 392.521   1
  10  -2   4 2479.32 378.545   1
  10  -4   2 2487.13 370.282   1
 -10   2   4 2543.90 226.152   2
  -2   4  10 3172.30 225.240   2
  10   0  -4 16.7896 37.2653   2
  10  -4   0-45.9722 32.3833   2
 -10   0   4-12.8041 305.532   1
  -4   0  10 302.877 302.246   1
  -4   0 -10 48.0918 120.298   1
   0   4  10-52.4697 34.7483   2
 -10   0   4 27.4669 50.6933   2
  10   0  -4-250.039 348.700   1
   4   0 -10-388.573 301.999   1
   0  -4 -10-164.743 264.119   1
  -4   0  10 9.61459 40.0330   2
 -10   4   0-40.4794 34.2305   2
   4   0 -10 22.6729 34.1854   2
 -10   0  -4-7.56155 217.462   1
  10  -4   0-245.775 291.653   1
   4   0  10-7.05901 14.5151   2
 -10   4   0 277.009 286.091   1
   4  -2 -10 2022.26 389.818   1
 -10   4  -2 2255.96 366.327   1
  10  -4  -2 2317.10 395.878   1
 -10   4  -2 2580.53 209.598   2
  10  -2  -4 2849.23 215.137   2
  10  -4  -2 2732.81 212.312   2
   4  -2 -10 2508.11 211.030   2
   4   2  10 2451.84 204.222   2
   2  -4 -10 2392.16 211.448   2
  -4  -2  10 2226.42 400.187   1
 -10   2  -4 2451.84 214.181   2
  10  -2  -4 1986.80 416.161   1
 -10   2  -4 2092.43 324.352   1
   2  -4 -10 2193.70 378.112   1
  -4   4 -10 1868.75 171.862   2
 -10   4  -4 2267.31 177.186   2
  10  -4  -4 2666.72 185.040   2
 -10   4  -4 1644.11 324.754   1
  10  -4  -4 1881.03 399.225   1
 -10   6   6 42.0633 47.0749   2
  10  -6   6-46.2314 249.633   1
 -10   6   6-73.5739 388.530   1
  -6   6  10 13.9779 379.699   1
  -6   6  10-38.0972 47.8737   2
  10  -6   4 88.5673 268.361   1
  10  -4   6 109.063 253.323   1
  -4   6  10 172.327 47.5409   2
 -10   6   4 130.117 43.5066   2
  10  -4   6 176.603 38.6206   2
  -4   6  10-588.390 353.760   1
  -6   4  10 253.055 353.642   1
 -10   6   4 958.797 367.282   1
 -10   4   6-353.397 377.366   1
 -10   4   6 145.628 48.7282   2
  -6   4  10 146.098 46.9023   2
  -2   6  10 299.461 46.8788   2
 -10   2   6 292.018 56.0943   2
  -6   2  10 339.313 341.868   1
  -6   2  10 242.311 58.5995   2
 -10   6   2 338.919 47.9793   2
  10  -2   6 274.538 38.1666   2
 -10   6   2 63.5212 345.862   1
 -10   0   6-141.428 339.962   1
  -6   0  10 91.9145 43.4442   2
  -6   0  10-372.150 345.058   1
 -10   0   6-8.32821 53.3493   2
  10   0  -6 369.544 368.998   1
  10  -6   0-133.250 295.256   1
 -10   6   0-10.4813 32.9341   2
  10   0   6 16.2321 24.2175   2
  10   0  -6-101.231 44.3385   2
  10  -6   0 49.7560 45.5249   2
 -10   6   0 11.7472 326.756   1
 -10   0  -6 74.7687 208.046   1
  -6  -2  10 197.462 355.553   1
  10  -6  -2 217.632 45.4606   2
 -10   2  -6 98.3683 214.354   1
   2  -6 -10 290.905 339.609   1
  10  -2  -6 363.898 368.279   1
  10  -2  -6 317.745 54.3960   2
  10  -6  -2 85.7476 325.573   1
 -10   6  -2 279.837 41.3067   2
  10  -6  -4 630.516 352.200   1
   6  -4 -10 173.477 55.4665   2
  10  -6  -4 111.753 39.7213   2
  10  -4  -6 452.439 372.124   1
  10  -4  -6 121.106 53.6418   2
 -10   6  -4 102.678 31.9893   2
   6  -4 -10 726.272 353.284   1
 -10   4  -6 115.370 35.1762   2
  10  -6  -6 22.6093 38.4861   2
   6  -6 -10 110.951 56.7745   2
  10  -6  -6 291.956 374.422   1
 -10   6  -6-1.16838 30.6235   2
  10  -8   8-60.7848 246.744   1
  -8  10   8 9.99889 49.3741   2
  -8   8  10-48.4152 435.671   1
 -10   8   8 98.6538 435.239   1
 -10   8   8 8.88736 45.8997   2
  -8   8  10 52.4171 50.3552   2
 -10   6   8 739.820 426.570   1
 -10   8   6 93.4665 432.910   1
  -8   6  10-524.154 406.643   1
  10  -8   6-139.194 276.135   1
   8  -6  10-31.1269 163.214   1
 -10   6   8 21.0355 46.3868   2
  10  -6   8 57.8500 233.402   1
 -10   8   6-4.54692 46.9722   2
  -6   8  10-6.95422 50.3516   2
 -10   4   8 112.426 48.9062   2
  -4   8  10 73.4791 44.5737   2
  -8   4  10 146.943 47.7102   2
  10  -4   8 185.319 245.212   1
  10  -8   4-234.051 281.677   1
 -10   4   8 367.200 381.922   1
 -10   8   4 157.244 49.9362   2
  -8   2  10 99.4759 51.7443   2
  10  -2   8 117.007 27.0769   2
 -10   2   8-15.1978 386.331   1
 -10   2   8 122.586 53.5574   2
  10   2  -8 65.0417 49.8662   2
   8   2 -10 41.5472 50.1506   2
 -10   8   0-1.72731 37.7553   2
  10   0  -8 410.084 413.364   1
 -10   0  -8 14.2696 187.323   1
  10  -8   0 475.394 318.203   1
 -10   0   8 309.485 382.224   1
  -8   0  10 484.975 387.473   1
   8   0 -10-275.412 392.632   1
   8   0 -10-66.6040 49.2243   2
  10   0   8-13.3170 22.3477   2
  10   0  -8-25.3521 48.0574   2
  -8   0  10-30.9676 53.1520   2
 -10   0   8 41.5486 57.1492   2
 -10   8  -2 69.1277 37.1825   2
  10  -8  -2 532.644 332.592   1
 -10   2  -8 147.875 196.484   1
  10  -8  -2 107.659 49.1773   2
  10  -2  -8 558.569 402.083   1
   8  -2 -10 113.942 51.0857   2
   8  -2 -10-117.145 385.744   1
  -8  -2  10 222.937 391.825   1
  10  -2  -8 112.863 51.1491   2
 -10  -2   8 96.8484 379.746   1
 -10   8  -4 91.0543 38.8317   2
  10  -4  -8 98.9532 50.0758   2
   8  -4 -10 80.5182 46.9478   2
 -10   4  -8 53.1493 39.6571   2
  10  -8  -4 152.862 55.4640   2
   8  -4 -10 544.130 392.264   1
  10  -4  -8-214.333 391.055   1
  10  -8  -4 70.6469 371.070   1
 -10   8  -6 46.8121 31.2123   2
   8  -6 -10 56.8910 52.9922   2
  10  -8  -6 74.4833 67.7495   2
  10  -6  -8 65.1077 42.8660   2
   6  -8 -10-31.8864 401.439   1
  -8   6 -10-5.32814 20.4837   2
 -10   6  -8 10.3425 28.1108   2
  10  -8  -8-32.9374 416.728   1
  10  -8  -8 40.8638 73.3723   2
   8  -8 -10-38.5713 59.1655   2
   8 -10  -8-382.033 342.332   1
 -10   8  -8 17.1942 30.5282   2
   8  -8 -10-134.258 424.198   1
 -10  10  10-25.2496 57.7120   2
 -10   8  10-12.5895 53.5235   2
 -10  10   8-41.1916 55.7725   2
  -8  10  10-15.5462 51.7222   2
 -10   6  10 32.2715 51.6694   2
 -10  10   6-35.1675 47.3541   2
 -10  10   4 249.340 58.8002   2
 -10   4  10 171.144 59.8921   2
 -10   2  10 222.752 61.2031   2
  10   2 -10 218.039 60.0573   2
  10 -10   0 180.139 262.772   1
  10   0 -10-7.63114 55.4064   2
 -10   0 -10 56.3607 148.109   1
 -10  10   0 57.9715 38.0853   2
  10   0  10 18.9885 17.9465   2
 -10  -2  10-34.9862 414.469   1
  10 -10  -2 125.250 317.312   1
  10  -2 -10 129.518 432.361   1
  10  -2 -10 242.831 64.7343   2
  10 -10  -4-90.0498 354.046   1
  10  -4 -10 215.068 56.9611   2
  10  -4 -10-230.560 434.475   1
  10  -6 -10-39.6177 45.4754   2
  10 -10  -6 32.2576 400.221   1
  10  -8 -10-9.92678 76.4850   2
  10  -8 -10 511.851 443.919   1
   8 -10 -10 392.079 398.183   1
  10 -10  -8 241.781 414.125   1
 -10   8 -10-1.88654 28.3989   2
  10 -10 -10 350.111 445.948   1
   1  -1  11 399.476 61.3435   2
  11   1  -1 530.179 69.8497   2
  11  -1   1 335.612 334.045   1
  11  -1   1 610.560 64.9384   2
 -11  -1  -1 31.7899 263.732   1
   1   1 -11 695.939 64.2755   2
   1  -1  11 476.002 217.524   1
  -1  -1 -11 730.009 63.9561   2
  -1  -1 -11 260.951 241.894   1
   1   1 -11 1010.79 274.353   1
  11   1   1 417.250 64.6556   2
   1   1  11 375.309 232.363   1
 -11   1  -1 667.353 288.528   1
  -1   1 -11 715.088 222.572   1
   1   1  11 603.562 58.3635   2
  -1   1 -11 608.518 57.7898   2
 -11   1  -1 617.236 79.5868   2
  11  -1  -1 524.224 66.7408   2
  11  -1  -1 830.462 361.999   1
   1  -1 -11 175.880 272.009   1
 -11   3   3 2099.73 190.247   2
   3   3 -11 2183.52 187.754   2
  -3   3  11 2331.00 185.651   2
   3  -3  11 1711.51 254.317   1
  -3  -3 -11 1464.10 313.444   1
 -11   3   3 1847.37 404.645   1
  -3   3  11 1226.36 372.518   1
  -3  -1 -11 276.820 191.752   1
 -11   1   3 282.057 326.720   1
  -3   1  11 266.137 298.741   1
  11  -3   1 189.607 320.061   1
   3   1 -11 213.422 295.176   1
  -3   1  11 309.429 53.2168   2
   1   3 -11 332.814 49.7526   2
  11  -3   1 316.524 49.0142   2
   1  -3  11 251.751 240.392   1
 -11  -1  -3 28.0480 240.469   1
   3   1 -11 404.480 52.7167   2
  11   1  -3 312.289 54.8342   2
  -1  -3 -11 430.690 260.758   1
 -11   1   3 343.118 61.3698   2
   3  -1 -11 471.064 52.9640   2
 -11   3  -1-273.581 298.779   1
   1  -3 -11 484.656 56.5370   2
 -11   1  -3 134.892 253.196   1
  11  -3  -1 85.1989 353.947   1
   3  -1 -11-160.315 306.860   1
   1  -3 -11 744.585 300.819   1
  -3  -1  11 418.931 307.030   1
  -3   1 -11 271.589 32.5624   2
 -11   1  -3-5.32314 28.1502   2
  -3  -1  11 218.744 58.9644   2
  11  -1  -3 296.902 359.639   1
  -1   3 -11 314.217 40.6233   2
  11  -1  -3 305.512 52.5813   2
   3   1  11 279.468 35.0590   2
 -11   3  -1 320.936 52.5953   2
 -11  -1   3 263.416 316.927   1
  -1  -3  11 429.018 298.129   1
   1   3  11 409.260 46.8837   2
  11  -3  -1 342.464 51.8580   2
  11  -3  -3 2141.68 401.497   1
   3  -3 -11 1671.73 376.957   1
 -11   3  -3 1946.53 166.562   2
  -3   3 -11 1696.39 156.096   2
 -11   3  -3 1510.73 333.374   1
   3   3  11 2197.13 161.624   2
   3  -3 -11 2058.03 163.892   2
  11  -3  -3 2286.51 170.795   2
  11  -5   5 353.863 53.9746   2
 -11   5   5 358.565 58.4608   2
  -5   5  11 354.452 58.3128   2
  11  -5   5 251.732 285.757   1
 -11   5   5 653.970 382.238   1
 -11   3   5 565.000 367.623   1
  11  -5   3 131.017 297.126   1
  -3   5  11 575.580 344.248   1
 -11   3   5 662.851 79.8050   2
  -5   3  11 676.428 73.3945   2
 -11   5   3 756.673 73.6662   2
  -3   5  11 682.295 73.8890   2
  11  -3   5 520.395 60.8167   2
  11  -5   3 613.716 70.4131   2
   5   3 -11 581.709 78.0288   2
  11  -3   5 18.3174 306.770   1
  -5   3  11 371.768 357.616   1
  -5  -3 -11-152.489 209.799   1
  -5   1  11 38.2443 334.101   1
  -1  -5 -11 206.666 306.531   1
  11  -5   1 223.057 314.695   1
 -11   5   1-12.3936 344.647   1
  -5  -1 -11 77.7546 153.750   1
  11  -1   5 191.023 37.3935   2
 -11   1   5 84.6420 344.190   1
  11   1  -5 231.805 48.8584   2
 -11   1   5 204.261 53.1917   2
  -5   1  11 156.766 52.5501   2
 -11  -1  -5 64.9123 225.459   1
 -11   5   1 243.239 45.6043   2
   5   1 -11 240.819 52.5924   2
  11   1  -5-449.698 392.134   1
   5   1 -11-24.2588 340.970   1
  11  -5   1 208.556 52.5050   2
 -11  -1   5 102.316 52.9459   2
   1   5  11 813.076 132.418   2
  11  -5  -1 613.886 142.537   2
  11  -5  -1-24.4830 334.415   1
  -5  -1  11 119.300 346.369   1
 -11   1  -5 184.513 240.210   1
   1  -5 -11-141.881 324.088   1
 -11   5  -1 420.203 333.795   1
  -5  -1  11 208.262 62.5339   2
  11   1   5 130.179 38.4117   2
 -11   5  -1 260.664 44.4673   2
   5   1  11 198.139 27.0161   2
   5  -1 -11-150.192 341.088   1
  11  -1  -5 359.181 53.0354   2
  11  -1  -5 144.474 388.344   1
   5  -1 -11 293.665 52.7962   2
 -11  -1   5 782.615 344.782   1
   5  -3 -11 777.191 368.165   1
  11  -5  -3 66.7202 355.904   1
 -11   5  -3 606.220 61.8016   2
  11  -3  -5 684.948 73.6293   2
 -11   5  -3 165.518 316.628   1
  11  -5  -3 625.955 66.8887   2
   5  -3 -11 604.422 66.3247   2
   5   3  11 394.049 52.4704   2
   3  -5 -11 643.770 69.0394   2
 -11   3  -5 617.283 70.0176   2
 -11   3  -5 550.263 264.207   1
  11  -3  -5 457.228 388.551   1
   3  -5 -11 596.162 358.871   1
  -5  -3  11 100.676 366.336   1
  11  -5  -5 292.185 54.2739   2
 -11   5  -5 303.156 44.4040   2
 -11   7   7 19.1608 50.3322   2
  -7   7  11-11.0908 46.6141   2
  11  -7   7-284.386 270.169   1
  -7   7  11-435.664 428.650   1
 -11   5   7-20.3658 47.7016   2
 -11   7   5 259.465 404.427   1
  -5   7  11 63.0139 50.9103   2
  11  -7   5-104.315 288.275   1
 -11   5   7 421.617 403.299   1
  -7   5  11-283.663 402.854   1
  -7   5  11 84.6772 50.9474   2
  11  -5   7 218.728 276.252   1
  -3   7  11 72.4806 48.4129   2
 -11   3   7 122.638 384.919   1
  11  -3   7-8.30273 30.0749   2
  11  -7   3-126.579 292.740   1
  -7   3  11-73.0289 381.356   1
 -11   7   3 301.426 381.276   1
 -11   3   7-2.63204 52.2364   2
   7   3 -11-12.6217 50.4550   2
  -7   3  11-27.3791 48.3270   2
 -11   7   3 5.90526 41.0360   2
  11   1  -7-382.495 416.804   1
  -7   1  11 7.09486 48.3555   2
  11   1  -7 91.7723 48.3141   2
 -11  -1  -7 95.9707 217.533   1
  11  -1   7 34.4341 27.7009   2
 -11   7   1 37.6655 37.0964   2
  -7   1  11 558.198 382.762   1
 -11   1   7 2.53701 49.4963   2
 -11   7   1 363.975 376.509   1
 -11  -1   7 395.628 396.717   1
  11  -7  -1-28.5743 55.6415   2
  11   1   7 6.79696 30.0885   2
 -11   1  -7 188.175 222.468   1
 -11  -1   7 266.144 76.2626   2
  11  -7  -1 520.611 341.491   1
  11  -1  -7 15.4251 415.029   1
  -7  -1  11 18.2291 63.5354   2
  11  -1  -7 138.237 48.9398   2
 -11   7  -1 61.0793 35.9833   2
 -11   3  -7 235.809 247.947   1
   3  -7 -11-102.152 379.059   1
  11  -7  -3-14.0195 52.6209   2
  11  -7  -3-262.219 361.271   1
  11  -3  -7 553.316 395.270   1
 -11   7  -3-27.0263 33.8373   2
  -7  -3  11-65.1473 391.978   1
  11  -3  -7-2.30877 50.0137   2
  11  -5  -7 34.8809 46.7976   2
  11  -7  -5 58.7151 53.2171   2
 -11   5  -7 49.0859 35.9383   2
 -11   7  -5 81.1158 34.1902   2
  11  -7  -7 89.6867 58.2454   2
   7  -7 -11-29.7342 68.7920   2
 -11   7  -7 5.07244 34.0363   2
  -9   9  11 87.5851 466.698   1
  11  -9   9-99.3177 267.249   1
 -11   9   9 43.2532 52.7759   2
  -9   9  11 5.56169 57.0133   2
  11  -9   7 74.9325 279.803   1
 -11   7   9-239.831 445.902   1
  11  -7   9 155.514 257.296   1
   9  -7  11-132.380 184.750   1
 -11   9   7 45.7665 52.4560   2
 -11   7   9 5.09657 52.8763   2
  -9   7  11-20.7701 52.9857   2
  -7   9  11 47.6592 53.5783   2
 -11   5   9 166.974 440.011   1
  -5   9  11-50.8850 52.1353   2
  11  -9   5-186.794 298.346   1
  -9   5  11 426.828 438.905   1
  11  -5   9-217.646 266.281   1
 -11   5   9 73.7209 51.4086   2
  -9   5  11 121.702 51.1685   2
 -11   9   5-503.226 453.393   1
 -11   9   5 83.4072 49.5667   2
  11  -9   3 454.784 321.446   1
 -11   3   9 16.5217 412.696   1
 -11   3   9 92.6440 59.9335   2
  -9   3  11 199.439 61.7679   2
  -9   3  11 97.4606 419.224   1
  11  -1   9 35.8427 22.8003   2
 -11   1   9-133.330 414.502   1
  -9   1  11-26.1584 53.7761   2
  11   1  -9 92.7075 54.3046   2
 -11  -1  -9-76.6103 209.979   1
  -9  -1 -11-10.2039 111.747   1
  -9   1  11-16.4168 412.678   1
  11   1  -9 48.3659 433.970   1
 -11   1   9 61.3453 58.2207   2
 -11   9   1-18.2011 44.6279   2
  11  -9  -1 13.4168 344.310   1
 -11  -1   9 325.863 413.519   1
  -9  -1  11-475.416 436.426   1
 -11   1  -9 202.164 198.448   1
  -9  -1  11-94.6620 80.4419   2
   9  -1 -11 365.537 423.427   1
  11   1   9 3.97974 30.0805   2
 -11  -1   9 56.9139 76.7925   2
  11  -1  -9 13.4764 48.1209   2
  11  -1  -9 328.228 444.106   1
   9  -1 -11 34.1315 56.7828   2
 -11   9  -1 61.1829 41.6277   2
  11  -3  -9 148.747 56.6166   2
   9  -3 -11 126.918 57.7859   2
  11  -9  -3 115.486 54.8656   2
  11  -3  -9 822.573 438.849   1
   9  -3 -11 808.293 423.724   1
 -11   9  -3 104.124 40.8943   2
  11  -5  -9 150.566 424.728   1
  11  -5  -9 124.986 48.6759   2
  11  -9  -5 72.2039 57.6979   2
   9  -5 -11 8.44029 64.0474   2
 -11   5  -9-17.1416 39.6283   2
 -11   9  -5-1.50821 36.1871   2
  11  -7  -9 5.26947 58.4169   2
   9  -7 -11 35.6637 63.0849   2
  11  -7  -9 172.105 426.332   1
  11  -9  -7 43.3365 64.3182   2
   9  -7 -11-348.103 438.974   1
 -11   7  -9-10.3143 29.3991   2
  -9   7 -11 22.6050 22.0789   2
  11  -9  -7 334.049 422.413   1
 -11   9  -7-9.88603 34.5339   2
  11  -9  -9 213.981 453.685   1
  11  -9  -9 67.9592 66.0095   2
   9  -9 -11-38.3002 60.7026   2
   9  -9 -11 127.838 441.651   1
 -11   9  -9-3.95085 35.1741   2
  11  -9  11-159.454 251.819   1
 -11   9  11-20.1350 59.4838   2
 -11  11   9 112.944 58.8577   2
  -9  11  11 6.09648 61.2989   2
 -11   7  11 198.730 469.034   1
  11  -7  11 376.874 239.702   1
 -11   7  11-72.4299 54.1595   2
 -11  11   7 11.0860 56.2411   2
 -11   5  11 284.154 463.480   1
 -11   5  11 11.0755 56.6760   2
 -11  11   5 73.6957 49.7483   2
 -11   3  11 176.900 453.484   1
 -11   3  11 11.8590 60.2501   2
  11   1 -11 440.659 468.675   1
 -11   1  11 268.689 447.801   1
  11   1 -11 107.143 60.1210   2
 -11   1  11 18.5813 60.4014   2
 -11  -1 -11 102.122 171.233   1
 -11  -1  11-405.860 454.894   1
 -11  -1  11-17.1010 77.9974   2
  11   1  11 17.8592 20.0617   2
  11  -1 -11-2.72381 58.6855   2
  11  -1 -11-313.088 469.784   1
  11  -3 -11 19.5690 62.2918   2
  11 -11  -3 91.8111 314.334   1
  11  -3 -11 648.137 474.716   1
  11  -5 -11-130.165 183.142   2
  11 -11  -5 147.164 348.087   1
  11  -5 -11-392.682 463.727   1
  11 -11  -7 296.338 398.407   1
  11  -7 -11 605.373 471.775   1
  11  -7 -11 111.109 62.5729   2
  11  -9 -11-35.4706 69.0726   2
  11  -9 -11 379.096 462.513   1
  11 -11  -9-351.965 438.211   1
   9 -11 -11-383.360 395.062   1
 -12   0   0 814.604 338.917   1
   0   0  12 1065.08 97.2028   2
  12   0   0 1072.96 101.117   2
   0   0 -12 1056.05 93.9108   2
   0   0 -12 1225.33 301.129   1
   0   0  12 914.673 288.980   1
   2  -2  12 52.6084 202.732   1
  -2  -2 -12 235.976 246.748   1
   2   2 -12 223.602 46.8665   2
 -12   2   0 270.391 52.6820   2
 -12   0  -2-52.8182 284.897   1
  12  -2   0 191.731 42.4760   2
   0  -2 -12 254.936 283.033   1
  12   0  -2 69.6934 382.093   1
  -2   0 -12 213.459 34.3366   2
   0  -2 -12 321.020 50.1044   2
  -2   0  12 224.057 304.866   1
  -2   0 -12 459.607 226.584   1
  -2   0  12 168.336 44.0044   2
   0  -2  12 385.681 270.232   1
  12  -2   0 270.179 366.479   1
 -12   2   0 317.355 320.835   1
   2   0 -12 391.258 298.556   1
  12   0  -2 197.944 47.4976   2
   0   2  12 216.954 41.3031   2
   0   2 -12 237.038 37.4849   2
   2   0  12 195.915 36.1531   2
   2   0 -12 270.639 44.4684   2
  -2   2 -12 190.457 32.2699   2
   2  -2 -12 184.606 300.275   1
   2  -2 -12 121.478 34.9557   2
  -2  -2  12 21.7422 318.300   1
 -12   2  -2 180.332 56.9498   2
   2   2  12 174.535 35.0878   2
  12  -2  -2 173.046 44.4574   2
  12  -2  -2-178.870 374.343   1
 -12   2  -2 158.121 296.546   1
  12  -4   4 447.948 58.5603   2
  -4  -4 -12 438.902 271.460   1
  -4   4  12 254.373 363.156   1
   4  -4  12 135.743 166.998   1
 -12   4   4-403.789 372.755   1
 -12   4   4 292.817 69.2063   2
  -4   4  12 356.685 59.8491   2
  12  -4   4 233.068 321.826   1
 -12   2   4 287.619 61.1866   2
  -4   2  12 333.006 349.401   1
  -2  -4 -12-77.3529 289.253   1
   2   4 -12 244.980 56.4182   2
  -4   2  12 269.459 52.5365   2
 -12   2   4 312.126 362.159   1
   4   2 -12 329.765 54.3603   2
  12  -2   4 543.006 348.448   1
  -4  -2 -12 103.535 220.903   1
  12  -2   4 211.617 46.6590   2
   2  -4  12 644.029 253.003   1
 -12   0  -4 232.995 274.998   1
  12  -4   0 48.0382 40.9559   2
 -12   0   4 114.711 349.261   1
  12   0  -4 403.896 405.779   1
  -4   0 -12-96.0426 153.765   1
 -12   0   4-81.1748 64.9979   2
 -12   4   0 768.320 348.795   1
   0   4 -12 107.850 45.8182   2
   4   0 -12 119.931 348.699   1
  12   0   4 36.4672 33.4252   2
  12   0  -4 10.4727 43.5162   2
   4   0  12-17.9025 24.4617   2
   0  -4  12-98.3009 302.981   1
  12  -4   0-188.183 364.155   1
   0  -4 -12-249.624 304.353   1
   4   0 -12 59.3060 42.6214   2
   0   4  12 81.0869 41.1337   2
 -12   4   0 54.9285 50.3925   2
   2   4  12 216.601 42.4604   2
  12  -4  -2 302.022 52.6987   2
   4  -2 -12 172.368 45.0141   2
   2  -4 -12 211.300 49.6399   2
 -12   2  -4 125.272 62.3151   2
  12  -2  -4-14.6947 393.392   1
   2  -4 -12-146.281 335.922   1
 -12   4  -2 166.096 50.2262   2
 -12   2  -4 260.777 280.337   1
  -2   4 -12 211.209 36.4597   2
 -12   4  -2 88.7726 309.935   1
  -2  -4  12-74.6337 336.203   1
   4   2  12 218.852 33.9160   2
  12  -2  -4 213.621 53.7602   2
  12  -4  -2 677.627 381.072   1
   4  -2 -12 465.554 362.539   1
  12  -4  -4 369.354 62.6102   2
   4   4  12 398.485 51.3861   2
   4  -4 -12 418.401 58.6741   2
 -12   4  -4 339.874 305.287   1
   4  -4 -12 40.7654 369.558   1
 -12   4  -4 278.916 52.1506   2
  -4   4 -12 195.916 30.7936   2
  12  -4  -4 43.7475 380.362   1
  -6   6  12 479.494 420.583   1
 -12   6   6 47.9617 411.607   1
 -12   6   6 74.0131 49.2431   2
  -6   6  12 38.8202 50.3253   2
  12  -6   6-76.5280 297.471   1
  12  -6   4-393.040 312.038   1
  12  -4   6-5.77166 39.5140   2
 -12   6   4 56.1787 45.6250   2
  12  -6   4 43.3795 46.3618   2
 -12   6   4 15.0016 403.220   1
 -12   4   6 77.7075 395.631   1
  -6   4  12-101.173 390.367   1
 -12   4   6-22.8270 59.0518   2
  -4   6  12 53.9331 403.726   1
  -6   4  12 10.9317 46.6000   2
  12  -4   6-306.849 324.885   1
  -4   6  12-44.3555 46.8296   2
  -6  -2 -12 319.661 198.049   1
  12  -6   2-46.5770 314.350   1
  12  -6   2 23.8225 49.0140   2
 -12   2   6 61.6348 384.962   1
 -12   2   6-30.6551 57.3230   2
  -6   2  12 83.0047 51.9845   2
   6   2 -12-33.7355 51.1927   2
 -12   6   2 66.1627 43.3611   2
  -6   2  12 85.7161 377.023   1
  12  -2   6 11.6480 31.4835   2
   0   6  12 127.270 43.8952   2
 -12   0  -6 160.798 250.797   1
  12  -6   0 196.062 44.2647   2
  12  -6   0-12.6717 340.032   1
 -12   0   6 468.670 404.110   1
   0  -6 -12 90.8089 344.514   1
  -6   0  12 335.262 385.115   1
 -12   0   6 219.238 71.8072   2
   6   0 -12 1204.00 396.868   1
  -6   0  12 194.698 56.9001   2
  12   0  -6 78.8618 449.925   1
  12   0   6 169.788 35.7012   2
 -12   6   0 127.762 46.2800   2
  12   0  -6 145.577 53.4833   2
 -12   6   0 392.715 370.099   1
   6   0 -12 208.377 56.2531   2
   6  -2 -12 57.9536 49.1438   2
  12  -6  -2 4.97842 37.2872   2
  -6  -2  12-15.3940 426.455   1
 -12   6  -2 243.657 357.446   1
  12  -6  -2-274.329 360.359   1
 -12   2  -6-80.1778 258.126   1
   2  -6 -12-111.017 373.735   1
   6  -2 -12-113.945 381.544   1
  12  -2  -6 172.251 415.351   1
 -12   6  -2 57.8289 38.1293   2
  12  -2  -6 121.871 50.2993   2
   6   2  12 33.3592 25.5878   2
  12  -4  -6 137.835 52.4306   2
   6  -4 -12-374.644 390.069   1
  12  -6  -4 7.71820 56.1863   2
 -12   4  -6 221.324 296.629   1
   6  -4 -12 7.43163 56.7443   2
   4  -6 -12 387.744 420.615   1
  12  -6  -4-310.447 380.384   1
   4  -6 -12-62.8753 48.2686   2
 -12   4  -6 40.8405 42.9358   2
 -12   6  -4-6.18728 35.8694   2
  12  -6  -6-190.394 411.927   1
  12  -6  -6 27.4151 61.3970   2
   6  -6 -12 464.164 414.247   1
   6  -6 -12 100.404 65.0211   2
 -12   6  -6 29.4606 35.8485   2
  12  -8   8 18.0460 289.697   1
  -8   8  12 34.0228 450.765   1
  -8   8  12-26.7496 50.4101   2
 -12   8   8 245.413 469.113   1
 -12   8   8-46.6826 54.3574   2
   8  -8  12-362.233 167.496   1
  -8   6  12-279.307 443.113   1
 -12   6   8-254.755 450.697   1
  12  -8   6 232.588 301.855   1
 -12   6   8-9.88711 49.7607   2
 -12   8   6 283.686 446.791   1
  -8   6  12 103.795 54.2964   2
  12  -6   8 100.532 296.255   1
 -12   8   6-14.8438 51.9170   2
  -6   8  12 48.6227 54.2535   2
  -4   8  12 28.6147 54.5923   2
 -12   8   4 95.1759 430.499   1
  -8   4  12-32.1804 428.693   1
 -12   4   8 299.920 430.105   1
  12  -8   4-155.789 306.153   1
 -12   4   8 60.9335 61.6751   2
  -8   4  12 45.6060 51.0280   2
 -12   8   4 39.1096 46.0681   2
  12  -2   8 53.8155 92.4529   2
  -8  -2 -12 180.256 179.391   1
  -8   2  12-675.190 435.859   1
 -12   2   8 103.664 60.4347   2
  -8   2  12 21.4123 54.5672   2
  12  -8   2-12.1255 323.529   1
   8   2 -12-32.7387 56.4642   2
 -12   8   2-180.913 405.812   1
 -12   2   8-116.381 427.116   1
 -12   8   2-40.1396 39.8474   2
 -12   0  -8 205.897 235.082   1
 -12   0   8 354.957 420.188   1
 -12   0   8 79.4201 73.6833   2
  -8   0  12 103.437 65.3971   2
 -12   8   0 573.696 407.054   1
  12   0  -8 49.8396 459.204   1
   8   0 -12 155.630 418.560   1
  -8   0  12 197.363 416.682   1
  12   0   8 79.9797 31.0066   2
  12   0  -8 67.9669 55.8058   2
 -12   8   0 92.1233 41.4893   2
   8   0 -12 39.8871 52.3730   2
   8   2  12 32.1506 19.1331   2
  -8  -2  12 379.299 425.126   1
  12  -8  -2-20.1953 67.2322   2
  12  -2  -8-349.357 435.263   1
  12  -8  -2-212.579 363.302   1
 -12   8  -2 40.8830 37.4389   2
 -12   2  -8 71.7761 245.249   1
  12  -2  -8-51.8662 54.0714   2
  12  -4  -8-7.51426 53.7285   2
  12  -8  -4 72.8096 63.4973   2
   4  -8 -12-16.4325 418.995   1
 -12   4  -8 2.04351 30.7999   2
 -12   8  -4 6.00057 34.9259   2
  12  -8  -4 274.210 387.592   1
  12  -6  -8-101.713 424.976   1
  12  -6  -8 64.0506 66.9619   2
  12  -8  -6 114.070 64.2915   2
  12  -8  -6-16.3094 410.917   1
 -12   6  -8 44.3481 38.4735   2
 -12   8  -6 67.7615 36.6456   2
   6  -8 -12-172.094 429.250   1
  -8   8 -12 56.7001 67.7435   2
  12  -8  -8-17.1106 66.0912   2
 -12   8  -8-16.1348 35.5738   2
 -12  10  10 416.484 510.339   1
  10 -10  12 47.3817 203.912   1
  12 -10  10-142.978 296.151   1
 -12  10  10 81.4600 57.0982   2
 -10  10  12 34.3320 55.5431   2
  10  -8  12-17.7318 202.495   1
 -12   8  10-8.21157 55.7564   2
 -12   8  10 459.385 477.055   1
 -10   8  12-436.234 499.122   1
 -12  10   8-54.7084 488.011   1
 -10   8  12 14.0291 57.0093   2
  12 -10   8 50.1397 300.851   1
 -12  10   8-9.69189 50.7151   2
  -8  10  12 9.07673 63.3282   2
  12  -8  10-7.68016 268.667   1
  12 -10   6-175.905 299.081   1
  12  -6  10 105.864 281.340   1
 -12   6  10-305.520 458.987   1
 -12   6  10 18.5473 53.7090   2
 -10   6  12 23.8197 53.1421   2
 -10   6  12-426.322 480.927   1
 -12  10   6 597.062 478.840   1
 -12  10   6 59.1436 54.8618   2
  12 -10   4-71.5647 320.903   1
 -12   4  10-18.2236 62.7564   2
 -10   4  12 35.3891 64.9808   2
 -12   4  10 319.863 457.724   1
 -10   4  12 52.7162 495.604   1
  12 -10   2 141.529 330.887   1
 -12   2  10 40.7705 63.2475   2
 -10   2  12 24.6063 63.5114   2
 -12  10   2-14.1362 48.3764   2
 -12   2  10-142.616 446.126   1
 -12   0  10-454.217 458.235   1
 -12   0  10 30.3673 73.5322   2
 -10   0  12 60.4386 71.1552   2
  12   0 -10-44.0546 57.7197   2
 -10   0  12 72.2238 448.810   1
 -12   0 -10 9.71919 204.824   1
  12   0  10 50.9351 24.6193   2
 -12  10   0-8.33537 44.6730   2
 -10  -2  12 18.8006 447.511   1
  12  -2 -10-88.0471 459.544   1
  12  -2 -10-2.83119 60.7147   2
  12 -10  -2-252.006 373.665   1
 -12  10  -2-21.3278 42.3975   2
  10  -2 -12 25.6252 54.9114   2
  12  -4 -10 44.9682 54.4899   2
  10  -4 -12 29.8374 50.8121   2
  12  -4 -10 780.064 473.046   1
  12 -10  -4 79.2230 389.353   1
  10  -4 -12 352.150 495.956   1
 -12  10  -4 41.3441 40.9736   2
  12  -6 -10-216.441 474.563   1
  12  -6 -10-3.07985 65.1329   2
  10  -6 -12 51.7835 50.3393   2
  12 -10  -6 40.9885 58.0368   2
 -12   6 -10-26.3103 43.8166   2
 -12  10  -6-19.8812 38.1456   2
  12  -8 -10 77.7190 69.0501   2
  12  -8 -10 110.943 454.355   1
  10  -8 -12-3.47335 79.0105   2
  12 -10  -8-81.0970 64.1069   2
  10  -8 -12 131.702 468.725   1
 -12   8 -10 14.5049 31.7619   2
  12 -10  -8 17.9613 444.927   1
 -12  10  -8 6.37841 37.8173   2
  12 -10 -10-89.7365 66.6658   2
  12 -10 -10-704.096 482.648   1
  10 -10 -12 19.5710 482.642   1
  12  -8  12-154.737 241.863   1
 -12   8  12 14.2679 58.3648   2
 -12   8  12-76.8567 502.724   1
 -12  12   8 77.3052 56.9941   2
 -12   6  12 80.0305 60.6908   2
 -12  12   6 58.1702 52.8690   2
 -12   4  12-6.21723 62.7854   2
 -12   4  12 75.3768 479.446   1
 -12   2  12 21.3894 61.2803   2
  12   2 -12 68.2935 59.8624   2
 -12   0  12 87.5599 80.2579   2
  12   0 -12-659.253 485.738   1
 -12   0  12-213.402 475.622   1
  12   0 -12 65.3480 55.6707   2
 -12  -2  12 361.407 457.653   1
  12   2  12 1.67522 26.2268   2
  12  -2 -12-352.880 501.865   1
  12  -2 -12-57.1874 62.0679   2
  12  -4 -12-74.1846 60.7906   2
  12  -4 -12-393.978 496.149   1
  12 -12  -6 596.511 350.361   1
  12  -6 -12-33.5514 50.0460   2
  12  -6 -12 57.3019 482.005   1
  12  -8 -12-97.8169 494.494   1
  12  -8 -12 10.1657 77.1853   2
  12 -12  -8-297.092 400.612   1
  -1  -1 -13 285.493 44.7918   2
  -1   1  13 371.965 53.7262   2
 -13   1   1 209.559 338.430   1
  -1   1  13 412.272 297.385   1
 -13   1   1 209.406 76.1497   2
   1   1 -13 605.390 295.899   1
  13   1  -1 341.645 55.8527   2
  -1  -1 -13 248.832 272.643   1
   1  -1  13 238.225 248.486   1
 -13  -1  -1-157.929 294.634   1
   1   1 -13 308.694 50.0560   2
  -1  -1  13 631.175 307.851   1
  -1   1 -13 352.318 40.7303   2
   1  -1 -13 410.912 55.9995   2
 -13   1  -1 416.317 319.617   1
 -13   1  -1 389.641 85.0596   2
  -1  -1  13 215.508 59.7907   2
  13   1   1 208.376 59.2581   2
  13  -1  -1 605.157 418.456   1
   1   1  13 295.313 48.2659   2
  13  -1  -1 319.922 57.1704   2
   1  -1 -13-130.329 299.831   1
 -13  -1   1-53.4532 321.821   1
  13  -3   3-31.2511 43.6104   2
   3  -3  13 173.551 188.527   1
  13  -3   3-12.3605 364.715   1
  -3   3  13 20.6827 41.2125   2
   3   3 -13 114.541 46.8121   2
  -3  -3 -13 8.22061 272.766   1
  -3   3  13-84.5217 345.927   1
  -3   1  13 48.4417 44.0089   2
 -13   1   3 128.775 354.848   1
  -1  -3 -13-252.739 301.703   1
   1  -3  13 7.80668 264.665   1
 -13   1   3 120.894 64.1141   2
   3   1 -13 143.939 328.408   1
 -13   3   1 67.4591 49.8400   2
  13   1  -3-59.9966 44.1980   2
  -3   1  13 236.881 335.085   1
   1   3 -13 25.4190 42.8634   2
  -1   3  13 41.8260 39.2180   2
  13  -1   3 17.8254 38.1099   2
  -3  -1 -13 118.425 224.483   1
 -13  -1  -3 109.529 281.532   1
   3   1 -13-20.4491 45.2352   2
   3  -1 -13 16.6512 40.1630   2
 -13   3  -1 181.664 325.685   1
  -1  -3  13 160.942 325.151   1
   1  -3 -13-327.696 329.086   1
   1  -3 -13 24.2398 39.8869   2
 -13   1  -3-42.7782 300.167   1
  -3  -1  13 10.4648 55.8312   2
 -13   3  -1 23.4428 50.5715   2
   3   1  13-22.2389 29.6267   2
  13   1   3 75.9288 43.9834   2
  13  -3  -1-56.2117 389.828   1
  -3  -1  13-317.727 344.665   1
   3  -1 -13-500.905 358.924   1
  13  -1  -3 30.3574 47.3432   2
  13  -1  -3-320.191 412.800   1
   1   3  13 38.3119 36.6080   2
  -1   3 -13 43.5280 32.0112   2
  13  -3  -1 39.8844 46.4622   2
 -13  -1   3-379.744 355.542   1
  -3   3 -13 8.52046 24.8882   2
   3  -3 -13 231.969 348.404   1
  -3  -3  13-173.122 374.769   1
   3  -3 -13 35.2638 46.2906   2
 -13   3  -3-164.669 310.582   1
 -13   3  -3 15.3592 47.2583   2
   3   3  13 23.1781 32.5388   2
  13  -3  -3 57.0903 51.1890   2
  13  -5   5-47.6784 46.7219   2
   5  -5  13 95.5925 130.744   1
 -13   5   5 29.5399 51.0289   2
  13  -5   5 66.4584 334.116   1
  -5   5  13 30.0124 50.5199   2
 -13   5   5 300.731 401.611   1
 -13   3   5-434.612 403.195   1
  13  -3   5 42.8141 35.8153   2
  13  -5   3 22.3704 34.2688   2
  -5  -3 -13 131.499 250.461   1
 -13   3   5 53.7169 54.1089   2
  13  -3   5 537.456 364.951   1
   5   3 -13 77.2509 51.5749   2
  13  -5   3-180.207 348.582   1
   3  -5  13-6.66363 253.809   1
  -3  -5 -13-208.582 313.983   1
  -1  -5 -13-166.586 335.734   1
 -13   1   5 93.1814 384.825   1
 -13   1   5 157.927 67.9369   2
   5   1 -13 311.204 384.561   1
  -5  -1 -13-3.62148 171.892   1
 -13   5   1 101.248 48.4954   2
  13   1  -5 57.4849 48.0674   2
   1  -5  13-99.1711 306.479   1
  13  -1   5 167.295 36.6997   2
   5   1 -13 107.459 47.7804   2
 -13  -1  -5 58.5611 287.791   1
  -1   5  13 131.595 47.2886   2
 -13   5   1 137.910 366.273   1
   1   5  13 135.534 50.0040   2
   5  -1 -13 170.098 55.2462   2
 -13  -1   5 586.976 382.561   1
  13  -5  -1 48.9400 42.8916   2
 -13   5  -1 217.474 354.605   1
 -13   1  -5-28.3989 284.637   1
   5   1  13 74.6145 23.5647   2
  13  -1  -5 291.162 447.326   1
  -1   5 -13 69.1629 44.0219   2
  13   1   5 90.8117 44.3673   2
 -13   5  -1 104.288 47.3155   2
   5  -1 -13 68.6280 385.466   1
  13  -1  -5 63.5458 52.9959   2
   1  -5 -13 26.0299 361.919   1
  13  -5  -1-69.5143 378.979   1
  -5  -3  13-311.851 410.047   1
  13  -5  -3 56.1142 45.1508   2
   3   5  13-1.44236 35.3372   2
   5  -3 -13 185.713 150.057   2
   3  -5 -13-37.7546 47.2287   2
 -13   3  -5 98.7416 56.3547   2
 -13   5  -3-23.6273 352.069   1
   3  -5 -13 341.592 386.814   1
 -13   5  -3-30.8145 44.7029   2
 -13   3  -5 323.846 289.791   1
  -3   5 -13 31.2521 31.3602   2
  13  -3  -5-397.163 424.092   1
  13  -5  -3-550.502 398.548   1
   5  -3 -13 534.331 392.664   1
  13  -3  -5-2.33726 50.1348   2
   5   3  13 13.0205 29.3480   2
  13  -5  -5 12.4136 45.8558   2
   5  -5 -13 20.3089 61.2493   2
   5  -5 -13-61.9186 402.719   1
 -13   5  -5-97.5103 341.983   1
 -13   5  -5 9.34662 44.6624   2
  -5   5 -13 34.4535 16.3495   2
  13  -5  -5 63.5118 413.509   1
 -13   7   7 2.49974 51.2231   2
 -13   7   7 380.885 442.394   1
   7  -7  13 227.291 119.349   1
  -7   7  13-61.7349 60.3089   2
  13  -7   7-172.847 314.758   1
  13  -7   5-78.3133 321.148   1
  13  -5   7 795.415 342.258   1
 -13   5   7 104.743 56.1139   2
  -7   5  13 141.368 55.4033   2
 -13   7   5 105.985 51.4579   2
 -13   7   5-16.4157 430.002   1
 -13   5   7 657.626 438.520   1
  -5   7  13 10.2020 55.3466   2
  -7   5  13-31.9955 440.995   1
 -13   3   7 299.934 410.162   1
  13  -3   7 30.8097 40.8426   2
  13  -7   3 24.3053 337.266   1
  13  -7   3-23.3967 48.8051   2
 -13   3   7-66.9523 55.4251   2
  -7   3  13-46.5692 61.9956   2
   7   3 -13-99.7715 54.4091   2
 -13   7   3 66.9987 47.7950   2
  -7   3  13-126.218 418.885   1
  -7  -3 -13-60.3938 240.786   1
  -1   7  13 155.775 53.7641   2
  -7   1  13 700.898 425.140   1
  13  -7   1 380.262 355.138   1
  13  -7   1 166.874 61.8132   2
 -13   7   1-73.4786 395.503   1
  13   1  -7-101.447 462.006   1
 -13   1   7 169.531 69.7086   2
   7   1 -13-294.376 414.328   1
 -13   1   7 552.739 427.191   1
  -7   1  13 120.789 61.6409   2
  13   1  -7 62.4111 53.6945   2
 -13   7   1 127.189 49.2110   2
   7   1 -13 119.996 55.6106   2
  13  -1   7 108.891 36.4718   2
 -13  -1  -7 59.7281 257.470   1
 -13   7  -1 124.982 381.195   1
 -13  -1   7-582.527 429.277   1
  13  -7  -1 114.858 60.6653   2
  13  -7  -1 28.1860 368.198   1
 -13  -1   7-8.52033 17.2522   2
  -7  -1  13-231.188 428.080   1
  -7  -1  13 45.2213 70.4093   2
   1  -7 -13-225.017 381.708   1
  13  -1  -7 34.0413 459.074   1
  13   1   7 62.0979 34.5597   2
   7  -1 -13 554.704 429.988   1
 -13   1  -7 16.2980 271.296   1
 -13   7  -1 69.8414 45.4106   2
  13  -1  -7 57.2963 53.4707   2
   7  -1 -13 141.474 57.4097   2
   3  -7 -13 47.4985 405.251   1
   7  -3 -13-18.5442 47.5359   2
   7   3  13-19.2215 87.6429   2
 -13   7  -3-354.490 384.122   1
  13  -7  -3-41.4085 47.0153   2
  13  -7  -3 754.704 392.506   1
 -13   3  -7 350.495 294.416   1
 -13   7  -3-46.1473 40.4440   2
  13  -3  -7-101.025 440.555   1
   7  -3 -13-318.477 414.939   1
  13  -3  -7-180.669 57.8023   2
  13  -5  -7 68.3097 48.9575   2
   7  -5 -13-183.785 440.937   1
  13  -7  -5-12.4956 48.4641   2
  13  -7  -5 306.124 403.662   1
   7  -5 -13 64.8684 46.7475   2
 -13   5  -7 28.0766 43.1823   2
 -13   7  -5 27.6969 39.1348   2
   5  -7 -13-334.965 422.181   1
  13  -5  -7-84.4468 435.504   1
  -7   7 -13 20.8759 13.1749   2
  13  -7  -7-17.1420 424.396   1
  13  -7  -7 65.8662 50.1414   2
   7  -7 -13 81.4430 62.7021   2
   7  -7 -13-336.072 447.098   1
 -13   7  -7 80.5030 38.9060   2
   9  -9  13-225.836 193.579   1
  13  -9   9-174.164 307.338   1
 -13   9   9-636.021 491.686   1
  -9   9  13-36.6143 494.216   1
 -13   9   9-96.2809 58.5106   2
  -9   9  13 97.1298 57.8698   2
  13  -9   7-268.758 310.345   1
 -13   7   9 58.0220 54.2235   2
  -9   7  13-2.75564 56.1351   2
 -13   7   9-637.462 496.862   1
  13  -7   9-644.439 326.390   1
 -13   9   7-15.6950 54.8424   2
  -7   9  13-11.4477 58.8887   2
  -9   7  13-17.8015 473.335   1
  -9   5  13 541.810 479.715   1
  13  -9   5 35.1343 330.603   1
 -13   5   9-19.6162 64.8977   2
  -9   5  13-68.2619 55.5381   2
 -13   9   5 2.50669 51.8919   2
 -13   9   5-154.963 456.913   1
 -13   5   9 71.5762 456.752   1
  -5   9  13 10.9443 55.4652   2
 -13   3   9 427.223 449.947   1
  13  -3   9-9.98586 35.4803   2
  13  -9   3 37.9244 338.129   1
  -9   3  13 17.2102 57.6432   2
  -9   3  13 226.246 449.702   1
 -13   9   3 84.1170 46.7528   2
 -13   3   9-50.1273 58.9462   2
  13  -1   9-9.33633 31.7514   2
  13   1  -9 598.736 480.406   1
   9   1 -13-620.295 455.285   1
 -13   1   9-20.9568 70.0742   2
  -9   1  13 75.4881 60.6372   2
  13  -9   1-27.1571 350.684   1
 -13   1   9 1024.02 460.049   1
  13   1  -9 27.2200 55.9366   2
   9   1 -13 2.60048 55.8738   2
 -13   9   1 58.7973 42.6642   2
 -13   9   1-507.749 445.541   1
  -9   1  13 88.2363 447.288   1
 -13  -1  -9 129.207 239.913   1
 -13  -1   9 55.2148 432.357   1
 -13   1  -9 124.913 244.380   1
  -9  -1  13-36.5033 455.471   1
 -13  -1   9-8.87824 26.8279   2
  -9  -1  13-98.8495 85.6562   2
  13  -1  -9 375.411 480.731   1
  13   1   9-11.4233 28.2953   2
 -13   9  -1 78.7217 40.0934   2
  13  -1  -9-2.42091 52.2343   2
   9  -1 -13-25.2218 60.9644   2
   9  -3 -13 2.44627 54.5033   2
  13  -9  -3-23.7162 60.5102   2
  13  -9  -3 139.663 395.676   1
  13  -3  -9-302.455 460.449   1
   9  -3 -13 86.5250 451.367   1
 -13   9  -3-32.3754 37.2612   2
  13  -3  -9 59.4466 56.2259   2
  13  -5  -9 42.0790 50.9288   2
   5  -9 -13 127.029 423.305   1
  13  -9  -5-82.3458 75.6844   2
  13  -9  -5-82.6350 411.267   1
 -13   5  -9-21.3235 36.7039   2
 -13   9  -5 18.3631 37.6893   2
  13  -5  -9-572.807 470.492   1
   9  -5 -13-285.945 457.159   1
  13  -7  -9-418.107 456.705   1
  13  -7  -9-76.1958 53.5157   2
  13  -9  -7-37.7591 79.9708   2
  13  -9  -7-526.499 446.033   1
 -13   7  -9 84.4320 40.1284   2
   7  -9 -13 37.5790 464.911   1
 -13   9  -7-26.0731 39.2965   2
  13  -9  -9-71.5138 82.5151   2
 -13   9  -9-8.59262 36.1610   2
 -11   7  13-170.740 496.354   1
 -13   7  11-39.4974 57.5186   2
 -11   7  13-8.47046 56.4351   2
  13 -11   7-243.882 313.814   1
 -13   7  11 95.5012 487.539   1
 -13  11   7 58.4238 52.5619   2
 -11   5  13-300.556 504.176   1
 -13   5  11 42.1003 62.8261   2
 -11   5  13 24.2237 70.6050   2
  13 -11   5 249.611 321.996   1
 -13   5  11 75.6125 478.338   1
 -13   3  11-132.376 465.778   1
 -11   3  13-263.468 493.401   1
 -13   3  11 23.3616 65.6968   2
 -11   3  13-113.888 62.5017   2
 -13  11   3-47.8119 50.2680   2
  13 -11   3 226.856 340.460   1
 -13   1  11 23.3124 78.0134   2
  13  -1  11 29.8018 28.8137   2
 -13  -1 -11 65.3181 215.287   1
 -11   1  13 125.585 72.3601   2
 -13   1  11-191.568 470.730   1
  13   1 -11-52.6698 62.4792   2
 -11   1  13-95.5757 484.227   1
 -13  11   1-26.4674 49.0361   2
  13 -11   1 369.946 354.880   1
 -13  -1  11-471.629 479.217   1
 -11  -1  13 630.367 495.733   1
 -13  -1  11 27.7235 19.4963   2
 -11  -1  13-49.2909 54.7177   2
  13  -1 -11 92.9833 487.310   1
 -13   1 -11 390.860 199.857   1
  13   1  11 45.9027 27.2175   2
  13  -1 -11-17.4759 63.3083   2
 -13  11  -1 24.8737 46.1974   2
  13  -3 -11-125.535 66.6825   2
  13  -3 -11-412.320 493.132   1
  13 -11  -3-594.929 407.117   1
 -13  11  -3-2.12076 44.3475   2
  13  -5 -11 17.3804 55.6306   2
  11  -5 -13 120.477 194.953   2
  13 -11  -5 272.859 429.871   1
  13  -5 -11 321.405 475.250   1
 -13  11  -5-29.7603 43.1274   2
  13  -7 -11 38.4180 484.476   1
  11  -7 -13-194.584 496.689   1
  13  -7 -11-65.3775 52.7435   2
  11  -7 -13-32.0847 65.5447   2
  13 -11  -7-252.670 434.368   1
 -13  11  -7-7.38234 41.9277   2
 -13   3  13-699.518 518.351   1
 -13   3  13-42.0595 64.3490   2
 -13   1  13-69.0138 77.9763   2
  13   1 -13 127.775 65.0116   2
 -13   1  13 40.6137 506.775   1
 -13  -1  13 145.981 502.561   1
  13  -1 -13-58.2909 517.459   1
  13  -1 -13 90.2827 71.4139   2
  13  -3 -13-6.00572 65.3789   2
  13  -3 -13-432.582 508.882   1
   0   0 -14 222.788 48.5300   2
 -14   0   0-265.900 348.191   1
   0   0  14 132.509 284.318   1
   0   0  14 195.432 49.3677   2
   0   0 -14 154.638 296.290   1
  14   0   0 180.631 50.0287   2
 -14   2   2 129.616 360.616   1
  14  -2   2 357.265 401.665   1
 -14   2   2 94.3302 63.4695   2
  -2   2  14 72.8848 50.1472   2
  -2   2  14-125.367 333.971   1
   2   2 -14 17.7286 40.2058   2
  14  -2   2-23.9978 42.6081   2
   2  -2  14-43.0280 231.610   1
  -2  -2 -14-50.3839 273.787   1
   0   2  14 315.035 294.688   1
   2   0  14 175.320 231.593   1
   2   0 -14 68.4973 41.7349   2
 -14   0  -2-48.4981 316.963   1
 -14   0   2 14.4806 353.805   1
   0  -2 -14 69.4047 40.8237   2
  -2   0 -14 87.4106 31.2008   2
 -14   0   2 3.97300 15.8982   2
  14   0  -2 394.629 430.063   1
   2   0  14 66.0679 38.4817   2
 -14   2   0 104.504 66.9293   2
  -2   0  14 109.433 51.8558   2
  -2   0 -14-47.2174 246.125   1
  -2   0  14 67.9696 329.289   1
   2   0 -14-123.160 336.231   1
   0   2  14 132.262 39.7139   2
 -14   2   0 13.2637 344.229   1
  14   0   2 42.5191 42.2523   2
  14   0  -2 105.757 48.1605   2
   0  -2 -14 298.099 304.953   1
   0   2 -14 90.0920 39.9496   2
   0  -2  14 91.9056 290.671   1
  -2   2 -14 13.7857 25.2221   2
   2  -2 -14 114.123 37.9688   2
 -14   2  -2-84.1607 68.2491   2
  14  -2  -2-77.9593 424.357   1
  -2  -2  14-11.9516 343.725   1
   2   2  14 42.5719 32.6040   2
 -14   2  -2 485.314 331.157   1
   2  -2 -14 12.0881 343.793   1
  14  -2  -2 26.2839 48.6468   2
  14  -4   4 22.8203 37.5900   2
  -4  -4 -14 401.745 307.712   1
   4  -4  14-269.244 165.738   1
  -4   4  14 275.785 378.476   1
  14  -4   4-38.2804 384.312   1
   4   4 -14-4.58702 48.1681   2
  -4   4  14 19.4996 48.6545   2
  -4  -2 -14-103.314 238.739   1
  14  -4   2 15.9587 41.5909   2
  -4   2  14 94.4508 371.722   1
   2  -4  14 117.229 262.269   1
 -14   4   2 249.404 382.463   1
 -14   2   4-75.7094 60.9109   2
 -14   4   2-5.14767 53.2775   2
  -4   2  14 54.4492 52.5320   2
  -2   4  14 227.565 351.824   1
   2   4 -14 42.6817 46.7628   2
  14  -4   2-311.788 388.860   1
 -14   2   4-870.386 410.183   1
  -2  -4 -14-243.856 326.415   1
  -2   4  14 11.9282 44.4326   2
   4   2 -14-24.6807 46.5767   2
  14  -2   4 75.0766 43.3645   2
   0  -4  14-42.2564 325.356   1
 -14   0  -4-273.912 301.705   1
  -4   0  14 109.345 376.547   1
 -14   0   4-470.316 395.176   1
 -14   0   4-4.12979 75.9799   2
   0  -4 -14 203.801 348.263   1
  14   0  -4 114.770 451.480   1
 -14   4   0-13.6311 359.193   1
  -4   0  14 28.2660 55.8274   2
 -14   4   0 24.2795 51.1169   2
   4   0 -14-65.7133 369.531   1
   0   4 -14-30.9265 41.5388   2
  14   0   4 32.0122 38.0938   2
  14   0  -4 20.8698 50.0434   2
   0   4  14 41.0510 40.5034   2
   4   0 -14 9.92312 46.7841   2
  14  -4  -2 16.2419 51.5612   2
  -2  -4  14-173.870 372.360   1
   4  -2 -14 18.5386 145.815   2
   2  -4 -14 161.093 361.005   1
   2  -4 -14-1.77388 43.8816   2
  -4  -2  14 158.746 390.151   1
 -14   4  -2 26.4966 53.0299   2
  14  -2  -4 376.674 423.848   1
   4   2  14-11.2501 27.1118   2
 -14   4  -2 277.243 351.644   1
  14  -4  -2-411.225 416.279   1
  -2   4 -14-42.4137 34.2036   2
   4  -2 -14-262.470 380.924   1
  14  -2  -4-85.1159 52.6889   2
 -14   2  -4-296.665 311.670   1
   2   4  14 12.5991 39.0519   2
  -4  -4  14-221.510 399.710   1
 -14   4  -4 23.1371 341.890   1
  -4   4 -14-14.5064 19.4128   2
  14  -4  -4 72.0950 56.1753   2
   4  -4 -14 59.4040 393.901   1
   4  -4 -14 58.2898 54.0645   2
 -14   4  -4 45.2971 51.1793   2
  14  -4  -4 338.403 422.694   1
   4   4  14 40.6611 36.0359   2
 -14   6   6 119.862 431.865   1
 -14   6   6 29.1255 54.9718   2
  14  -6   6-115.992 348.948   1
  14  -4   6 46.6160 35.3521   2
  14  -6   4 44.8000 56.8474   2
 -14   4   6 335.556 423.398   1
  14  -4   6-117.981 373.978   1
 -14   4   6 8.45746 58.4428   2
  -6  -4 -14 125.069 287.399   1
  -4   6  14 55.3833 51.7087   2
  14  -6   4 437.460 356.710   1
   4  -6  14-25.3481 254.120   1
  -6  -2 -14 169.404 199.291   1
 -14   6   2-106.923 395.531   1
 -14   2   6 24.4693 62.0914   2
  -2  -6 -14-78.9391 339.969   1
 -14   6   2 4.45646 47.5203   2
 -14   2   6 517.546 418.740   1
   6   2 -14 50.3370 56.2490   2
  -2   6  14 42.6266 50.9915   2
  14  -6   2-93.6462 371.618   1
  14  -2   6 32.7183 36.2407   2
  14  -6   0 85.0608 41.8854   2
 -14   6   0 14.3801 386.985   1
   0  -6 -14-70.2952 387.769   1
 -14   0  -6 126.829 287.407   1
 -14   0   6 709.271 424.118   1
 -14   0   6 52.3414 79.5849   2
  -6   0  14 49.6789 65.1227   2
  14   0  -6 119.422 453.255   1
   6   0 -14 747.325 426.999   1
 -14   6   0 171.669 48.2970   2
  14   0   6 76.4506 37.2264   2
  14   0  -6 181.082 57.4294   2
   6   0 -14 127.900 58.5649   2
  -6   0  14 236.977 421.620   1
   0   6  14 98.1006 49.1344   2
   2   6  14 14.8120 42.4020   2
   6  -2 -14 69.5509 50.4702   2
  14  -6  -2-20.9607 61.9011   2
 -14   2  -6-19.5814 305.085   1
  -6  -2  14-249.161 434.821   1
 -14   6  -2-20.7186 45.3040   2
  14  -2  -6 17.1950 456.980   1
   6   2  14-7.07962 23.2904   2
   6  -2 -14-15.4387 415.974   1
   2  -6 -14-377.165 398.146   1
  14  -2  -6 20.3127 55.6424   2
  14  -6  -2-136.650 403.318   1
  14  -4  -6-53.0608 58.0581   2
   6   4  14 22.7962 31.0535   2
  14  -6  -4-22.2664 165.480   2
   6  -4 -14 7.34688 42.9324   2
   4  -6 -14 65.1778 48.6358   2
 -14   4  -6 104.749 62.4532   2
   4  -6 -14-177.879 420.040   1
 -14   4  -6 94.4243 324.791   1
 -14   6  -4-57.6994 50.4926   2
  -4   6 -14-6.96671 32.3588   2
  14  -4  -6 391.598 441.102   1
 -14   6  -4-278.782 379.580   1
  14  -6  -4 145.074 413.442   1
  14  -6  -6 525.940 184.238   2
   6  -6 -14 103.678 74.6479   2
   6  -6 -14-276.090 455.923   1
 -14   6  -6 68.5294 49.7778   2
  14  -6  -6 512.296 438.771   1
 -14   8   8-480.661 496.183   1
 -14   8   8-37.3287 54.7452   2
  -8   8  14 110.873 61.2268   2
  -8   8  14 910.878 494.543   1
  14  -8   8 366.555 336.198   1
  14  -8   6 153.052 337.750   1
 -14   6   8-270.968 458.632   1
 -14   8   6 318.340 466.757   1
  -8   6  14 17.4163 468.145   1
  14  -6   8-169.314 352.255   1
 -14   6   8 86.7341 57.9832   2
  -8   6  14 21.3629 56.2987   2
 -14   8   6 68.3046 52.5916   2
  14  -8   4 354.995 342.262   1
  14  -4   8 48.7990 42.4548   2
  -8   4  14 154.705 461.802   1
 -14   4   8 35.6742 444.372   1
 -14   4   8 12.1431 60.7832   2
  -8   4  14-67.2576 65.8441   2
 -14   8   4 9.55531 48.7426   2
  -4   8  14-75.8662 59.8870   2
  -8  -2 -14 67.7136 123.756   1
  -2   8  14 26.8011 55.9680   2
  14  -2   8-41.8906 30.7018   2
  14  -8   2 352.789 360.610   1
  14  -8   2-4.39042 52.5173   2
  -8   2  14 431.291 448.347   1
 -14   2   8-44.9272 65.2631   2
  -8   2  14 81.4769 58.9531   2
 -14   8   2-9.11109 48.1389   2
   8   2 -14-38.5389 60.7694   2
 -14   8   2-145.363 437.071   1
 -14   2   8 142.723 437.613   1
  14  -8   0 5.91184 70.3604   2
 -14   0  -8-42.2330 272.460   1
 -14   0   8 217.196 432.426   1
 -14   0   8 88.0321 81.8503   2
  14   0  -8-53.2755 479.173   1
   8   0 -14 247.080 445.957   1
  14   0  -8 5.48456 57.4910   2
  14   0   8 12.7893 34.5268   2
 -14   8   0 463.260 419.471   1
   8   0 -14-76.0952 59.6484   2
   8  -2 -14-33.6920 56.5425   2
  14  -8  -2-91.2684 67.4581   2
  14  -8  -2 230.896 400.673   1
   2  -8 -14 524.865 392.135   1
  14  -2  -8-342.621 481.387   1
 -14   2  -8-337.364 285.937   1
   8   2  14-19.9339 14.0656   2
   8  -2 -14 271.059 458.663   1
 -14   8  -2-30.0968 43.3079   2
  14  -2  -8-63.5999 57.5991   2
 -14   8  -2 147.865 415.568   1
  14  -4  -8 77.7298 58.4669   2
   8  -4 -14-38.2859 66.8829   2
  14  -8  -4-179.752 416.664   1
  14  -8  -4-2.75182 62.3703   2
 -14   8  -4 46.2837 42.3839   2
  14  -4  -8-143.563 461.997   1
   8  -4 -14-403.088 462.517   1
   4  -8 -14-194.334 440.381   1
   8  -6 -14 256.257 470.979   1
  14  -6  -8 206.979 190.113   2
  14  -8  -6 294.259 436.800   1
  14  -8  -6-2.72104 61.8677   2
   8  -6 -14-5.66268 66.0149   2
 -14   6  -8-20.6607 47.5191   2
   6  -8 -14 848.763 475.020   1
 -14   8  -6 42.6403 40.8450   2
  14  -6  -8-342.737 460.695   1
  14  -8  -8 201.102 457.768   1
  14  -8  -8 105.192 65.4998   2
   8  -8 -14-29.0921 61.7322   2
   8  -8 -14-345.989 474.784   1
 -14   8  -8-31.7210 39.5180   2
 -14  10   6 331.361 499.829   1
 -14   6  10 360.888 490.803   1
  14 -10   6-12.3042 338.347   1
 -14   6  10-17.3574 68.9082   2
 -10   6  14-73.6423 59.7723   2
 -14  10   6 32.1536 56.3232   2
 -10   6  14-318.435 513.406   1
 -10   4  14-279.644 498.175   1
 -14  10   4-195.749 482.259   1
  14 -10   4 184.238 342.559   1
 -14   4  10 132.150 476.409   1
 -14   4  10 140.411 65.1571   2
 -10   4  14-12.4035 63.1593   2
 -14  10   4 28.6076 49.5460   2
  14  -2  10-27.8357 34.5756   2
 -10   2  14-37.6170 482.672   1
 -14   2  10 144.485 69.0310   2
  14 -10   2-280.291 366.485   1
 -10   2  14-69.2837 62.7570   2
  10   2 -14-101.515 65.3915   2
 -14  10   2 20.2673 46.6546   2
 -14   2  10-151.757 465.044   1
 -14   0  10 26.1729 83.3684   2
 -10   0  14-7.76056 77.4408   2
 -14   0  10 212.227 467.704   1
  14   0 -10-18.4715 494.797   1
  14 -10   0-104.238 387.609   1
  10   0 -14 71.3977 477.431   1
 -14   0 -10-239.180 252.211   1
 -10   0  14 635.910 496.360   1
  14   0 -10 38.4918 57.6224   2
 -14  10   0 99.7994 46.5675   2
  10   0 -14-31.4789 60.7359   2
  14   0  10-1.08260 32.2505   2
  10  -2 -14-56.4589 66.7642   2
 -10  -2  14-541.382 496.129   1
  14  -2 -10-264.316 501.005   1
  10  -2 -14-146.402 477.819   1
 -14  10  -2 20.7853 39.6149   2
 -14   2 -10-191.230 267.962   1
  14  -2 -10 48.1990 63.7571   2
  14  -4 -10 56.7392 63.0724   2
  10  -4 -14 12.2373 54.9133   2
  14 -10  -4-42.2126 60.3798   2
  14 -10  -4-183.896 419.538   1
 -14  10  -4-20.6353 40.8389   2
  14  -6 -10-182.759 201.701   2
  10  -6 -14-16.6142 54.0649   2
  14 -10  -6-57.3000 62.9786   2
  14 -10  -6-423.997 442.115   1
 -14  10  -6-1.86459 42.7497   2
  14  -6 -10 570.141 492.625   1
   6 -10 -14-137.991 403.929   1
  10  -6 -14-443.299 496.460   1
 -14   4  12-29.4945 67.1499   2
 -14   4  12 119.382 491.466   1
  14 -12   4-96.7533 332.047   1
 -14  12   4 26.1488 53.9366   2
 -12   4  14-496.974 515.014   1
 -14   2  12 441.592 488.910   1
 -12   2  14-120.639 509.065   1
 -14   2  12-7.70529 79.2452   2
 -12   2  14 38.1925 69.1981   2
  12   2 -14 122.632 68.1332   2
  14 -12   2-58.4661 339.858   1
 -14  12   2-7.26682 49.5307   2
  14   0  12-19.1539 28.5898   2
 -14   0  12 96.7302 93.7425   2
 -12   0  14 84.3804 89.3937   2
  14   0 -12 345.239 522.742   1
  12   0 -14 563.758 513.375   1
 -14   0  12 81.8663 498.507   1
 -12   0  14 20.5770 517.825   1
  14 -12   0-262.516 362.527   1
  14   0 -12 66.1794 61.0097   2
  12   0 -14-73.3188 67.7829   2
 -14  12   0 66.5381 48.3062   2
 -12  -2  14-21.2955 500.284   1
  14  -2 -12 335.132 518.706   1
  14   2  12 48.0970 27.6971   2
 -14  12  -2 95.2149 48.2316   2
  14  -2 -12 66.4888 65.1437   2
  14  -4 -12-58.7233 62.0021   2
  14 -12  -4-34.3607 411.724   1
 -14  12  -4 8.78427 45.9055   2
   1   1 -15 12.9473 41.7351   2
  -1  -1 -15 41.7977 35.0788   2
   1  -1  15 486.634 270.888   1
 -15   1   1 57.9335 371.694   1
 -15   1   1 68.3663 79.5988   2
  -1   1  15 39.8222 46.0868   2
  15   1  -1 34.0574 42.0396   2
  -1  -1 -15 45.5356 292.892   1
  15  -1   1 70.9214 46.8977   2
  -1   1  15 95.9499 321.730   1
 -15  -1  -1 13.5460 328.979   1
 -15  -1   1 469.880 346.051   1
  -1   1 -15 56.6696 27.7534   2
   1  -1 -15-10.8158 34.7729   2
 -15   1  -1 614.868 352.594   1
  15  -1  -1 815.089 445.369   1
  -1  -1  15 139.870 323.938   1
   1   1  15 182.401 278.421   1
   1   1  15 63.1906 41.1729   2
  15   1   1 23.8572 40.0425   2
   1  -1 -15 279.542 338.606   1
  15  -1  -1 50.4867 48.7359   2
  15  -3   3 51.4855 45.3256   2
 -15   3   3-46.9938 395.515   1
   3  -3  15-106.461 203.595   1
  -3  -3 -15 9.04076 293.788   1
  -3   3  15 302.378 373.571   1
  15  -3   3 243.320 418.384   1
 -15   3   3 5.44993 54.8293   2
  -3   3  15-2.18977 48.3365   2
   3   3 -15 30.4522 51.9681   2
  -3   1  15 155.636 363.368   1
 -15   3   1-73.0462 376.703   1
  -1  -3 -15-377.290 321.128   1
 -15   1   3 46.8204 389.907   1
 -15   1   3 35.1727 75.3905   2
   3   1 -15 593.482 353.459   1
 -15   3   1 28.1526 57.2541   2
  -3   1  15 72.3652 50.8981   2
  15  -3   1 90.8870 419.429   1
  -3  -1 -15-20.4816 247.246   1
  -1   3  15 18.1017 41.4611   2
  15   1  -3-13.7804 44.5185   2
  -1   3  15-167.282 339.374   1
  15  -1   3-8.73478 40.5455   2
   1   3 -15-32.9811 39.7257   2
   1  -3  15-197.253 286.003   1
   3   1 -15 50.2004 49.1455   2
  15  -3   1-2.04364 45.6977   2
 -15  -1  -3 124.270 304.828   1
   1  -3 -15-199.638 360.506   1
  -3  -1  15-106.678 372.760   1
   3  -1 -15 34.0653 40.4559   2
 -15   3  -1-40.6895 350.653   1
   1  -3 -15 1.65195 42.8329   2
 -15   1  -3 453.458 337.634   1
  -3  -1  15 9.16480 54.6713   2
 -15   3  -1-2.95409 61.4929   2
  15  -1  -3-397.726 445.212   1
   3   1  15-16.9601 33.1893   2
  -1  -3  15 221.117 342.966   1
  15   1   3 40.1171 38.4865   2
   3  -1 -15-314.465 374.411   1
   1   3  15-1.57127 37.6696   2
  15  -1  -3-63.8585 51.7645   2
  -1   3 -15 82.8932 37.3420   2
  -3   3 -15-17.5301 29.9072   2
 -15   3  -3-25.0390 345.858   1
  -3  -3  15-172.169 390.477   1
 -15   3  -3-31.0192 65.8568   2
  15  -3  -3 414.614 439.440   1
   3   3  15 16.0299 35.7318   2
   3  -3 -15 352.783 380.394   1
  15  -3  -3-2.35897 53.5887   2
  15  -5   5-73.9851 55.0237   2
  -5   5  15-123.235 420.441   1
  -5  -5 -15 21.3486 327.171   1
  15  -5   5-303.714 403.370   1
  -5   5  15 24.3918 51.9609   2
  -3  -5 -15 140.502 345.471   1
 -15   3   5-167.277 419.086   1
  15  -3   5 27.3801 39.2548   2
  15  -5   3-27.2524 53.2665   2
  -5  -3 -15-255.389 261.840   1
   3  -5  15-33.3850 253.747   1
  -3   5  15-713.426 400.547   1
  -5   3  15 316.754 415.541   1
 -15   3   5-48.5299 58.9489   2
 -15   5   3-18.9440 55.6093   2
  -5   3  15 54.3699 64.8873   2
  15  -5   3-55.8390 390.584   1
  -3   5  15-36.6287 49.6348   2
   5   3 -15-84.6569 55.6095   2
 -15   5   3 544.397 412.431   1
 -15  -1  -5 113.072 300.503   1
   1  -5  15-61.9130 330.598   1
  15  -5   1-1.85978 42.5057   2
 -15   1   5-53.2640 76.7745   2
   5   1 -15 265.605 391.476   1
 -15   1   5-50.2260 416.854   1
  -5  -1 -15-103.513 186.799   1
  -5   1  15 14.6932 51.5439   2
 -15   5   1-43.6544 54.1779   2
  -5   1  15 121.111 406.314   1
   1   5 -15 1.94458 46.2013   2
  15   1  -5 64.4809 49.0438   2
  -1  -5 -15 309.668 365.674   1
  15  -5   1 191.418 406.958   1
  -1   5  15-16.1743 44.7893   2
  15  -1   5 19.4895 35.9721   2
 -15   5   1 105.501 390.058   1
   5   1 -15-25.5811 51.5185   2
   5  -1 -15 4.25454 50.2578   2
 -15   5  -1-70.7364 374.860   1
 -15  -1   5-51.0746 397.129   1
   1  -5 -15 127.550 383.694   1
  -5  -1  15-17.6354 67.4575   2
   5   1  15-21.1851 29.3279   2
  15  -1  -5 560.863 486.636   1
 -15   1  -5-244.678 316.434   1
 -15   5  -1-22.3815 53.6539   2
   5  -1 -15 119.027 410.646   1
  15   1   5 26.2201 37.3534   2
  -1   5 -15 15.0867 40.1948   2
  15  -1  -5 42.9545 51.8730   2
  -5  -1  15 78.2964 413.261   1
   1   5  15-13.7451 46.2738   2
  -1  -5  15-227.773 375.211   1
  15  -5  -3 83.7311 47.5851   2
   5  -3 -15-39.1895 43.3636   2
   3  -5 -15-154.598 414.323   1
   3  -5 -15-15.9890 48.9114   2
  -5  -3  15 250.780 441.662   1
 -15   5  -3-66.1666 371.417   1
 -15   3  -5 160.270 330.897   1
 -15   5  -3-53.1027 50.1880   2
  15  -3  -5-590.397 460.340   1
   5   3  15-26.4280 32.6229   2
  -3   5 -15 21.1241 30.1049   2
  15  -5  -3 98.0995 424.470   1
   3   5  15 17.6285 42.6329   2
  15  -3  -5-47.8531 55.7154   2
   5   5  15-62.4871 41.8111   2
  15  -5  -5 19.0913 53.5585   2
   5  -5 -15-83.5752 434.629   1
   5  -5 -15-38.2483 68.8192   2
 -15   5  -5 58.5885 67.1228   2
  15  -5  -5 86.0266 443.176   1
 -15   5  -5-480.228 370.863   1
 -15   7   7-18.2829 480.831   1
 -15   7   7 71.9595 55.2010   2
  15  -7   7 279.550 368.372   1
  -7   5  15 272.218 457.080   1
  15  -5   7-63.3559 47.2426   2
  15  -5   7 134.669 387.242   1
 -15   5   7 5.98760 59.3319   2
 -15   5   7-53.7953 446.733   1
  -5   7  15 24.5608 54.8080   2
  15  -7   5-247.318 374.982   1
   5  -7  15-279.889 237.825   1
  15  -3   7 37.7620 120.356   2
 -15   3   7 160.144 440.273   1
  -7   3  15 354.718 440.350   1
  15  -7   3 10.9924 64.7622   2
  -7  -3 -15-83.8792 228.585   1
 -15   3   7 47.8017 59.6093   2
  -7   3  15-25.5048 59.0300   2
 -15   7   3 62.4195 49.6836   2
 -15   7   3-615.106 443.571   1
   7   3 -15-69.3146 60.9366   2
  -3   7  15-20.7642 54.4143   2
  15  -7   3-318.122 381.396   1
 -15  -1  -7 60.8861 281.893   1
  15  -7   1-12.2752 56.6319   2
  -7   1  15 581.329 448.727   1
  -1  -7 -15 30.5627 354.856   1
   7   1 -15-47.0327 430.513   1
 -15   1   7-19.7809 80.0218   2
  -7   1  15 20.5777 61.5956   2
 -15   1   7 17.8826 431.172   1
 -15   7   1 31.8230 48.0035   2
  15   1  -7 119.750 53.8671   2
   7   1 -15 59.2309 58.9818   2
  15  -1   7 42.7054 37.7965   2
  -1   7  15 12.8195 55.5559   2
  15  -7   1-307.624 398.500   1
 -15   7   1-285.014 431.764   1
   1  -7 -15 467.463 407.677   1
   7  -1 -15 18.9126 60.2639   2
   1   7  15-36.2786 52.1031   2
  15  -7  -1 73.1123 56.4060   2
 -15  -1   7-382.541 425.203   1
 -15   7  -1 30.1471 413.928   1
  -7  -1  15 35.5996 69.9758   2
  15  -1  -7-546.474 486.518   1
   7  -1 -15 363.087 443.825   1
 -15   7  -1 2.14888 45.7841   2
  15   1   7 35.4717 35.3419   2
  -7  -1  15-194.784 450.782   1
 -15   1  -7-237.902 300.864   1
  15  -1  -7 137.399 54.0847   2
  15  -7  -1 201.391 405.328   1
 -15   3  -7 92.6100 323.190   1
   7  -3 -15-7.73454 176.190   2
  15  -7  -3-37.9617 47.7866   2
  -7  -3  15 93.7401 469.704   1
 -15   7  -3-114.817 400.663   1
 -15   7  -3 55.6952 46.3982   2
  15  -3  -7 363.398 477.341   1
   3  -7 -15-374.888 455.120   1
   7  -3 -15-1162.45 475.290   1
   7   3  15-38.7720 25.1390   2
  15  -3  -7-37.5108 58.0586   2
  15  -7  -3-81.7983 414.880   1
   7  -5 -15-698.492 476.932   1
  15  -5  -7-51.5446 51.8188   2
  15  -7  -5-51.5535 46.4584   2
   7  -5 -15-10.4619 59.8402   2
   5  -7 -15-233.742 459.939   1
 -15   5  -7-84.8471 64.1821   2
 -15   7  -5 8.90098 50.0591   2
  -5   7 -15 16.2874 31.1951   2
  15  -5  -7-126.548 462.944   1
  15  -7  -5 362.198 449.173   1
  15  -7  -7-30.2511 48.4145   2
   7  -7 -15-56.7004 480.614   1
   7  -7 -15-30.4724 64.5040   2
 -15   7  -7-32.8308 49.4814   2
  15  -7  -7-363.024 450.924   1
  -9   7  15 710.407 505.904   1
  15  -7   9 88.8263 364.038   1
 -15   7   9 803.076 499.508   1
 -15   7   9-44.3336 60.3120   2
  -9   7  15 2.88343 58.1439   2
 -15   9   7-64.4041 56.1385   2
  15  -9   7-396.105 357.350   1
 -15   9   7-319.394 493.579   1
  15  -9   5-158.641 362.015   1
 -15   5   9-81.6227 64.2076   2
 -15   9   5-28.0596 52.4520   2
 -15   5   9-396.691 490.677   1
  -5   9  15 25.9154 59.4907   2
  15  -9   3-392.895 371.061   1
  15  -3   9 50.5853 41.4422   2
 -15   3   9 75.4080 464.044   1
 -15   3   9-24.9826 62.7456   2
 -15   9   3 17.4438 464.973   1
 -15   9   3-34.3026 50.8729   2
   9   3 -15 3.02149 61.3920   2
  -3   9  15 5.65252 54.3651   2
  15  -1   9-45.6313 37.0755   2
 -15  -1  -9 132.995 274.177   1
  15  -9   1-74.2577 393.719   1
  15  -9   1-76.0396 56.6425   2
   9   1 -15 378.619 467.941   1
 -15   1   9-41.1173 81.6098   2
 -15   1   9 456.481 457.480   1
 -15   9   1 55.7208 48.6468   2
  15   1  -9 8.66921 58.4243   2
   9   1 -15 11.8285 62.7425   2
  15  -9  -1-376.623 437.488   1
 -15   1  -9 288.757 292.806   1
  15  -9  -1 85.9190 61.9477   2
 -15  -1   9-815.061 456.169   1
  15  -1  -9 302.774 504.164   1
   9  -1 -15-467.310 488.701   1
  15   1   9 34.0689 34.0151   2
 -15   9  -1 21.9703 46.4364   2
  15  -1  -9 20.2497 61.3284   2
   9  -1 -15-117.416 62.8755   2
   9  -3 -15-43.4972 54.0560   2
   3  -9 -15-356.023 392.837   1
 -15   3  -9-213.066 311.811   1
  15  -9  -3-16.5607 427.024   1
  15  -9  -3 56.7339 76.5490   2
  -9  -3  15 122.629 498.110   1
  15  -3  -9-683.467 508.805   1
 -15   9  -3 4.09899 44.3845   2
   9  -3 -15 662.470 493.897   1
   9   3  15 33.2340 24.7009   2
  15  -3  -9 65.6867 60.0024   2
  15  -5  -9 22.2146 54.3547   2
   9  -5 -15-49.1826 54.0207   2
  15  -9  -5 314.147 440.417   1
  15  -9  -5-54.3291 74.1816   2
 -15   9  -5-25.0308 42.1067   2
  15  -5  -9 18.9556 491.351   1
   5  -9 -15 271.050 477.120   1
   9  -5 -15 57.0255 488.327   1
   9  -7 -15 39.5120 496.614   1
  15  -9  -7-36.7106 464.215   1
  15  -7  -9-33.8871 50.1047   2
  15  -9  -7-49.7324 75.8412   2
   9  -7 -15-32.1411 83.9062   2
 -15   9  -7 1.81504 40.9202   2
  15  -7  -9 19.0591 483.335   1
  15 -11   3 318.060 377.871   1
 -15   3  11 32.5695 65.3461   2
 -11   3  15-62.7392 69.5009   2
 -11   3  15 139.189 511.909   1
 -15  11   3-30.7349 51.9767   2
  15  -1  11-3.78420 25.0168   2
 -11   1  15-384.789 523.307   1
  11   1 -15-204.112 558.861   1
  15 -11   1-15.2419 403.260   1
 -15   1  11-85.3450 89.1075   2
 -11   1  15 15.9922 81.2386   2
  15   1 -11-37.4149 65.4241   2
 -15   1  11 221.487 508.667   1
 -15  11   1-18.3089 46.7858   2
  11   1 -15 8.43932 58.9356   2
 -15  -1  11-205.758 487.029   1
 -11  -1  15 4.68076 13.5887   2
  15 -11  -1-642.068 429.974   1
  15  -1 -11-451.664 543.745   1
  11  -1 -15-554.810 511.465   1
  15   1  11 2.92081 28.3080   2
 -15  11  -1 47.8049 45.0063   2
  15  -1 -11 2.99019 63.4843   2
  11  -1 -15-42.6762 67.5298   2
  15  -3 -11 3.14296 67.8109   2
  11  -3 -15-2.79431 62.3453   2
  15  -3 -11 138.595 525.932   1
  11  -3 -15 488.922 520.266   1
 -15  11  -3 8.24202 43.8839   2
  11   3  15 4.77320 17.4799   2
   0   0 -16-19.9612 33.0604   2
 -16   0   0-14.6107 366.255   1
   0   0  16-15.2313 50.3854   2
   0   0 -16 410.751 310.030   1
  16   0   0-34.5882 46.6662   2
   0   0  16 117.977 309.115   1
  -2   2  16 12.4467 357.343   1
  16  -2   2-487.387 496.773   1
 -16   2   2 44.4254 73.8652   2
   2  -2  16-104.161 254.422   1
  -2   2  16 26.9114 49.4322   2
 -16   2   2-31.3005 397.102   1
  -2  -2 -16 187.026 304.276   1
  16  -2   2-76.6690 47.2458   2
   2   2 -16 68.2522 48.2789   2
   0   2 -16 21.2726 40.4227   2
   2   0 -16-19.5382 40.3561   2
 -16   0  -2-54.1453 349.222   1
 -16   0   2-172.731 384.505   1
   0  -2 -16-16.4267 38.4660   2
   2   0  16-28.3234 36.0100   2
  -2   0 -16-585.525 272.217   1
   0  -2  16 171.642 314.390   1
  -2   0  16 60.6473 58.4146   2
   2   0 -16 219.597 370.973   1
   0   2  16-24.4898 42.6193   2
  16   0   2-24.0256 43.8756   2
  16   0  -2 78.9767 48.1106   2
 -16   2   0-146.100 380.483   1
   0  -2 -16-364.100 343.350   1
  16  -2   0-19.5395 47.6122   2
  -2   0  16 582.449 355.636   1
  -2  -2  16-25.8903 364.472   1
  -2   2 -16 44.1953 27.3361   2
   2  -2 -16 36.4376 49.7684   2
 -16   2  -2-3.95308 22.6510   2
  16  -2  -2-255.950 470.089   1
   2   2  16 27.8353 38.6773   2
   2  -2 -16-185.471 376.448   1
 -16   2  -2-285.140 363.726   1
  16  -2  -2 64.2887 53.2402   2
  16  -4   4 12.0123 40.8435   2
  -4   4  16-74.0542 408.029   1
 -16   4   4 185.343 432.629   1
  -4  -4 -16-99.1560 319.199   1
   4  -4  16-77.8998 170.288   1
  16  -4   4-44.0481 423.152   1
 -16   4   4 40.5565 62.9687   2
  -4   4  16-63.6978 52.3174   2
   4   4 -16-54.6921 55.8321   2
  16  -4   2 68.9200 45.9244   2
  -2  -4 -16 149.540 340.647   1
 -16   4   2 79.4264 400.650   1
  -4   2  16 247.921 391.422   1
 -16   2   4-81.6065 72.8763   2
 -16   4   2 116.567 62.9192   2
  -4   2  16 22.3695 55.3640   2
  16  -4   2 108.349 432.108   1
  -2   4  16-31.7892 46.2836   2
 -16   2   4 100.209 417.029   1
   2   4 -16 50.8702 51.2080   2
  -4  -2 -16 441.729 259.958   1
   4   2 -16-34.5294 53.5223   2
  16  -2   4 93.6214 47.0205   2
   2  -4  16 31.1794 274.797   1
   4   0 -16 44.4075 50.8540   2
  16  -4   0-13.4733 50.6675   2
   0  -4 -16-156.882 369.862   1
 -16   0  -4 299.088 336.746   1
 -16   4   0-268.822 388.936   1
  -4   0  16 12.2192 63.6357   2
   0  -4  16-33.7117 340.534   1
  -4   0  16-192.150 397.862   1
 -16   4   0-58.2252 53.5955   2
   4   0 -16-437.940 405.932   1
  16  -4   0 16.1218 445.783   1
   0   4  16-9.55652 43.9521   2
  16   0   4-22.2729 41.3585   2
  16   0  -4-40.0549 53.3607   2
   0   4 -16 18.2105 39.1571   2
   2  -4 -16 423.347 395.983   1
   4  -2 -16-59.9666 62.5726   2
   2  -4 -16 20.7625 45.5219   2
  -2  -4  16-113.777 395.059   1
 -16   4  -2-75.4484 62.4137   2
  16  -2  -4-782.214 486.578   1
   4   2  16-58.7339 33.8423   2
 -16   4  -2 55.9732 364.989   1
   4  -2 -16 29.9650 409.883   1
  -4  -2  16 620.079 417.277   1
   2   4  16 15.4196 42.1375   2
  16  -2  -4 48.2786 55.2443   2
 -16   2  -4 62.6743 341.795   1
  -2   4 -16-5.89848 35.5602   2
  16  -4  -4 101.232 60.7499   2
  -4   4 -16 36.1872 23.0736   2
   4  -4 -16 33.9402 64.1438   2
  -4  -4  16 151.225 440.534   1
 -16   4  -4-60.4354 68.0641   2
  16  -4  -4 157.805 466.458   1
   4   4  16 39.5115 37.4280   2
   4  -4 -16-288.973 432.145   1
  16  -6   6 18.9883 52.0684   2
  16  -6   6-273.857 408.557   1
  -6   6  16-51.1746 57.7282   2
  -6   4  16-33.1775 443.055   1
 -16   6   4 51.6957 439.138   1
  16  -4   6-17.1329 35.6427   2
  16  -6   4-27.3668 54.0236   2
  -4  -6 -16 12.9895 341.071   1
 -16   4   6-17.8200 450.922   1
   4  -6  16-51.4385 235.150   1
 -16   4   6-55.3468 65.0795   2
 -16   6   4 17.8449 59.4530   2
  -6  -4 -16-225.692 294.755   1
  -6   4  16-3.18288 68.2623   2
  16  -6   4 547.234 407.596   1
   6   4 -16 8.43308 57.9908   2
  -4   6  16-5.14801 53.1901   2
  16  -2   6 9.97957 39.6030   2
  -6   2  16 33.1406 441.253   1
   2  -6  16 248.012 325.675   1
  16  -6   2-16.8812 42.3003   2
 -16   6   2 344.218 425.547   1
 -16   2   6 26.9396 76.5207   2
  -6   2  16 82.7114 65.0246   2
 -16   6   2 14.1946 58.0324   2
  -6  -2 -16-171.660 199.719   1
  16  -6   2 45.2991 410.173   1
  -2   6  16 9.86302 52.8862   2
 -16   2   6 692.743 447.001   1
   6   2 -16 2.38988 52.1129   2
  -2  -6 -16-55.9990 386.396   1
   6   0 -16 7.37343 54.6970   2
  16  -6   0-16.0275 60.3642   2
  -6   0  16-84.6723 441.704   1
 -16   0  -6 45.4222 320.699   1
 -16   0   6-609.507 444.833   1
 -16   6   0 467.089 408.612   1
 -16   0   6 37.2058 24.9865   2
  16   0  -6-240.021 497.227   1
  -6   0  16-24.0340 71.2987   2
   6   0 -16 268.414 439.979   1
 -16   6   0 2.61836 53.6219   2
   0  -6 -16 30.2145 402.494   1
  16   0  -6-51.6228 56.8386   2
  16   0   6 75.7238 40.1659   2
  16  -6   0-15.8302 419.245   1
   0   6  16 46.0042 50.5345   2
   6  -2 -16 41.3331 48.6740   2
 -16   2  -6-217.527 331.480   1
   2  -6 -16 162.451 431.306   1
   6   2  16 1.47452 25.2702   2
  16  -2  -6 534.777 495.172   1
 -16   6  -2 20.4014 52.2987   2
  -6  -2  16 585.381 466.013   1
  -2   6 -16-40.7956 40.0847   2
   6  -2 -16 198.919 444.252   1
 -16   6  -2 295.482 401.327   1
  16  -2  -6-2.63851 55.7563   2
   2   6  16 15.5760 49.7166   2
   4   6  16 12.3178 46.5523   2
  16  -4  -6-5.63517 62.2928   2
  16  -6  -4 86.8941 175.750   2
   6  -4 -16 48.4375 58.8589   2
  -6  -4  16 38.0169 466.539   1
   4  -6 -16 347.560 458.389   1
 -16   4  -6 108.604 364.142   1
 -16   6  -4 125.967 403.370   1
 -16   4  -6 3.47882 23.8822   2
 -16   6  -4-19.0501 51.8108   2
  16  -4  -6-420.775 475.699   1
  -4   6 -16 26.6136 26.8948   2
  16  -6  -4-139.028 451.410   1
   6   4  16-5.06218 35.8499   2
   6  -4 -16 121.880 452.266   1
   6  -6 -16-166.105 470.845   1
  16  -6  -6 315.066 187.581   2
   6  -6 -16-48.4319 62.1278   2
 -16   6  -6 55.8951 57.4681   2
  16  -6  -6-109.132 470.485   1
 -16   6   8-227.436 482.491   1
 -16   6   8-31.4935 63.2293   2
  -8   6  16-18.3536 485.112   1
   6  -8  16-248.246 216.036   1
  16  -4   8-116.160 52.4196   2
 -16   8   4 819.759 484.323   1
 -16   4   8-751.769 486.659   1
  -8   4  16 54.6753 476.105   1
 -16   4   8 95.0334 70.2618   2
  -8   4  16-58.7485 62.7427   2
 -16   8   4-28.1041 53.1198   2
  -4   8  16 33.0921 52.9680   2
  16  -8   4-57.2339 388.498   1
  16  -2   8 33.4296 34.0495   2
  16  -8   2-40.5221 58.0940   2
 -16   2   8 51.9172 106.776   2
  -8   2  16-103.808 61.3451   2
 -16   8   2 393.940 457.004   1
 -16   8   2-70.6193 52.9120   2
  -8   2  16-550.781 481.335   1
   8   2 -16-31.7600 56.0323   2
 -16   2   8-526.977 481.437   1
  -2   8  16 24.1890 55.8653   2
  16  -8   2-60.1965 390.295   1
  -8   0  16 282.284 478.803   1
 -16   8   0-642.540 449.878   1
  16  -8   0 20.3674 65.9645   2
 -16   0   8-114.304 469.750   1
 -16   0   8 14.3792 40.7645   2
  16   0  -8 665.642 518.336   1
  -8   0  16 49.0555 71.1267   2
 -16   0  -8-10.1571 304.727   1
   8   0 -16 34.7031 469.769   1
 -16   8   0-16.2361 46.9707   2
  16   0  -8-46.1909 61.4379   2
  16   0   8 17.7920 33.0643   2
   8   0 -16 25.4888 63.1901   2
  16  -8   0 490.014 415.894   1
  16  -8  -2 381.686 421.768   1
   8  -2 -16-61.9078 57.3048   2
  16  -8  -2 94.8148 65.2510   2
  -8  -2  16 78.5972 496.397   1
  16  -2  -8 363.402 512.842   1
 -16   2  -8-10.2291 315.161   1
 -16   8  -2-6.62139 44.4730   2
   8  -2 -16 972.889 489.408   1
   2  -8 -16-523.927 467.816   1
  16  -2  -8 122.546 74.9956   2
  16  -4  -8-50.8426 62.2146   2
   8  -4 -16 2.15179 47.4982   2
  16  -8  -4 93.2356 62.9261   2
 -16   4  -8 175.275 355.740   1
   4  -8 -16-697.737 485.738   1
 -16   8  -4-73.1135 46.4853   2
  16  -4  -8 858.192 496.657   1
   8  -4 -16 1063.37 508.452   1
   8   4  16 8.67213 34.3362   2
  16  -8  -4 139.260 439.760   1
  16  -6  -8 52.1120 188.796   2
  16  -8  -6-5.70475 63.1910   2
   6  -8 -16-314.309 487.176   1
 -16   8  -6 4.63623 51.3192   2
  16  -6  -8 114.087 490.811   1
  16  -8  -6-583.595 475.685   1
   8  -6 -16-428.181 502.118   1
 -10   0  16 204.089 515.866   1
  16 -10   0 239.869 418.176   1
 -16   0  10 24.7033 43.6276   2
  16   0 -10-431.223 539.744   1
  10   0 -16 496.759 491.873   1
 -16   0  10-766.157 503.145   1
 -16  10   0-30.7525 50.2723   2
  16   0 -10 62.4805 57.7280   2
  16   0  10-45.7867 35.6350   2
   1   1 -17 38.5176 39.2229   2
   1  -1  17 61.9664 289.759   1
  -1   1  17 104.932 346.640   1
 -17   1   1-109.773 396.386   1
  -1   1  17 26.1769 48.9620   2
  -1  -1 -17 363.352 320.816   1
  17  -1   1-25.0968 44.8354   2
  -1   1 -17 24.5568 37.2634   2
   1  -1 -17-1.89684 47.6897   2
   1   1  17 1.97041 46.7066   2
 -17   1  -1-234.701 370.981   1
   1  -1 -17-12.2568 361.939   1
  17  -1  -1 20.1195 47.9843   2
  -1  -1  17-128.927 345.129   1
  17  -3   3-74.8741 53.0230   2
  -3   3  17-269.054 398.923   1
 -17   3   3-687.177 430.171   1
   3  -3  17-61.5835 222.133   1
  17  -3   3 16.0287 464.720   1
 -17   3   3-119.913 75.9046   2
  -3   3  17-70.8301 58.4010   2
  -3  -3 -17-313.750 320.374   1
 -17   3   1-474.209 410.162   1
  -3   1  17-98.1424 389.099   1
 -17   1   3-54.6325 46.2669   2
 -17   3   1 28.9685 72.5120   2
  -3   1  17 25.2959 54.1762   2
  17  -3   1-559.832 448.553   1
  -3  -1 -17-60.5644 269.654   1
 -17   1   3-16.7028 408.994   1
   1  -3  17-18.5450 304.107   1
  -1   3  17-44.6546 55.5182   2
  17  -1   3-77.3788 40.9770   2
  -1  -3 -17 152.987 355.260   1
   1   3 -17 35.6976 46.7160   2
  17  -3   1 25.9136 48.7016   2
  -1   3 -17-50.9893 37.1714   2
   3  -1 -17 31.2379 55.6300   2
 -17   3  -1-148.642 378.392   1
  17  -1  -3-632.903 513.602   1
 -17   3  -1 76.3299 73.8624   2
   3   1  17-1.57535 41.1939   2
  17  -3  -1 364.773 473.417   1
 -17   1  -3 150.305 355.114   1
   1   3  17-38.6681 49.6716   2
   3  -1 -17-142.072 398.396   1
  17  -1  -3-16.6671 50.6449   2
   1  -3 -17 13.5814 383.051   1
  -1  -3  17-149.585 366.913   1
  17  -3  -1-16.6696 50.9658   2
  -3   3 -17 51.4239 31.4344   2
   3  -3 -17 44.9339 60.7032   2
 -17   3  -3 389.846 376.413   1
 -17   3  -3 12.0874 53.9608   2
  17  -3  -3 343.380 486.241   1
   3   3  17-24.2807 39.2604   2
   3  -3 -17 686.866 416.208   1
  17  -5   5 33.1188 41.9016   2
  17  -5   5-332.202 444.106   1
 -17   5   5 106.689 61.8122   2
  -5   5  17-44.6967 55.0717   2
  -5  -5 -17-54.8433 347.800   1
 -17   5   5 53.7684 457.489   1
 -17   3   5 336.813 441.885   1
  17  -5   3 42.4597 56.8638   2
   3  -5  17-114.315 253.059   1
  -3  -5 -17 99.2915 385.215   1
 -17   3   5 76.6476 71.9572   2
 -17   5   3-2.93201 57.5600   2
  -5   3  17 39.8261 60.8635   2
  17  -5   3-205.979 439.129   1
  -3   5  17 82.4380 54.3765   2
   3   5 -17-2.49215 53.0043   2
 -17   5   3 289.941 437.221   1
   5   3 -17-2.39026 52.3959   2
  -5   3  17-370.816 439.209   1
  17  -5   1-50.5257 45.6598   2
  -1  -5 -17-13.8532 396.547   1
   1  -5  17 309.716 342.411   1
  -5   1  17 53.0701 66.4965   2
 -17   5   1-9.09346 59.5279   2
  17  -5   1-262.809 439.568   1
  -1   5  17-2.23318 48.9185   2
   1   5 -17-68.9097 51.1858   2
 -17   5   1-567.133 423.090   1
  -5   1  17-681.153 438.667   1
   5   1 -17-82.5821 54.1554   2
 -17   5  -1-307.394 409.079   1
  17  -5  -1 74.1573 45.9221   2
   5  -1 -17-42.5736 49.0770   2
  -5  -1  17-50.2060 443.658   1
   1  -5 -17 15.2667 418.050   1
  -1  -5  17-517.961 403.445   1
  17  -1  -5-612.791 505.144   1
 -17   5  -1-18.8752 53.3735   2
   5  -1 -17 127.728 435.968   1
  17  -5  -1-374.991 470.879   1
   1   5  17-24.7812 47.1055   2
  -1   5 -17-2.88875 38.9576   2
  17  -1  -5-19.1309 51.7905   2
   5  -3 -17 20.4282 48.3535   2
  -3  -5  17 589.399 442.869   1
 -17   5  -3 174.603 390.730   1
 -17   5  -3 84.4057 60.2961   2
  -5  -3  17 372.563 461.325   1
  17  -3  -5 373.848 499.256   1
   5   3  17 89.6755 34.3768   2
   5  -3 -17 33.6061 444.804   1
   3   5  17 17.6893 43.0348   2
  17  -3  -5 26.7013 58.2783   2
  17  -5  -5 2.52038 54.8690   2
   5  -5 -17 31.2723 62.1480   2
 -17   5  -5 6.54235 69.6665   2
  17  -5  -5-312.924 480.861   1
 -17   5  -5-13.7280 388.208   1
   5   5  17-33.3055 43.2578   2
   5  -5 -17-71.5487 458.539   1
  17  -3   7 109.487 134.986   2
   3  -7  17-194.556 312.930   1
 -17   3   7 186.994 479.104   1
  17  -7   3-27.4258 62.6819   2
  -7   3  17-89.6574 467.466   1
 -17   3   7-3.77793 75.3774   2
  -7   3  17 42.2684 61.7600   2
 -17   7   3-15.0156 58.5826   2
 -17   7   3-773.123 470.441   1
  17  -7   3-418.763 426.490   1
  -3   7  17 2.76113 57.3747   2
   7   3 -17 8.47481 58.2214   2
  17  -7   1-42.3283 55.6733   2
 -17  -1  -7 175.122 318.793   1
 -17   1   7 175.839 89.6419   2
  -7   1  17-58.3195 70.5890   2
 -17   7   1-31.6921 59.4313   2
  -7   1  17 527.452 479.754   1
 -17   1   7 281.793 466.161   1
  17  -7   1-339.321 430.065   1
 -17   7   1 337.031 445.845   1
  -1  -7 -17-340.114 428.498   1
  17  -1   7-29.3764 44.2459   2
   7   1 -17 41.8010 64.2759   2
   7  -1 -17-81.7829 57.6341   2
  17  -7  -1 29.9390 47.9297   2
 -17   7  -1 64.6771 433.337   1
  17  -1  -7 553.874 509.600   1
   7  -1 -17 473.740 468.159   1
 -17   7  -1 58.7837 55.4911   2
  17   1   7 55.2534 37.5535   2
  17  -7  -1-387.251 441.647   1
  17  -1  -7 12.6577 53.8444   2
 -17   1  -7 92.4361 331.730   1
   1   7  17-24.0822 52.0507   2
  -7  -1  17 395.025 481.958   1
 -17   3  -7 71.6131 350.744   1
   7  -3 -17-58.3719 69.1218   2
   3  -7 -17 400.174 468.035   1
  -7  -3  17-356.926 492.602   1
 -17   7  -3 62.8522 53.9741   2
   7   3  17 3.70216 30.8560   2
  17  -3  -7 580.333 509.484   1
   7  -3 -17-309.417 484.676   1
 -17   7  -3-170.715 428.736   1
  17  -3  -7-43.4531 60.8062   2
   0   0 -18-13.2774 48.5797   2
 -18   0   0 220.500 387.017   1
   0   0  18-24.4319 23.5984   2
   0   0 -18-64.6312 333.228   1
   0   0  18 42.9726 325.690   1
  18   0   0-35.8084 49.9196   2
   2   2 -18-45.8057 49.7352   2
  -2   2  18 120.844 377.707   1
 -18   2   2-4.59071 87.3406   2
  -2   2  18-28.0729 53.7082   2
  -2  -2 -18 224.524 331.206   1
   2  -2  18-15.2626 267.509   1
 -18   2   2 66.8465 480.000   1
  18  -2   2-54.3054 52.5342   2
   0  -2  18 501.775 339.911   1
   0   2 -18 70.0886 130.054   2
   2   0 -18 68.7644 55.6639   2
 -18   0  -2-339.971 365.532   1
 -18   0   2 250.964 396.024   1
  -2   0  18-374.375 382.232   1
 -18   2   0-4.49233 18.1524   2
  -2   0  18 65.0662 66.5767   2
   2   0 -18-258.024 380.203   1
   0   2  18-11.0217 48.4845   2
   0  -2 -18-12.3847 373.585   1
  18   0   2 67.2187 46.8618   2
 -18   2   0 378.675 406.418   1
  18  -2   0-37.5092 50.2323   2
   2  -2 -18-28.2196 61.9606   2
  -2  -2  18 138.500 386.993   1
  18  -2  -2 729.445 555.791   1
   2   2  18 56.2448 43.9219   2
   2  -2 -18-57.3209 400.052   1
 -18   2  -2-14.8562 384.287   1
  18  -2  -2 19.8608 52.7035   2
  18  -4   4 47.3680 43.3931   2
 -18   4   4-106.986 67.3508   2
  18  -4   2-17.1556 46.5829   2
 -18   4   2 355.278 434.851   1
 -18   2   4 88.1294 86.9845   2
 -18   4   2-24.9188 71.9614   2
  18  -4   2-102.360 482.858   1
  -4   2  18-7.93764 54.7588   2
  -2   4  18 74.5871 61.1444   2
   2  -4  18-180.406 283.885   1
 -18   2   4-282.469 454.981   1
   2   4 -18 25.0612 53.1813   2
  18  -2   4-39.8929 47.6017   2
   4   2 -18 54.5530 55.6770   2
  -2  -4 -18-320.691 380.995   1
   0  -4  18 142.008 431.309   1
  18  -4   0-12.0840 51.7946   2
   4   0 -18 16.5056 47.0672   2
 -18   0   4-833.309 450.853   1
 -18   0  -4-373.068 375.874   1
  -4   0  18 55.9130 72.0274   2
 -18   4   0 3.66934 72.3064   2
   4   0 -18 221.820 419.650   1
 -18   4   0-530.461 419.058   1
  18  -4   0-739.284 493.812   1
   0   4  18-2.06819 45.4960   2
  18   0  -4-8.06238 54.9812   2
  18   0   4-10.4753 45.0729   2
  -4   0  18 189.588 422.791   1
   0  -4 -18 42.2485 395.084   1
   0   4 -18-55.3486 46.3850   2
  18  -4  -2-33.0708 56.4878   2
 -18   2  -4-55.7314 369.365   1
  -4  -2  18 362.362 439.477   1
   4  -2 -18 35.5715 46.4374   2
 -18   4  -2-107.231 78.0208   2
  18  -2  -4 616.480 525.257   1
   4   2  18-20.4205 36.9803   2
  18  -4  -2 91.2310 499.872   1
   2   4  18-23.2361 42.1102   2
   4  -2 -18-530.514 446.153   1
  -2  -4  18 149.694 420.706   1
 -18   4  -2 30.4794 403.403   1
   2  -4 -18-690.644 435.018   1
  18  -2  -4 2.62263 55.4311   2
 -18   4  -4 12.3451 61.6918   2
  -4  -4  18-194.455 473.314   1
  18  -4  -4 150.438 495.285   1
   4   4  18 57.3960 39.9684   2
   4  -4 -18-103.091 447.476   1
   0   0   0    0.00    0.00   0

TITL TRUMOF1_07_0 in F-43m
REM F-43m (#216 in standard setting)
CELL 0.48590  15.098886  15.098886  15.098886  90.0000  90.0000  90.0000
ZERR   15.00   0.000638   0.000638   0.000638   0.0000   0.0000   0.0000
LATT -4
SYMM -x,-y, z
SYMM -x, y,-z
SYMM  x,-y,-z
SYMM  z, x, y
SYMM  z,-x,-y
SYMM -z,-x, y
SYMM -z, x,-y
SYMM  y, z, x
SYMM -y, z,-x
SYMM  y,-z,-x
SYMM -y,-z, x
SYMM  y, x, z
SYMM -y,-x, z
SYMM  y,-x,-z
SYMM -y, x,-z
SYMM  x, z, y
SYMM -x, z,-y
SYMM -x,-z, y
SYMM  x,-z,-y
SYMM  z, y, x
SYMM  z,-y,-x
SYMM -z, y,-x
SYMM -z,-y, x
SFAC C H O Zn
UNIT 120.00 60.00 60.00 15.00
TREF
HKLF 4
END
;
_shelx_hkl_checksum                42196
_shelx_fab_file
;
-10 -12 -10 -0.1481 1.4505
-10 -10 -10 -1.4861 -2.6792
-9 -13 -9 -1.6997 -0.9358
-9 -11 -11 -2.5478 0.9353
-9 -11 -9 1.1720 -1.8118
-9 -9 -9 -1.9198 -1.6875
-8 -14 -8 1.0176 -1.4008
-8 -12 -12 1.1268 0.8880
-8 -12 -10 -0.9439 -2.8829
-8 -12 -8 -1.7562 -1.0464
-8 -10 -10 -1.1158 -0.8784
-8 -10 -8 0.6002 1.0203
-8 -8 -8 -2.5413 -1.9630
-7 -15 -9 0.6311 -0.6122
-7 -15 -7 0.7544 -1.1016
-7 -13 -11 -0.9462 0.3833
-7 -13 -9 0.8162 -1.1665
-7 -13 -7 0.4254 -2.5376
-7 -11 -11 1.4125 -3.6209
-7 -11 -9 -1.3154 -1.7294
-7 -11 -7 -0.2295 1.3640
-7 -9 -9 -1.9237 1.3641
-7 -9 -7 -0.9365 1.1475
-7 -7 -7 -0.5535 -0.8220
-6 -16 -8 0.0772 -0.1890
-6 -16 -6 1.2252 0.2814
-6 -14 -10 0.2059 -0.9363
-6 -14 -8 1.0204 -1.5744
-6 -14 -6 -0.2109 -1.4739
-6 -12 -12 -1.3369 -2.6618
-6 -12 -10 0.9772 -0.9784
-6 -12 -8 0.8438 -0.2669
-6 -12 -6 0.6742 -1.1982
-6 -10 -10 -0.7849 0.7705
-6 -10 -8 -1.2702 -1.3881
-6 -10 -6 -0.6992 -0.4370
-6 -8 -8 -2.2303 3.0975
-6 -8 -6 1.7515 1.8482
-6 -6 -6 0.3486 1.5271
-5 -17 -5 0.5187 -1.2378
-5 -15 -9 0.3211 -0.8607
-5 -15 -7 1.2137 -0.2857
-5 -15 -5 1.4783 0.0585
-5 -13 -11 1.9937 -2.1889
-5 -13 -9 0.6972 -0.3591
-5 -13 -7 0.0390 -1.5516
-5 -13 -5 -0.2849 0.6845
-5 -11 -11 -1.0496 0.8753
-5 -11 -9 -0.6070 -0.3499
-5 -11 -7 -0.3183 -0.4314
-5 -11 -5 1.4555 -2.0550
-5 -9 -9 0.2002 2.1283
-5 -9 -7 1.4031 -1.3880
-5 -9 -5 -2.2954 1.8606
-5 -7 -7 -0.9003 4.7414
-5 -7 -5 -0.1509 -1.4426
-5 -5 -5 1.6932 -6.6169
-4 -18 -4 1.8023 -0.1643
-4 -16 -8 0.7037 -0.5105
-4 -16 -6 1.6710 -0.3481
-4 -16 -4 -2.1168 1.3781
-4 -14 -12 0.6873 -1.4127
-4 -14 -10 1.1668 0.5485
-4 -14 -8 -0.2293 0.0363
-4 -14 -6 1.7321 -0.1418
-4 -14 -4 -1.2225 -2.9803
-4 -12 -12 1.3692 2.1723
-4 -12 -10 -0.1124 -0.9915
-4 -12 -8 0.5454 -1.3221
-4 -12 -6 -2.1576 -0.7914
-4 -12 -4 3.8595 -0.5964
-4 -10 -10 0.4723 -0.3123
-4 -10 -8 -1.2029 1.6456
-4 -10 -6 1.8970 0.7872
-4 -10 -4 -0.1720 -1.1793
-4 -8 -8 3.9903 1.2090
-4 -8 -6 -0.8693 -1.0435
-4 -8 -4 -0.0068 0.4518
-4 -6 -6 -2.5873 -2.7297
-4 -6 -4 2.6914 -2.0007
-4 -4 -4 -7.9717 -0.1103
-3 -17 -7 1.1182 -0.3490
-3 -17 -5 -0.2460 2.1997
-3 -17 -3 -0.3407 -1.4287
-3 -15 -11 2.1062 0.1453
-3 -15 -9 0.6382 0.1501
-3 -15 -7 -0.7740 0.2479
-3 -15 -5 -0.3421 -1.5354
-3 -15 -3 0.9811 -0.0461
-3 -13 -13 3.0875 -0.0629
-3 -13 -11 -1.7835 0.7611
-3 -13 -9 0.9823 -0.3482
-3 -13 -7 0.4347 0.1884
-3 -13 -5 0.2984 -2.6516
-3 -13 -3 -0.2205 -0.0392
-3 -11 -11 2.9753 -0.2491
-3 -11 -9 -0.5498 0.7948
-3 -11 -7 -0.6149 -0.7224
-3 -11 -5 1.5195 0.5924
-3 -11 -3 0.2497 -1.3589
-3 -9 -9 0.6199 -1.4507
-3 -9 -7 0.5442 3.4735
-3 -9 -5 1.6222 -1.5925
-3 -9 -3 1.8083 2.4717
-3 -7 -7 1.3073 -4.5140
-3 -7 -5 0.4136 0.9355
-3 -7 -3 -0.1856 -1.7094
-3 -5 -5 -2.9209 -1.7051
-3 -5 -3 -12.4502 -7.8513
-3 -3 -3 24.8564 -18.0236
-2 -18 -4 -1.1851 0.5206
-2 -18 -2 0.8730 -0.6401
-2 -16 -8 0.5689 1.0510
-2 -16 -6 -1.6813 -0.5492
-2 -16 -4 1.3394 -1.0300
-2 -16 -2 -0.2608 0.9414
-2 -14 -12 0.4417 2.7281
-2 -14 -10 1.6025 -1.1528
-2 -14 -8 -0.6246 -0.1448
-2 -14 -6 -0.6108 -0.7936
-2 -14 -4 0.5570 0.2788
-2 -14 -2 -1.0473 -0.8619
-2 -12 -12 1.7951 -2.2398
-2 -12 -10 -0.2039 2.4056
-2 -12 -8 -0.0630 -0.1064
-2 -12 -6 1.0118 -1.5976
-2 -12 -4 -0.7939 -0.3236
-2 -12 -2 -0.0254 0.4324
-2 -10 -10 0.1533 -0.8408
-2 -10 -8 1.1588 -0.3373
-2 -10 -6 0.8414 1.3734
-2 -10 -4 2.9253 -0.4281
-2 -10 -2 -3.2561 0.9568
-2 -8 -8 -0.8229 0.3433
-2 -8 -6 3.0477 0.8504
-2 -8 -4 -1.6297 0.2294
-2 -8 -2 1.9303 -1.8082
-2 -6 -6 -4.4648 0.3977
-2 -6 -4 -0.9306 -0.3812
-2 -6 -2 1.4897 -14.5828
-2 -4 -4 -10.8061 -20.5970
-2 -4 -2 31.9344 12.3510
-2 -2 -2 -29.7019 -10.4496
-1 -17 -7 -1.2834 0.5748
-1 -17 -5 0.1206 -0.5544
-1 -17 -3 0.1173 -0.3089
-1 -17 -1 -0.5046 1.0069
-1 -15 -11 -0.4543 0.1196
-1 -15 -9 -0.1001 1.3223
-1 -15 -7 0.1379 -1.1514
-1 -15 -5 -0.4117 -0.0178
-1 -15 -3 -0.6027 0.6926
-1 -15 -1 -0.5922 -1.6249
-1 -13 -13 -0.4127 0.8935
-1 -13 -11 2.2995 1.1148
-1 -13 -9 -0.7705 -0.5519
-1 -13 -7 -0.2576 -0.0918
-1 -13 -5 0.1579 -1.1843
-1 -13 -3 -0.5363 1.0534
-1 -13 -1 -1.2352 -1.5130
-1 -11 -11 -1.2926 0.7213
-1 -11 -9 1.4776 -0.4881
-1 -11 -7 1.7041 -0.9620
-1 -11 -5 -0.4582 0.8718
-1 -11 -3 0.3537 0.4947
-1 -11 -1 -0.2420 -0.0687
-1 -9 -9 1.1571 0.8498
-1 -9 -7 0.8958 -0.9479
-1 -9 -5 1.1463 3.3807
-1 -9 -3 -0.8651 -3.7170
-1 -9 -1 2.8906 2.5889
-1 -7 -7 -0.3615 6.7886
-1 -7 -5 -2.4710 -5.3221
-1 -7 -3 -0.9542 -2.8844
-1 -7 -1 6.0143 4.4202
-1 -5 -5 -3.3020 5.5033
-1 -5 -3 12.9315 -10.3068
-1 -5 -1 0.9774 -5.7932
-1 -3 -3 0.6596 19.4472
-1 -3 -1 21.6303 -18.2394
-1 -1 -1 30.8504 29.4676
0 2 0 -26.3756 -2.2013
0 2 2 72.7223 1.2968
0 4 0 31.4668 0.9208
0 4 2 -15.6804 -0.0756
0 4 4 29.2938 -0.7028
0 6 0 11.1502 1.1445
0 6 2 4.9043 0.2849
0 6 4 -6.4469 -0.3637
0 6 6 4.1757 -1.0294
0 8 0 4.5210 0.6311
0 8 2 0.8446 0.1582
0 8 4 2.1477 -0.0965
0 8 6 -3.5654 0.0135
0 8 8 1.8679 -0.5337
0 10 0 -2.8171 -0.1425
0 10 2 4.5772 -0.0680
0 10 4 -2.1347 0.1887
0 10 6 0.1883 -0.0370
0 10 8 2.4053 -0.1085
0 10 10 1.2963 0.0224
0 12 0 -1.6333 -0.3272
0 12 2 -0.2239 -0.0597
0 12 4 -1.1068 0.0303
0 12 6 1.3759 0.0779
0 12 8 0.0412 0.0751
0 12 10 1.3760 -0.0806
0 12 12 -0.8991 -0.1126
0 14 0 -1.4503 -0.0919
0 14 2 -0.4966 -0.0177
0 14 4 -0.5904 -0.0302
0 14 6 -0.5698 0.1313
0 14 8 1.0419 0.0382
0 14 10 -2.0768 -0.0413
0 14 12 1.6193 0.0405
0 16 0 0.3125 0.0682
0 16 2 -1.0232 -0.0172
0 16 4 -0.3289 0.0372
0 16 6 0.5613 0.0473
0 16 8 -1.6214 0.0242
0 16 10 0.3652 0.0059
0 18 0 1.0133 0.0644
0 18 2 -1.1130 0.0091
0 18 4 0.0691 0.0021
1 1 1 30.8504 -29.4676
1 3 1 21.6303 18.2394
1 3 3 0.6596 -19.4472
1 5 1 0.9774 5.7932
1 5 3 12.9315 10.3068
1 5 5 -3.3020 -5.5033
1 7 1 6.0143 -4.4202
1 7 3 -0.9542 2.8844
1 7 5 -2.4710 5.3221
1 7 7 -0.3615 -6.7886
1 9 1 2.8906 -2.5889
1 9 3 -0.8651 3.7170
1 9 5 1.1463 -3.3807
1 9 7 0.8958 0.9479
1 9 9 1.1571 -0.8498
1 11 1 -0.2420 0.0687
1 11 3 0.3537 -0.4947
1 11 5 -0.4582 -0.8718
1 11 7 1.7041 0.9620
1 11 9 1.4776 0.4881
1 11 11 -1.2926 -0.7213
1 13 1 -1.2352 1.5130
1 13 3 -0.5363 -1.0534
1 13 5 0.1579 1.1843
1 13 7 -0.2576 0.0918
1 13 9 -0.7705 0.5519
1 13 11 2.2995 -1.1148
1 13 13 -0.4127 -0.8935
1 15 1 -0.5922 1.6249
1 15 3 -0.6027 -0.6926
1 15 5 -0.4117 0.0178
1 15 7 0.1379 1.1514
1 15 9 -0.1001 -1.3223
1 15 11 -0.4543 -0.1196
1 17 1 -0.5046 -1.0069
1 17 3 0.1173 0.3089
1 17 5 0.1206 0.5544
1 17 7 -1.2834 -0.5748
2 2 2 -29.7019 10.4496
2 4 2 31.9344 -12.3510
2 4 4 -10.8061 20.5970
2 6 2 1.4897 14.5828
2 6 4 -0.9306 0.3812
2 6 6 -4.4648 -0.3977
2 8 2 1.9303 1.8082
2 8 4 -1.6297 -0.2294
2 8 6 3.0477 -0.8504
2 8 8 -0.8229 -0.3433
2 10 2 -3.2561 -0.9568
2 10 4 2.9253 0.4281
2 10 6 0.8414 -1.3734
2 10 8 1.1588 0.3373
2 10 10 0.1533 0.8408
2 12 2 -0.0254 -0.4324
2 12 4 -0.7939 0.3236
2 12 6 1.0118 1.5976
2 12 8 -0.0630 0.1064
2 12 10 -0.2039 -2.4056
2 12 12 1.7951 2.2398
2 14 2 -1.0473 0.8619
2 14 4 0.5570 -0.2788
2 14 6 -0.6108 0.7936
2 14 8 -0.6246 0.1448
2 14 10 1.6025 1.1528
2 14 12 0.4417 -2.7281
2 16 2 -0.2608 -0.9414
2 16 4 1.3394 1.0300
2 16 6 -1.6813 0.5492
2 16 8 0.5689 -1.0510
2 18 2 0.8730 0.6401
2 18 4 -1.1851 -0.5206
3 3 3 24.8564 18.0236
3 5 3 -12.4502 7.8513
3 5 5 -2.9209 1.7051
3 7 3 -0.1856 1.7094
3 7 5 0.4136 -0.9355
3 7 7 1.3073 4.5140
3 9 3 1.8083 -2.4717
3 9 5 1.6222 1.5925
3 9 7 0.5442 -3.4735
3 9 9 0.6199 1.4507
3 11 3 0.2497 1.3589
3 11 5 1.5195 -0.5924
3 11 7 -0.6149 0.7224
3 11 9 -0.5498 -0.7948
3 11 11 2.9753 0.2491
3 13 3 -0.2205 0.0392
3 13 5 0.2984 2.6516
3 13 7 0.4347 -0.1884
3 13 9 0.9823 0.3482
3 13 11 -1.7835 -0.7611
3 13 13 3.0875 0.0629
3 15 3 0.9811 0.0461
3 15 5 -0.3421 1.5354
3 15 7 -0.7740 -0.2479
3 15 9 0.6382 -0.1501
3 15 11 2.1062 -0.1453
3 17 3 -0.3407 1.4287
3 17 5 -0.2460 -2.1997
3 17 7 1.1182 0.3490
4 4 4 -7.9717 0.1103
4 6 4 2.6914 2.0007
4 6 6 -2.5873 2.7297
4 8 4 -0.0068 -0.4518
4 8 6 -0.8693 1.0435
4 8 8 3.9903 -1.2090
4 10 4 -0.1720 1.1793
4 10 6 1.8970 -0.7872
4 10 8 -1.2029 -1.6456
4 10 10 0.4723 0.3123
4 12 4 3.8595 0.5964
4 12 6 -2.1576 0.7914
4 12 8 0.5454 1.3221
4 12 10 -0.1124 0.9915
4 12 12 1.3692 -2.1723
4 14 4 -1.2225 2.9803
4 14 6 1.7321 0.1418
4 14 8 -0.2293 -0.0363
4 14 10 1.1668 -0.5485
4 14 12 0.6873 1.4127
4 16 4 -2.1168 -1.3781
4 16 6 1.6710 0.3481
4 16 8 0.7037 0.5105
4 18 4 1.8023 0.1643
5 5 5 1.6932 6.6169
5 7 5 -0.1509 1.4426
5 7 7 -0.9003 -4.7414
5 9 5 -2.2954 -1.8606
5 9 7 1.4031 1.3880
5 9 9 0.2002 -2.1283
5 11 5 1.4555 2.0550
5 11 7 -0.3183 0.4314
5 11 9 -0.6070 0.3499
5 11 11 -1.0496 -0.8753
5 13 5 -0.2849 -0.6845
5 13 7 0.0390 1.5516
5 13 9 0.6972 0.3591
5 13 11 1.9937 2.1889
5 15 5 1.4783 -0.0585
5 15 7 1.2137 0.2857
5 15 9 0.3211 0.8607
5 17 5 0.5187 1.2378
6 6 6 0.3486 -1.5271
6 8 6 1.7515 -1.8482
6 8 8 -2.2303 -3.0975
6 10 6 -0.6992 0.4370
6 10 8 -1.2702 1.3881
6 10 10 -0.7849 -0.7705
6 12 6 0.6742 1.1982
6 12 8 0.8438 0.2669
6 12 10 0.9772 0.9784
6 12 12 -1.3369 2.6618
6 14 6 -0.2109 1.4739
6 14 8 1.0204 1.5744
6 14 10 0.2059 0.9363
6 16 6 1.2252 -0.2814
6 16 8 0.0772 0.1890
7 7 7 -0.5535 0.8220
7 9 7 -0.9365 -1.1475
7 9 9 -1.9237 -1.3641
7 11 7 -0.2295 -1.3640
7 11 9 -1.3154 1.7294
7 11 11 1.4125 3.6209
7 13 7 0.4254 2.5376
7 13 9 0.8162 1.1665
7 13 11 -0.9462 -0.3833
7 15 7 0.7544 1.1016
7 15 9 0.6311 0.6122
8 8 8 -2.5413 1.9630
8 10 8 0.6002 -1.0203
8 10 10 -1.1158 0.8784
8 12 8 -1.7562 1.0464
8 12 10 -0.9439 2.8829
8 12 12 1.1268 -0.8880
8 14 8 1.0176 1.4008
9 9 9 -1.9198 1.6875
9 11 9 1.1720 1.8118
9 11 11 -2.5478 -0.9353
9 13 9 -1.6997 0.9358
10 10 10 -1.4861 2.6792
10 12 10 -0.1481 -1.4505
0 0 0 0.0 0.0
;
_shelx_fab_checksum                88812
_olex2_submission_special_instructions  'No special instructions were received'
loop_
  _twin_individual_id
  _twin_individual_mass_fraction_refined
 1 0.7(5)
 2 0.3(5)
