# Supplementary material for: Enhanced elastic stability of a topologically disordered crystalline metal–organic framework
Source: Nat Mater. 2024 Jul 23;23(9):1245–51. doi: 10.1038/s41563-024-01960-7 (PMC11364505; doi:10.1038/s41563-024-01960-7)
Supplement: Supplementary file 3 — Representative GULP input file. [file 41563_2024_1960_MOESM3_ESM.txt]

 opti conp bond property molq
 cell
 61.65  61.65  61.65  90.00  90.00  90.00   1  1  1  1  1  1
 fractional
 Zr001 core   0.00000000       0.00000000       0.00000000       0.00000000    
 Zr002 core   0.00000000      0.125000000      0.125000000       0.00000000    
 Zr003 core  0.125000000      0.125000000       0.00000000       0.00000000    
 Zr004 core  0.125000000       0.00000000      0.125000000       0.00000000    
 Zr005 core   0.00000000       0.00000000      0.250000000       0.00000000    
 Zr006 core   0.00000000      0.125000000      0.375000000       0.00000000    
 Zr007 core  0.125000000      0.125000000      0.250000000       0.00000000    
 Zr008 core  0.125000000       0.00000000      0.375000000       0.00000000    
 Zr009 core   0.00000000       0.00000000      0.500000000       0.00000000    
 Zr010 core   0.00000000      0.125000000      0.625000000       0.00000000    
 Zr011 core  0.125000000      0.125000000      0.500000000       0.00000000    
 Zr012 core  0.125000000       0.00000000      0.625000000       0.00000000    
 Zr013 core   0.00000000       0.00000000      0.750000000       0.00000000    
 Zr014 core   0.00000000      0.125000000      0.875000000       0.00000000    
 Zr015 core  0.125000000      0.125000000      0.750000000       0.00000000    
 Zr016 core  0.125000000       0.00000000      0.875000000       0.00000000    
 Zr017 core   0.00000000      0.250000000       0.00000000       0.00000000    
 Zr018 core   0.00000000      0.375000000      0.125000000       0.00000000    
 Zr019 core  0.125000000      0.375000000       0.00000000       0.00000000    
 Zr020 core  0.125000000      0.250000000      0.125000000       0.00000000    
 Zr021 core   0.00000000      0.250000000      0.250000000       0.00000000    
 Zr022 core   0.00000000      0.375000000      0.375000000       0.00000000    
 Zr023 core  0.125000000      0.375000000      0.250000000       0.00000000    
 Zr024 core  0.125000000      0.250000000      0.375000000       0.00000000    
 Zr025 core   0.00000000      0.250000000      0.500000000       0.00000000    
 Zr026 core   0.00000000      0.375000000      0.625000000       0.00000000    
 Zr027 core  0.125000000      0.375000000      0.500000000       0.00000000    
 Zr028 core  0.125000000      0.250000000      0.625000000       0.00000000    
 Zr029 core   0.00000000      0.250000000      0.750000000       0.00000000    
 Zr030 core   0.00000000      0.375000000      0.875000000       0.00000000    
 Zr031 core  0.125000000      0.375000000      0.750000000       0.00000000    
 Zr032 core  0.125000000      0.250000000      0.875000000       0.00000000    
 Zr033 core   0.00000000      0.500000000       0.00000000       0.00000000    
 Zr034 core   0.00000000      0.625000000      0.125000000       0.00000000    
 Zr035 core  0.125000000      0.625000000       0.00000000       0.00000000    
 Zr036 core  0.125000000      0.500000000      0.125000000       0.00000000    
 Zr037 core   0.00000000      0.500000000      0.250000000       0.00000000    
 Zr038 core   0.00000000      0.625000000      0.375000000       0.00000000    
 Zr039 core  0.125000000      0.625000000      0.250000000       0.00000000    
 Zr040 core  0.125000000      0.500000000      0.375000000       0.00000000    
 Zr041 core   0.00000000      0.500000000      0.500000000       0.00000000    
 Zr042 core   0.00000000      0.625000000      0.625000000       0.00000000    
 Zr043 core  0.125000000      0.625000000      0.500000000       0.00000000    
 Zr044 core  0.125000000      0.500000000      0.625000000       0.00000000    
 Zr045 core   0.00000000      0.500000000      0.750000000       0.00000000    
 Zr046 core   0.00000000      0.625000000      0.875000000       0.00000000    
 Zr047 core  0.125000000      0.625000000      0.750000000       0.00000000    
 Zr048 core  0.125000000      0.500000000      0.875000000       0.00000000    
 Zr049 core   0.00000000      0.750000000       0.00000000       0.00000000    
 Zr050 core   0.00000000      0.875000000      0.125000000       0.00000000    
 Zr051 core  0.125000000      0.875000000       0.00000000       0.00000000    
 Zr052 core  0.125000000      0.750000000      0.125000000       0.00000000    
 Zr053 core   0.00000000      0.750000000      0.250000000       0.00000000    
 Zr054 core   0.00000000      0.875000000      0.375000000       0.00000000    
 Zr055 core  0.125000000      0.875000000      0.250000000       0.00000000    
 Zr056 core  0.125000000      0.750000000      0.375000000       0.00000000    
 Zr057 core   0.00000000      0.750000000      0.500000000       0.00000000    
 Zr058 core   0.00000000      0.875000000      0.625000000       0.00000000    
 Zr059 core  0.125000000      0.875000000      0.500000000       0.00000000    
 Zr060 core  0.125000000      0.750000000      0.625000000       0.00000000    
 Zr061 core   0.00000000      0.750000000      0.750000000       0.00000000    
 Zr062 core   0.00000000      0.875000000      0.875000000       0.00000000    
 Zr063 core  0.125000000      0.875000000      0.750000000       0.00000000    
 Zr064 core  0.125000000      0.750000000      0.875000000       0.00000000    
 Zr065 core  0.250000000       0.00000000       0.00000000       0.00000000    
 Zr066 core  0.250000000      0.125000000      0.125000000       0.00000000    
 Zr067 core  0.375000000      0.125000000       0.00000000       0.00000000    
 Zr068 core  0.375000000       0.00000000      0.125000000       0.00000000    
 Zr069 core  0.250000000       0.00000000      0.250000000       0.00000000    
 Zr070 core  0.250000000      0.125000000      0.375000000       0.00000000    
 Zr071 core  0.375000000      0.125000000      0.250000000       0.00000000    
 Zr072 core  0.375000000       0.00000000      0.375000000       0.00000000    
 Zr073 core  0.250000000       0.00000000      0.500000000       0.00000000    
 Zr074 core  0.250000000      0.125000000      0.625000000       0.00000000    
 Zr075 core  0.375000000      0.125000000      0.500000000       0.00000000    
 Zr076 core  0.375000000       0.00000000      0.625000000       0.00000000    
 Zr077 core  0.250000000       0.00000000      0.750000000       0.00000000    
 Zr078 core  0.250000000      0.125000000      0.875000000       0.00000000    
 Zr079 core  0.375000000      0.125000000      0.750000000       0.00000000    
 Zr080 core  0.375000000       0.00000000      0.875000000       0.00000000    
 Zr081 core  0.250000000      0.250000000       0.00000000       0.00000000    
 Zr082 core  0.250000000      0.375000000      0.125000000       0.00000000    
 Zr083 core  0.375000000      0.375000000       0.00000000       0.00000000    
 Zr084 core  0.375000000      0.250000000      0.125000000       0.00000000    
 Zr085 core  0.250000000      0.250000000      0.250000000       0.00000000    
 Zr086 core  0.250000000      0.375000000      0.375000000       0.00000000    
 Zr087 core  0.375000000      0.375000000      0.250000000       0.00000000    
 Zr088 core  0.375000000      0.250000000      0.375000000       0.00000000    
 Zr089 core  0.250000000      0.250000000      0.500000000       0.00000000    
 Zr090 core  0.250000000      0.375000000      0.625000000       0.00000000    
 Zr091 core  0.375000000      0.375000000      0.500000000       0.00000000    
 Zr092 core  0.375000000      0.250000000      0.625000000       0.00000000    
 Zr093 core  0.250000000      0.250000000      0.750000000       0.00000000    
 Zr094 core  0.250000000      0.375000000      0.875000000       0.00000000    
 Zr095 core  0.375000000      0.375000000      0.750000000       0.00000000    
 Zr096 core  0.375000000      0.250000000      0.875000000       0.00000000    
 Zr097 core  0.250000000      0.500000000       0.00000000       0.00000000    
 Zr098 core  0.250000000      0.625000000      0.125000000       0.00000000    
 Zr099 core  0.375000000      0.625000000       0.00000000       0.00000000    
 Zr100 core  0.375000000      0.500000000      0.125000000       0.00000000    
 Zr101 core  0.250000000      0.500000000      0.250000000       0.00000000    
 Zr102 core  0.250000000      0.625000000      0.375000000       0.00000000    
 Zr103 core  0.375000000      0.625000000      0.250000000       0.00000000    
 Zr104 core  0.375000000      0.500000000      0.375000000       0.00000000    
 Zr105 core  0.250000000      0.500000000      0.500000000       0.00000000    
 Zr106 core  0.250000000      0.625000000      0.625000000       0.00000000    
 Zr107 core  0.375000000      0.625000000      0.500000000       0.00000000    
 Zr108 core  0.375000000      0.500000000      0.625000000       0.00000000    
 Zr109 core  0.250000000      0.500000000      0.750000000       0.00000000    
 Zr110 core  0.250000000      0.625000000      0.875000000       0.00000000    
 Zr111 core  0.375000000      0.625000000      0.750000000       0.00000000    
 Zr112 core  0.375000000      0.500000000      0.875000000       0.00000000    
 Zr113 core  0.250000000      0.750000000       0.00000000       0.00000000    
 Zr114 core  0.250000000      0.875000000      0.125000000       0.00000000    
 Zr115 core  0.375000000      0.875000000       0.00000000       0.00000000    
 Zr116 core  0.375000000      0.750000000      0.125000000       0.00000000    
 Zr117 core  0.250000000      0.750000000      0.250000000       0.00000000    
 Zr118 core  0.250000000      0.875000000      0.375000000       0.00000000    
 Zr119 core  0.375000000      0.875000000      0.250000000       0.00000000    
 Zr120 core  0.375000000      0.750000000      0.375000000       0.00000000    
 Zr121 core  0.250000000      0.750000000      0.500000000       0.00000000    
 Zr122 core  0.250000000      0.875000000      0.625000000       0.00000000    
 Zr123 core  0.375000000      0.875000000      0.500000000       0.00000000    
 Zr124 core  0.375000000      0.750000000      0.625000000       0.00000000    
 Zr125 core  0.250000000      0.750000000      0.750000000       0.00000000    
 Zr126 core  0.250000000      0.875000000      0.875000000       0.00000000    
 Zr127 core  0.375000000      0.875000000      0.750000000       0.00000000    
 Zr128 core  0.375000000      0.750000000      0.875000000       0.00000000    
 Zr129 core  0.500000000       0.00000000       0.00000000       0.00000000    
 Zr130 core  0.500000000      0.125000000      0.125000000       0.00000000    
 Zr131 core  0.625000000      0.125000000       0.00000000       0.00000000    
 Zr132 core  0.625000000       0.00000000      0.125000000       0.00000000    
 Zr133 core  0.500000000       0.00000000      0.250000000       0.00000000    
 Zr134 core  0.500000000      0.125000000      0.375000000       0.00000000    
 Zr135 core  0.625000000      0.125000000      0.250000000       0.00000000    
 Zr136 core  0.625000000       0.00000000      0.375000000       0.00000000    
 Zr137 core  0.500000000       0.00000000      0.500000000       0.00000000    
 Zr138 core  0.500000000      0.125000000      0.625000000       0.00000000    
 Zr139 core  0.625000000      0.125000000      0.500000000       0.00000000    
 Zr140 core  0.625000000       0.00000000      0.625000000       0.00000000    
 Zr141 core  0.500000000       0.00000000      0.750000000       0.00000000    
 Zr142 core  0.500000000      0.125000000      0.875000000       0.00000000    
 Zr143 core  0.625000000      0.125000000      0.750000000       0.00000000    
 Zr144 core  0.625000000       0.00000000      0.875000000       0.00000000    
 Zr145 core  0.500000000      0.250000000       0.00000000       0.00000000    
 Zr146 core  0.500000000      0.375000000      0.125000000       0.00000000    
 Zr147 core  0.625000000      0.375000000       0.00000000       0.00000000    
 Zr148 core  0.625000000      0.250000000      0.125000000       0.00000000    
 Zr149 core  0.500000000      0.250000000      0.250000000       0.00000000    
 Zr150 core  0.500000000      0.375000000      0.375000000       0.00000000    
 Zr151 core  0.625000000      0.375000000      0.250000000       0.00000000    
 Zr152 core  0.625000000      0.250000000      0.375000000       0.00000000    
 Zr153 core  0.500000000      0.250000000      0.500000000       0.00000000    
 Zr154 core  0.500000000      0.375000000      0.625000000       0.00000000    
 Zr155 core  0.625000000      0.375000000      0.500000000       0.00000000    
 Zr156 core  0.625000000      0.250000000      0.625000000       0.00000000    
 Zr157 core  0.500000000      0.250000000      0.750000000       0.00000000    
 Zr158 core  0.500000000      0.375000000      0.875000000       0.00000000    
 Zr159 core  0.625000000      0.375000000      0.750000000       0.00000000    
 Zr160 core  0.625000000      0.250000000      0.875000000       0.00000000    
 Zr161 core  0.500000000      0.500000000       0.00000000       0.00000000    
 Zr162 core  0.500000000      0.625000000      0.125000000       0.00000000    
 Zr163 core  0.625000000      0.625000000       0.00000000       0.00000000    
 Zr164 core  0.625000000      0.500000000      0.125000000       0.00000000    
 Zr165 core  0.500000000      0.500000000      0.250000000       0.00000000    
 Zr166 core  0.500000000      0.625000000      0.375000000       0.00000000    
 Zr167 core  0.625000000      0.625000000      0.250000000       0.00000000    
 Zr168 core  0.625000000      0.500000000      0.375000000       0.00000000    
 Zr169 core  0.500000000      0.500000000      0.500000000       0.00000000    
 Zr170 core  0.500000000      0.625000000      0.625000000       0.00000000    
 Zr171 core  0.625000000      0.625000000      0.500000000       0.00000000    
 Zr172 core  0.625000000      0.500000000      0.625000000       0.00000000    
 Zr173 core  0.500000000      0.500000000      0.750000000       0.00000000    
 Zr174 core  0.500000000      0.625000000      0.875000000       0.00000000    
 Zr175 core  0.625000000      0.625000000      0.750000000       0.00000000    
 Zr176 core  0.625000000      0.500000000      0.875000000       0.00000000    
 Zr177 core  0.500000000      0.750000000       0.00000000       0.00000000    
 Zr178 core  0.500000000      0.875000000      0.125000000       0.00000000    
 Zr179 core  0.625000000      0.875000000       0.00000000       0.00000000    
 Zr180 core  0.625000000      0.750000000      0.125000000       0.00000000    
 Zr181 core  0.500000000      0.750000000      0.250000000       0.00000000    
 Zr182 core  0.500000000      0.875000000      0.375000000       0.00000000    
 Zr183 core  0.625000000      0.875000000      0.250000000       0.00000000    
 Zr184 core  0.625000000      0.750000000      0.375000000       0.00000000    
 Zr185 core  0.500000000      0.750000000      0.500000000       0.00000000    
 Zr186 core  0.500000000      0.875000000      0.625000000       0.00000000    
 Zr187 core  0.625000000      0.875000000      0.500000000       0.00000000    
 Zr188 core  0.625000000      0.750000000      0.625000000       0.00000000    
 Zr189 core  0.500000000      0.750000000      0.750000000       0.00000000    
 Zr190 core  0.500000000      0.875000000      0.875000000       0.00000000    
 Zr191 core  0.625000000      0.875000000      0.750000000       0.00000000    
 Zr192 core  0.625000000      0.750000000      0.875000000       0.00000000    
 Zr193 core  0.750000000       0.00000000       0.00000000       0.00000000    
 Zr194 core  0.750000000      0.125000000      0.125000000       0.00000000    
 Zr195 core  0.875000000      0.125000000       0.00000000       0.00000000    
 Zr196 core  0.875000000       0.00000000      0.125000000       0.00000000    
 Zr197 core  0.750000000       0.00000000      0.250000000       0.00000000    
 Zr198 core  0.750000000      0.125000000      0.375000000       0.00000000    
 Zr199 core  0.875000000      0.125000000      0.250000000       0.00000000    
 Zr200 core  0.875000000       0.00000000      0.375000000       0.00000000    
 Zr201 core  0.750000000       0.00000000      0.500000000       0.00000000    
 Zr202 core  0.750000000      0.125000000      0.625000000       0.00000000    
 Zr203 core  0.875000000      0.125000000      0.500000000       0.00000000    
 Zr204 core  0.875000000       0.00000000      0.625000000       0.00000000    
 Zr205 core  0.750000000       0.00000000      0.750000000       0.00000000    
 Zr206 core  0.750000000      0.125000000      0.875000000       0.00000000    
 Zr207 core  0.875000000      0.125000000      0.750000000       0.00000000    
 Zr208 core  0.875000000       0.00000000      0.875000000       0.00000000    
 Zr209 core  0.750000000      0.250000000       0.00000000       0.00000000    
 Zr210 core  0.750000000      0.375000000      0.125000000       0.00000000    
 Zr211 core  0.875000000      0.375000000       0.00000000       0.00000000    
 Zr212 core  0.875000000      0.250000000      0.125000000       0.00000000    
 Zr213 core  0.750000000      0.250000000      0.250000000       0.00000000    
 Zr214 core  0.750000000      0.375000000      0.375000000       0.00000000    
 Zr215 core  0.875000000      0.375000000      0.250000000       0.00000000    
 Zr216 core  0.875000000      0.250000000      0.375000000       0.00000000    
 Zr217 core  0.750000000      0.250000000      0.500000000       0.00000000    
 Zr218 core  0.750000000      0.375000000      0.625000000       0.00000000    
 Zr219 core  0.875000000      0.375000000      0.500000000       0.00000000    
 Zr220 core  0.875000000      0.250000000      0.625000000       0.00000000    
 Zr221 core  0.750000000      0.250000000      0.750000000       0.00000000    
 Zr222 core  0.750000000      0.375000000      0.875000000       0.00000000    
 Zr223 core  0.875000000      0.375000000      0.750000000       0.00000000    
 Zr224 core  0.875000000      0.250000000      0.875000000       0.00000000    
 Zr225 core  0.750000000      0.500000000       0.00000000       0.00000000    
 Zr226 core  0.750000000      0.625000000      0.125000000       0.00000000    
 Zr227 core  0.875000000      0.625000000       0.00000000       0.00000000    
 Zr228 core  0.875000000      0.500000000      0.125000000       0.00000000    
 Zr229 core  0.750000000      0.500000000      0.250000000       0.00000000    
 Zr230 core  0.750000000      0.625000000      0.375000000       0.00000000    
 Zr231 core  0.875000000      0.625000000      0.250000000       0.00000000    
 Zr232 core  0.875000000      0.500000000      0.375000000       0.00000000    
 Zr233 core  0.750000000      0.500000000      0.500000000       0.00000000    
 Zr234 core  0.750000000      0.625000000      0.625000000       0.00000000    
 Zr235 core  0.875000000      0.625000000      0.500000000       0.00000000    
 Zr236 core  0.875000000      0.500000000      0.625000000       0.00000000    
 Zr237 core  0.750000000      0.500000000      0.750000000       0.00000000    
 Zr238 core  0.750000000      0.625000000      0.875000000       0.00000000    
 Zr239 core  0.875000000      0.625000000      0.750000000       0.00000000    
 Zr240 core  0.875000000      0.500000000      0.875000000       0.00000000    
 Zr241 core  0.750000000      0.750000000       0.00000000       0.00000000    
 Zr242 core  0.750000000      0.875000000      0.125000000       0.00000000    
 Zr243 core  0.875000000      0.875000000       0.00000000       0.00000000    
 Zr244 core  0.875000000      0.750000000      0.125000000       0.00000000    
 Zr245 core  0.750000000      0.750000000      0.250000000       0.00000000    
 Zr246 core  0.750000000      0.875000000      0.375000000       0.00000000    
 Zr247 core  0.875000000      0.875000000      0.250000000       0.00000000    
 Zr248 core  0.875000000      0.750000000      0.375000000       0.00000000    
 Zr249 core  0.750000000      0.750000000      0.500000000       0.00000000    
 Zr250 core  0.750000000      0.875000000      0.625000000       0.00000000    
 Zr251 core  0.875000000      0.875000000      0.500000000       0.00000000    
 Zr252 core  0.875000000      0.750000000      0.625000000       0.00000000    
 Zr253 core  0.750000000      0.750000000      0.750000000       0.00000000    
 Zr254 core  0.750000000      0.875000000      0.875000000       0.00000000    
 Zr255 core  0.875000000      0.875000000      0.750000000       0.00000000    
 Zr256 core  0.875000000      0.750000000      0.875000000       0.00000000    
 space
 1
 name trumof1-4x4v2.gin
 pressure 1.0 GPa
 connect            2             3           0           0           0
 harm bond
 Zr003 Zr002   1.74549997       10.8979998    
 connect            7             4           0           0           0
 harm bond
 Zr004 Zr007   1.74549997       10.8979998    
 connect           66            20           0           0           0
 harm bond
 Zr020 Zr066   1.74549997       10.8979998    
 connect           20            81           0           0           0
 harm bond
 Zr081 Zr020   1.74549997       10.8979998    
 connect           66            69           0           0           0
 harm bond
 Zr069 Zr066   1.74549997       10.8979998    
 connect            2            20           0           0           0
 harm bond
 Zr020 Zr002   1.74549997       10.8979998    
 connect            3             1           0           0           0
 harm bond
 Zr001 Zr003   1.74549997       10.8979998    
 connect            4             1           0           0           0
 harm bond
 Zr001 Zr004   1.74549997       10.8979998    
 connect            3            66           0           0           0
 harm bond
 Zr066 Zr003   1.74549997       10.8979998    
 connect            4            69           0           0           0
 harm bond
 Zr069 Zr004   1.74549997       10.8979998    
 connect            4             2           0           0           0
 harm bond
 Zr002 Zr004   1.74549997       10.8979998    
 connect            7            21           0           0           0
 harm bond
 Zr021 Zr007   1.74549997       10.8979998    
 connect            8             7           0           0           0
 harm bond
 Zr007 Zr008   1.74549997       10.8979998    
 connect            6            11           0           0           0
 harm bond
 Zr011 Zr006   1.74549997       10.8979998    
 connect           70            24           0           0           0
 harm bond
 Zr024 Zr070   1.74549997       10.8979998    
 connect           11            25           0           0           0
 harm bond
 Zr025 Zr011   1.74549997       10.8979998    
 connect           11            70           0           0           0
 harm bond
 Zr070 Zr011   1.74549997       10.8979998    
 connect            7            85           0           0           0
 harm bond
 Zr085 Zr007   1.74549997       10.8979998    
 connect           24            25           0           0           0
 harm bond
 Zr025 Zr024   1.74549997       10.8979998    
 connect            6             5           0           0           0
 harm bond
 Zr005 Zr006   1.74549997       10.8979998    
 connect            7             5           0           0           0
 harm bond
 Zr005 Zr007   1.74549997       10.8979998    
 connect            8            73           0           0           0
 harm bond
 Zr073 Zr008   1.74549997       10.8979998    
 connect            7            70           0           0           0
 harm bond
 Zr070 Zr007   1.74549997       10.8979998    
 connect            8            73           0           0           0
 harm bond
 Zr073 Zr008   1.74549997       10.8979998    
 connect            8             6           0           0           0
 harm bond
 Zr006 Zr008   1.74549997       10.8979998    
 connect           12            10           0           0           0
 harm bond
 Zr010 Zr012   1.74549997       10.8979998    
 connect           28            15           0           0           0
 harm bond
 Zr015 Zr028   1.74549997       10.8979998    
 connect           11            74           0           0           0
 harm bond
 Zr074 Zr011   1.74549997       10.8979998    
 connect           28            89           0           0           0
 harm bond
 Zr089 Zr028   1.74549997       10.8979998    
 connect           15            74           0           0           0
 harm bond
 Zr074 Zr015   1.74549997       10.8979998    
 connect           10            29           0           0           0
 harm bond
 Zr029 Zr010   1.74549997       10.8979998    
 connect           11             9           0           0           0
 harm bond
 Zr009 Zr011   1.74549997       10.8979998    
 connect           11             9           0           0           0
 harm bond
 Zr009 Zr011   1.74549997       10.8979998    
 connect           12            77           0           0           0
 harm bond
 Zr077 Zr012   1.74549997       10.8979998    
 connect           15            77           0           0           0
 harm bond
 Zr077 Zr015   1.74549997       10.8979998    
 connect           12            10           0           0           0
 harm bond
 Zr010 Zr012   1.74549997       10.8979998    
 connect           16            15           0           0           0
 harm bond
 Zr015 Zr016   1.74549997       10.8979998    
 connect            3            78           0           0          -1
 harm bond
 Zr078 Zr003   1.74549997       10.8979998    
 connect           32            14           0           0           0
 harm bond
 Zr014 Zr032   1.74549997       10.8979998    
 connect            3            17           0           0           0
 harm bond
 Zr017 Zr003   1.74549997       10.8979998    
 connect           78            93           0           0           0
 harm bond
 Zr093 Zr078   1.74549997       10.8979998    
 connect           32            15           0           0           0
 harm bond
 Zr015 Zr032   1.74549997       10.8979998    
 connect           15            13           0           0           0
 harm bond
 Zr013 Zr015   1.74549997       10.8979998    
 connect           78            16           0           0           0
 harm bond
 Zr016 Zr078   1.74549997       10.8979998    
 connect            3            65           0           0           0
 harm bond
 Zr065 Zr003   1.74549997       10.8979998    
 connect           14            13           0           0           0
 harm bond
 Zr013 Zr014   1.74549997       10.8979998    
 connect           20            82           0           0           0
 harm bond
 Zr082 Zr020   1.74549997       10.8979998    
 connect           18            23           0           0           0
 harm bond
 Zr023 Zr018   1.74549997       10.8979998    
 connect           19            36           0           0           0
 harm bond
 Zr036 Zr019   1.74549997       10.8979998    
 connect           23            36           0           0           0
 harm bond
 Zr036 Zr023   1.74549997       10.8979998    
 connect           23            85           0           0           0
 harm bond
 Zr085 Zr023   1.74549997       10.8979998    
 connect           36            19           0           0           0
 harm bond
 Zr019 Zr036   1.74549997       10.8979998    
 connect           36            37           0           0           0
 harm bond
 Zr037 Zr036   1.74549997       10.8979998    
 connect           19            17           0           0           0
 harm bond
 Zr017 Zr019   1.74549997       10.8979998    
 connect           19            20           0           0           0
 harm bond
 Zr020 Zr019   1.74549997       10.8979998    
 connect           82            85           0           0           0
 harm bond
 Zr085 Zr082   1.74549997       10.8979998    
 connect           82            97           0           0           0
 harm bond
 Zr097 Zr082   1.74549997       10.8979998    
 connect           20            23           0           0           0
 harm bond
 Zr023 Zr020   1.74549997       10.8979998    
 connect           18            17           0           0           0
 harm bond
 Zr017 Zr018   1.74549997       10.8979998    
 connect           18            37           0           0           0
 harm bond
 Zr037 Zr018   1.74549997       10.8979998    
 connect           24            22           0           0           0
 harm bond
 Zr022 Zr024   1.74549997       10.8979998    
 connect           27            86           0           0           0
 harm bond
 Zr086 Zr027   1.74549997       10.8979998    
 connect           23            40           0           0           0
 harm bond
 Zr040 Zr023   1.74549997       10.8979998    
 connect           27            41           0           0           0
 harm bond
 Zr041 Zr027   1.74549997       10.8979998    
 connect           40           101           0           0           0
 harm bond
 Zr101 Zr040   1.74549997       10.8979998    
 connect           40            41           0           0           0
 harm bond
 Zr041 Zr040   1.74549997       10.8979998    
 connect           22            23           0           0           0
 harm bond
 Zr023 Zr022   1.74549997       10.8979998    
 connect           24            21           0           0           0
 harm bond
 Zr021 Zr024   1.74549997       10.8979998    
 connect           24            89           0           0           0
 harm bond
 Zr089 Zr024   1.74549997       10.8979998    
 connect           86           101           0           0           0
 harm bond
 Zr101 Zr086   1.74549997       10.8979998    
 connect           24            89           0           0           0
 harm bond
 Zr089 Zr024   1.74549997       10.8979998    
 connect           22            27           0           0           0
 harm bond
 Zr027 Zr022   1.74549997       10.8979998    
 connect           26            27           0           0           0
 harm bond
 Zr027 Zr026   1.74549997       10.8979998    
 connect           28            90           0           0           0
 harm bond
 Zr090 Zr028   1.74549997       10.8979998    
 connect           44            31           0           0           0
 harm bond
 Zr031 Zr044   1.74549997       10.8979998    
 connect           31            90           0           0           0
 harm bond
 Zr090 Zr031   1.74549997       10.8979998    
 connect           44           105           0           0           0
 harm bond
 Zr105 Zr044   1.74549997       10.8979998    
 connect           26            45           0           0           0
 harm bond
 Zr045 Zr026   1.74549997       10.8979998    
 connect           27            28           0           0           0
 harm bond
 Zr028 Zr027   1.74549997       10.8979998    
 connect           27            90           0           0           0
 harm bond
 Zr090 Zr027   1.74549997       10.8979998    
 connect           28            93           0           0           0
 harm bond
 Zr093 Zr028   1.74549997       10.8979998    
 connect           28            25           0           0           0
 harm bond
 Zr025 Zr028   1.74549997       10.8979998    
 connect           31            45           0           0           0
 harm bond
 Zr045 Zr031   1.74549997       10.8979998    
 connect           32            30           0           0           0
 harm bond
 Zr030 Zr032   1.74549997       10.8979998    
 connect           48            19           0           0           1
 harm bond
 Zr019 Zr048   1.74549997       10.8979998    
 connect           31            94           0           0           0
 harm bond
 Zr094 Zr031   1.74549997       10.8979998    
 connect           48           109           0           0           0
 harm bond
 Zr109 Zr048   1.74549997       10.8979998    
 connect           19            94           0           0          -1
 harm bond
 Zr094 Zr019   1.74549997       10.8979998    
 connect           48            31           0           0           0
 harm bond
 Zr031 Zr048   1.74549997       10.8979998    
 connect           30            33           0           0           1
 harm bond
 Zr033 Zr030   1.74549997       10.8979998    
 connect           31            29           0           0           0
 harm bond
 Zr029 Zr031   1.74549997       10.8979998    
 connect           32            81           0           0           1
 harm bond
 Zr081 Zr032   1.74549997       10.8979998    
 connect           32            81           0           0           1
 harm bond
 Zr081 Zr032   1.74549997       10.8979998    
 connect           32            29           0           0           0
 harm bond
 Zr029 Zr032   1.74549997       10.8979998    
 connect           30            33           0           0           1
 harm bond
 Zr033 Zr030   1.74549997       10.8979998    
 connect           36            34           0           0           0
 harm bond
 Zr034 Zr036   1.74549997       10.8979998    
 connect           52            39           0           0           0
 harm bond
 Zr039 Zr052   1.74549997       10.8979998    
 connect           35            98           0           0           0
 harm bond
 Zr098 Zr035   1.74549997       10.8979998    
 connect           39            53           0           0           0
 harm bond
 Zr053 Zr039   1.74549997       10.8979998    
 connect           98            52           0           0           0
 harm bond
 Zr052 Zr098   1.74549997       10.8979998    
 connect           52           113           0           0           0
 harm bond
 Zr113 Zr052   1.74549997       10.8979998    
 connect           34            53           0           0           0
 harm bond
 Zr053 Zr034   1.74549997       10.8979998    
 connect           34            33           0           0           0
 harm bond
 Zr033 Zr034   1.74549997       10.8979998    
 connect           35            33           0           0           0
 harm bond
 Zr033 Zr035   1.74549997       10.8979998    
 connect           98            36           0           0           0
 harm bond
 Zr036 Zr098   1.74549997       10.8979998    
 connect           35           113           0           0           0
 harm bond
 Zr113 Zr035   1.74549997       10.8979998    
 connect           39           101           0           0           0
 harm bond
 Zr101 Zr039   1.74549997       10.8979998    
 connect           40            38           0           0           0
 harm bond
 Zr038 Zr040   1.74549997       10.8979998    
 connect           56            43           0           0           0
 harm bond
 Zr043 Zr056   1.74549997       10.8979998    
 connect           39           102           0           0           0
 harm bond
 Zr102 Zr039   1.74549997       10.8979998    
 connect           56            57           0           0           0
 harm bond
 Zr057 Zr056   1.74549997       10.8979998    
 connect           56           117           0           0           0
 harm bond
 Zr117 Zr056   1.74549997       10.8979998    
 connect           43           102           0           0           0
 harm bond
 Zr102 Zr043   1.74549997       10.8979998    
 connect           38            57           0           0           0
 harm bond
 Zr057 Zr038   1.74549997       10.8979998    
 connect           39            37           0           0           0
 harm bond
 Zr037 Zr039   1.74549997       10.8979998    
 connect           40            37           0           0           0
 harm bond
 Zr037 Zr040   1.74549997       10.8979998    
 connect          102           105           0           0           0
 harm bond
 Zr105 Zr102   1.74549997       10.8979998    
 connect           39           117           0           0           0
 harm bond
 Zr117 Zr039   1.74549997       10.8979998    
 connect           40            43           0           0           0
 harm bond
 Zr043 Zr040   1.74549997       10.8979998    
 connect           38            43           0           0           0
 harm bond
 Zr043 Zr038   1.74549997       10.8979998    
 connect           44            43           0           0           0
 harm bond
 Zr043 Zr044   1.74549997       10.8979998    
 connect           47           106           0           0           0
 harm bond
 Zr106 Zr047   1.74549997       10.8979998    
 connect           60            42           0           0           0
 harm bond
 Zr042 Zr060   1.74549997       10.8979998    
 connect           47           106           0           0           0
 harm bond
 Zr106 Zr047   1.74549997       10.8979998    
 connect           60            43           0           0           0
 harm bond
 Zr043 Zr060   1.74549997       10.8979998    
 connect           42            61           0           0           0
 harm bond
 Zr061 Zr042   1.74549997       10.8979998    
 connect           42            41           0           0           0
 harm bond
 Zr041 Zr042   1.74549997       10.8979998    
 connect           44           109           0           0           0
 harm bond
 Zr109 Zr044   1.74549997       10.8979998    
 connect          106           121           0           0           0
 harm bond
 Zr121 Zr106   1.74549997       10.8979998    
 connect           44           109           0           0           0
 harm bond
 Zr109 Zr044   1.74549997       10.8979998    
 connect           44            41           0           0           0
 harm bond
 Zr041 Zr044   1.74549997       10.8979998    
 connect           47            61           0           0           0
 harm bond
 Zr061 Zr047   1.74549997       10.8979998    
 connect           48            46           0           0           0
 harm bond
 Zr046 Zr048   1.74549997       10.8979998    
 connect           35           110           0           0          -1
 harm bond
 Zr110 Zr035   1.74549997       10.8979998    
 connect           47            64           0           0           0
 harm bond
 Zr064 Zr047   1.74549997       10.8979998    
 connect           35            64           0           0          -1
 harm bond
 Zr064 Zr035   1.74549997       10.8979998    
 connect          110            64           0           0           0
 harm bond
 Zr064 Zr110   1.74549997       10.8979998    
 connect          110            97           0           0           1
 harm bond
 Zr097 Zr110   1.74549997       10.8979998    
 connect           47           125           0           0           0
 harm bond
 Zr125 Zr047   1.74549997       10.8979998    
 connect           46            49           0           0           1
 harm bond
 Zr049 Zr046   1.74549997       10.8979998    
 connect           47            45           0           0           0
 harm bond
 Zr045 Zr047   1.74549997       10.8979998    
 connect          110           125           0           0           0
 harm bond
 Zr125 Zr110   1.74549997       10.8979998    
 connect           48            97           0           0           1
 harm bond
 Zr097 Zr048   1.74549997       10.8979998    
 connect           48            46           0           0           0
 harm bond
 Zr046 Zr048   1.74549997       10.8979998    
 connect           46            35           0           0           1
 harm bond
 Zr035 Zr046   1.74549997       10.8979998    
 connect           55            52           0           0           0
 harm bond
 Zr052 Zr055   1.74549997       10.8979998    
 connect            4            50           0          -1           0
 harm bond
 Zr050 Zr004   1.74549997       10.8979998    
 connect           51           114           0           0           0
 harm bond
 Zr114 Zr051   1.74549997       10.8979998    
 connect            4            65           0           0           0
 harm bond
 Zr065 Zr004   1.74549997       10.8979998    
 connect           50            49           0           0           0
 harm bond
 Zr049 Zr050   1.74549997       10.8979998    
 connect           51            49           0           0           0
 harm bond
 Zr049 Zr051   1.74549997       10.8979998    
 connect          114           117           0           0           0
 harm bond
 Zr117 Zr114   1.74549997       10.8979998    
 connect           51            65           0           1           0
 harm bond
 Zr065 Zr051   1.74549997       10.8979998    
 connect           52           117           0           0           0
 harm bond
 Zr117 Zr052   1.74549997       10.8979998    
 connect           52            50           0           0           0
 harm bond
 Zr050 Zr052   1.74549997       10.8979998    
 connect           55             5           0           1           0
 harm bond
 Zr005 Zr055   1.74549997       10.8979998    
 connect           54            55           0           0           0
 harm bond
 Zr055 Zr054   1.74549997       10.8979998    
 connect           56           118           0           0           0
 harm bond
 Zr118 Zr056   1.74549997       10.8979998    
 connect            8            59           0          -1           0
 harm bond
 Zr059 Zr008   1.74549997       10.8979998    
 connect          118            69           0           1           0
 harm bond
 Zr069 Zr118   1.74549997       10.8979998    
 connect           59           121           0           0           0
 harm bond
 Zr121 Zr059   1.74549997       10.8979998    
 connect            8            55           0          -1           0
 harm bond
 Zr055 Zr008   1.74549997       10.8979998    
 connect           55            56           0           0           0
 harm bond
 Zr056 Zr055   1.74549997       10.8979998    
 connect           55           118           0           0           0
 harm bond
 Zr118 Zr055   1.74549997       10.8979998    
 connect           59           121           0           0           0
 harm bond
 Zr121 Zr059   1.74549997       10.8979998    
 connect           56            53           0           0           0
 harm bond
 Zr053 Zr056   1.74549997       10.8979998    
 connect           54             9           0           1           0
 harm bond
 Zr009 Zr054   1.74549997       10.8979998    
 connect           60            59           0           0           0
 harm bond
 Zr059 Zr060   1.74549997       10.8979998    
 connect           58            63           0           0           0
 harm bond
 Zr063 Zr058   1.74549997       10.8979998    
 connect          122            12           0           1           0
 harm bond
 Zr012 Zr122   1.74549997       10.8979998    
 connect           12            13           0           0           0
 harm bond
 Zr013 Zr012   1.74549997       10.8979998    
 connect          122            73           0           1           0
 harm bond
 Zr073 Zr122   1.74549997       10.8979998    
 connect          122           125           0           0           0
 harm bond
 Zr125 Zr122   1.74549997       10.8979998    
 connect           12            59           0          -1           0
 harm bond
 Zr059 Zr012   1.74549997       10.8979998    
 connect           59            57           0           0           0
 harm bond
 Zr057 Zr059   1.74549997       10.8979998    
 connect           60           125           0           0           0
 harm bond
 Zr125 Zr060   1.74549997       10.8979998    
 connect           60            63           0           0           0
 harm bond
 Zr063 Zr060   1.74549997       10.8979998    
 connect           60            58           0           0           0
 harm bond
 Zr058 Zr060   1.74549997       10.8979998    
 connect           62            63           0           0           0
 harm bond
 Zr063 Zr062   1.74549997       10.8979998    
 connect           51            64           0           0          -1
 harm bond
 Zr064 Zr051   1.74549997       10.8979998    
 connect          126            16           0           1           0
 harm bond
 Zr016 Zr126   1.74549997       10.8979998    
 connect           51            16           0           1          -1
 harm bond
 Zr016 Zr051   1.74549997       10.8979998    
 connect          126           113           0           0           1
 harm bond
 Zr113 Zr126   1.74549997       10.8979998    
 connect           16            63           0          -1           0
 harm bond
 Zr063 Zr016   1.74549997       10.8979998    
 connect           16             1           0           0           1
 harm bond
 Zr001 Zr016   1.74549997       10.8979998    
 connect           62            63           0           0           0
 harm bond
 Zr063 Zr062   1.74549997       10.8979998    
 connect           64            61           0           0           0
 harm bond
 Zr061 Zr064   1.74549997       10.8979998    
 connect           63            77           0           1           0
 harm bond
 Zr077 Zr063   1.74549997       10.8979998    
 connect           64            61           0           0           0
 harm bond
 Zr061 Zr064   1.74549997       10.8979998    
 connect           62            51           0           0           1
 harm bond
 Zr051 Zr062   1.74549997       10.8979998    
 connect           68           130           0           0           0
 harm bond
 Zr130 Zr068   1.74549997       10.8979998    
 connect           66            71           0           0           0
 harm bond
 Zr071 Zr066   1.74549997       10.8979998    
 connect           67            84           0           0           0
 harm bond
 Zr084 Zr067   1.74549997       10.8979998    
 connect           84            85           0           0           0
 harm bond
 Zr085 Zr084   1.74549997       10.8979998    
 connect           71           130           0           0           0
 harm bond
 Zr130 Zr071   1.74549997       10.8979998    
 connect           84           145           0           0           0
 harm bond
 Zr145 Zr084   1.74549997       10.8979998    
 connect           66            84           0           0           0
 harm bond
 Zr084 Zr066   1.74549997       10.8979998    
 connect           67            65           0           0           0
 harm bond
 Zr065 Zr067   1.74549997       10.8979998    
 connect           68            65           0           0           0
 harm bond
 Zr065 Zr068   1.74549997       10.8979998    
 connect           68           133           0           0           0
 harm bond
 Zr133 Zr068   1.74549997       10.8979998    
 connect           67           130           0           0           0
 harm bond
 Zr130 Zr067   1.74549997       10.8979998    
 connect           68            66           0           0           0
 harm bond
 Zr066 Zr068   1.74549997       10.8979998    
 connect           71            85           0           0           0
 harm bond
 Zr085 Zr071   1.74549997       10.8979998    
 connect           72            70           0           0           0
 harm bond
 Zr070 Zr072   1.74549997       10.8979998    
 connect           88            75           0           0           0
 harm bond
 Zr075 Zr088   1.74549997       10.8979998    
 connect           71           134           0           0           0
 harm bond
 Zr134 Zr071   1.74549997       10.8979998    
 connect          134            88           0           0           0
 harm bond
 Zr088 Zr134   1.74549997       10.8979998    
 connect           75           137           0           0           0
 harm bond
 Zr137 Zr075   1.74549997       10.8979998    
 connect           71           149           0           0           0
 harm bond
 Zr149 Zr071   1.74549997       10.8979998    
 connect           70            88           0           0           0
 harm bond
 Zr088 Zr070   1.74549997       10.8979998    
 connect           71            69           0           0           0
 harm bond
 Zr069 Zr071   1.74549997       10.8979998    
 connect          134            72           0           0           0
 harm bond
 Zr072 Zr134   1.74549997       10.8979998    
 connect           72            70           0           0           0
 harm bond
 Zr070 Zr072   1.74549997       10.8979998    
 connect           75            89           0           0           0
 harm bond
 Zr089 Zr075   1.74549997       10.8979998    
 connect           76            75           0           0           0
 harm bond
 Zr075 Zr076   1.74549997       10.8979998    
 connect           79           138           0           0           0
 harm bond
 Zr138 Zr079   1.74549997       10.8979998    
 connect           92            74           0           0           0
 harm bond
 Zr074 Zr092   1.74549997       10.8979998    
 connect          138           153           0           0           0
 harm bond
 Zr153 Zr138   1.74549997       10.8979998    
 connect           79           141           0           0           0
 harm bond
 Zr141 Zr079   1.74549997       10.8979998    
 connect           92            75           0           0           0
 harm bond
 Zr075 Zr092   1.74549997       10.8979998    
 connect           74            93           0           0           0
 harm bond
 Zr093 Zr074   1.74549997       10.8979998    
 connect           74            73           0           0           0
 harm bond
 Zr073 Zr074   1.74549997       10.8979998    
 connect           75            73           0           0           0
 harm bond
 Zr073 Zr075   1.74549997       10.8979998    
 connect          138            76           0           0           0
 harm bond
 Zr076 Zr138   1.74549997       10.8979998    
 connect           76           141           0           0           0
 harm bond
 Zr141 Zr076   1.74549997       10.8979998    
 connect           76            74           0           0           0
 harm bond
 Zr074 Zr076   1.74549997       10.8979998    
 connect           79            93           0           0           0
 harm bond
 Zr093 Zr079   1.74549997       10.8979998    
 connect           78            79           0           0           0
 harm bond
 Zr079 Zr078   1.74549997       10.8979998    
 connect           80           142           0           0           0
 harm bond
 Zr142 Zr080   1.74549997       10.8979998    
 connect           96            67           0           0           1
 harm bond
 Zr067 Zr096   1.74549997       10.8979998    
 connect           67            96           0           0          -1
 harm bond
 Zr096 Zr067   1.74549997       10.8979998    
 connect           96           157           0           0           0
 harm bond
 Zr157 Zr096   1.74549997       10.8979998    
 connect           96            79           0           0           0
 harm bond
 Zr079 Zr096   1.74549997       10.8979998    
 connect           78            77           0           0           0
 harm bond
 Zr077 Zr078   1.74549997       10.8979998    
 connect           79            80           0           0           0
 harm bond
 Zr080 Zr079   1.74549997       10.8979998    
 connect          142            80           0           0           0
 harm bond
 Zr080 Zr142   1.74549997       10.8979998    
 connect          142           157           0           0           0
 harm bond
 Zr157 Zr142   1.74549997       10.8979998    
 connect           67           129           0           0           0
 harm bond
 Zr129 Zr067   1.74549997       10.8979998    
 connect           80            77           0           0           0
 harm bond
 Zr077 Zr080   1.74549997       10.8979998    
 connect           78            81           0           0           1
 harm bond
 Zr081 Zr078   1.74549997       10.8979998    
 connect           84            82           0           0           0
 harm bond
 Zr082 Zr084   1.74549997       10.8979998    
 connect           87           146           0           0           0
 harm bond
 Zr146 Zr087   1.74549997       10.8979998    
 connect           83           100           0           0           0
 harm bond
 Zr100 Zr083   1.74549997       10.8979998    
 connect          100           101           0           0           0
 harm bond
 Zr101 Zr100   1.74549997       10.8979998    
 connect          146           161           0           0           0
 harm bond
 Zr161 Zr146   1.74549997       10.8979998    
 connect           87           149           0           0           0
 harm bond
 Zr149 Zr087   1.74549997       10.8979998    
 connect          100           161           0           0           0
 harm bond
 Zr161 Zr100   1.74549997       10.8979998    
 connect           82           101           0           0           0
 harm bond
 Zr101 Zr082   1.74549997       10.8979998    
 connect           83            81           0           0           0
 harm bond
 Zr081 Zr083   1.74549997       10.8979998    
 connect           83            81           0           0           0
 harm bond
 Zr081 Zr083   1.74549997       10.8979998    
 connect           84           149           0           0           0
 harm bond
 Zr149 Zr084   1.74549997       10.8979998    
 connect           83           146           0           0           0
 harm bond
 Zr146 Zr083   1.74549997       10.8979998    
 connect           82            87           0           0           0
 harm bond
 Zr087 Zr082   1.74549997       10.8979998    
 connect           86            87           0           0           0
 harm bond
 Zr087 Zr086   1.74549997       10.8979998    
 connect           91            88           0           0           0
 harm bond
 Zr088 Zr091   1.74549997       10.8979998    
 connect          150           104           0           0           0
 harm bond
 Zr104 Zr150   1.74549997       10.8979998    
 connect           91           105           0           0           0
 harm bond
 Zr105 Zr091   1.74549997       10.8979998    
 connect          150           104           0           0           0
 harm bond
 Zr104 Zr150   1.74549997       10.8979998    
 connect           87           165           0           0           0
 harm bond
 Zr165 Zr087   1.74549997       10.8979998    
 connect           86           104           0           0           0
 harm bond
 Zr104 Zr086   1.74549997       10.8979998    
 connect           87            88           0           0           0
 harm bond
 Zr088 Zr087   1.74549997       10.8979998    
 connect          150           153           0           0           0
 harm bond
 Zr153 Zr150   1.74549997       10.8979998    
 connect           88           153           0           0           0
 harm bond
 Zr153 Zr088   1.74549997       10.8979998    
 connect           86            85           0           0           0
 harm bond
 Zr085 Zr086   1.74549997       10.8979998    
 connect           86           105           0           0           0
 harm bond
 Zr105 Zr086   1.74549997       10.8979998    
 connect           92            90           0           0           0
 harm bond
 Zr090 Zr092   1.74549997       10.8979998    
 connect          108            95           0           0           0
 harm bond
 Zr095 Zr108   1.74549997       10.8979998    
 connect           91           154           0           0           0
 harm bond
 Zr154 Zr091   1.74549997       10.8979998    
 connect           95           154           0           0           0
 harm bond
 Zr154 Zr095   1.74549997       10.8979998    
 connect          108           169           0           0           0
 harm bond
 Zr169 Zr108   1.74549997       10.8979998    
 connect           90           108           0           0           0
 harm bond
 Zr108 Zr090   1.74549997       10.8979998    
 connect           91            89           0           0           0
 harm bond
 Zr089 Zr091   1.74549997       10.8979998    
 connect           91            89           0           0           0
 harm bond
 Zr089 Zr091   1.74549997       10.8979998    
 connect           92           157           0           0           0
 harm bond
 Zr157 Zr092   1.74549997       10.8979998    
 connect           91           154           0           0           0
 harm bond
 Zr154 Zr091   1.74549997       10.8979998    
 connect           92           157           0           0           0
 harm bond
 Zr157 Zr092   1.74549997       10.8979998    
 connect           92            90           0           0           0
 harm bond
 Zr090 Zr092   1.74549997       10.8979998    
 connect           95           109           0           0           0
 harm bond
 Zr109 Zr095   1.74549997       10.8979998    
 connect           83            96           0           0          -1
 harm bond
 Zr096 Zr083   1.74549997       10.8979998    
 connect          112            94           0           0           0
 harm bond
 Zr094 Zr112   1.74549997       10.8979998    
 connect           95           158           0           0           0
 harm bond
 Zr158 Zr095   1.74549997       10.8979998    
 connect           83            97           0           0           0
 harm bond
 Zr097 Zr083   1.74549997       10.8979998    
 connect          158           112           0           0           0
 harm bond
 Zr112 Zr158   1.74549997       10.8979998    
 connect           95           173           0           0           0
 harm bond
 Zr173 Zr095   1.74549997       10.8979998    
 connect           94            97           0           0           1
 harm bond
 Zr097 Zr094   1.74549997       10.8979998    
 connect           94            93           0           0           0
 harm bond
 Zr093 Zr094   1.74549997       10.8979998    
 connect           95            93           0           0           0
 harm bond
 Zr093 Zr095   1.74549997       10.8979998    
 connect          158           145           0           0           1
 harm bond
 Zr145 Zr158   1.74549997       10.8979998    
 connect           96            94           0           0           0
 harm bond
 Zr094 Zr096   1.74549997       10.8979998    
 connect          103           100           0           0           0
 harm bond
 Zr100 Zr103   1.74549997       10.8979998    
 connect          116            98           0           0           0
 harm bond
 Zr098 Zr116   1.74549997       10.8979998    
 connect           99           162           0           0           0
 harm bond
 Zr162 Zr099   1.74549997       10.8979998    
 connect          116           117           0           0           0
 harm bond
 Zr117 Zr116   1.74549997       10.8979998    
 connect          162           116           0           0           0
 harm bond
 Zr116 Zr162   1.74549997       10.8979998    
 connect          162           165           0           0           0
 harm bond
 Zr165 Zr162   1.74549997       10.8979998    
 connect           98            99           0           0           0
 harm bond
 Zr099 Zr098   1.74549997       10.8979998    
 connect          162           100           0           0           0
 harm bond
 Zr100 Zr162   1.74549997       10.8979998    
 connect           99           177           0           0           0
 harm bond
 Zr177 Zr099   1.74549997       10.8979998    
 connect          100            97           0           0           0
 harm bond
 Zr097 Zr100   1.74549997       10.8979998    
 connect           98           103           0           0           0
 harm bond
 Zr103 Zr098   1.74549997       10.8979998    
 connect          104           103           0           0           0
 harm bond
 Zr103 Zr104   1.74549997       10.8979998    
 connect          107           166           0           0           0
 harm bond
 Zr166 Zr107   1.74549997       10.8979998    
 connect          120           102           0           0           0
 harm bond
 Zr102 Zr120   1.74549997       10.8979998    
 connect          107           121           0           0           0
 harm bond
 Zr121 Zr107   1.74549997       10.8979998    
 connect          166           120           0           0           0
 harm bond
 Zr120 Zr166   1.74549997       10.8979998    
 connect          120           103           0           0           0
 harm bond
 Zr103 Zr120   1.74549997       10.8979998    
 connect          102           121           0           0           0
 harm bond
 Zr121 Zr102   1.74549997       10.8979998    
 connect          102           101           0           0           0
 harm bond
 Zr101 Zr102   1.74549997       10.8979998    
 connect          103           104           0           0           0
 harm bond
 Zr104 Zr103   1.74549997       10.8979998    
 connect          166           169           0           0           0
 harm bond
 Zr169 Zr166   1.74549997       10.8979998    
 connect          103           181           0           0           0
 harm bond
 Zr181 Zr103   1.74549997       10.8979998    
 connect          104           107           0           0           0
 harm bond
 Zr107 Zr104   1.74549997       10.8979998    
 connect          108           107           0           0           0
 harm bond
 Zr107 Zr108   1.74549997       10.8979998    
 connect          106           111           0           0           0
 harm bond
 Zr111 Zr106   1.74549997       10.8979998    
 connect          170           124           0           0           0
 harm bond
 Zr124 Zr170   1.74549997       10.8979998    
 connect          124           125           0           0           0
 harm bond
 Zr125 Zr124   1.74549997       10.8979998    
 connect          111           170           0           0           0
 harm bond
 Zr170 Zr111   1.74549997       10.8979998    
 connect          124           185           0           0           0
 harm bond
 Zr185 Zr124   1.74549997       10.8979998    
 connect          106           124           0           0           0
 harm bond
 Zr124 Zr106   1.74549997       10.8979998    
 connect          107           105           0           0           0
 harm bond
 Zr105 Zr107   1.74549997       10.8979998    
 connect          108           173           0           0           0
 harm bond
 Zr173 Zr108   1.74549997       10.8979998    
 connect          107           185           0           0           0
 harm bond
 Zr185 Zr107   1.74549997       10.8979998    
 connect          108           111           0           0           0
 harm bond
 Zr111 Zr108   1.74549997       10.8979998    
 connect          106           105           0           0           0
 harm bond
 Zr105 Zr106   1.74549997       10.8979998    
 connect          112           174           0           0           0
 harm bond
 Zr174 Zr112   1.74549997       10.8979998    
 connect          110            99           0           0           1
 harm bond
 Zr099 Zr110   1.74549997       10.8979998    
 connect          111           128           0           0           0
 harm bond
 Zr128 Zr111   1.74549997       10.8979998    
 connect           99           128           0           0          -1
 harm bond
 Zr128 Zr099   1.74549997       10.8979998    
 connect          174           128           0           0           0
 harm bond
 Zr128 Zr174   1.74549997       10.8979998    
 connect          111           189           0           0           0
 harm bond
 Zr189 Zr111   1.74549997       10.8979998    
 connect          128           113           0           0           1
 harm bond
 Zr113 Zr128   1.74549997       10.8979998    
 connect          111           109           0           0           0
 harm bond
 Zr109 Zr111   1.74549997       10.8979998    
 connect          112           109           0           0           0
 harm bond
 Zr109 Zr112   1.74549997       10.8979998    
 connect          174           161           0           0           1
 harm bond
 Zr161 Zr174   1.74549997       10.8979998    
 connect          112            99           0           0           1
 harm bond
 Zr099 Zr112   1.74549997       10.8979998    
 connect          112           110           0           0           0
 harm bond
 Zr110 Zr112   1.74549997       10.8979998    
 connect          114           115           0           0           0
 harm bond
 Zr115 Zr114   1.74549997       10.8979998    
 connect          119           116           0           0           0
 harm bond
 Zr116 Zr119   1.74549997       10.8979998    
 connect          178            68           0           1           0
 harm bond
 Zr068 Zr178   1.74549997       10.8979998    
 connect          119            68           0           1           0
 harm bond
 Zr068 Zr119   1.74549997       10.8979998    
 connect          178           181           0           0           0
 harm bond
 Zr181 Zr178   1.74549997       10.8979998    
 connect          114            69           0           1           0
 harm bond
 Zr069 Zr114   1.74549997       10.8979998    
 connect          114           115           0           0           0
 harm bond
 Zr115 Zr114   1.74549997       10.8979998    
 connect          116           113           0           0           0
 harm bond
 Zr113 Zr116   1.74549997       10.8979998    
 connect          115           129           0           1           0
 harm bond
 Zr129 Zr115   1.74549997       10.8979998    
 connect          119           181           0           0           0
 harm bond
 Zr181 Zr119   1.74549997       10.8979998    
 connect          116           113           0           0           0
 harm bond
 Zr113 Zr116   1.74549997       10.8979998    
 connect          114            69           0           1           0
 harm bond
 Zr069 Zr114   1.74549997       10.8979998    
 connect          118           119           0           0           0
 harm bond
 Zr119 Zr118   1.74549997       10.8979998    
 connect          123           120           0           0           0
 harm bond
 Zr120 Zr123   1.74549997       10.8979998    
 connect          182            72           0           1           0
 harm bond
 Zr072 Zr182   1.74549997       10.8979998    
 connect          123            72           0           1           0
 harm bond
 Zr072 Zr123   1.74549997       10.8979998    
 connect          182           185           0           0           0
 harm bond
 Zr185 Zr182   1.74549997       10.8979998    
 connect           72           133           0           0           0
 harm bond
 Zr133 Zr072   1.74549997       10.8979998    
 connect          119           117           0           0           0
 harm bond
 Zr117 Zr119   1.74549997       10.8979998    
 connect          119           182           0           0           0
 harm bond
 Zr182 Zr119   1.74549997       10.8979998    
 connect          120           123           0           0           0
 harm bond
 Zr123 Zr120   1.74549997       10.8979998    
 connect          120           118           0           0           0
 harm bond
 Zr118 Zr120   1.74549997       10.8979998    
 connect          118            73           0           1           0
 harm bond
 Zr073 Zr118   1.74549997       10.8979998    
 connect          124           123           0           0           0
 harm bond
 Zr123 Zr124   1.74549997       10.8979998    
 connect          127           186           0           0           0
 harm bond
 Zr186 Zr127   1.74549997       10.8979998    
 connect           76           122           0          -1           0
 harm bond
 Zr122 Zr076   1.74549997       10.8979998    
 connect          127            77           0           1           0
 harm bond
 Zr077 Zr127   1.74549997       10.8979998    
 connect          127           189           0           0           0
 harm bond
 Zr189 Zr127   1.74549997       10.8979998    
 connect           76           137           0           0           0
 harm bond
 Zr137 Zr076   1.74549997       10.8979998    
 connect          122           123           0           0           0
 harm bond
 Zr123 Zr122   1.74549997       10.8979998    
 connect          124           189           0           0           0
 harm bond
 Zr189 Zr124   1.74549997       10.8979998    
 connect          123           186           0           0           0
 harm bond
 Zr186 Zr123   1.74549997       10.8979998    
 connect          122           121           0           0           0
 harm bond
 Zr121 Zr122   1.74549997       10.8979998    
 connect          128           190           0           0           0
 harm bond
 Zr190 Zr128   1.74549997       10.8979998    
 connect          126           115           0           0           1
 harm bond
 Zr115 Zr126   1.74549997       10.8979998    
 connect          127            80           0           1           0
 harm bond
 Zr080 Zr127   1.74549997       10.8979998    
 connect          115            80           0           1          -1
 harm bond
 Zr080 Zr115   1.74549997       10.8979998    
 connect          126            65           0           1           1
 harm bond
 Zr065 Zr126   1.74549997       10.8979998    
 connect          126           127           0           0           0
 harm bond
 Zr127 Zr126   1.74549997       10.8979998    
 connect          127           128           0           0           0
 harm bond
 Zr128 Zr127   1.74549997       10.8979998    
 connect          190           141           0           1           0
 harm bond
 Zr141 Zr190   1.74549997       10.8979998    
 connect          115           177           0           0           0
 harm bond
 Zr177 Zr115   1.74549997       10.8979998    
 connect          126           125           0           0           0
 harm bond
 Zr125 Zr126   1.74549997       10.8979998    
 connect          132           130           0           0           0
 harm bond
 Zr130 Zr132   1.74549997       10.8979998    
 connect          135           194           0           0           0
 harm bond
 Zr194 Zr135   1.74549997       10.8979998    
 connect          131           148           0           0           0
 harm bond
 Zr148 Zr131   1.74549997       10.8979998    
 connect          135           149           0           0           0
 harm bond
 Zr149 Zr135   1.74549997       10.8979998    
 connect          148           209           0           0           0
 harm bond
 Zr209 Zr148   1.74549997       10.8979998    
 connect          194           197           0           0           0
 harm bond
 Zr197 Zr194   1.74549997       10.8979998    
 connect          130           148           0           0           0
 harm bond
 Zr148 Zr130   1.74549997       10.8979998    
 connect          131           129           0           0           0
 harm bond
 Zr129 Zr131   1.74549997       10.8979998    
 connect          132           197           0           0           0
 harm bond
 Zr197 Zr132   1.74549997       10.8979998    
 connect          131           194           0           0           0
 harm bond
 Zr194 Zr131   1.74549997       10.8979998    
 connect          130           129           0           0           0
 harm bond
 Zr129 Zr130   1.74549997       10.8979998    
 connect          135           149           0           0           0
 harm bond
 Zr149 Zr135   1.74549997       10.8979998    
 connect          139           136           0           0           0
 harm bond
 Zr136 Zr139   1.74549997       10.8979998    
 connect          152           134           0           0           0
 harm bond
 Zr134 Zr152   1.74549997       10.8979998    
 connect          135           198           0           0           0
 harm bond
 Zr198 Zr135   1.74549997       10.8979998    
 connect          139           152           0           0           0
 harm bond
 Zr152 Zr139   1.74549997       10.8979998    
 connect          152           213           0           0           0
 harm bond
 Zr213 Zr152   1.74549997       10.8979998    
 connect          198           201           0           0           0
 harm bond
 Zr201 Zr198   1.74549997       10.8979998    
 connect          152           213           0           0           0
 harm bond
 Zr213 Zr152   1.74549997       10.8979998    
 connect          134           133           0           0           0
 harm bond
 Zr133 Zr134   1.74549997       10.8979998    
 connect          135           136           0           0           0
 harm bond
 Zr136 Zr135   1.74549997       10.8979998    
 connect          135           198           0           0           0
 harm bond
 Zr198 Zr135   1.74549997       10.8979998    
 connect          136           201           0           0           0
 harm bond
 Zr201 Zr136   1.74549997       10.8979998    
 connect          136           133           0           0           0
 harm bond
 Zr133 Zr136   1.74549997       10.8979998    
 connect          134           153           0           0           0
 harm bond
 Zr153 Zr134   1.74549997       10.8979998    
 connect          140           138           0           0           0
 harm bond
 Zr138 Zr140   1.74549997       10.8979998    
 connect          143           202           0           0           0
 harm bond
 Zr202 Zr143   1.74549997       10.8979998    
 connect          139           156           0           0           0
 harm bond
 Zr156 Zr139   1.74549997       10.8979998    
 connect          156           157           0           0           0
 harm bond
 Zr157 Zr156   1.74549997       10.8979998    
 connect          202           156           0           0           0
 harm bond
 Zr156 Zr202   1.74549997       10.8979998    
 connect          202           205           0           0           0
 harm bond
 Zr205 Zr202   1.74549997       10.8979998    
 connect          138           139           0           0           0
 harm bond
 Zr139 Zr138   1.74549997       10.8979998    
 connect          139           137           0           0           0
 harm bond
 Zr137 Zr139   1.74549997       10.8979998    
 connect          140           205           0           0           0
 harm bond
 Zr205 Zr140   1.74549997       10.8979998    
 connect          139           217           0           0           0
 harm bond
 Zr217 Zr139   1.74549997       10.8979998    
 connect          140           143           0           0           0
 harm bond
 Zr143 Zr140   1.74549997       10.8979998    
 connect          140           137           0           0           0
 harm bond
 Zr137 Zr140   1.74549997       10.8979998    
 connect          138           143           0           0           0
 harm bond
 Zr143 Zr138   1.74549997       10.8979998    
 connect          142           143           0           0           0
 harm bond
 Zr143 Zr142   1.74549997       10.8979998    
 connect          144           206           0           0           0
 harm bond
 Zr206 Zr144   1.74549997       10.8979998    
 connect          160           131           0           0           1
 harm bond
 Zr131 Zr160   1.74549997       10.8979998    
 connect          131           145           0           0           0
 harm bond
 Zr145 Zr131   1.74549997       10.8979998    
 connect          206           221           0           0           0
 harm bond
 Zr221 Zr206   1.74549997       10.8979998    
 connect          160           143           0           0           0
 harm bond
 Zr143 Zr160   1.74549997       10.8979998    
 connect          142           160           0           0           0
 harm bond
 Zr160 Zr142   1.74549997       10.8979998    
 connect          144           141           0           0           0
 harm bond
 Zr141 Zr144   1.74549997       10.8979998    
 connect          206           193           0           0           1
 harm bond
 Zr193 Zr206   1.74549997       10.8979998    
 connect          143           221           0           0           0
 harm bond
 Zr221 Zr143   1.74549997       10.8979998    
 connect          131           193           0           0           0
 harm bond
 Zr193 Zr131   1.74549997       10.8979998    
 connect          144           141           0           0           0
 harm bond
 Zr141 Zr144   1.74549997       10.8979998    
 connect          142           145           0           0           1
 harm bond
 Zr145 Zr142   1.74549997       10.8979998    
 connect          148           210           0           0           0
 harm bond
 Zr210 Zr148   1.74549997       10.8979998    
 connect          146           151           0           0           0
 harm bond
 Zr151 Zr146   1.74549997       10.8979998    
 connect          147           164           0           0           0
 harm bond
 Zr164 Zr147   1.74549997       10.8979998    
 connect          151           164           0           0           0
 harm bond
 Zr164 Zr151   1.74549997       10.8979998    
 connect          164           165           0           0           0
 harm bond
 Zr165 Zr164   1.74549997       10.8979998    
 connect          147           145           0           0           0
 harm bond
 Zr145 Zr147   1.74549997       10.8979998    
 connect          147           148           0           0           0
 harm bond
 Zr148 Zr147   1.74549997       10.8979998    
 connect          210           213           0           0           0
 harm bond
 Zr213 Zr210   1.74549997       10.8979998    
 connect          210           225           0           0           0
 harm bond
 Zr225 Zr210   1.74549997       10.8979998    
 connect          148           151           0           0           0
 harm bond
 Zr151 Zr148   1.74549997       10.8979998    
 connect          146           145           0           0           0
 harm bond
 Zr145 Zr146   1.74549997       10.8979998    
 connect          146           165           0           0           0
 harm bond
 Zr165 Zr146   1.74549997       10.8979998    
 connect          150           151           0           0           0
 harm bond
 Zr151 Zr150   1.74549997       10.8979998    
 connect          152           214           0           0           0
 harm bond
 Zr214 Zr152   1.74549997       10.8979998    
 connect          168           155           0           0           0
 harm bond
 Zr155 Zr168   1.74549997       10.8979998    
 connect          168           169           0           0           0
 harm bond
 Zr169 Zr168   1.74549997       10.8979998    
 connect          168           229           0           0           0
 harm bond
 Zr229 Zr168   1.74549997       10.8979998    
 connect          155           214           0           0           0
 harm bond
 Zr214 Zr155   1.74549997       10.8979998    
 connect          150           151           0           0           0
 harm bond
 Zr151 Zr150   1.74549997       10.8979998    
 connect          151           214           0           0           0
 harm bond
 Zr214 Zr151   1.74549997       10.8979998    
 connect          155           217           0           0           0
 harm bond
 Zr217 Zr155   1.74549997       10.8979998    
 connect          152           149           0           0           0
 harm bond
 Zr149 Zr152   1.74549997       10.8979998    
 connect          150           169           0           0           0
 harm bond
 Zr169 Zr150   1.74549997       10.8979998    
 connect          156           218           0           0           0
 harm bond
 Zr218 Zr156   1.74549997       10.8979998    
 connect          154           159           0           0           0
 harm bond
 Zr159 Zr154   1.74549997       10.8979998    
 connect          155           172           0           0           0
 harm bond
 Zr172 Zr155   1.74549997       10.8979998    
 connect          172           173           0           0           0
 harm bond
 Zr173 Zr172   1.74549997       10.8979998    
 connect          218           233           0           0           0
 harm bond
 Zr233 Zr218   1.74549997       10.8979998    
 connect          159           218           0           0           0
 harm bond
 Zr218 Zr159   1.74549997       10.8979998    
 connect          172           155           0           0           0
 harm bond
 Zr155 Zr172   1.74549997       10.8979998    
 connect          154           172           0           0           0
 harm bond
 Zr172 Zr154   1.74549997       10.8979998    
 connect          155           153           0           0           0
 harm bond
 Zr153 Zr155   1.74549997       10.8979998    
 connect          156           153           0           0           0
 harm bond
 Zr153 Zr156   1.74549997       10.8979998    
 connect          159           221           0           0           0
 harm bond
 Zr221 Zr159   1.74549997       10.8979998    
 connect          156           154           0           0           0
 harm bond
 Zr154 Zr156   1.74549997       10.8979998    
 connect          159           173           0           0           0
 harm bond
 Zr173 Zr159   1.74549997       10.8979998    
 connect          160           159           0           0           0
 harm bond
 Zr159 Zr160   1.74549997       10.8979998    
 connect          158           147           0           0           1
 harm bond
 Zr147 Zr158   1.74549997       10.8979998    
 connect          222           176           0           0           0
 harm bond
 Zr176 Zr222   1.74549997       10.8979998    
 connect          147           176           0           0          -1
 harm bond
 Zr176 Zr147   1.74549997       10.8979998    
 connect          222           237           0           0           0
 harm bond
 Zr237 Zr222   1.74549997       10.8979998    
 connect          147           222           0           0          -1
 harm bond
 Zr222 Zr147   1.74549997       10.8979998    
 connect          176           159           0           0           0
 harm bond
 Zr159 Zr176   1.74549997       10.8979998    
 connect          158           157           0           0           0
 harm bond
 Zr157 Zr158   1.74549997       10.8979998    
 connect          222           160           0           0           0
 harm bond
 Zr160 Zr222   1.74549997       10.8979998    
 connect          160           209           0           0           1
 harm bond
 Zr209 Zr160   1.74549997       10.8979998    
 connect          158           161           0           0           1
 harm bond
 Zr161 Zr158   1.74549997       10.8979998    
 connect          164           163           0           0           0
 harm bond
 Zr163 Zr164   1.74549997       10.8979998    
 connect          167           226           0           0           0
 harm bond
 Zr226 Zr167   1.74549997       10.8979998    
 connect          180           162           0           0           0
 harm bond
 Zr162 Zr180   1.74549997       10.8979998    
 connect          167           181           0           0           0
 harm bond
 Zr181 Zr167   1.74549997       10.8979998    
 connect          180           241           0           0           0
 harm bond
 Zr241 Zr180   1.74549997       10.8979998    
 connect          180           163           0           0           0
 harm bond
 Zr163 Zr180   1.74549997       10.8979998    
 connect          180           181           0           0           0
 harm bond
 Zr181 Zr180   1.74549997       10.8979998    
 connect          162           161           0           0           0
 harm bond
 Zr161 Zr162   1.74549997       10.8979998    
 connect          164           161           0           0           0
 harm bond
 Zr161 Zr164   1.74549997       10.8979998    
 connect          164           229           0           0           0
 harm bond
 Zr229 Zr164   1.74549997       10.8979998    
 connect          163           226           0           0           0
 harm bond
 Zr226 Zr163   1.74549997       10.8979998    
 connect          167           229           0           0           0
 harm bond
 Zr229 Zr167   1.74549997       10.8979998    
 connect          171           168           0           0           0
 harm bond
 Zr168 Zr171   1.74549997       10.8979998    
 connect          184           166           0           0           0
 harm bond
 Zr166 Zr184   1.74549997       10.8979998    
 connect          167           230           0           0           0
 harm bond
 Zr230 Zr167   1.74549997       10.8979998    
 connect          184           245           0           0           0
 harm bond
 Zr245 Zr184   1.74549997       10.8979998    
 connect          184           185           0           0           0
 harm bond
 Zr185 Zr184   1.74549997       10.8979998    
 connect          166           167           0           0           0
 harm bond
 Zr167 Zr166   1.74549997       10.8979998    
 connect          168           165           0           0           0
 harm bond
 Zr165 Zr168   1.74549997       10.8979998    
 connect          230           233           0           0           0
 harm bond
 Zr233 Zr230   1.74549997       10.8979998    
 connect          167           245           0           0           0
 harm bond
 Zr245 Zr167   1.74549997       10.8979998    
 connect          171           233           0           0           0
 harm bond
 Zr233 Zr171   1.74549997       10.8979998    
 connect          168           165           0           0           0
 harm bond
 Zr165 Zr168   1.74549997       10.8979998    
 connect          166           171           0           0           0
 harm bond
 Zr171 Zr166   1.74549997       10.8979998    
 connect          172           171           0           0           0
 harm bond
 Zr171 Zr172   1.74549997       10.8979998    
 connect          170           175           0           0           0
 harm bond
 Zr175 Zr170   1.74549997       10.8979998    
 connect          234           188           0           0           0
 harm bond
 Zr188 Zr234   1.74549997       10.8979998    
 connect          188           189           0           0           0
 harm bond
 Zr189 Zr188   1.74549997       10.8979998    
 connect          175           234           0           0           0
 harm bond
 Zr234 Zr175   1.74549997       10.8979998    
 connect          171           249           0           0           0
 harm bond
 Zr249 Zr171   1.74549997       10.8979998    
 connect          170           188           0           0           0
 harm bond
 Zr188 Zr170   1.74549997       10.8979998    
 connect          170           169           0           0           0
 harm bond
 Zr169 Zr170   1.74549997       10.8979998    
 connect          234           172           0           0           0
 harm bond
 Zr172 Zr234   1.74549997       10.8979998    
 connect          171           234           0           0           0
 harm bond
 Zr234 Zr171   1.74549997       10.8979998    
 connect          175           237           0           0           0
 harm bond
 Zr237 Zr175   1.74549997       10.8979998    
 connect          170           169           0           0           0
 harm bond
 Zr169 Zr170   1.74549997       10.8979998    
 connect          175           189           0           0           0
 harm bond
 Zr189 Zr175   1.74549997       10.8979998    
 connect          176           175           0           0           0
 harm bond
 Zr175 Zr176   1.74549997       10.8979998    
 connect          174           163           0           0           1
 harm bond
 Zr163 Zr174   1.74549997       10.8979998    
 connect          238           192           0           0           0
 harm bond
 Zr192 Zr238   1.74549997       10.8979998    
 connect          192           177           0           0           1
 harm bond
 Zr177 Zr192   1.74549997       10.8979998    
 connect          175           253           0           0           0
 harm bond
 Zr253 Zr175   1.74549997       10.8979998    
 connect          192           177           0           0           1
 harm bond
 Zr177 Zr192   1.74549997       10.8979998    
 connect          174           173           0           0           0
 harm bond
 Zr173 Zr174   1.74549997       10.8979998    
 connect          238           176           0           0           0
 harm bond
 Zr176 Zr238   1.74549997       10.8979998    
 connect          238           253           0           0           0
 harm bond
 Zr253 Zr238   1.74549997       10.8979998    
 connect          163           225           0           0           0
 harm bond
 Zr225 Zr163   1.74549997       10.8979998    
 connect          176           173           0           0           0
 harm bond
 Zr173 Zr176   1.74549997       10.8979998    
 connect          174           163           0           0           1
 harm bond
 Zr163 Zr174   1.74549997       10.8979998    
 connect          180           179           0           0           0
 harm bond
 Zr179 Zr180   1.74549997       10.8979998    
 connect          178           183           0           0           0
 harm bond
 Zr183 Zr178   1.74549997       10.8979998    
 connect          242           132           0           1           0
 harm bond
 Zr132 Zr242   1.74549997       10.8979998    
 connect          132           133           0           0           0
 harm bond
 Zr133 Zr132   1.74549997       10.8979998    
 connect          183           242           0           0           0
 harm bond
 Zr242 Zr183   1.74549997       10.8979998    
 connect          132           179           0          -1           0
 harm bond
 Zr179 Zr132   1.74549997       10.8979998    
 connect          178           132           0           1           0
 harm bond
 Zr132 Zr178   1.74549997       10.8979998    
 connect          178           177           0           0           0
 harm bond
 Zr177 Zr178   1.74549997       10.8979998    
 connect          242           193           0           1           0
 harm bond
 Zr193 Zr242   1.74549997       10.8979998    
 connect          180           245           0           0           0
 harm bond
 Zr245 Zr180   1.74549997       10.8979998    
 connect          178           177           0           0           0
 harm bond
 Zr177 Zr178   1.74549997       10.8979998    
 connect          183           133           0           1           0
 harm bond
 Zr133 Zr183   1.74549997       10.8979998    
 connect          182           183           0           0           0
 harm bond
 Zr183 Zr182   1.74549997       10.8979998    
 connect          184           246           0           0           0
 harm bond
 Zr246 Zr184   1.74549997       10.8979998    
 connect          136           187           0          -1           0
 harm bond
 Zr187 Zr136   1.74549997       10.8979998    
 connect          246           136           0           1           0
 harm bond
 Zr136 Zr246   1.74549997       10.8979998    
 connect          187           249           0           0           0
 harm bond
 Zr249 Zr187   1.74549997       10.8979998    
 connect          183           197           0           1           0
 harm bond
 Zr197 Zr183   1.74549997       10.8979998    
 connect          182           137           0           1           0
 harm bond
 Zr137 Zr182   1.74549997       10.8979998    
 connect          183           184           0           0           0
 harm bond
 Zr184 Zr183   1.74549997       10.8979998    
 connect          246           249           0           0           0
 harm bond
 Zr249 Zr246   1.74549997       10.8979998    
 connect          184           187           0           0           0
 harm bond
 Zr187 Zr184   1.74549997       10.8979998    
 connect          182           181           0           0           0
 harm bond
 Zr181 Zr182   1.74549997       10.8979998    
 connect          187           137           0           1           0
 harm bond
 Zr137 Zr187   1.74549997       10.8979998    
 connect          186           187           0           0           0
 harm bond
 Zr187 Zr186   1.74549997       10.8979998    
 connect          188           250           0           0           0
 harm bond
 Zr250 Zr188   1.74549997       10.8979998    
 connect          140           191           0          -1           0
 harm bond
 Zr191 Zr140   1.74549997       10.8979998    
 connect          250           201           0           1           0
 harm bond
 Zr201 Zr250   1.74549997       10.8979998    
 connect          191           253           0           0           0
 harm bond
 Zr253 Zr191   1.74549997       10.8979998    
 connect          140           187           0          -1           0
 harm bond
 Zr187 Zr140   1.74549997       10.8979998    
 connect          186           141           0           1           0
 harm bond
 Zr141 Zr186   1.74549997       10.8979998    
 connect          188           185           0           0           0
 harm bond
 Zr185 Zr188   1.74549997       10.8979998    
 connect          188           253           0           0           0
 harm bond
 Zr253 Zr188   1.74549997       10.8979998    
 connect          250           201           0           1           0
 harm bond
 Zr201 Zr250   1.74549997       10.8979998    
 connect          186           185           0           0           0
 harm bond
 Zr185 Zr186   1.74549997       10.8979998    
 connect          186           191           0           0           0
 harm bond
 Zr191 Zr186   1.74549997       10.8979998    
 connect          192           190           0           0           0
 harm bond
 Zr190 Zr192   1.74549997       10.8979998    
 connect          144           179           0          -1           1
 harm bond
 Zr179 Zr144   1.74549997       10.8979998    
 connect          191           254           0           0           0
 harm bond
 Zr254 Zr191   1.74549997       10.8979998    
 connect          144           129           0           0           1
 harm bond
 Zr129 Zr144   1.74549997       10.8979998    
 connect          254           144           0           1           0
 harm bond
 Zr144 Zr254   1.74549997       10.8979998    
 connect          179           241           0           0           0
 harm bond
 Zr241 Zr179   1.74549997       10.8979998    
 connect          191           205           0           1           0
 harm bond
 Zr205 Zr191   1.74549997       10.8979998    
 connect          190           129           0           1           1
 harm bond
 Zr129 Zr190   1.74549997       10.8979998    
 connect          191           192           0           0           0
 harm bond
 Zr192 Zr191   1.74549997       10.8979998    
 connect          254           192           0           0           0
 harm bond
 Zr192 Zr254   1.74549997       10.8979998    
 connect          179           241           0           0           0
 harm bond
 Zr241 Zr179   1.74549997       10.8979998    
 connect          190           189           0           0           0
 harm bond
 Zr189 Zr190   1.74549997       10.8979998    
 connect          190           179           0           0           1
 harm bond
 Zr179 Zr190   1.74549997       10.8979998    
 connect          196           194           0           0           0
 harm bond
 Zr194 Zr196   1.74549997       10.8979998    
 connect          199             2           1           0           0
 harm bond
 Zr002 Zr199   1.74549997       10.8979998    
 connect          195           212           0           0           0
 harm bond
 Zr212 Zr195   1.74549997       10.8979998    
 connect          199           212           0           0           0
 harm bond
 Zr212 Zr199   1.74549997       10.8979998    
 connect          199             2           1           0           0
 harm bond
 Zr002 Zr199   1.74549997       10.8979998    
 connect          195            17           1           0           0
 harm bond
 Zr017 Zr195   1.74549997       10.8979998    
 connect          194           212           0           0           0
 harm bond
 Zr212 Zr194   1.74549997       10.8979998    
 connect          195           193           0           0           0
 harm bond
 Zr193 Zr195   1.74549997       10.8979998    
 connect          196             5           1           0           0
 harm bond
 Zr005 Zr196   1.74549997       10.8979998    
 connect            2            17           0           0           0
 harm bond
 Zr017 Zr002   1.74549997       10.8979998    
 connect          194           193           0           0           0
 harm bond
 Zr193 Zr194   1.74549997       10.8979998    
 connect          199           213           0           0           0
 harm bond
 Zr213 Zr199   1.74549997       10.8979998    
 connect          200           198           0           0           0
 harm bond
 Zr198 Zr200   1.74549997       10.8979998    
 connect          216           203           0           0           0
 harm bond
 Zr203 Zr216   1.74549997       10.8979998    
 connect          199             6           1           0           0
 harm bond
 Zr006 Zr199   1.74549997       10.8979998    
 connect          216           217           0           0           0
 harm bond
 Zr217 Zr216   1.74549997       10.8979998    
 connect            6            21           0           0           0
 harm bond
 Zr021 Zr006   1.74549997       10.8979998    
 connect          203             6           1           0           0
 harm bond
 Zr006 Zr203   1.74549997       10.8979998    
 connect          216            21           1           0           0
 harm bond
 Zr021 Zr216   1.74549997       10.8979998    
 connect          198           217           0           0           0
 harm bond
 Zr217 Zr198   1.74549997       10.8979998    
 connect          199           197           0           0           0
 harm bond
 Zr197 Zr199   1.74549997       10.8979998    
 connect          200             9           1           0           0
 harm bond
 Zr009 Zr200   1.74549997       10.8979998    
 connect          203             9           1           0           0
 harm bond
 Zr009 Zr203   1.74549997       10.8979998    
 connect          198           197           0           0           0
 harm bond
 Zr197 Zr198   1.74549997       10.8979998    
 connect          204            10           1           0           0
 harm bond
 Zr010 Zr204   1.74549997       10.8979998    
 connect          202           207           0           0           0
 harm bond
 Zr207 Zr202   1.74549997       10.8979998    
 connect          203           220           0           0           0
 harm bond
 Zr220 Zr203   1.74549997       10.8979998    
 connect          207            10           1           0           0
 harm bond
 Zr010 Zr207   1.74549997       10.8979998    
 connect          203            25           1           0           0
 harm bond
 Zr025 Zr203   1.74549997       10.8979998    
 connect          220           221           0           0           0
 harm bond
 Zr221 Zr220   1.74549997       10.8979998    
 connect          202           203           0           0           0
 harm bond
 Zr203 Zr202   1.74549997       10.8979998    
 connect          204           201           0           0           0
 harm bond
 Zr201 Zr204   1.74549997       10.8979998    
 connect          204            13           1           0           0
 harm bond
 Zr013 Zr204   1.74549997       10.8979998    
 connect           10            25           0           0           0
 harm bond
 Zr025 Zr010   1.74549997       10.8979998    
 connect          207            13           1           0           0
 harm bond
 Zr013 Zr207   1.74549997       10.8979998    
 connect          204           202           0           0           0
 harm bond
 Zr202 Zr204   1.74549997       10.8979998    
 connect          206           207           0           0           0
 harm bond
 Zr207 Zr206   1.74549997       10.8979998    
 connect          208            14           1           0           0
 harm bond
 Zr014 Zr208   1.74549997       10.8979998    
 connect          224           195           0           0           1
 harm bond
 Zr195 Zr224   1.74549997       10.8979998    
 connect           14           224          -1           0           0
 harm bond
 Zr224 Zr014   1.74549997       10.8979998    
 connect          195            14           1           0          -1
 harm bond
 Zr014 Zr195   1.74549997       10.8979998    
 connect          207            29           1           0           0
 harm bond
 Zr029 Zr207   1.74549997       10.8979998    
 connect          224           209           0           0           1
 harm bond
 Zr209 Zr224   1.74549997       10.8979998    
 connect          206           207           0           0           0
 harm bond
 Zr207 Zr206   1.74549997       10.8979998    
 connect          208           205           0           0           0
 harm bond
 Zr205 Zr208   1.74549997       10.8979998    
 connect           14            29           0           0           0
 harm bond
 Zr029 Zr014   1.74549997       10.8979998    
 connect          195             1           1           0           0
 harm bond
 Zr001 Zr195   1.74549997       10.8979998    
 connect          208           205           0           0           0
 harm bond
 Zr205 Zr208   1.74549997       10.8979998    
 connect          206           209           0           0           1
 harm bond
 Zr209 Zr206   1.74549997       10.8979998    
 connect          212           210           0           0           0
 harm bond
 Zr210 Zr212   1.74549997       10.8979998    
 connect          215            18           1           0           0
 harm bond
 Zr018 Zr215   1.74549997       10.8979998    
 connect          211           228           0           0           0
 harm bond
 Zr228 Zr211   1.74549997       10.8979998    
 connect          215           229           0           0           0
 harm bond
 Zr229 Zr215   1.74549997       10.8979998    
 connect           18            33           0           0           0
 harm bond
 Zr033 Zr018   1.74549997       10.8979998    
 connect          215            21           1           0           0
 harm bond
 Zr021 Zr215   1.74549997       10.8979998    
 connect          210           228           0           0           0
 harm bond
 Zr228 Zr210   1.74549997       10.8979998    
 connect          211           209           0           0           0
 harm bond
 Zr209 Zr211   1.74549997       10.8979998    
 connect          212           209           0           0           0
 harm bond
 Zr209 Zr212   1.74549997       10.8979998    
 connect          212            21           1           0           0
 harm bond
 Zr021 Zr212   1.74549997       10.8979998    
 connect          211            18           1           0           0
 harm bond
 Zr018 Zr211   1.74549997       10.8979998    
 connect          210           229           0           0           0
 harm bond
 Zr229 Zr210   1.74549997       10.8979998    
 connect          216           214           0           0           0
 harm bond
 Zr214 Zr216   1.74549997       10.8979998    
 connect          219            22           1           0           0
 harm bond
 Zr022 Zr219   1.74549997       10.8979998    
 connect          215           232           0           0           0
 harm bond
 Zr232 Zr215   1.74549997       10.8979998    
 connect           22            37           0           0           0
 harm bond
 Zr037 Zr022   1.74549997       10.8979998    
 connect          219            25           1           0           0
 harm bond
 Zr025 Zr219   1.74549997       10.8979998    
 connect          214           232           0           0           0
 harm bond
 Zr232 Zr214   1.74549997       10.8979998    
 connect          215           213           0           0           0
 harm bond
 Zr213 Zr215   1.74549997       10.8979998    
 connect          215           213           0           0           0
 harm bond
 Zr213 Zr215   1.74549997       10.8979998    
 connect           22           216          -1           0           0
 harm bond
 Zr216 Zr022   1.74549997       10.8979998    
 connect          216           214           0           0           0
 harm bond
 Zr214 Zr216   1.74549997       10.8979998    
 connect          219           233           0           0           0
 harm bond
 Zr233 Zr219   1.74549997       10.8979998    
 connect          220           219           0           0           0
 harm bond
 Zr219 Zr220   1.74549997       10.8979998    
 connect          218           223           0           0           0
 harm bond
 Zr223 Zr218   1.74549997       10.8979998    
 connect           26           236          -1           0           0
 harm bond
 Zr236 Zr026   1.74549997       10.8979998    
 connect           26            29           0           0           0
 harm bond
 Zr029 Zr026   1.74549997       10.8979998    
 connect          236           219           0           0           0
 harm bond
 Zr219 Zr236   1.74549997       10.8979998    
 connect          236           237           0           0           0
 harm bond
 Zr237 Zr236   1.74549997       10.8979998    
 connect          218           217           0           0           0
 harm bond
 Zr217 Zr218   1.74549997       10.8979998    
 connect          219           220           0           0           0
 harm bond
 Zr220 Zr219   1.74549997       10.8979998    
 connect           26           220          -1           0           0
 harm bond
 Zr220 Zr026   1.74549997       10.8979998    
 connect           26            41           0           0           0
 harm bond
 Zr041 Zr026   1.74549997       10.8979998    
 connect          220           223           0           0           0
 harm bond
 Zr223 Zr220   1.74549997       10.8979998    
 connect          218           217           0           0           0
 harm bond
 Zr217 Zr218   1.74549997       10.8979998    
 connect          223           237           0           0           0
 harm bond
 Zr237 Zr223   1.74549997       10.8979998    
 connect          224           223           0           0           0
 harm bond
 Zr223 Zr224   1.74549997       10.8979998    
 connect          211            30           1           0          -1
 harm bond
 Zr030 Zr211   1.74549997       10.8979998    
 connect          240           222           0           0           0
 harm bond
 Zr222 Zr240   1.74549997       10.8979998    
 connect          211           225           0           0           0
 harm bond
 Zr225 Zr211   1.74549997       10.8979998    
 connect          240            45           1           0           0
 harm bond
 Zr045 Zr240   1.74549997       10.8979998    
 connect          223            45           1           0           0
 harm bond
 Zr045 Zr223   1.74549997       10.8979998    
 connect          240           225           0           0           1
 harm bond
 Zr225 Zr240   1.74549997       10.8979998    
 connect          222           221           0           0           0
 harm bond
 Zr221 Zr222   1.74549997       10.8979998    
 connect          224           221           0           0           0
 harm bond
 Zr221 Zr224   1.74549997       10.8979998    
 connect           30            17           0           0           1
 harm bond
 Zr017 Zr030   1.74549997       10.8979998    
 connect          223            30           1           0           0
 harm bond
 Zr030 Zr223   1.74549997       10.8979998    
 connect          224           211           0           0           1
 harm bond
 Zr211 Zr224   1.74549997       10.8979998    
 connect          228           226           0           0           0
 harm bond
 Zr226 Zr228   1.74549997       10.8979998    
 connect          244           231           0           0           0
 harm bond
 Zr231 Zr244   1.74549997       10.8979998    
 connect          227            34           1           0           0
 harm bond
 Zr034 Zr227   1.74549997       10.8979998    
 connect          244           245           0           0           0
 harm bond
 Zr245 Zr244   1.74549997       10.8979998    
 connect          244            49           1           0           0
 harm bond
 Zr049 Zr244   1.74549997       10.8979998    
 connect          231            34           1           0           0
 harm bond
 Zr034 Zr231   1.74549997       10.8979998    
 connect          226           245           0           0           0
 harm bond
 Zr245 Zr226   1.74549997       10.8979998    
 connect          227           225           0           0           0
 harm bond
 Zr225 Zr227   1.74549997       10.8979998    
 connect          227           228           0           0           0
 harm bond
 Zr228 Zr227   1.74549997       10.8979998    
 connect           34           228          -1           0           0
 harm bond
 Zr228 Zr034   1.74549997       10.8979998    
 connect          227            49           1           0           0
 harm bond
 Zr049 Zr227   1.74549997       10.8979998    
 connect          228            37           1           0           0
 harm bond
 Zr037 Zr228   1.74549997       10.8979998    
 connect          226           225           0           0           0
 harm bond
 Zr225 Zr226   1.74549997       10.8979998    
 connect          226           231           0           0           0
 harm bond
 Zr231 Zr226   1.74549997       10.8979998    
 connect          232           230           0           0           0
 harm bond
 Zr230 Zr232   1.74549997       10.8979998    
 connect          235            38           1           0           0
 harm bond
 Zr038 Zr235   1.74549997       10.8979998    
 connect          231           248           0           0           0
 harm bond
 Zr248 Zr231   1.74549997       10.8979998    
 connect          235           249           0           0           0
 harm bond
 Zr249 Zr235   1.74549997       10.8979998    
 connect          231            53           1           0           0
 harm bond
 Zr053 Zr231   1.74549997       10.8979998    
 connect          230           248           0           0           0
 harm bond
 Zr248 Zr230   1.74549997       10.8979998    
 connect          230           229           0           0           0
 harm bond
 Zr229 Zr230   1.74549997       10.8979998    
 connect          231           232           0           0           0
 harm bond
 Zr232 Zr231   1.74549997       10.8979998    
 connect           38           232          -1           0           0
 harm bond
 Zr232 Zr038   1.74549997       10.8979998    
 connect           38            53           0           0           0
 harm bond
 Zr053 Zr038   1.74549997       10.8979998    
 connect          232            41           1           0           0
 harm bond
 Zr041 Zr232   1.74549997       10.8979998    
 connect          230           249           0           0           0
 harm bond
 Zr249 Zr230   1.74549997       10.8979998    
 connect          236           234           0           0           0
 harm bond
 Zr234 Zr236   1.74549997       10.8979998    
 connect          252           239           0           0           0
 harm bond
 Zr239 Zr252   1.74549997       10.8979998    
 connect          235            42           1           0           0
 harm bond
 Zr042 Zr235   1.74549997       10.8979998    
 connect          239           253           0           0           0
 harm bond
 Zr253 Zr239   1.74549997       10.8979998    
 connect          252            57           1           0           0
 harm bond
 Zr057 Zr252   1.74549997       10.8979998    
 connect           42            45           0           0           0
 harm bond
 Zr045 Zr042   1.74549997       10.8979998    
 connect          234           252           0           0           0
 harm bond
 Zr252 Zr234   1.74549997       10.8979998    
 connect          235           233           0           0           0
 harm bond
 Zr233 Zr235   1.74549997       10.8979998    
 connect          235           233           0           0           0
 harm bond
 Zr233 Zr235   1.74549997       10.8979998    
 connect           42           236          -1           0           0
 harm bond
 Zr236 Zr042   1.74549997       10.8979998    
 connect          235            57           1           0           0
 harm bond
 Zr057 Zr235   1.74549997       10.8979998    
 connect          236           239           0           0           0
 harm bond
 Zr239 Zr236   1.74549997       10.8979998    
 connect          240           238           0           0           0
 harm bond
 Zr238 Zr240   1.74549997       10.8979998    
 connect          227            46           1           0          -1
 harm bond
 Zr046 Zr227   1.74549997       10.8979998    
 connect          239           256           0           0           0
 harm bond
 Zr256 Zr239   1.74549997       10.8979998    
 connect          227           256           0           0          -1
 harm bond
 Zr256 Zr227   1.74549997       10.8979998    
 connect          256            61           1           0           0
 harm bond
 Zr061 Zr256   1.74549997       10.8979998    
 connect          238           241           0           0           1
 harm bond
 Zr241 Zr238   1.74549997       10.8979998    
 connect          239           237           0           0           0
 harm bond
 Zr237 Zr239   1.74549997       10.8979998    
 connect          240           237           0           0           0
 harm bond
 Zr237 Zr240   1.74549997       10.8979998    
 connect          239            46           1           0           0
 harm bond
 Zr046 Zr239   1.74549997       10.8979998    
 connect          240            33           1           0           1
 harm bond
 Zr033 Zr240   1.74549997       10.8979998    
 connect          238           241           0           0           1
 harm bond
 Zr241 Zr238   1.74549997       10.8979998    
 connect          242           243           0           0           0
 harm bond
 Zr243 Zr242   1.74549997       10.8979998    
 connect          247           244           0           0           0
 harm bond
 Zr244 Zr247   1.74549997       10.8979998    
 connect           50           196          -1           1           0
 harm bond
 Zr196 Zr050   1.74549997       10.8979998    
 connect          247           196           0           1           0
 harm bond
 Zr196 Zr247   1.74549997       10.8979998    
 connect           50             1           0           1           0
 harm bond
 Zr001 Zr050   1.74549997       10.8979998    
 connect           50            53           0           0           0
 harm bond
 Zr053 Zr050   1.74549997       10.8979998    
 connect          196           243           0          -1           0
 harm bond
 Zr243 Zr196   1.74549997       10.8979998    
 connect          242           196           0           1           0
 harm bond
 Zr196 Zr242   1.74549997       10.8979998    
 connect          244           241           0           0           0
 harm bond
 Zr241 Zr244   1.74549997       10.8979998    
 connect          243             1           1           1           0
 harm bond
 Zr001 Zr243   1.74549997       10.8979998    
 connect          244           242           0           0           0
 harm bond
 Zr242 Zr244   1.74549997       10.8979998    
 connect          247           197           0           1           0
 harm bond
 Zr197 Zr247   1.74549997       10.8979998    
 connect          248           246           0           0           0
 harm bond
 Zr246 Zr248   1.74549997       10.8979998    
 connect          251            54           1           0           0
 harm bond
 Zr054 Zr251   1.74549997       10.8979998    
 connect          247           200           0           1           0
 harm bond
 Zr200 Zr247   1.74549997       10.8979998    
 connect          251           200           0           1           0
 harm bond
 Zr200 Zr251   1.74549997       10.8979998    
 connect           54             5           0           1           0
 harm bond
 Zr005 Zr054   1.74549997       10.8979998    
 connect          200             5           1           0           0
 harm bond
 Zr005 Zr200   1.74549997       10.8979998    
 connect          200           201           0           0           0
 harm bond
 Zr201 Zr200   1.74549997       10.8979998    
 connect          246           245           0           0           0
 harm bond
 Zr245 Zr246   1.74549997       10.8979998    
 connect          247           248           0           0           0
 harm bond
 Zr248 Zr247   1.74549997       10.8979998    
 connect           54           248          -1           0           0
 harm bond
 Zr248 Zr054   1.74549997       10.8979998    
 connect          247            54           1           0           0
 harm bond
 Zr054 Zr247   1.74549997       10.8979998    
 connect          248            57           1           0           0
 harm bond
 Zr057 Zr248   1.74549997       10.8979998    
 connect          246           251           0           0           0
 harm bond
 Zr251 Zr246   1.74549997       10.8979998    
 connect          252           250           0           0           0
 harm bond
 Zr250 Zr252   1.74549997       10.8979998    
 connect          255            58           1           0           0
 harm bond
 Zr058 Zr255   1.74549997       10.8979998    
 connect          251           204           0           1           0
 harm bond
 Zr204 Zr251   1.74549997       10.8979998    
 connect          255           204           0           1           0
 harm bond
 Zr204 Zr255   1.74549997       10.8979998    
 connect           58             9           0           1           0
 harm bond
 Zr009 Zr058   1.74549997       10.8979998    
 connect           58            61           0           0           0
 harm bond
 Zr061 Zr058   1.74549997       10.8979998    
 connect          251           252           0           0           0
 harm bond
 Zr252 Zr251   1.74549997       10.8979998    
 connect          251            58           1           0           0
 harm bond
 Zr058 Zr251   1.74549997       10.8979998    
 connect          252           255           0           0           0
 harm bond
 Zr255 Zr252   1.74549997       10.8979998    
 connect          250           249           0           0           0
 harm bond
 Zr249 Zr250   1.74549997       10.8979998    
 connect          250           205           0           1           0
 harm bond
 Zr205 Zr250   1.74549997       10.8979998    
 connect          256            62           1           0           0
 harm bond
 Zr062 Zr256   1.74549997       10.8979998    
 connect          254           243           0           0           1
 harm bond
 Zr243 Zr254   1.74549997       10.8979998    
 connect          255           208           0           1           0
 harm bond
 Zr208 Zr255   1.74549997       10.8979998    
 connect          208           193           0           0           1
 harm bond
 Zr193 Zr208   1.74549997       10.8979998    
 connect           62           208          -1           1           0
 harm bond
 Zr208 Zr062   1.74549997       10.8979998    
 connect          254           255           0           0           0
 harm bond
 Zr255 Zr254   1.74549997       10.8979998    
 connect           62           256          -1           0           0
 harm bond
 Zr256 Zr062   1.74549997       10.8979998    
 connect          255            13           1           1           0
 harm bond
 Zr013 Zr255   1.74549997       10.8979998    
 connect          243            49           1           0           0
 harm bond
 Zr049 Zr243   1.74549997       10.8979998    
 connect          256           253           0           0           0
 harm bond
 Zr253 Zr256   1.74549997       10.8979998    
 connect          254           243           0           0           1
 harm bond
 Zr243 Zr254   1.74549997       10.8979998    
 three bond
 Zr001 Zr003 Zr004   2.72000003       60.0000000    
 Zr001 Zr003 Zr016   2.72000003       60.0000000    
 Zr001 Zr003 Zr195   2.72000003       90.0000000    
 Zr001 Zr003 Zr050   2.72000003       120.000000    
 Zr001 Zr003 Zr243   2.72000003       180.000000    
 Zr001 Zr004 Zr016   2.72000003       90.0000000    
 Zr001 Zr004 Zr195   2.72000003       120.000000    
 Zr001 Zr004 Zr050   2.72000003       60.0000000    
 Zr001 Zr004 Zr243   2.72000003       120.000000    
 Zr001 Zr016 Zr195   2.72000003       120.000000    
 Zr001 Zr016 Zr050   2.72000003       120.000000    
 Zr001 Zr016 Zr243   2.72000003       120.000000    
 Zr001 Zr195 Zr050   2.72000003       120.000000    
 Zr001 Zr195 Zr243   2.72000003       90.0000000    
 Zr001 Zr050 Zr243   2.72000003       60.0000000    
 Zr002 Zr003 Zr020   2.72000003       60.0000000    
 Zr002 Zr003 Zr004   2.72000003       60.0000000    
 Zr002 Zr003 Zr199   2.72000003       180.000000    
 Zr002 Zr003 Zr199   2.72000003       180.000000    
 Zr002 Zr003 Zr017   2.72000003       60.0000000    
 Zr002 Zr020 Zr004   2.72000003       90.0000000    
 Zr002 Zr020 Zr199   2.72000003       120.000000    
 Zr002 Zr020 Zr199   2.72000003       120.000000    
 Zr002 Zr020 Zr017   2.72000003       60.0000000    
 Zr002 Zr004 Zr199   2.72000003       120.000000    
 Zr002 Zr004 Zr199   2.72000003       120.000000    
 Zr002 Zr004 Zr017   2.72000003       120.000000    
 Zr002 Zr199 Zr199   2.72000003       1.20741822E-06
 Zr002 Zr199 Zr017   2.72000003       120.000000    
 Zr002 Zr199 Zr017   2.72000003       120.000000    
 Zr003 Zr002 Zr001   2.72000003       60.0000000    
 Zr003 Zr002 Zr066   2.72000003       90.0000000    
 Zr003 Zr002 Zr078   2.72000003       180.000000    
 Zr003 Zr002 Zr017   2.72000003       60.0000000    
 Zr003 Zr002 Zr065   2.72000003       120.000000    
 Zr003 Zr001 Zr066   2.72000003       120.000000    
 Zr003 Zr001 Zr078   2.72000003       120.000000    
 Zr003 Zr001 Zr017   2.72000003       90.0000000    
 Zr003 Zr001 Zr065   2.72000003       90.0000000    
 Zr003 Zr066 Zr078   2.72000003       90.0000000    
 Zr003 Zr066 Zr017   2.72000003       120.000000    
 Zr003 Zr066 Zr065   2.72000003       60.0000000    
 Zr003 Zr078 Zr017   2.72000003       120.000000    
 Zr003 Zr078 Zr065   2.72000003       60.0000000    
 Zr003 Zr017 Zr065   2.72000003       180.000000    
 Zr004 Zr007 Zr001   2.72000003       120.000000    
 Zr004 Zr007 Zr069   2.72000003       60.0000000    
 Zr004 Zr007 Zr002   2.72000003       60.0000000    
 Zr004 Zr007 Zr050   2.72000003       120.000000    
 Zr004 Zr007 Zr065   2.72000003       120.000000    
 Zr004 Zr001 Zr069   2.72000003       180.000000    
 Zr004 Zr001 Zr002   2.72000003       60.0000000    
 Zr004 Zr001 Zr050   2.72000003       60.0000000    
 Zr004 Zr001 Zr065   2.72000003       90.0000000    
 Zr004 Zr069 Zr002   2.72000003       120.000000    
 Zr004 Zr069 Zr050   2.72000003       120.000000    
 Zr004 Zr069 Zr065   2.72000003       90.0000000    
 Zr004 Zr002 Zr050   2.72000003       90.0000000    
 Zr004 Zr002 Zr065   2.72000003       120.000000    
 Zr004 Zr050 Zr065   2.72000003       120.000000    
 Zr005 Zr006 Zr007   2.72000003       60.0000000    
 Zr005 Zr006 Zr055   2.72000003       120.000000    
 Zr005 Zr006 Zr196   2.72000003       120.000000    
 Zr005 Zr006 Zr054   2.72000003       90.0000000    
 Zr005 Zr006 Zr200   2.72000003       60.0000000    
 Zr005 Zr007 Zr055   2.72000003       90.0000000    
 Zr005 Zr007 Zr196   2.72000003       120.000000    
 Zr005 Zr007 Zr054   2.72000003       120.000000    
 Zr005 Zr007 Zr200   2.72000003       120.000000    
 Zr005 Zr055 Zr196   2.72000003       120.000000    
 Zr005 Zr055 Zr054   2.72000003       60.0000000    
 Zr005 Zr055 Zr200   2.72000003       120.000000    
 Zr005 Zr196 Zr054   2.72000003       120.000000    
 Zr005 Zr196 Zr200   2.72000003       90.0000000    
 Zr005 Zr054 Zr200   2.72000003       60.0000000    
 Zr006 Zr011 Zr005   2.72000003       120.000000    
 Zr006 Zr011 Zr008   2.72000003       60.0000000    
 Zr006 Zr011 Zr199   2.72000003       180.000000    
 Zr006 Zr011 Zr021   2.72000003       120.000000    
 Zr006 Zr011 Zr203   2.72000003       90.0000000    
 Zr006 Zr005 Zr008   2.72000003       60.0000000    
 Zr006 Zr005 Zr199   2.72000003       60.0000000    
 Zr006 Zr005 Zr021   2.72000003       90.0000000    
 Zr006 Zr005 Zr203   2.72000003       120.000000    
 Zr006 Zr008 Zr199   2.72000003       120.000000    
 Zr006 Zr008 Zr021   2.72000003       120.000000    
 Zr006 Zr008 Zr203   2.72000003       120.000000    
 Zr006 Zr199 Zr021   2.72000003       60.0000000    
 Zr006 Zr199 Zr203   2.72000003       90.0000000    
 Zr006 Zr021 Zr203   2.72000003       120.000000    
 Zr007 Zr004 Zr021   2.72000003       120.000000    
 Zr007 Zr004 Zr008   2.72000003       90.0000000    
 Zr007 Zr004 Zr085   2.72000003       120.000000    
 Zr007 Zr004 Zr005   2.72000003       60.0000000    
 Zr007 Zr004 Zr070   2.72000003       120.000000    
 Zr007 Zr021 Zr008   2.72000003       120.000000    
 Zr007 Zr021 Zr085   2.72000003       90.0000000    
 Zr007 Zr021 Zr005   2.72000003       90.0000000    
 Zr007 Zr021 Zr070   2.72000003       120.000000    
 Zr007 Zr008 Zr085   2.72000003       120.000000    
 Zr007 Zr008 Zr005   2.72000003       60.0000000    
 Zr007 Zr008 Zr070   2.72000003       60.0000000    
 Zr007 Zr085 Zr005   2.72000003       180.000000    
 Zr007 Zr085 Zr070   2.72000003       60.0000000    
 Zr007 Zr005 Zr070   2.72000003       120.000000    
 Zr008 Zr007 Zr073   2.72000003       120.000000    
 Zr008 Zr007 Zr073   2.72000003       120.000000    
 Zr008 Zr007 Zr006   2.72000003       60.0000000    
 Zr008 Zr007 Zr059   2.72000003       180.000000    
 Zr008 Zr007 Zr055   2.72000003       90.0000000    
 Zr008 Zr073 Zr073   2.72000003       1.20741822E-06
 Zr008 Zr073 Zr006   2.72000003       120.000000    
 Zr008 Zr073 Zr059   2.72000003       60.0000000    
 Zr008 Zr073 Zr055   2.72000003       120.000000    
 Zr008 Zr073 Zr006   2.72000003       120.000000    
 Zr008 Zr073 Zr059   2.72000003       60.0000000    
 Zr008 Zr073 Zr055   2.72000003       120.000000    
 Zr008 Zr006 Zr059   2.72000003       120.000000    
 Zr008 Zr006 Zr055   2.72000003       120.000000    
 Zr008 Zr059 Zr055   2.72000003       90.0000000    
 Zr009 Zr011 Zr011   2.72000003       1.20741822E-06
 Zr009 Zr011 Zr054   2.72000003       120.000000    
 Zr009 Zr011 Zr200   2.72000003       120.000000    
 Zr009 Zr011 Zr203   2.72000003       90.0000000    
 Zr009 Zr011 Zr058   2.72000003       120.000000    
 Zr009 Zr011 Zr054   2.72000003       120.000000    
 Zr009 Zr011 Zr200   2.72000003       120.000000    
 Zr009 Zr011 Zr203   2.72000003       90.0000000    
 Zr009 Zr011 Zr058   2.72000003       120.000000    
 Zr009 Zr054 Zr200   2.72000003       60.0000000    
 Zr009 Zr054 Zr203   2.72000003       120.000000    
 Zr009 Zr054 Zr058   2.72000003       90.0000000    
 Zr009 Zr200 Zr203   2.72000003       60.0000000    
 Zr009 Zr200 Zr058   2.72000003       120.000000    
 Zr009 Zr203 Zr058   2.72000003       120.000000    
 Zr010 Zr012 Zr029   2.72000003       120.000000    
 Zr010 Zr012 Zr012   2.72000003       1.20741822E-06
 Zr010 Zr012 Zr204   2.72000003       90.0000000    
 Zr010 Zr012 Zr207   2.72000003       120.000000    
 Zr010 Zr012 Zr025   2.72000003       120.000000    
 Zr010 Zr029 Zr012   2.72000003       120.000000    
 Zr010 Zr029 Zr204   2.72000003       120.000000    
 Zr010 Zr029 Zr207   2.72000003       60.0000000    
 Zr010 Zr029 Zr025   2.72000003       90.0000000    
 Zr010 Zr012 Zr204   2.72000003       90.0000000    
 Zr010 Zr012 Zr207   2.72000003       120.000000    
 Zr010 Zr012 Zr025   2.72000003       120.000000    
 Zr010 Zr204 Zr207   2.72000003       60.0000000    
 Zr010 Zr204 Zr025   2.72000003       120.000000    
 Zr010 Zr207 Zr025   2.72000003       120.000000    
 Zr011 Zr006 Zr025   2.72000003       60.0000000    
 Zr011 Zr006 Zr070   2.72000003       90.0000000    
 Zr011 Zr006 Zr074   2.72000003       180.000000    
 Zr011 Zr006 Zr009   2.72000003       60.0000000    
 Zr011 Zr006 Zr009   2.72000003       60.0000000    
 Zr011 Zr025 Zr070   2.72000003       120.000000    
 Zr011 Zr025 Zr074   2.72000003       120.000000    
 Zr011 Zr025 Zr009   2.72000003       90.0000000    
 Zr011 Zr025 Zr009   2.72000003       90.0000000    
 Zr011 Zr070 Zr074   2.72000003       90.0000000    
 Zr011 Zr070 Zr009   2.72000003       120.000000    
 Zr011 Zr070 Zr009   2.72000003       120.000000    
 Zr011 Zr074 Zr009   2.72000003       120.000000    
 Zr011 Zr074 Zr009   2.72000003       120.000000    
 Zr011 Zr009 Zr009   2.72000003       1.20741822E-06
 Zr012 Zr010 Zr077   2.72000003       120.000000    
 Zr012 Zr010 Zr010   2.72000003       1.20741822E-06
 Zr012 Zr010 Zr122   2.72000003       180.000000    
 Zr012 Zr010 Zr013   2.72000003       60.0000000    
 Zr012 Zr010 Zr059   2.72000003       120.000000    
 Zr012 Zr077 Zr010   2.72000003       120.000000    
 Zr012 Zr077 Zr122   2.72000003       60.0000000    
 Zr012 Zr077 Zr013   2.72000003       90.0000000    
 Zr012 Zr077 Zr059   2.72000003       120.000000    
 Zr012 Zr010 Zr122   2.72000003       180.000000    
 Zr012 Zr010 Zr013   2.72000003       60.0000000    
 Zr012 Zr010 Zr059   2.72000003       120.000000    
 Zr012 Zr122 Zr013   2.72000003       120.000000    
 Zr012 Zr122 Zr059   2.72000003       60.0000000    
 Zr012 Zr013 Zr059   2.72000003       120.000000    
 Zr013 Zr015 Zr014   2.72000003       60.0000000    
 Zr013 Zr015 Zr012   2.72000003       60.0000000    
 Zr013 Zr015 Zr204   2.72000003       120.000000    
 Zr013 Zr015 Zr207   2.72000003       90.0000000    
 Zr013 Zr015 Zr255   2.72000003       180.000000    
 Zr013 Zr014 Zr012   2.72000003       120.000000    
 Zr013 Zr014 Zr204   2.72000003       120.000000    
 Zr013 Zr014 Zr207   2.72000003       60.0000000    
 Zr013 Zr014 Zr255   2.72000003       120.000000    
 Zr013 Zr012 Zr204   2.72000003       90.0000000    
 Zr013 Zr012 Zr207   2.72000003       120.000000    
 Zr013 Zr012 Zr255   2.72000003       120.000000    
 Zr013 Zr204 Zr207   2.72000003       60.0000000    
 Zr013 Zr204 Zr255   2.72000003       60.0000000    
 Zr013 Zr207 Zr255   2.72000003       90.0000000    
 Zr014 Zr032 Zr013   2.72000003       120.000000    
 Zr014 Zr032 Zr208   2.72000003       180.000000    
 Zr014 Zr032 Zr224   2.72000003       90.0000000    
 Zr014 Zr032 Zr195   2.72000003       120.000000    
 Zr014 Zr032 Zr029   2.72000003       60.0000000    
 Zr014 Zr013 Zr208   2.72000003       60.0000000    
 Zr014 Zr013 Zr224   2.72000003       120.000000    
 Zr014 Zr013 Zr195   2.72000003       120.000000    
 Zr014 Zr013 Zr029   2.72000003       90.0000000    
 Zr014 Zr208 Zr224   2.72000003       90.0000000    
 Zr014 Zr208 Zr195   2.72000003       60.0000000    
 Zr014 Zr208 Zr029   2.72000003       120.000000    
 Zr014 Zr224 Zr195   2.72000003       60.0000000    
 Zr014 Zr224 Zr029   2.72000003       60.0000000    
 Zr014 Zr195 Zr029   2.72000003       120.000000    
 Zr015 Zr028 Zr074   2.72000003       60.0000000    
 Zr015 Zr028 Zr077   2.72000003       120.000000    
 Zr015 Zr028 Zr016   2.72000003       180.000000    
 Zr015 Zr028 Zr032   2.72000003       90.0000000    
 Zr015 Zr028 Zr013   2.72000003       120.000000    
 Zr015 Zr074 Zr077   2.72000003       60.0000000    
 Zr015 Zr074 Zr016   2.72000003       120.000000    
 Zr015 Zr074 Zr032   2.72000003       120.000000    
 Zr015 Zr074 Zr013   2.72000003       120.000000    
 Zr015 Zr077 Zr016   2.72000003       60.0000000    
 Zr015 Zr077 Zr032   2.72000003       120.000000    
 Zr015 Zr077 Zr013   2.72000003       90.0000000    
 Zr015 Zr016 Zr032   2.72000003       90.0000000    
 Zr015 Zr016 Zr013   2.72000003       60.0000000    
 Zr015 Zr032 Zr013   2.72000003       120.000000    
 Zr016 Zr015 Zr078   2.72000003       60.0000000    
 Zr016 Zr015 Zr126   2.72000003       120.000000    
 Zr016 Zr015 Zr051   2.72000003       180.000000    
 Zr016 Zr015 Zr063   2.72000003       90.0000000    
 Zr016 Zr015 Zr001   2.72000003       120.000000    
 Zr016 Zr078 Zr126   2.72000003       90.0000000    
 Zr016 Zr078 Zr051   2.72000003       120.000000    
 Zr016 Zr078 Zr063   2.72000003       120.000000    
 Zr016 Zr078 Zr001   2.72000003       120.000000    
 Zr016 Zr126 Zr051   2.72000003       60.0000000    
 Zr016 Zr126 Zr063   2.72000003       60.0000000    
 Zr016 Zr126 Zr001   2.72000003       120.000000    
 Zr016 Zr051 Zr063   2.72000003       90.0000000    
 Zr016 Zr051 Zr001   2.72000003       60.0000000    
 Zr016 Zr063 Zr001   2.72000003       120.000000    
 Zr017 Zr003 Zr019   2.72000003       90.0000000    
 Zr017 Zr003 Zr018   2.72000003       120.000000    
 Zr017 Zr003 Zr195   2.72000003       90.0000000    
 Zr017 Zr003 Zr002   2.72000003       60.0000000    
 Zr017 Zr003 Zr030   2.72000003       120.000000    
 Zr017 Zr019 Zr018   2.72000003       60.0000000    
 Zr017 Zr019 Zr195   2.72000003       180.000000    
 Zr017 Zr019 Zr002   2.72000003       120.000000    
 Zr017 Zr019 Zr030   2.72000003       60.0000000    
 Zr017 Zr018 Zr195   2.72000003       120.000000    
 Zr017 Zr018 Zr002   2.72000003       90.0000000    
 Zr017 Zr018 Zr030   2.72000003       90.0000000    
 Zr017 Zr195 Zr002   2.72000003       60.0000000    
 Zr017 Zr195 Zr030   2.72000003       120.000000    
 Zr017 Zr002 Zr030   2.72000003       180.000000    
 Zr018 Zr023 Zr017   2.72000003       120.000000    
 Zr018 Zr023 Zr037   2.72000003       60.0000000    
 Zr018 Zr023 Zr215   2.72000003       90.0000000    
 Zr018 Zr023 Zr033   2.72000003       120.000000    
 Zr018 Zr023 Zr211   2.72000003       180.000000    
 Zr018 Zr017 Zr037   2.72000003       180.000000    
 Zr018 Zr017 Zr215   2.72000003       120.000000    
 Zr018 Zr017 Zr033   2.72000003       90.0000000    
 Zr018 Zr017 Zr211   2.72000003       60.0000000    
 Zr018 Zr037 Zr215   2.72000003       60.0000000    
 Zr018 Zr037 Zr033   2.72000003       90.0000000    
 Zr018 Zr037 Zr211   2.72000003       120.000000    
 Zr018 Zr215 Zr033   2.72000003       120.000000    
 Zr018 Zr215 Zr211   2.72000003       90.0000000    
 Zr018 Zr033 Zr211   2.72000003       60.0000000    
 Zr019 Zr036 Zr036   2.72000003       1.20741822E-06
 Zr019 Zr036 Zr017   2.72000003       120.000000    
 Zr019 Zr036 Zr020   2.72000003       90.0000000    
 Zr019 Zr036 Zr048   2.72000003       90.0000000    
 Zr019 Zr036 Zr094   2.72000003       120.000000    
 Zr019 Zr036 Zr017   2.72000003       120.000000    
 Zr019 Zr036 Zr020   2.72000003       90.0000000    
 Zr019 Zr036 Zr048   2.72000003       90.0000000    
 Zr019 Zr036 Zr094   2.72000003       120.000000    
 Zr019 Zr017 Zr020   2.72000003       60.0000000    
 Zr019 Zr017 Zr048   2.72000003       120.000000    
 Zr019 Zr017 Zr094   2.72000003       120.000000    
 Zr019 Zr020 Zr048   2.72000003       180.000000    
 Zr019 Zr020 Zr094   2.72000003       120.000000    
 Zr019 Zr048 Zr094   2.72000003       60.0000000    
 Zr020 Zr066 Zr081   2.72000003       60.0000000    
 Zr020 Zr066 Zr002   2.72000003       90.0000000    
 Zr020 Zr066 Zr082   2.72000003       90.0000000    
 Zr020 Zr066 Zr019   2.72000003       120.000000    
 Zr020 Zr066 Zr023   2.72000003       120.000000    
 Zr020 Zr081 Zr002   2.72000003       120.000000    
 Zr020 Zr081 Zr082   2.72000003       60.0000000    
 Zr020 Zr081 Zr019   2.72000003       60.0000000    
 Zr020 Zr081 Zr023   2.72000003       120.000000    
 Zr020 Zr002 Zr082   2.72000003       180.000000    
 Zr020 Zr002 Zr019   2.72000003       120.000000    
 Zr020 Zr002 Zr023   2.72000003       120.000000    
 Zr020 Zr082 Zr019   2.72000003       60.0000000    
 Zr020 Zr082 Zr023   2.72000003       60.0000000    
 Zr020 Zr019 Zr023   2.72000003       90.0000000    
 Zr021 Zr007 Zr024   2.72000003       60.0000000    
 Zr021 Zr007 Zr006   2.72000003       60.0000000    
 Zr021 Zr007 Zr216   2.72000003       120.000000    
 Zr021 Zr007 Zr215   2.72000003       180.000000    
 Zr021 Zr007 Zr212   2.72000003       120.000000    
 Zr021 Zr024 Zr006   2.72000003       60.0000000    
 Zr021 Zr024 Zr216   2.72000003       90.0000000    
 Zr021 Zr024 Zr215   2.72000003       120.000000    
 Zr021 Zr024 Zr212   2.72000003       180.000000    
 Zr021 Zr006 Zr216   2.72000003       60.0000000    
 Zr021 Zr006 Zr215   2.72000003       120.000000    
 Zr021 Zr006 Zr212   2.72000003       120.000000    
 Zr021 Zr216 Zr215   2.72000003       60.0000000    
 Zr021 Zr216 Zr212   2.72000003       90.0000000    
 Zr021 Zr215 Zr212   2.72000003       60.0000000    
 Zr022 Zr024 Zr023   2.72000003       60.0000000    
 Zr022 Zr024 Zr027   2.72000003       60.0000000    
 Zr022 Zr024 Zr219   2.72000003       120.000000    
 Zr022 Zr024 Zr037   2.72000003       120.000000    
 Zr022 Zr024 Zr216   2.72000003       90.0000000    
 Zr022 Zr023 Zr027   2.72000003       90.0000000    
 Zr022 Zr023 Zr219   2.72000003       180.000000    
 Zr022 Zr023 Zr037   2.72000003       60.0000000    
 Zr022 Zr023 Zr216   2.72000003       120.000000    
 Zr022 Zr027 Zr219   2.72000003       90.0000000    
 Zr022 Zr027 Zr037   2.72000003       120.000000    
 Zr022 Zr027 Zr216   2.72000003       120.000000    
 Zr022 Zr219 Zr037   2.72000003       120.000000    
 Zr022 Zr219 Zr216   2.72000003       60.0000000    
 Zr022 Zr037 Zr216   2.72000003       120.000000    
 Zr023 Zr018 Zr036   2.72000003       60.0000000    
 Zr023 Zr018 Zr085   2.72000003       120.000000    
 Zr023 Zr018 Zr020   2.72000003       60.0000000    
 Zr023 Zr018 Zr040   2.72000003       120.000000    
 Zr023 Zr018 Zr022   2.72000003       90.0000000    
 Zr023 Zr036 Zr085   2.72000003       120.000000    
 Zr023 Zr036 Zr020   2.72000003       90.0000000    
 Zr023 Zr036 Zr040   2.72000003       90.0000000    
 Zr023 Zr036 Zr022   2.72000003       120.000000    
 Zr023 Zr085 Zr020   2.72000003       60.0000000    
 Zr023 Zr085 Zr040   2.72000003       120.000000    
 Zr023 Zr085 Zr022   2.72000003       120.000000    
 Zr023 Zr020 Zr040   2.72000003       180.000000    
 Zr023 Zr020 Zr022   2.72000003       120.000000    
 Zr023 Zr040 Zr022   2.72000003       60.0000000    
 Zr024 Zr070 Zr025   2.72000003       120.000000    
 Zr024 Zr070 Zr022   2.72000003       180.000000    
 Zr024 Zr070 Zr021   2.72000003       120.000000    
 Zr024 Zr070 Zr089   2.72000003       60.0000000    
 Zr024 Zr070 Zr089   2.72000003       60.0000000    
 Zr024 Zr025 Zr022   2.72000003       60.0000000    
 Zr024 Zr025 Zr021   2.72000003       90.0000000    
 Zr024 Zr025 Zr089   2.72000003       90.0000000    
 Zr024 Zr025 Zr089   2.72000003       90.0000000    
 Zr024 Zr022 Zr021   2.72000003       60.0000000    
 Zr024 Zr022 Zr089   2.72000003       120.000000    
 Zr024 Zr022 Zr089   2.72000003       120.000000    
 Zr024 Zr021 Zr089   2.72000003       180.000000    
 Zr024 Zr021 Zr089   2.72000003       180.000000    
 Zr024 Zr089 Zr089   2.72000003       1.20741822E-06
 Zr025 Zr011 Zr024   2.72000003       60.0000000    
 Zr025 Zr011 Zr028   2.72000003       60.0000000    
 Zr025 Zr011 Zr203   2.72000003       90.0000000    
 Zr025 Zr011 Zr010   2.72000003       60.0000000    
 Zr025 Zr011 Zr219   2.72000003       180.000000    
 Zr025 Zr024 Zr028   2.72000003       90.0000000    
 Zr025 Zr024 Zr203   2.72000003       120.000000    
 Zr025 Zr024 Zr010   2.72000003       120.000000    
 Zr025 Zr024 Zr219   2.72000003       120.000000    
 Zr025 Zr028 Zr203   2.72000003       120.000000    
 Zr025 Zr028 Zr010   2.72000003       60.0000000    
 Zr025 Zr028 Zr219   2.72000003       120.000000    
 Zr025 Zr203 Zr010   2.72000003       60.0000000    
 Zr025 Zr203 Zr219   2.72000003       90.0000000    
 Zr025 Zr010 Zr219   2.72000003       120.000000    
 Zr026 Zr027 Zr045   2.72000003       120.000000    
 Zr026 Zr027 Zr236   2.72000003       120.000000    
 Zr026 Zr027 Zr029   2.72000003       120.000000    
 Zr026 Zr027 Zr220   2.72000003       120.000000    
 Zr026 Zr027 Zr041   2.72000003       60.0000000    
 Zr026 Zr045 Zr236   2.72000003       60.0000000    
 Zr026 Zr045 Zr029   2.72000003       90.0000000    
 Zr026 Zr045 Zr220   2.72000003       120.000000    
 Zr026 Zr045 Zr041   2.72000003       90.0000000    
 Zr026 Zr236 Zr029   2.72000003       120.000000    
 Zr026 Zr236 Zr220   2.72000003       90.0000000    
 Zr026 Zr236 Zr041   2.72000003       60.0000000    
 Zr026 Zr029 Zr220   2.72000003       60.0000000    
 Zr026 Zr029 Zr041   2.72000003       180.000000    
 Zr026 Zr220 Zr041   2.72000003       120.000000    
 Zr027 Zr086 Zr041   2.72000003       120.000000    
 Zr027 Zr086 Zr022   2.72000003       90.0000000    
 Zr027 Zr086 Zr026   2.72000003       180.000000    
 Zr027 Zr086 Zr028   2.72000003       120.000000    
 Zr027 Zr086 Zr090   2.72000003       90.0000000    
 Zr027 Zr041 Zr022   2.72000003       60.0000000    
 Zr027 Zr041 Zr026   2.72000003       60.0000000    
 Zr027 Zr041 Zr028   2.72000003       120.000000    
 Zr027 Zr041 Zr090   2.72000003       120.000000    
 Zr027 Zr022 Zr026   2.72000003       90.0000000    
 Zr027 Zr022 Zr028   2.72000003       120.000000    
 Zr027 Zr022 Zr090   2.72000003       180.000000    
 Zr027 Zr026 Zr028   2.72000003       60.0000000    
 Zr027 Zr026 Zr090   2.72000003       90.0000000    
 Zr027 Zr028 Zr090   2.72000003       60.0000000    
 Zr028 Zr015 Zr089   2.72000003       120.000000    
 Zr028 Zr015 Zr090   2.72000003       120.000000    
 Zr028 Zr015 Zr027   2.72000003       180.000000    
 Zr028 Zr015 Zr093   2.72000003       60.0000000    
 Zr028 Zr015 Zr025   2.72000003       120.000000    
 Zr028 Zr089 Zr090   2.72000003       60.0000000    
 Zr028 Zr089 Zr027   2.72000003       60.0000000    
 Zr028 Zr089 Zr093   2.72000003       90.0000000    
 Zr028 Zr089 Zr025   2.72000003       90.0000000    
 Zr028 Zr090 Zr027   2.72000003       60.0000000    
 Zr028 Zr090 Zr093   2.72000003       60.0000000    
 Zr028 Zr090 Zr025   2.72000003       120.000000    
 Zr028 Zr027 Zr093   2.72000003       120.000000    
 Zr028 Zr027 Zr025   2.72000003       60.0000000    
 Zr028 Zr093 Zr025   2.72000003       180.000000    
 Zr029 Zr010 Zr031   2.72000003       120.000000    
 Zr029 Zr010 Zr032   2.72000003       120.000000    
 Zr029 Zr010 Zr207   2.72000003       60.0000000    
 Zr029 Zr010 Zr014   2.72000003       90.0000000    
 Zr029 Zr010 Zr026   2.72000003       90.0000000    
 Zr029 Zr031 Zr032   2.72000003       60.0000000    
 Zr029 Zr031 Zr207   2.72000003       180.000000    
 Zr029 Zr031 Zr014   2.72000003       120.000000    
 Zr029 Zr031 Zr026   2.72000003       60.0000000    
 Zr029 Zr032 Zr207   2.72000003       120.000000    
 Zr029 Zr032 Zr014   2.72000003       60.0000000    
 Zr029 Zr032 Zr026   2.72000003       120.000000    
 Zr029 Zr207 Zr014   2.72000003       60.0000000    
 Zr029 Zr207 Zr026   2.72000003       120.000000    
 Zr029 Zr014 Zr026   2.72000003       180.000000    
 Zr030 Zr032 Zr033   2.72000003       120.000000    
 Zr030 Zr032 Zr033   2.72000003       120.000000    
 Zr030 Zr032 Zr211   2.72000003       120.000000    
 Zr030 Zr032 Zr017   2.72000003       60.0000000    
 Zr030 Zr032 Zr223   2.72000003       120.000000    
 Zr030 Zr033 Zr033   2.72000003       1.20741822E-06
 Zr030 Zr033 Zr211   2.72000003       60.0000000    
 Zr030 Zr033 Zr017   2.72000003       90.0000000    
 Zr030 Zr033 Zr223   2.72000003       120.000000    
 Zr030 Zr033 Zr211   2.72000003       60.0000000    
 Zr030 Zr033 Zr017   2.72000003       90.0000000    
 Zr030 Zr033 Zr223   2.72000003       120.000000    
 Zr030 Zr211 Zr017   2.72000003       60.0000000    
 Zr030 Zr211 Zr223   2.72000003       90.0000000    
 Zr030 Zr017 Zr223   2.72000003       120.000000    
 Zr031 Zr044 Zr090   2.72000003       60.0000000    
 Zr031 Zr044 Zr045   2.72000003       60.0000000    
 Zr031 Zr044 Zr094   2.72000003       120.000000    
 Zr031 Zr044 Zr048   2.72000003       90.0000000    
 Zr031 Zr044 Zr029   2.72000003       120.000000    
 Zr031 Zr090 Zr045   2.72000003       120.000000    
 Zr031 Zr090 Zr094   2.72000003       90.0000000    
 Zr031 Zr090 Zr048   2.72000003       120.000000    
 Zr031 Zr090 Zr029   2.72000003       120.000000    
 Zr031 Zr045 Zr094   2.72000003       120.000000    
 Zr031 Zr045 Zr048   2.72000003       60.0000000    
 Zr031 Zr045 Zr029   2.72000003       90.0000000    
 Zr031 Zr094 Zr048   2.72000003       60.0000000    
 Zr031 Zr094 Zr029   2.72000003       120.000000    
 Zr031 Zr048 Zr029   2.72000003       120.000000    
 Zr032 Zr014 Zr015   2.72000003       60.0000000    
 Zr032 Zr014 Zr030   2.72000003       90.0000000    
 Zr032 Zr014 Zr081   2.72000003       120.000000    
 Zr032 Zr014 Zr081   2.72000003       120.000000    
 Zr032 Zr014 Zr029   2.72000003       60.0000000    
 Zr032 Zr015 Zr030   2.72000003       120.000000    
 Zr032 Zr015 Zr081   2.72000003       120.000000    
 Zr032 Zr015 Zr081   2.72000003       120.000000    
 Zr032 Zr015 Zr029   2.72000003       60.0000000    
 Zr032 Zr030 Zr081   2.72000003       120.000000    
 Zr032 Zr030 Zr081   2.72000003       120.000000    
 Zr032 Zr030 Zr029   2.72000003       60.0000000    
 Zr032 Zr081 Zr081   2.72000003       1.20741822E-06
 Zr032 Zr081 Zr029   2.72000003       180.000000    
 Zr032 Zr081 Zr029   2.72000003       180.000000    
 Zr033 Zr030 Zr030   2.72000003       1.20741822E-06
 Zr033 Zr030 Zr034   2.72000003       180.000000    
 Zr033 Zr030 Zr035   2.72000003       120.000000    
 Zr033 Zr030 Zr018   2.72000003       90.0000000    
 Zr033 Zr030 Zr240   2.72000003       60.0000000    
 Zr033 Zr030 Zr034   2.72000003       180.000000    
 Zr033 Zr030 Zr035   2.72000003       120.000000    
 Zr033 Zr030 Zr018   2.72000003       90.0000000    
 Zr033 Zr030 Zr240   2.72000003       60.0000000    
 Zr033 Zr034 Zr035   2.72000003       60.0000000    
 Zr033 Zr034 Zr018   2.72000003       90.0000000    
 Zr033 Zr034 Zr240   2.72000003       120.000000    
 Zr033 Zr035 Zr018   2.72000003       120.000000    
 Zr033 Zr035 Zr240   2.72000003       120.000000    
 Zr033 Zr018 Zr240   2.72000003       120.000000    
 Zr034 Zr036 Zr053   2.72000003       120.000000    
 Zr034 Zr036 Zr033   2.72000003       60.0000000    
 Zr034 Zr036 Zr227   2.72000003       120.000000    
 Zr034 Zr036 Zr231   2.72000003       120.000000    
 Zr034 Zr036 Zr228   2.72000003       90.0000000    
 Zr034 Zr053 Zr033   2.72000003       180.000000    
 Zr034 Zr053 Zr227   2.72000003       120.000000    
 Zr034 Zr053 Zr231   2.72000003       60.0000000    
 Zr034 Zr053 Zr228   2.72000003       120.000000    
 Zr034 Zr033 Zr227   2.72000003       60.0000000    
 Zr034 Zr033 Zr231   2.72000003       120.000000    
 Zr034 Zr033 Zr228   2.72000003       60.0000000    
 Zr034 Zr227 Zr231   2.72000003       90.0000000    
 Zr034 Zr227 Zr228   2.72000003       60.0000000    
 Zr034 Zr231 Zr228   2.72000003       60.0000000    
 Zr035 Zr098 Zr033   2.72000003       120.000000    
 Zr035 Zr098 Zr113   2.72000003       60.0000000    
 Zr035 Zr098 Zr110   2.72000003       90.0000000    
 Zr035 Zr098 Zr064   2.72000003       120.000000    
 Zr035 Zr098 Zr046   2.72000003       180.000000    
 Zr035 Zr033 Zr113   2.72000003       180.000000    
 Zr035 Zr033 Zr110   2.72000003       120.000000    
 Zr035 Zr033 Zr064   2.72000003       120.000000    
 Zr035 Zr033 Zr046   2.72000003       60.0000000    
 Zr035 Zr113 Zr110   2.72000003       60.0000000    
 Zr035 Zr113 Zr064   2.72000003       60.0000000    
 Zr035 Zr113 Zr046   2.72000003       120.000000    
 Zr035 Zr110 Zr064   2.72000003       60.0000000    
 Zr035 Zr110 Zr046   2.72000003       90.0000000    
 Zr035 Zr064 Zr046   2.72000003       60.0000000    
 Zr036 Zr019 Zr023   2.72000003       90.0000000    
 Zr036 Zr019 Zr019   2.72000003       1.20741822E-06
 Zr036 Zr019 Zr037   2.72000003       120.000000    
 Zr036 Zr019 Zr034   2.72000003       120.000000    
 Zr036 Zr019 Zr098   2.72000003       120.000000    
 Zr036 Zr023 Zr019   2.72000003       90.0000000    
 Zr036 Zr023 Zr037   2.72000003       60.0000000    
 Zr036 Zr023 Zr034   2.72000003       120.000000    
 Zr036 Zr023 Zr098   2.72000003       120.000000    
 Zr036 Zr019 Zr037   2.72000003       120.000000    
 Zr036 Zr019 Zr034   2.72000003       120.000000    
 Zr036 Zr019 Zr098   2.72000003       120.000000    
 Zr036 Zr037 Zr034   2.72000003       60.0000000    
 Zr036 Zr037 Zr098   2.72000003       120.000000    
 Zr036 Zr034 Zr098   2.72000003       90.0000000    
 Zr037 Zr036 Zr018   2.72000003       60.0000000    
 Zr037 Zr036 Zr039   2.72000003       60.0000000    
 Zr037 Zr036 Zr040   2.72000003       90.0000000    
 Zr037 Zr036 Zr022   2.72000003       120.000000    
 Zr037 Zr036 Zr228   2.72000003       90.0000000    
 Zr037 Zr018 Zr039   2.72000003       120.000000    
 Zr037 Zr018 Zr040   2.72000003       120.000000    
 Zr037 Zr018 Zr022   2.72000003       90.0000000    
 Zr037 Zr018 Zr228   2.72000003       60.0000000    
 Zr037 Zr039 Zr040   2.72000003       60.0000000    
 Zr037 Zr039 Zr022   2.72000003       120.000000    
 Zr037 Zr039 Zr228   2.72000003       120.000000    
 Zr037 Zr040 Zr022   2.72000003       60.0000000    
 Zr037 Zr040 Zr228   2.72000003       180.000000    
 Zr037 Zr022 Zr228   2.72000003       120.000000    
 Zr038 Zr040 Zr057   2.72000003       120.000000    
 Zr038 Zr040 Zr043   2.72000003       60.0000000    
 Zr038 Zr040 Zr235   2.72000003       120.000000    
 Zr038 Zr040 Zr232   2.72000003       90.0000000    
 Zr038 Zr040 Zr053   2.72000003       120.000000    
 Zr038 Zr057 Zr043   2.72000003       60.0000000    
 Zr038 Zr057 Zr235   2.72000003       60.0000000    
 Zr038 Zr057 Zr232   2.72000003       120.000000    
 Zr038 Zr057 Zr053   2.72000003       90.0000000    
 Zr038 Zr043 Zr235   2.72000003       90.0000000    
 Zr038 Zr043 Zr232   2.72000003       120.000000    
 Zr038 Zr043 Zr053   2.72000003       120.000000    
 Zr038 Zr235 Zr232   2.72000003       60.0000000    
 Zr038 Zr235 Zr053   2.72000003       120.000000    
 Zr038 Zr232 Zr053   2.72000003       120.000000    
 Zr039 Zr052 Zr053   2.72000003       60.0000000    
 Zr039 Zr052 Zr101   2.72000003       120.000000    
 Zr039 Zr052 Zr102   2.72000003       120.000000    
 Zr039 Zr052 Zr037   2.72000003       120.000000    
 Zr039 Zr052 Zr117   2.72000003       60.0000000    
 Zr039 Zr053 Zr101   2.72000003       180.000000    
 Zr039 Zr053 Zr102   2.72000003       120.000000    
 Zr039 Zr053 Zr037   2.72000003       90.0000000    
 Zr039 Zr053 Zr117   2.72000003       90.0000000    
 Zr039 Zr101 Zr102   2.72000003       60.0000000    
 Zr039 Zr101 Zr037   2.72000003       90.0000000    
 Zr039 Zr101 Zr117   2.72000003       90.0000000    
 Zr039 Zr102 Zr037   2.72000003       120.000000    
 Zr039 Zr102 Zr117   2.72000003       60.0000000    
 Zr039 Zr037 Zr117   2.72000003       180.000000    
 Zr040 Zr023 Zr101   2.72000003       60.0000000    
 Zr040 Zr023 Zr041   2.72000003       120.000000    
 Zr040 Zr023 Zr038   2.72000003       120.000000    
 Zr040 Zr023 Zr037   2.72000003       60.0000000    
 Zr040 Zr023 Zr043   2.72000003       180.000000    
 Zr040 Zr101 Zr041   2.72000003       180.000000    
 Zr040 Zr101 Zr038   2.72000003       120.000000    
 Zr040 Zr101 Zr037   2.72000003       90.0000000    
 Zr040 Zr101 Zr043   2.72000003       120.000000    
 Zr040 Zr041 Zr038   2.72000003       60.0000000    
 Zr040 Zr041 Zr037   2.72000003       90.0000000    
 Zr040 Zr041 Zr043   2.72000003       60.0000000    
 Zr040 Zr038 Zr037   2.72000003       60.0000000    
 Zr040 Zr038 Zr043   2.72000003       60.0000000    
 Zr040 Zr037 Zr043   2.72000003       120.000000    
 Zr041 Zr027 Zr040   2.72000003       60.0000000    
 Zr041 Zr027 Zr042   2.72000003       120.000000    
 Zr041 Zr027 Zr044   2.72000003       60.0000000    
 Zr041 Zr027 Zr026   2.72000003       60.0000000    
 Zr041 Zr027 Zr232   2.72000003       120.000000    
 Zr041 Zr040 Zr042   2.72000003       120.000000    
 Zr041 Zr040 Zr044   2.72000003       90.0000000    
 Zr041 Zr040 Zr026   2.72000003       120.000000    
 Zr041 Zr040 Zr232   2.72000003       90.0000000    
 Zr041 Zr042 Zr044   2.72000003       60.0000000    
 Zr041 Zr042 Zr026   2.72000003       90.0000000    
 Zr041 Zr042 Zr232   2.72000003       120.000000    
 Zr041 Zr044 Zr026   2.72000003       60.0000000    
 Zr041 Zr044 Zr232   2.72000003       180.000000    
 Zr041 Zr026 Zr232   2.72000003       120.000000    
 Zr042 Zr060 Zr061   2.72000003       60.0000000    
 Zr042 Zr060 Zr041   2.72000003       120.000000    
 Zr042 Zr060 Zr235   2.72000003       120.000000    
 Zr042 Zr060 Zr045   2.72000003       120.000000    
 Zr042 Zr060 Zr236   2.72000003       180.000000    
 Zr042 Zr061 Zr041   2.72000003       180.000000    
 Zr042 Zr061 Zr235   2.72000003       120.000000    
 Zr042 Zr061 Zr045   2.72000003       90.0000000    
 Zr042 Zr061 Zr236   2.72000003       120.000000    
 Zr042 Zr041 Zr235   2.72000003       60.0000000    
 Zr042 Zr041 Zr045   2.72000003       90.0000000    
 Zr042 Zr041 Zr236   2.72000003       60.0000000    
 Zr042 Zr235 Zr045   2.72000003       120.000000    
 Zr042 Zr235 Zr236   2.72000003       60.0000000    
 Zr042 Zr045 Zr236   2.72000003       60.0000000    
 Zr043 Zr056 Zr102   2.72000003       60.0000000    
 Zr043 Zr056 Zr040   2.72000003       90.0000000    
 Zr043 Zr056 Zr038   2.72000003       60.0000000    
 Zr043 Zr056 Zr044   2.72000003       180.000000    
 Zr043 Zr056 Zr060   2.72000003       90.0000000    
 Zr043 Zr102 Zr040   2.72000003       60.0000000    
 Zr043 Zr102 Zr038   2.72000003       90.0000000    
 Zr043 Zr102 Zr044   2.72000003       120.000000    
 Zr043 Zr102 Zr060   2.72000003       120.000000    
 Zr043 Zr040 Zr038   2.72000003       60.0000000    
 Zr043 Zr040 Zr044   2.72000003       90.0000000    
 Zr043 Zr040 Zr060   2.72000003       180.000000    
 Zr043 Zr038 Zr044   2.72000003       120.000000    
 Zr043 Zr038 Zr060   2.72000003       120.000000    
 Zr043 Zr044 Zr060   2.72000003       90.0000000    
 Zr044 Zr031 Zr105   2.72000003       120.000000    
 Zr044 Zr031 Zr043   2.72000003       180.000000    
 Zr044 Zr031 Zr109   2.72000003       60.0000000    
 Zr044 Zr031 Zr109   2.72000003       60.0000000    
 Zr044 Zr031 Zr041   2.72000003       120.000000    
 Zr044 Zr105 Zr043   2.72000003       60.0000000    
 Zr044 Zr105 Zr109   2.72000003       90.0000000    
 Zr044 Zr105 Zr109   2.72000003       90.0000000    
 Zr044 Zr105 Zr041   2.72000003       90.0000000    
 Zr044 Zr043 Zr109   2.72000003       120.000000    
 Zr044 Zr043 Zr109   2.72000003       120.000000    
 Zr044 Zr043 Zr041   2.72000003       60.0000000    
 Zr044 Zr109 Zr109   2.72000003       1.20741822E-06
 Zr044 Zr109 Zr041   2.72000003       180.000000    
 Zr044 Zr109 Zr041   2.72000003       180.000000    
 Zr045 Zr026 Zr031   2.72000003       60.0000000    
 Zr045 Zr026 Zr047   2.72000003       120.000000    
 Zr045 Zr026 Zr240   2.72000003       120.000000    
 Zr045 Zr026 Zr223   2.72000003       60.0000000    
 Zr045 Zr026 Zr042   2.72000003       90.0000000    
 Zr045 Zr031 Zr047   2.72000003       90.0000000    
 Zr045 Zr031 Zr240   2.72000003       120.000000    
 Zr045 Zr031 Zr223   2.72000003       90.0000000    
 Zr045 Zr031 Zr042   2.72000003       120.000000    
 Zr045 Zr047 Zr240   2.72000003       120.000000    
 Zr045 Zr047 Zr223   2.72000003       180.000000    
 Zr045 Zr047 Zr042   2.72000003       60.0000000    
 Zr045 Zr240 Zr223   2.72000003       60.0000000    
 Zr045 Zr240 Zr042   2.72000003       120.000000    
 Zr045 Zr223 Zr042   2.72000003       120.000000    
 Zr046 Zr048 Zr049   2.72000003       120.000000    
 Zr046 Zr048 Zr048   2.72000003       1.20741822E-06
 Zr046 Zr048 Zr035   2.72000003       60.0000000    
 Zr046 Zr048 Zr227   2.72000003       120.000000    
 Zr046 Zr048 Zr239   2.72000003       120.000000    
 Zr046 Zr049 Zr048   2.72000003       120.000000    
 Zr046 Zr049 Zr035   2.72000003       60.0000000    
 Zr046 Zr049 Zr227   2.72000003       60.0000000    
 Zr046 Zr049 Zr239   2.72000003       120.000000    
 Zr046 Zr048 Zr035   2.72000003       60.0000000    
 Zr046 Zr048 Zr227   2.72000003       120.000000    
 Zr046 Zr048 Zr239   2.72000003       120.000000    
 Zr046 Zr035 Zr227   2.72000003       90.0000000    
 Zr046 Zr035 Zr239   2.72000003       180.000000    
 Zr046 Zr227 Zr239   2.72000003       90.0000000    
 Zr047 Zr106 Zr106   2.72000003       1.20741822E-06
 Zr047 Zr106 Zr061   2.72000003       120.000000    
 Zr047 Zr106 Zr064   2.72000003       120.000000    
 Zr047 Zr106 Zr125   2.72000003       60.0000000    
 Zr047 Zr106 Zr045   2.72000003       120.000000    
 Zr047 Zr106 Zr061   2.72000003       120.000000    
 Zr047 Zr106 Zr064   2.72000003       120.000000    
 Zr047 Zr106 Zr125   2.72000003       60.0000000    
 Zr047 Zr106 Zr045   2.72000003       120.000000    
 Zr047 Zr061 Zr064   2.72000003       60.0000000    
 Zr047 Zr061 Zr125   2.72000003       90.0000000    
 Zr047 Zr061 Zr045   2.72000003       90.0000000    
 Zr047 Zr064 Zr125   2.72000003       60.0000000    
 Zr047 Zr064 Zr045   2.72000003       120.000000    
 Zr047 Zr125 Zr045   2.72000003       180.000000    
 Zr048 Zr019 Zr109   2.72000003       120.000000    
 Zr048 Zr019 Zr031   2.72000003       90.0000000    
 Zr048 Zr019 Zr046   2.72000003       120.000000    
 Zr048 Zr019 Zr097   2.72000003       60.0000000    
 Zr048 Zr019 Zr046   2.72000003       120.000000    
 Zr048 Zr109 Zr031   2.72000003       60.0000000    
 Zr048 Zr109 Zr046   2.72000003       120.000000    
 Zr048 Zr109 Zr097   2.72000003       90.0000000    
 Zr048 Zr109 Zr046   2.72000003       120.000000    
 Zr048 Zr031 Zr046   2.72000003       120.000000    
 Zr048 Zr031 Zr097   2.72000003       120.000000    
 Zr048 Zr031 Zr046   2.72000003       120.000000    
 Zr048 Zr046 Zr097   2.72000003       120.000000    
 Zr048 Zr046 Zr046   2.72000003       1.20741822E-06
 Zr048 Zr097 Zr046   2.72000003       120.000000    
 Zr049 Zr046 Zr050   2.72000003       180.000000    
 Zr049 Zr046 Zr051   2.72000003       120.000000    
 Zr049 Zr046 Zr244   2.72000003       120.000000    
 Zr049 Zr046 Zr227   2.72000003       60.0000000    
 Zr049 Zr046 Zr243   2.72000003       120.000000    
 Zr049 Zr050 Zr051   2.72000003       60.0000000    
 Zr049 Zr050 Zr244   2.72000003       60.0000000    
 Zr049 Zr050 Zr227   2.72000003       120.000000    
 Zr049 Zr050 Zr243   2.72000003       60.0000000    
 Zr049 Zr051 Zr244   2.72000003       120.000000    
 Zr049 Zr051 Zr227   2.72000003       180.000000    
 Zr049 Zr051 Zr243   2.72000003       90.0000000    
 Zr049 Zr244 Zr227   2.72000003       60.0000000    
 Zr049 Zr244 Zr243   2.72000003       60.0000000    
 Zr049 Zr227 Zr243   2.72000003       90.0000000    
 Zr050 Zr004 Zr049   2.72000003       120.000000    
 Zr050 Zr004 Zr052   2.72000003       90.0000000    
 Zr050 Zr004 Zr196   2.72000003       90.0000000    
 Zr050 Zr004 Zr001   2.72000003       60.0000000    
 Zr050 Zr004 Zr053   2.72000003       120.000000    
 Zr050 Zr049 Zr052   2.72000003       60.0000000    
 Zr050 Zr049 Zr196   2.72000003       120.000000    
 Zr050 Zr049 Zr001   2.72000003       90.0000000    
 Zr050 Zr049 Zr053   2.72000003       90.0000000    
 Zr050 Zr052 Zr196   2.72000003       180.000000    
 Zr050 Zr052 Zr001   2.72000003       120.000000    
 Zr050 Zr052 Zr053   2.72000003       60.0000000    
 Zr050 Zr196 Zr001   2.72000003       60.0000000    
 Zr050 Zr196 Zr053   2.72000003       120.000000    
 Zr050 Zr001 Zr053   2.72000003       180.000000    
 Zr051 Zr114 Zr049   2.72000003       120.000000    
 Zr051 Zr114 Zr065   2.72000003       60.0000000    
 Zr051 Zr114 Zr064   2.72000003       120.000000    
 Zr051 Zr114 Zr016   2.72000003       120.000000    
 Zr051 Zr114 Zr062   2.72000003       180.000000    
 Zr051 Zr049 Zr065   2.72000003       180.000000    
 Zr051 Zr049 Zr064   2.72000003       60.0000000    
 Zr051 Zr049 Zr016   2.72000003       120.000000    
 Zr051 Zr049 Zr062   2.72000003       60.0000000    
 Zr051 Zr065 Zr064   2.72000003       120.000000    
 Zr051 Zr065 Zr016   2.72000003       60.0000000    
 Zr051 Zr065 Zr062   2.72000003       120.000000    
 Zr051 Zr064 Zr016   2.72000003       90.0000000    
 Zr051 Zr064 Zr062   2.72000003       60.0000000    
 Zr051 Zr016 Zr062   2.72000003       60.0000000    
 Zr052 Zr039 Zr098   2.72000003       60.0000000    
 Zr052 Zr039 Zr113   2.72000003       120.000000    
 Zr052 Zr039 Zr055   2.72000003       90.0000000    
 Zr052 Zr039 Zr117   2.72000003       60.0000000    
 Zr052 Zr039 Zr050   2.72000003       120.000000    
 Zr052 Zr098 Zr113   2.72000003       60.0000000    
 Zr052 Zr098 Zr055   2.72000003       120.000000    
 Zr052 Zr098 Zr117   2.72000003       60.0000000    
 Zr052 Zr098 Zr050   2.72000003       180.000000    
 Zr052 Zr113 Zr055   2.72000003       120.000000    
 Zr052 Zr113 Zr117   2.72000003       90.0000000    
 Zr052 Zr113 Zr050   2.72000003       120.000000    
 Zr052 Zr055 Zr117   2.72000003       60.0000000    
 Zr052 Zr055 Zr050   2.72000003       60.0000000    
 Zr052 Zr117 Zr050   2.72000003       120.000000    
 Zr053 Zr039 Zr034   2.72000003       60.0000000    
 Zr053 Zr039 Zr056   2.72000003       60.0000000    
 Zr053 Zr039 Zr231   2.72000003       90.0000000    
 Zr053 Zr039 Zr038   2.72000003       60.0000000    
 Zr053 Zr039 Zr050   2.72000003       120.000000    
 Zr053 Zr034 Zr056   2.72000003       120.000000    
 Zr053 Zr034 Zr231   2.72000003       60.0000000    
 Zr053 Zr034 Zr038   2.72000003       90.0000000    
 Zr053 Zr034 Zr050   2.72000003       90.0000000    
 Zr053 Zr056 Zr231   2.72000003       120.000000    
 Zr053 Zr056 Zr038   2.72000003       60.0000000    
 Zr053 Zr056 Zr050   2.72000003       120.000000    
 Zr053 Zr231 Zr038   2.72000003       60.0000000    
 Zr053 Zr231 Zr050   2.72000003       120.000000    
 Zr053 Zr038 Zr050   2.72000003       180.000000    
 Zr054 Zr055 Zr009   2.72000003       120.000000    
 Zr054 Zr055 Zr251   2.72000003       180.000000    
 Zr054 Zr055 Zr005   2.72000003       60.0000000    
 Zr054 Zr055 Zr248   2.72000003       120.000000    
 Zr054 Zr055 Zr247   2.72000003       90.0000000    
 Zr054 Zr009 Zr251   2.72000003       60.0000000    
 Zr054 Zr009 Zr005   2.72000003       90.0000000    
 Zr054 Zr009 Zr248   2.72000003       120.000000    
 Zr054 Zr009 Zr247   2.72000003       120.000000    
 Zr054 Zr251 Zr005   2.72000003       120.000000    
 Zr054 Zr251 Zr248   2.72000003       60.0000000    
 Zr054 Zr251 Zr247   2.72000003       90.0000000    
 Zr054 Zr005 Zr248   2.72000003       120.000000    
 Zr054 Zr005 Zr247   2.72000003       60.0000000    
 Zr054 Zr248 Zr247   2.72000003       60.0000000    
 Zr055 Zr052 Zr005   2.72000003       120.000000    
 Zr055 Zr052 Zr054   2.72000003       120.000000    
 Zr055 Zr052 Zr008   2.72000003       180.000000    
 Zr055 Zr052 Zr056   2.72000003       90.0000000    
 Zr055 Zr052 Zr118   2.72000003       120.000000    
 Zr055 Zr005 Zr054   2.72000003       60.0000000    
 Zr055 Zr005 Zr008   2.72000003       60.0000000    
 Zr055 Zr005 Zr056   2.72000003       120.000000    
 Zr055 Zr005 Zr118   2.72000003       120.000000    
 Zr055 Zr054 Zr008   2.72000003       60.0000000    
 Zr055 Zr054 Zr056   2.72000003       60.0000000    
 Zr055 Zr054 Zr118   2.72000003       90.0000000    
 Zr055 Zr008 Zr056   2.72000003       90.0000000    
 Zr055 Zr008 Zr118   2.72000003       60.0000000    
 Zr055 Zr056 Zr118   2.72000003       60.0000000    
 Zr056 Zr043 Zr057   2.72000003       60.0000000    
 Zr056 Zr043 Zr117   2.72000003       120.000000    
 Zr056 Zr043 Zr118   2.72000003       120.000000    
 Zr056 Zr043 Zr055   2.72000003       180.000000    
 Zr056 Zr043 Zr053   2.72000003       120.000000    
 Zr056 Zr057 Zr117   2.72000003       180.000000    
 Zr056 Zr057 Zr118   2.72000003       120.000000    
 Zr056 Zr057 Zr055   2.72000003       120.000000    
 Zr056 Zr057 Zr053   2.72000003       90.0000000    
 Zr056 Zr117 Zr118   2.72000003       60.0000000    
 Zr056 Zr117 Zr055   2.72000003       60.0000000    
 Zr056 Zr117 Zr053   2.72000003       90.0000000    
 Zr056 Zr118 Zr055   2.72000003       60.0000000    
 Zr056 Zr118 Zr053   2.72000003       120.000000    
 Zr056 Zr055 Zr053   2.72000003       60.0000000    
 Zr057 Zr056 Zr038   2.72000003       60.0000000    
 Zr057 Zr056 Zr059   2.72000003       60.0000000    
 Zr057 Zr056 Zr252   2.72000003       180.000000    
 Zr057 Zr056 Zr235   2.72000003       120.000000    
 Zr057 Zr056 Zr248   2.72000003       90.0000000    
 Zr057 Zr038 Zr059   2.72000003       120.000000    
 Zr057 Zr038 Zr252   2.72000003       120.000000    
 Zr057 Zr038 Zr235   2.72000003       60.0000000    
 Zr057 Zr038 Zr248   2.72000003       60.0000000    
 Zr057 Zr059 Zr252   2.72000003       120.000000    
 Zr057 Zr059 Zr235   2.72000003       180.000000    
 Zr057 Zr059 Zr248   2.72000003       120.000000    
 Zr057 Zr252 Zr235   2.72000003       60.0000000    
 Zr057 Zr252 Zr248   2.72000003       90.0000000    
 Zr057 Zr235 Zr248   2.72000003       60.0000000    
 Zr058 Zr063 Zr060   2.72000003       60.0000000    
 Zr058 Zr063 Zr255   2.72000003       90.0000000    
 Zr058 Zr063 Zr009   2.72000003       120.000000    
 Zr058 Zr063 Zr061   2.72000003       60.0000000    
 Zr058 Zr063 Zr251   2.72000003       180.000000    
 Zr058 Zr060 Zr255   2.72000003       120.000000    
 Zr058 Zr060 Zr009   2.72000003       120.000000    
 Zr058 Zr060 Zr061   2.72000003       60.0000000    
 Zr058 Zr060 Zr251   2.72000003       120.000000    
 Zr058 Zr255 Zr009   2.72000003       120.000000    
 Zr058 Zr255 Zr061   2.72000003       60.0000000    
 Zr058 Zr255 Zr251   2.72000003       90.0000000    
 Zr058 Zr009 Zr061   2.72000003       180.000000    
 Zr058 Zr009 Zr251   2.72000003       60.0000000    
 Zr058 Zr061 Zr251   2.72000003       120.000000    
 Zr059 Zr008 Zr121   2.72000003       120.000000    
 Zr059 Zr008 Zr121   2.72000003       120.000000    
 Zr059 Zr008 Zr060   2.72000003       180.000000    
 Zr059 Zr008 Zr012   2.72000003       90.0000000    
 Zr059 Zr008 Zr057   2.72000003       120.000000    
 Zr059 Zr121 Zr121   2.72000003       1.20741822E-06
 Zr059 Zr121 Zr060   2.72000003       60.0000000    
 Zr059 Zr121 Zr012   2.72000003       120.000000    
 Zr059 Zr121 Zr057   2.72000003       90.0000000    
 Zr059 Zr121 Zr060   2.72000003       60.0000000    
 Zr059 Zr121 Zr012   2.72000003       120.000000    
 Zr059 Zr121 Zr057   2.72000003       90.0000000    
 Zr059 Zr060 Zr012   2.72000003       90.0000000    
 Zr059 Zr060 Zr057   2.72000003       60.0000000    
 Zr059 Zr012 Zr057   2.72000003       120.000000    
 Zr060 Zr042 Zr043   2.72000003       60.0000000    
 Zr060 Zr042 Zr059   2.72000003       120.000000    
 Zr060 Zr042 Zr125   2.72000003       120.000000    
 Zr060 Zr042 Zr063   2.72000003       120.000000    
 Zr060 Zr042 Zr058   2.72000003       90.0000000    
 Zr060 Zr043 Zr059   2.72000003       90.0000000    
 Zr060 Zr043 Zr125   2.72000003       120.000000    
 Zr060 Zr043 Zr063   2.72000003       180.000000    
 Zr060 Zr043 Zr058   2.72000003       120.000000    
 Zr060 Zr059 Zr125   2.72000003       120.000000    
 Zr060 Zr059 Zr063   2.72000003       90.0000000    
 Zr060 Zr059 Zr058   2.72000003       60.0000000    
 Zr060 Zr125 Zr063   2.72000003       60.0000000    
 Zr060 Zr125 Zr058   2.72000003       120.000000    
 Zr060 Zr063 Zr058   2.72000003       60.0000000    
 Zr061 Zr042 Zr047   2.72000003       60.0000000    
 Zr061 Zr042 Zr064   2.72000003       120.000000    
 Zr061 Zr042 Zr064   2.72000003       120.000000    
 Zr061 Zr042 Zr256   2.72000003       120.000000    
 Zr061 Zr042 Zr058   2.72000003       90.0000000    
 Zr061 Zr047 Zr064   2.72000003       60.0000000    
 Zr061 Zr047 Zr064   2.72000003       60.0000000    
 Zr061 Zr047 Zr256   2.72000003       120.000000    
 Zr061 Zr047 Zr058   2.72000003       120.000000    
 Zr061 Zr064 Zr064   2.72000003       1.20741822E-06
 Zr061 Zr064 Zr256   2.72000003       90.0000000    
 Zr061 Zr064 Zr058   2.72000003       120.000000    
 Zr061 Zr064 Zr256   2.72000003       90.0000000    
 Zr061 Zr064 Zr058   2.72000003       120.000000    
 Zr061 Zr256 Zr058   2.72000003       120.000000    
 Zr062 Zr063 Zr063   2.72000003       1.20741822E-06
 Zr062 Zr063 Zr051   2.72000003       90.0000000    
 Zr062 Zr063 Zr256   2.72000003       120.000000    
 Zr062 Zr063 Zr208   2.72000003       120.000000    
 Zr062 Zr063 Zr256   2.72000003       120.000000    
 Zr062 Zr063 Zr051   2.72000003       90.0000000    
 Zr062 Zr063 Zr256   2.72000003       120.000000    
 Zr062 Zr063 Zr208   2.72000003       120.000000    
 Zr062 Zr063 Zr256   2.72000003       120.000000    
 Zr062 Zr051 Zr256   2.72000003       120.000000    
 Zr062 Zr051 Zr208   2.72000003       120.000000    
 Zr062 Zr051 Zr256   2.72000003       120.000000    
 Zr062 Zr256 Zr208   2.72000003       90.0000000    
 Zr062 Zr256 Zr256   2.72000003       1.20741822E-06
 Zr062 Zr208 Zr256   2.72000003       90.0000000    
 Zr063 Zr058 Zr060   2.72000003       60.0000000    
 Zr063 Zr058 Zr062   2.72000003       90.0000000    
 Zr063 Zr058 Zr016   2.72000003       120.000000    
 Zr063 Zr058 Zr062   2.72000003       90.0000000    
 Zr063 Zr058 Zr077   2.72000003       120.000000    
 Zr063 Zr060 Zr062   2.72000003       120.000000    
 Zr063 Zr060 Zr016   2.72000003       180.000000    
 Zr063 Zr060 Zr062   2.72000003       120.000000    
 Zr063 Zr060 Zr077   2.72000003       120.000000    
 Zr063 Zr062 Zr016   2.72000003       60.0000000    
 Zr063 Zr062 Zr062   2.72000003       1.20741822E-06
 Zr063 Zr062 Zr077   2.72000003       120.000000    
 Zr063 Zr016 Zr062   2.72000003       60.0000000    
 Zr063 Zr016 Zr077   2.72000003       60.0000000    
 Zr063 Zr062 Zr077   2.72000003       120.000000    
 Zr064 Zr047 Zr035   2.72000003       90.0000000    
 Zr064 Zr047 Zr110   2.72000003       60.0000000    
 Zr064 Zr047 Zr051   2.72000003       180.000000    
 Zr064 Zr047 Zr061   2.72000003       60.0000000    
 Zr064 Zr047 Zr061   2.72000003       60.0000000    
 Zr064 Zr035 Zr110   2.72000003       60.0000000    
 Zr064 Zr035 Zr051   2.72000003       90.0000000    
 Zr064 Zr035 Zr061   2.72000003       120.000000    
 Zr064 Zr035 Zr061   2.72000003       120.000000    
 Zr064 Zr110 Zr051   2.72000003       120.000000    
 Zr064 Zr110 Zr061   2.72000003       120.000000    
 Zr064 Zr110 Zr061   2.72000003       120.000000    
 Zr064 Zr051 Zr061   2.72000003       120.000000    
 Zr064 Zr051 Zr061   2.72000003       120.000000    
 Zr064 Zr061 Zr061   2.72000003       1.20741822E-06
 Zr065 Zr003 Zr004   2.72000003       60.0000000    
 Zr065 Zr003 Zr051   2.72000003       90.0000000    
 Zr065 Zr003 Zr067   2.72000003       90.0000000    
 Zr065 Zr003 Zr068   2.72000003       120.000000    
 Zr065 Zr003 Zr126   2.72000003       120.000000    
 Zr065 Zr004 Zr051   2.72000003       60.0000000    
 Zr065 Zr004 Zr067   2.72000003       120.000000    
 Zr065 Zr004 Zr068   2.72000003       90.0000000    
 Zr065 Zr004 Zr126   2.72000003       120.000000    
 Zr065 Zr051 Zr067   2.72000003       180.000000    
 Zr065 Zr051 Zr068   2.72000003       120.000000    
 Zr065 Zr051 Zr126   2.72000003       60.0000000    
 Zr065 Zr067 Zr068   2.72000003       60.0000000    
 Zr065 Zr067 Zr126   2.72000003       120.000000    
 Zr065 Zr068 Zr126   2.72000003       120.000000    
 Zr066 Zr020 Zr069   2.72000003       120.000000    
 Zr066 Zr020 Zr003   2.72000003       60.0000000    
 Zr066 Zr020 Zr071   2.72000003       120.000000    
 Zr066 Zr020 Zr084   2.72000003       90.0000000    
 Zr066 Zr020 Zr068   2.72000003       180.000000    
 Zr066 Zr069 Zr003   2.72000003       120.000000    
 Zr066 Zr069 Zr071   2.72000003       60.0000000    
 Zr066 Zr069 Zr084   2.72000003       120.000000    
 Zr066 Zr069 Zr068   2.72000003       60.0000000    
 Zr066 Zr003 Zr071   2.72000003       180.000000    
 Zr066 Zr003 Zr084   2.72000003       120.000000    
 Zr066 Zr003 Zr068   2.72000003       120.000000    
 Zr066 Zr071 Zr084   2.72000003       60.0000000    
 Zr066 Zr071 Zr068   2.72000003       60.0000000    
 Zr066 Zr084 Zr068   2.72000003       90.0000000    
 Zr067 Zr084 Zr065   2.72000003       120.000000    
 Zr067 Zr084 Zr130   2.72000003       60.0000000    
 Zr067 Zr084 Zr096   2.72000003       90.0000000    
 Zr067 Zr084 Zr096   2.72000003       90.0000000    
 Zr067 Zr084 Zr129   2.72000003       120.000000    
 Zr067 Zr065 Zr130   2.72000003       120.000000    
 Zr067 Zr065 Zr096   2.72000003       120.000000    
 Zr067 Zr065 Zr096   2.72000003       120.000000    
 Zr067 Zr065 Zr129   2.72000003       90.0000000    
 Zr067 Zr130 Zr096   2.72000003       120.000000    
 Zr067 Zr130 Zr096   2.72000003       120.000000    
 Zr067 Zr130 Zr129   2.72000003       60.0000000    
 Zr067 Zr096 Zr096   2.72000003       1.20741822E-06
 Zr067 Zr096 Zr129   2.72000003       120.000000    
 Zr067 Zr096 Zr129   2.72000003       120.000000    
 Zr068 Zr130 Zr065   2.72000003       120.000000    
 Zr068 Zr130 Zr133   2.72000003       60.0000000    
 Zr068 Zr130 Zr066   2.72000003       90.0000000    
 Zr068 Zr130 Zr178   2.72000003       90.0000000    
 Zr068 Zr130 Zr119   2.72000003       120.000000    
 Zr068 Zr065 Zr133   2.72000003       180.000000    
 Zr068 Zr065 Zr066   2.72000003       60.0000000    
 Zr068 Zr065 Zr178   2.72000003       120.000000    
 Zr068 Zr065 Zr119   2.72000003       120.000000    
 Zr068 Zr133 Zr066   2.72000003       120.000000    
 Zr068 Zr133 Zr178   2.72000003       60.0000000    
 Zr068 Zr133 Zr119   2.72000003       60.0000000    
 Zr068 Zr066 Zr178   2.72000003       180.000000    
 Zr068 Zr066 Zr119   2.72000003       120.000000    
 Zr068 Zr178 Zr119   2.72000003       60.0000000    
 Zr069 Zr066 Zr004   2.72000003       60.0000000    
 Zr069 Zr066 Zr118   2.72000003       180.000000    
 Zr069 Zr066 Zr071   2.72000003       60.0000000    
 Zr069 Zr066 Zr114   2.72000003       90.0000000    
 Zr069 Zr066 Zr114   2.72000003       90.0000000    
 Zr069 Zr004 Zr118   2.72000003       120.000000    
 Zr069 Zr004 Zr071   2.72000003       120.000000    
 Zr069 Zr004 Zr114   2.72000003       60.0000000    
 Zr069 Zr004 Zr114   2.72000003       60.0000000    
 Zr069 Zr118 Zr071   2.72000003       120.000000    
 Zr069 Zr118 Zr114   2.72000003       90.0000000    
 Zr069 Zr118 Zr114   2.72000003       90.0000000    
 Zr069 Zr071 Zr114   2.72000003       120.000000    
 Zr069 Zr071 Zr114   2.72000003       120.000000    
 Zr069 Zr114 Zr114   2.72000003       1.20741822E-06
 Zr070 Zr024 Zr011   2.72000003       60.0000000    
 Zr070 Zr024 Zr007   2.72000003       60.0000000    
 Zr070 Zr024 Zr072   2.72000003       180.000000    
 Zr070 Zr024 Zr088   2.72000003       90.0000000    
 Zr070 Zr024 Zr072   2.72000003       180.000000    
 Zr070 Zr011 Zr007   2.72000003       90.0000000    
 Zr070 Zr011 Zr072   2.72000003       120.000000    
 Zr070 Zr011 Zr088   2.72000003       120.000000    
 Zr070 Zr011 Zr072   2.72000003       120.000000    
 Zr070 Zr007 Zr072   2.72000003       120.000000    
 Zr070 Zr007 Zr088   2.72000003       120.000000    
 Zr070 Zr007 Zr072   2.72000003       120.000000    
 Zr070 Zr072 Zr088   2.72000003       90.0000000    
 Zr070 Zr072 Zr072   2.72000003       1.20741822E-06
 Zr070 Zr088 Zr072   2.72000003       90.0000000    
 Zr071 Zr066 Zr130   2.72000003       90.0000000    
 Zr071 Zr066 Zr085   2.72000003       60.0000000    
 Zr071 Zr066 Zr134   2.72000003       180.000000    
 Zr071 Zr066 Zr149   2.72000003       120.000000    
 Zr071 Zr066 Zr069   2.72000003       60.0000000    
 Zr071 Zr130 Zr085   2.72000003       120.000000    
 Zr071 Zr130 Zr134   2.72000003       90.0000000    
 Zr071 Zr130 Zr149   2.72000003       60.0000000    
 Zr071 Zr130 Zr069   2.72000003       120.000000    
 Zr071 Zr085 Zr134   2.72000003       120.000000    
 Zr071 Zr085 Zr149   2.72000003       90.0000000    
 Zr071 Zr085 Zr069   2.72000003       90.0000000    
 Zr071 Zr134 Zr149   2.72000003       60.0000000    
 Zr071 Zr134 Zr069   2.72000003       120.000000    
 Zr071 Zr149 Zr069   2.72000003       180.000000    
 Zr072 Zr070 Zr134   2.72000003       90.0000000    
 Zr072 Zr070 Zr070   2.72000003       1.20741822E-06
 Zr072 Zr070 Zr182   2.72000003       180.000000    
 Zr072 Zr070 Zr123   2.72000003       120.000000    
 Zr072 Zr070 Zr133   2.72000003       120.000000    
 Zr072 Zr134 Zr070   2.72000003       90.0000000    
 Zr072 Zr134 Zr182   2.72000003       90.0000000    
 Zr072 Zr134 Zr123   2.72000003       120.000000    
 Zr072 Zr134 Zr133   2.72000003       60.0000000    
 Zr072 Zr070 Zr182   2.72000003       180.000000    
 Zr072 Zr070 Zr123   2.72000003       120.000000    
 Zr072 Zr070 Zr133   2.72000003       120.000000    
 Zr072 Zr182 Zr123   2.72000003       60.0000000    
 Zr072 Zr182 Zr133   2.72000003       60.0000000    
 Zr072 Zr123 Zr133   2.72000003       120.000000    
 Zr073 Zr008 Zr008   2.72000003       1.20741822E-06
 Zr073 Zr008 Zr122   2.72000003       120.000000    
 Zr073 Zr008 Zr074   2.72000003       120.000000    
 Zr073 Zr008 Zr075   2.72000003       120.000000    
 Zr073 Zr008 Zr118   2.72000003       60.0000000    
 Zr073 Zr008 Zr122   2.72000003       120.000000    
 Zr073 Zr008 Zr074   2.72000003       120.000000    
 Zr073 Zr008 Zr075   2.72000003       120.000000    
 Zr073 Zr008 Zr118   2.72000003       60.0000000    
 Zr073 Zr122 Zr074   2.72000003       90.0000000    
 Zr073 Zr122 Zr075   2.72000003       120.000000    
 Zr073 Zr122 Zr118   2.72000003       90.0000000    
 Zr073 Zr074 Zr075   2.72000003       60.0000000    
 Zr073 Zr074 Zr118   2.72000003       180.000000    
 Zr073 Zr075 Zr118   2.72000003       120.000000    
 Zr074 Zr011 Zr015   2.72000003       90.0000000    
 Zr074 Zr011 Zr092   2.72000003       120.000000    
 Zr074 Zr011 Zr093   2.72000003       120.000000    
 Zr074 Zr011 Zr073   2.72000003       60.0000000    
 Zr074 Zr011 Zr076   2.72000003       120.000000    
 Zr074 Zr015 Zr092   2.72000003       120.000000    
 Zr074 Zr015 Zr093   2.72000003       60.0000000    
 Zr074 Zr015 Zr073   2.72000003       120.000000    
 Zr074 Zr015 Zr076   2.72000003       120.000000    
 Zr074 Zr092 Zr093   2.72000003       60.0000000    
 Zr074 Zr092 Zr073   2.72000003       120.000000    
 Zr074 Zr092 Zr076   2.72000003       90.0000000    
 Zr074 Zr093 Zr073   2.72000003       180.000000    
 Zr074 Zr093 Zr076   2.72000003       120.000000    
 Zr074 Zr073 Zr076   2.72000003       60.0000000    
 Zr075 Zr088 Zr137   2.72000003       120.000000    
 Zr075 Zr088 Zr089   2.72000003       60.0000000    
 Zr075 Zr088 Zr076   2.72000003       180.000000    
 Zr075 Zr088 Zr092   2.72000003       90.0000000    
 Zr075 Zr088 Zr073   2.72000003       120.000000    
 Zr075 Zr137 Zr089   2.72000003       180.000000    
 Zr075 Zr137 Zr076   2.72000003       60.0000000    
 Zr075 Zr137 Zr092   2.72000003       120.000000    
 Zr075 Zr137 Zr073   2.72000003       90.0000000    
 Zr075 Zr089 Zr076   2.72000003       120.000000    
 Zr075 Zr089 Zr092   2.72000003       60.0000000    
 Zr075 Zr089 Zr073   2.72000003       90.0000000    
 Zr075 Zr076 Zr092   2.72000003       90.0000000    
 Zr075 Zr076 Zr073   2.72000003       60.0000000    
 Zr075 Zr092 Zr073   2.72000003       120.000000    
 Zr076 Zr075 Zr138   2.72000003       60.0000000    
 Zr076 Zr075 Zr141   2.72000003       120.000000    
 Zr076 Zr075 Zr074   2.72000003       60.0000000    
 Zr076 Zr075 Zr122   2.72000003       120.000000    
 Zr076 Zr075 Zr137   2.72000003       60.0000000    
 Zr076 Zr138 Zr141   2.72000003       60.0000000    
 Zr076 Zr138 Zr074   2.72000003       90.0000000    
 Zr076 Zr138 Zr122   2.72000003       180.000000    
 Zr076 Zr138 Zr137   2.72000003       60.0000000    
 Zr076 Zr141 Zr074   2.72000003       120.000000    
 Zr076 Zr141 Zr122   2.72000003       120.000000    
 Zr076 Zr141 Zr137   2.72000003       90.0000000    
 Zr076 Zr074 Zr122   2.72000003       90.0000000    
 Zr076 Zr074 Zr137   2.72000003       120.000000    
 Zr076 Zr122 Zr137   2.72000003       120.000000    
 Zr077 Zr012 Zr015   2.72000003       60.0000000    
 Zr077 Zr012 Zr063   2.72000003       60.0000000    
 Zr077 Zr012 Zr078   2.72000003       120.000000    
 Zr077 Zr012 Zr080   2.72000003       180.000000    
 Zr077 Zr012 Zr127   2.72000003       120.000000    
 Zr077 Zr015 Zr063   2.72000003       90.0000000    
 Zr077 Zr015 Zr078   2.72000003       60.0000000    
 Zr077 Zr015 Zr080   2.72000003       120.000000    
 Zr077 Zr015 Zr127   2.72000003       180.000000    
 Zr077 Zr063 Zr078   2.72000003       120.000000    
 Zr077 Zr063 Zr080   2.72000003       120.000000    
 Zr077 Zr063 Zr127   2.72000003       90.0000000    
 Zr077 Zr078 Zr080   2.72000003       60.0000000    
 Zr077 Zr078 Zr127   2.72000003       120.000000    
 Zr077 Zr080 Zr127   2.72000003       60.0000000    
 Zr078 Zr003 Zr093   2.72000003       120.000000    
 Zr078 Zr003 Zr016   2.72000003       60.0000000    
 Zr078 Zr003 Zr079   2.72000003       180.000000    
 Zr078 Zr003 Zr077   2.72000003       120.000000    
 Zr078 Zr003 Zr081   2.72000003       60.0000000    
 Zr078 Zr093 Zr016   2.72000003       120.000000    
 Zr078 Zr093 Zr079   2.72000003       60.0000000    
 Zr078 Zr093 Zr077   2.72000003       90.0000000    
 Zr078 Zr093 Zr081   2.72000003       90.0000000    
 Zr078 Zr016 Zr079   2.72000003       120.000000    
 Zr078 Zr016 Zr077   2.72000003       60.0000000    
 Zr078 Zr016 Zr081   2.72000003       120.000000    
 Zr078 Zr079 Zr077   2.72000003       60.0000000    
 Zr078 Zr079 Zr081   2.72000003       120.000000    
 Zr078 Zr077 Zr081   2.72000003       180.000000    
 Zr079 Zr138 Zr141   2.72000003       60.0000000    
 Zr079 Zr138 Zr093   2.72000003       120.000000    
 Zr079 Zr138 Zr078   2.72000003       180.000000    
 Zr079 Zr138 Zr096   2.72000003       120.000000    
 Zr079 Zr138 Zr080   2.72000003       120.000000    
 Zr079 Zr141 Zr093   2.72000003       180.000000    
 Zr079 Zr141 Zr078   2.72000003       120.000000    
 Zr079 Zr141 Zr096   2.72000003       120.000000    
 Zr079 Zr141 Zr080   2.72000003       60.0000000    
 Zr079 Zr093 Zr078   2.72000003       60.0000000    
 Zr079 Zr093 Zr096   2.72000003       60.0000000    
 Zr079 Zr093 Zr080   2.72000003       120.000000    
 Zr079 Zr078 Zr096   2.72000003       60.0000000    
 Zr079 Zr078 Zr080   2.72000003       60.0000000    
 Zr079 Zr096 Zr080   2.72000003       90.0000000    
 Zr080 Zr142 Zr079   2.72000003       60.0000000    
 Zr080 Zr142 Zr142   2.72000003       1.20741822E-06
 Zr080 Zr142 Zr077   2.72000003       120.000000    
 Zr080 Zr142 Zr127   2.72000003       120.000000    
 Zr080 Zr142 Zr115   2.72000003       120.000000    
 Zr080 Zr079 Zr142   2.72000003       60.0000000    
 Zr080 Zr079 Zr077   2.72000003       60.0000000    
 Zr080 Zr079 Zr127   2.72000003       90.0000000    
 Zr080 Zr079 Zr115   2.72000003       180.000000    
 Zr080 Zr142 Zr077   2.72000003       120.000000    
 Zr080 Zr142 Zr127   2.72000003       120.000000    
 Zr080 Zr142 Zr115   2.72000003       120.000000    
 Zr080 Zr077 Zr127   2.72000003       60.0000000    
 Zr080 Zr077 Zr115   2.72000003       120.000000    
 Zr080 Zr127 Zr115   2.72000003       90.0000000    
 Zr081 Zr020 Zr032   2.72000003       90.0000000    
 Zr081 Zr020 Zr032   2.72000003       90.0000000    
 Zr081 Zr020 Zr078   2.72000003       120.000000    
 Zr081 Zr020 Zr083   2.72000003       120.000000    
 Zr081 Zr020 Zr083   2.72000003       120.000000    
 Zr081 Zr032 Zr032   2.72000003       1.20741822E-06
 Zr081 Zr032 Zr078   2.72000003       60.0000000    
 Zr081 Zr032 Zr083   2.72000003       120.000000    
 Zr081 Zr032 Zr083   2.72000003       120.000000    
 Zr081 Zr032 Zr078   2.72000003       60.0000000    
 Zr081 Zr032 Zr083   2.72000003       120.000000    
 Zr081 Zr032 Zr083   2.72000003       120.000000    
 Zr081 Zr078 Zr083   2.72000003       120.000000    
 Zr081 Zr078 Zr083   2.72000003       120.000000    
 Zr081 Zr083 Zr083   2.72000003       1.20741822E-06
 Zr082 Zr020 Zr085   2.72000003       60.0000000    
 Zr082 Zr020 Zr097   2.72000003       120.000000    
 Zr082 Zr020 Zr084   2.72000003       90.0000000    
 Zr082 Zr020 Zr101   2.72000003       120.000000    
 Zr082 Zr020 Zr087   2.72000003       120.000000    
 Zr082 Zr085 Zr097   2.72000003       180.000000    
 Zr082 Zr085 Zr084   2.72000003       60.0000000    
 Zr082 Zr085 Zr101   2.72000003       90.0000000    
 Zr082 Zr085 Zr087   2.72000003       60.0000000    
 Zr082 Zr097 Zr084   2.72000003       120.000000    
 Zr082 Zr097 Zr101   2.72000003       90.0000000    
 Zr082 Zr097 Zr087   2.72000003       120.000000    
 Zr082 Zr084 Zr101   2.72000003       120.000000    
 Zr082 Zr084 Zr087   2.72000003       60.0000000    
 Zr082 Zr101 Zr087   2.72000003       60.0000000    
 Zr083 Zr100 Zr081   2.72000003       120.000000    
 Zr083 Zr100 Zr081   2.72000003       120.000000    
 Zr083 Zr100 Zr146   2.72000003       60.0000000    
 Zr083 Zr100 Zr096   2.72000003       180.000000    
 Zr083 Zr100 Zr097   2.72000003       60.0000000    
 Zr083 Zr081 Zr081   2.72000003       1.20741822E-06
 Zr083 Zr081 Zr146   2.72000003       120.000000    
 Zr083 Zr081 Zr096   2.72000003       60.0000000    
 Zr083 Zr081 Zr097   2.72000003       90.0000000    
 Zr083 Zr081 Zr146   2.72000003       120.000000    
 Zr083 Zr081 Zr096   2.72000003       60.0000000    
 Zr083 Zr081 Zr097   2.72000003       90.0000000    
 Zr083 Zr146 Zr096   2.72000003       120.000000    
 Zr083 Zr146 Zr097   2.72000003       120.000000    
 Zr083 Zr096 Zr097   2.72000003       120.000000    
 Zr084 Zr067 Zr085   2.72000003       120.000000    
 Zr084 Zr067 Zr145   2.72000003       60.0000000    
 Zr084 Zr067 Zr066   2.72000003       60.0000000    
 Zr084 Zr067 Zr082   2.72000003       120.000000    
 Zr084 Zr067 Zr149   2.72000003       120.000000    
 Zr084 Zr085 Zr145   2.72000003       180.000000    
 Zr084 Zr085 Zr066   2.72000003       60.0000000    
 Zr084 Zr085 Zr082   2.72000003       60.0000000    
 Zr084 Zr085 Zr149   2.72000003       90.0000000    
 Zr084 Zr145 Zr066   2.72000003       120.000000    
 Zr084 Zr145 Zr082   2.72000003       120.000000    
 Zr084 Zr145 Zr149   2.72000003       90.0000000    
 Zr084 Zr066 Zr082   2.72000003       90.0000000    
 Zr084 Zr066 Zr149   2.72000003       120.000000    
 Zr084 Zr082 Zr149   2.72000003       120.000000    
 Zr085 Zr007 Zr023   2.72000003       90.0000000    
 Zr085 Zr007 Zr082   2.72000003       120.000000    
 Zr085 Zr007 Zr084   2.72000003       120.000000    
 Zr085 Zr007 Zr071   2.72000003       90.0000000    
 Zr085 Zr007 Zr086   2.72000003       120.000000    
 Zr085 Zr023 Zr082   2.72000003       60.0000000    
 Zr085 Zr023 Zr084   2.72000003       120.000000    
 Zr085 Zr023 Zr071   2.72000003       180.000000    
 Zr085 Zr023 Zr086   2.72000003       60.0000000    
 Zr085 Zr082 Zr084   2.72000003       60.0000000    
 Zr085 Zr082 Zr071   2.72000003       120.000000    
 Zr085 Zr082 Zr086   2.72000003       90.0000000    
 Zr085 Zr084 Zr071   2.72000003       60.0000000    
 Zr085 Zr084 Zr086   2.72000003       120.000000    
 Zr085 Zr071 Zr086   2.72000003       120.000000    
 Zr086 Zr027 Zr101   2.72000003       120.000000    
 Zr086 Zr027 Zr087   2.72000003       180.000000    
 Zr086 Zr027 Zr104   2.72000003       120.000000    
 Zr086 Zr027 Zr085   2.72000003       120.000000    
 Zr086 Zr027 Zr105   2.72000003       60.0000000    
 Zr086 Zr101 Zr087   2.72000003       60.0000000    
 Zr086 Zr101 Zr104   2.72000003       60.0000000    
 Zr086 Zr101 Zr085   2.72000003       90.0000000    
 Zr086 Zr101 Zr105   2.72000003       90.0000000    
 Zr086 Zr087 Zr104   2.72000003       60.0000000    
 Zr086 Zr087 Zr085   2.72000003       60.0000000    
 Zr086 Zr087 Zr105   2.72000003       120.000000    
 Zr086 Zr104 Zr085   2.72000003       120.000000    
 Zr086 Zr104 Zr105   2.72000003       60.0000000    
 Zr086 Zr085 Zr105   2.72000003       180.000000    
 Zr087 Zr146 Zr149   2.72000003       60.0000000    
 Zr087 Zr146 Zr082   2.72000003       90.0000000    
 Zr087 Zr146 Zr086   2.72000003       180.000000    
 Zr087 Zr146 Zr165   2.72000003       60.0000000    
 Zr087 Zr146 Zr088   2.72000003       120.000000    
 Zr087 Zr149 Zr082   2.72000003       120.000000    
 Zr087 Zr149 Zr086   2.72000003       120.000000    
 Zr087 Zr149 Zr165   2.72000003       90.0000000    
 Zr087 Zr149 Zr088   2.72000003       60.0000000    
 Zr087 Zr082 Zr086   2.72000003       90.0000000    
 Zr087 Zr082 Zr165   2.72000003       120.000000    
 Zr087 Zr082 Zr088   2.72000003       120.000000    
 Zr087 Zr086 Zr165   2.72000003       120.000000    
 Zr087 Zr086 Zr088   2.72000003       60.0000000    
 Zr087 Zr165 Zr088   2.72000003       120.000000    
 Zr088 Zr075 Zr134   2.72000003       60.0000000    
 Zr088 Zr075 Zr070   2.72000003       60.0000000    
 Zr088 Zr075 Zr091   2.72000003       90.0000000    
 Zr088 Zr075 Zr087   2.72000003       180.000000    
 Zr088 Zr075 Zr153   2.72000003       60.0000000    
 Zr088 Zr134 Zr070   2.72000003       90.0000000    
 Zr088 Zr134 Zr091   2.72000003       120.000000    
 Zr088 Zr134 Zr087   2.72000003       120.000000    
 Zr088 Zr134 Zr153   2.72000003       60.0000000    
 Zr088 Zr070 Zr091   2.72000003       120.000000    
 Zr088 Zr070 Zr087   2.72000003       120.000000    
 Zr088 Zr070 Zr153   2.72000003       120.000000    
 Zr088 Zr091 Zr087   2.72000003       90.0000000    
 Zr088 Zr091 Zr153   2.72000003       60.0000000    
 Zr088 Zr087 Zr153   2.72000003       120.000000    
 Zr089 Zr028 Zr024   2.72000003       90.0000000    
 Zr089 Zr028 Zr024   2.72000003       90.0000000    
 Zr089 Zr028 Zr075   2.72000003       120.000000    
 Zr089 Zr028 Zr091   2.72000003       120.000000    
 Zr089 Zr028 Zr091   2.72000003       120.000000    
 Zr089 Zr024 Zr024   2.72000003       1.20741822E-06
 Zr089 Zr024 Zr075   2.72000003       120.000000    
 Zr089 Zr024 Zr091   2.72000003       120.000000    
 Zr089 Zr024 Zr091   2.72000003       120.000000    
 Zr089 Zr024 Zr075   2.72000003       120.000000    
 Zr089 Zr024 Zr091   2.72000003       120.000000    
 Zr089 Zr024 Zr091   2.72000003       120.000000    
 Zr089 Zr075 Zr091   2.72000003       90.0000000    
 Zr089 Zr075 Zr091   2.72000003       90.0000000    
 Zr089 Zr091 Zr091   2.72000003       1.20741822E-06
 Zr090 Zr028 Zr031   2.72000003       60.0000000    
 Zr090 Zr028 Zr027   2.72000003       60.0000000    
 Zr090 Zr028 Zr092   2.72000003       90.0000000    
 Zr090 Zr028 Zr108   2.72000003       180.000000    
 Zr090 Zr028 Zr092   2.72000003       90.0000000    
 Zr090 Zr031 Zr027   2.72000003       90.0000000    
 Zr090 Zr031 Zr092   2.72000003       120.000000    
 Zr090 Zr031 Zr108   2.72000003       120.000000    
 Zr090 Zr031 Zr092   2.72000003       120.000000    
 Zr090 Zr027 Zr092   2.72000003       120.000000    
 Zr090 Zr027 Zr108   2.72000003       120.000000    
 Zr090 Zr027 Zr092   2.72000003       120.000000    
 Zr090 Zr092 Zr108   2.72000003       90.0000000    
 Zr090 Zr092 Zr092   2.72000003       1.20741822E-06
 Zr090 Zr108 Zr092   2.72000003       90.0000000    
 Zr091 Zr088 Zr105   2.72000003       120.000000    
 Zr091 Zr088 Zr154   2.72000003       120.000000    
 Zr091 Zr088 Zr089   2.72000003       60.0000000    
 Zr091 Zr088 Zr089   2.72000003       60.0000000    
 Zr091 Zr088 Zr154   2.72000003       120.000000    
 Zr091 Zr105 Zr154   2.72000003       120.000000    
 Zr091 Zr105 Zr089   2.72000003       90.0000000    
 Zr091 Zr105 Zr089   2.72000003       90.0000000    
 Zr091 Zr105 Zr154   2.72000003       120.000000    
 Zr091 Zr154 Zr089   2.72000003       120.000000    
 Zr091 Zr154 Zr089   2.72000003       120.000000    
 Zr091 Zr154 Zr154   2.72000003       1.20741822E-06
 Zr091 Zr089 Zr089   2.72000003       1.20741822E-06
 Zr091 Zr089 Zr154   2.72000003       120.000000    
 Zr091 Zr089 Zr154   2.72000003       120.000000    
 Zr092 Zr074 Zr075   2.72000003       60.0000000    
 Zr092 Zr074 Zr090   2.72000003       90.0000000    
 Zr092 Zr074 Zr157   2.72000003       120.000000    
 Zr092 Zr074 Zr157   2.72000003       120.000000    
 Zr092 Zr074 Zr090   2.72000003       90.0000000    
 Zr092 Zr075 Zr090   2.72000003       120.000000    
 Zr092 Zr075 Zr157   2.72000003       120.000000    
 Zr092 Zr075 Zr157   2.72000003       120.000000    
 Zr092 Zr075 Zr090   2.72000003       120.000000    
 Zr092 Zr090 Zr157   2.72000003       120.000000    
 Zr092 Zr090 Zr157   2.72000003       120.000000    
 Zr092 Zr090 Zr090   2.72000003       1.20741822E-06
 Zr092 Zr157 Zr157   2.72000003       1.20741822E-06
 Zr092 Zr157 Zr090   2.72000003       120.000000    
 Zr092 Zr157 Zr090   2.72000003       120.000000    
 Zr093 Zr078 Zr028   2.72000003       120.000000    
 Zr093 Zr078 Zr074   2.72000003       90.0000000    
 Zr093 Zr078 Zr079   2.72000003       60.0000000    
 Zr093 Zr078 Zr094   2.72000003       90.0000000    
 Zr093 Zr078 Zr095   2.72000003       120.000000    
 Zr093 Zr028 Zr074   2.72000003       60.0000000    
 Zr093 Zr028 Zr079   2.72000003       120.000000    
 Zr093 Zr028 Zr094   2.72000003       120.000000    
 Zr093 Zr028 Zr095   2.72000003       120.000000    
 Zr093 Zr074 Zr079   2.72000003       60.0000000    
 Zr093 Zr074 Zr094   2.72000003       180.000000    
 Zr093 Zr074 Zr095   2.72000003       120.000000    
 Zr093 Zr079 Zr094   2.72000003       120.000000    
 Zr093 Zr079 Zr095   2.72000003       90.0000000    
 Zr093 Zr094 Zr095   2.72000003       60.0000000    
 Zr094 Zr031 Zr019   2.72000003       90.0000000    
 Zr094 Zr031 Zr112   2.72000003       120.000000    
 Zr094 Zr031 Zr097   2.72000003       120.000000    
 Zr094 Zr031 Zr093   2.72000003       60.0000000    
 Zr094 Zr031 Zr096   2.72000003       120.000000    
 Zr094 Zr019 Zr112   2.72000003       120.000000    
 Zr094 Zr019 Zr097   2.72000003       60.0000000    
 Zr094 Zr019 Zr093   2.72000003       120.000000    
 Zr094 Zr019 Zr096   2.72000003       120.000000    
 Zr094 Zr112 Zr097   2.72000003       60.0000000    
 Zr094 Zr112 Zr093   2.72000003       120.000000    
 Zr094 Zr112 Zr096   2.72000003       90.0000000    
 Zr094 Zr097 Zr093   2.72000003       180.000000    
 Zr094 Zr097 Zr096   2.72000003       120.000000    
 Zr094 Zr093 Zr096   2.72000003       60.0000000    
 Zr095 Zr108 Zr154   2.72000003       60.0000000    
 Zr095 Zr108 Zr109   2.72000003       60.0000000    
 Zr095 Zr108 Zr158   2.72000003       120.000000    
 Zr095 Zr108 Zr173   2.72000003       60.0000000    
 Zr095 Zr108 Zr093   2.72000003       120.000000    
 Zr095 Zr154 Zr109   2.72000003       120.000000    
 Zr095 Zr154 Zr158   2.72000003       90.0000000    
 Zr095 Zr154 Zr173   2.72000003       60.0000000    
 Zr095 Zr154 Zr093   2.72000003       120.000000    
 Zr095 Zr109 Zr158   2.72000003       120.000000    
 Zr095 Zr109 Zr173   2.72000003       90.0000000    
 Zr095 Zr109 Zr093   2.72000003       90.0000000    
 Zr095 Zr158 Zr173   2.72000003       60.0000000    
 Zr095 Zr158 Zr093   2.72000003       120.000000    
 Zr095 Zr173 Zr093   2.72000003       180.000000    
 Zr096 Zr067 Zr067   2.72000003       1.20741822E-06
 Zr096 Zr067 Zr157   2.72000003       120.000000    
 Zr096 Zr067 Zr079   2.72000003       90.0000000    
 Zr096 Zr067 Zr083   2.72000003       90.0000000    
 Zr096 Zr067 Zr094   2.72000003       120.000000    
 Zr096 Zr067 Zr157   2.72000003       120.000000    
 Zr096 Zr067 Zr079   2.72000003       90.0000000    
 Zr096 Zr067 Zr083   2.72000003       90.0000000    
 Zr096 Zr067 Zr094   2.72000003       120.000000    
 Zr096 Zr157 Zr079   2.72000003       60.0000000    
 Zr096 Zr157 Zr083   2.72000003       120.000000    
 Zr096 Zr157 Zr094   2.72000003       120.000000    
 Zr096 Zr079 Zr083   2.72000003       180.000000    
 Zr096 Zr079 Zr094   2.72000003       120.000000    
 Zr096 Zr083 Zr094   2.72000003       60.0000000    
 Zr097 Zr082 Zr110   2.72000003       180.000000    
 Zr097 Zr082 Zr048   2.72000003       120.000000    
 Zr097 Zr082 Zr083   2.72000003       60.0000000    
 Zr097 Zr082 Zr094   2.72000003       90.0000000    
 Zr097 Zr082 Zr100   2.72000003       60.0000000    
 Zr097 Zr110 Zr048   2.72000003       60.0000000    
 Zr097 Zr110 Zr083   2.72000003       120.000000    
 Zr097 Zr110 Zr094   2.72000003       90.0000000    
 Zr097 Zr110 Zr100   2.72000003       120.000000    
 Zr097 Zr048 Zr083   2.72000003       120.000000    
 Zr097 Zr048 Zr094   2.72000003       60.0000000    
 Zr097 Zr048 Zr100   2.72000003       180.000000    
 Zr097 Zr083 Zr094   2.72000003       60.0000000    
 Zr097 Zr083 Zr100   2.72000003       60.0000000    
 Zr097 Zr094 Zr100   2.72000003       120.000000    
 Zr098 Zr035 Zr052   2.72000003       60.0000000    
 Zr098 Zr035 Zr036   2.72000003       60.0000000    
 Zr098 Zr035 Zr116   2.72000003       120.000000    
 Zr098 Zr035 Zr099   2.72000003       90.0000000    
 Zr098 Zr035 Zr103   2.72000003       180.000000    
 Zr098 Zr052 Zr036   2.72000003       90.0000000    
 Zr098 Zr052 Zr116   2.72000003       90.0000000    
 Zr098 Zr052 Zr099   2.72000003       120.000000    
 Zr098 Zr052 Zr103   2.72000003       120.000000    
 Zr098 Zr036 Zr116   2.72000003       180.000000    
 Zr098 Zr036 Zr099   2.72000003       120.000000    
 Zr098 Zr036 Zr103   2.72000003       120.000000    
 Zr098 Zr116 Zr099   2.72000003       60.0000000    
 Zr098 Zr116 Zr103   2.72000003       60.0000000    
 Zr098 Zr099 Zr103   2.72000003       90.0000000    
 Zr099 Zr162 Zr098   2.72000003       90.0000000    
 Zr099 Zr162 Zr177   2.72000003       60.0000000    
 Zr099 Zr162 Zr110   2.72000003       180.000000    
 Zr099 Zr162 Zr128   2.72000003       120.000000    
 Zr099 Zr162 Zr112   2.72000003       120.000000    
 Zr099 Zr098 Zr177   2.72000003       120.000000    
 Zr099 Zr098 Zr110   2.72000003       90.0000000    
 Zr099 Zr098 Zr128   2.72000003       120.000000    
 Zr099 Zr098 Zr112   2.72000003       120.000000    
 Zr099 Zr177 Zr110   2.72000003       120.000000    
 Zr099 Zr177 Zr128   2.72000003       60.0000000    
 Zr099 Zr177 Zr112   2.72000003       120.000000    
 Zr099 Zr110 Zr128   2.72000003       60.0000000    
 Zr099 Zr110 Zr112   2.72000003       60.0000000    
 Zr099 Zr128 Zr112   2.72000003       90.0000000    
 Zr100 Zr083 Zr101   2.72000003       120.000000    
 Zr100 Zr083 Zr161   2.72000003       60.0000000    
 Zr100 Zr083 Zr103   2.72000003       180.000000    
 Zr100 Zr083 Zr162   2.72000003       120.000000    
 Zr100 Zr083 Zr097   2.72000003       60.0000000    
 Zr100 Zr101 Zr161   2.72000003       180.000000    
 Zr100 Zr101 Zr103   2.72000003       60.0000000    
 Zr100 Zr101 Zr162   2.72000003       120.000000    
 Zr100 Zr101 Zr097   2.72000003       90.0000000    
 Zr100 Zr161 Zr103   2.72000003       120.000000    
 Zr100 Zr161 Zr162   2.72000003       60.0000000    
 Zr100 Zr161 Zr097   2.72000003       90.0000000    
 Zr100 Zr103 Zr162   2.72000003       60.0000000    
 Zr100 Zr103 Zr097   2.72000003       120.000000    
 Zr100 Zr162 Zr097   2.72000003       120.000000    
 Zr101 Zr040 Zr086   2.72000003       60.0000000    
 Zr101 Zr040 Zr039   2.72000003       60.0000000    
 Zr101 Zr040 Zr100   2.72000003       180.000000    
 Zr101 Zr040 Zr082   2.72000003       120.000000    
 Zr101 Zr040 Zr102   2.72000003       60.0000000    
 Zr101 Zr086 Zr039   2.72000003       120.000000    
 Zr101 Zr086 Zr100   2.72000003       120.000000    
 Zr101 Zr086 Zr082   2.72000003       90.0000000    
 Zr101 Zr086 Zr102   2.72000003       90.0000000    
 Zr101 Zr039 Zr100   2.72000003       120.000000    
 Zr101 Zr039 Zr082   2.72000003       120.000000    
 Zr101 Zr039 Zr102   2.72000003       60.0000000    
 Zr101 Zr100 Zr082   2.72000003       60.0000000    
 Zr101 Zr100 Zr102   2.72000003       120.000000    
 Zr101 Zr082 Zr102   2.72000003       180.000000    
 Zr102 Zr039 Zr043   2.72000003       90.0000000    
 Zr102 Zr039 Zr105   2.72000003       120.000000    
 Zr102 Zr039 Zr120   2.72000003       120.000000    
 Zr102 Zr039 Zr121   2.72000003       120.000000    
 Zr102 Zr039 Zr101   2.72000003       60.0000000    
 Zr102 Zr043 Zr105   2.72000003       60.0000000    
 Zr102 Zr043 Zr120   2.72000003       120.000000    
 Zr102 Zr043 Zr121   2.72000003       60.0000000    
 Zr102 Zr043 Zr101   2.72000003       120.000000    
 Zr102 Zr105 Zr120   2.72000003       120.000000    
 Zr102 Zr105 Zr121   2.72000003       90.0000000    
 Zr102 Zr105 Zr101   2.72000003       90.0000000    
 Zr102 Zr120 Zr121   2.72000003       60.0000000    
 Zr102 Zr120 Zr101   2.72000003       120.000000    
 Zr102 Zr121 Zr101   2.72000003       180.000000    
 Zr103 Zr100 Zr098   2.72000003       60.0000000    
 Zr103 Zr100 Zr104   2.72000003       90.0000000    
 Zr103 Zr100 Zr120   2.72000003       180.000000    
 Zr103 Zr100 Zr104   2.72000003       90.0000000    
 Zr103 Zr100 Zr181   2.72000003       120.000000    
 Zr103 Zr098 Zr104   2.72000003       120.000000    
 Zr103 Zr098 Zr120   2.72000003       120.000000    
 Zr103 Zr098 Zr104   2.72000003       120.000000    
 Zr103 Zr098 Zr181   2.72000003       120.000000    
 Zr103 Zr104 Zr120   2.72000003       90.0000000    
 Zr103 Zr104 Zr104   2.72000003       1.20741822E-06
 Zr103 Zr104 Zr181   2.72000003       120.000000    
 Zr103 Zr120 Zr104   2.72000003       90.0000000    
 Zr103 Zr120 Zr181   2.72000003       60.0000000    
 Zr103 Zr104 Zr181   2.72000003       120.000000    
 Zr104 Zr150 Zr150   2.72000003       1.20741822E-06
 Zr104 Zr150 Zr086   2.72000003       90.0000000    
 Zr104 Zr150 Zr103   2.72000003       120.000000    
 Zr104 Zr150 Zr103   2.72000003       120.000000    
 Zr104 Zr150 Zr107   2.72000003       120.000000    
 Zr104 Zr150 Zr086   2.72000003       90.0000000    
 Zr104 Zr150 Zr103   2.72000003       120.000000    
 Zr104 Zr150 Zr103   2.72000003       120.000000    
 Zr104 Zr150 Zr107   2.72000003       120.000000    
 Zr104 Zr086 Zr103   2.72000003       120.000000    
 Zr104 Zr086 Zr103   2.72000003       120.000000    
 Zr104 Zr086 Zr107   2.72000003       120.000000    
 Zr104 Zr103 Zr103   2.72000003       1.20741822E-06
 Zr104 Zr103 Zr107   2.72000003       90.0000000    
 Zr104 Zr103 Zr107   2.72000003       90.0000000    
 Zr105 Zr044 Zr102   2.72000003       120.000000    
 Zr105 Zr044 Zr091   2.72000003       120.000000    
 Zr105 Zr044 Zr086   2.72000003       120.000000    
 Zr105 Zr044 Zr107   2.72000003       120.000000    
 Zr105 Zr044 Zr106   2.72000003       60.0000000    
 Zr105 Zr102 Zr091   2.72000003       120.000000    
 Zr105 Zr102 Zr086   2.72000003       90.0000000    
 Zr105 Zr102 Zr107   2.72000003       60.0000000    
 Zr105 Zr102 Zr106   2.72000003       90.0000000    
 Zr105 Zr091 Zr086   2.72000003       60.0000000    
 Zr105 Zr091 Zr107   2.72000003       90.0000000    
 Zr105 Zr091 Zr106   2.72000003       120.000000    
 Zr105 Zr086 Zr107   2.72000003       120.000000    
 Zr105 Zr086 Zr106   2.72000003       180.000000    
 Zr105 Zr107 Zr106   2.72000003       60.0000000    
 Zr106 Zr047 Zr047   2.72000003       1.20741822E-06
 Zr106 Zr047 Zr121   2.72000003       120.000000    
 Zr106 Zr047 Zr111   2.72000003       90.0000000    
 Zr106 Zr047 Zr124   2.72000003       120.000000    
 Zr106 Zr047 Zr105   2.72000003       120.000000    
 Zr106 Zr047 Zr121   2.72000003       120.000000    
 Zr106 Zr047 Zr111   2.72000003       90.0000000    
 Zr106 Zr047 Zr124   2.72000003       120.000000    
 Zr106 Zr047 Zr105   2.72000003       120.000000    
 Zr106 Zr121 Zr111   2.72000003       120.000000    
 Zr106 Zr121 Zr124   2.72000003       60.0000000    
 Zr106 Zr121 Zr105   2.72000003       90.0000000    
 Zr106 Zr111 Zr124   2.72000003       60.0000000    
 Zr106 Zr111 Zr105   2.72000003       120.000000    
 Zr106 Zr124 Zr105   2.72000003       120.000000    
 Zr107 Zr166 Zr121   2.72000003       120.000000    
 Zr107 Zr166 Zr104   2.72000003       60.0000000    
 Zr107 Zr166 Zr108   2.72000003       120.000000    
 Zr107 Zr166 Zr105   2.72000003       120.000000    
 Zr107 Zr166 Zr185   2.72000003       60.0000000    
 Zr107 Zr121 Zr104   2.72000003       120.000000    
 Zr107 Zr121 Zr108   2.72000003       120.000000    
 Zr107 Zr121 Zr105   2.72000003       90.0000000    
 Zr107 Zr121 Zr185   2.72000003       90.0000000    
 Zr107 Zr104 Zr108   2.72000003       90.0000000    
 Zr107 Zr104 Zr105   2.72000003       60.0000000    
 Zr107 Zr104 Zr185   2.72000003       120.000000    
 Zr107 Zr108 Zr105   2.72000003       60.0000000    
 Zr107 Zr108 Zr185   2.72000003       120.000000    
 Zr107 Zr105 Zr185   2.72000003       180.000000    
 Zr108 Zr095 Zr169   2.72000003       120.000000    
 Zr108 Zr095 Zr090   2.72000003       60.0000000    
 Zr108 Zr095 Zr107   2.72000003       180.000000    
 Zr108 Zr095 Zr173   2.72000003       60.0000000    
 Zr108 Zr095 Zr111   2.72000003       90.0000000    
 Zr108 Zr169 Zr090   2.72000003       120.000000    
 Zr108 Zr169 Zr107   2.72000003       60.0000000    
 Zr108 Zr169 Zr173   2.72000003       90.0000000    
 Zr108 Zr169 Zr111   2.72000003       120.000000    
 Zr108 Zr090 Zr107   2.72000003       120.000000    
 Zr108 Zr090 Zr173   2.72000003       120.000000    
 Zr108 Zr090 Zr111   2.72000003       120.000000    
 Zr108 Zr107 Zr173   2.72000003       120.000000    
 Zr108 Zr107 Zr111   2.72000003       90.0000000    
 Zr108 Zr173 Zr111   2.72000003       60.0000000    
 Zr109 Zr048 Zr044   2.72000003       90.0000000    
 Zr109 Zr048 Zr044   2.72000003       90.0000000    
 Zr109 Zr048 Zr095   2.72000003       120.000000    
 Zr109 Zr048 Zr111   2.72000003       120.000000    
 Zr109 Zr048 Zr112   2.72000003       90.0000000    
 Zr109 Zr044 Zr044   2.72000003       1.20741822E-06
 Zr109 Zr044 Zr095   2.72000003       120.000000    
 Zr109 Zr044 Zr111   2.72000003       120.000000    
 Zr109 Zr044 Zr112   2.72000003       180.000000    
 Zr109 Zr044 Zr095   2.72000003       120.000000    
 Zr109 Zr044 Zr111   2.72000003       120.000000    
 Zr109 Zr044 Zr112   2.72000003       180.000000    
 Zr109 Zr095 Zr111   2.72000003       90.0000000    
 Zr109 Zr095 Zr112   2.72000003       60.0000000    
 Zr109 Zr111 Zr112   2.72000003       60.0000000    
 Zr110 Zr035 Zr064   2.72000003       60.0000000    
 Zr110 Zr035 Zr097   2.72000003       60.0000000    
 Zr110 Zr035 Zr125   2.72000003       120.000000    
 Zr110 Zr035 Zr099   2.72000003       90.0000000    
 Zr110 Zr035 Zr112   2.72000003       120.000000    
 Zr110 Zr064 Zr097   2.72000003       120.000000    
 Zr110 Zr064 Zr125   2.72000003       60.0000000    
 Zr110 Zr064 Zr099   2.72000003       120.000000    
 Zr110 Zr064 Zr112   2.72000003       180.000000    
 Zr110 Zr097 Zr125   2.72000003       180.000000    
 Zr110 Zr097 Zr099   2.72000003       60.0000000    
 Zr110 Zr097 Zr112   2.72000003       60.0000000    
 Zr110 Zr125 Zr099   2.72000003       120.000000    
 Zr110 Zr125 Zr112   2.72000003       120.000000    
 Zr110 Zr099 Zr112   2.72000003       60.0000000    
 Zr111 Zr106 Zr170   2.72000003       90.0000000    
 Zr111 Zr106 Zr108   2.72000003       60.0000000    
 Zr111 Zr106 Zr128   2.72000003       120.000000    
 Zr111 Zr106 Zr189   2.72000003       120.000000    
 Zr111 Zr106 Zr109   2.72000003       60.0000000    
 Zr111 Zr170 Zr108   2.72000003       60.0000000    
 Zr111 Zr170 Zr128   2.72000003       120.000000    
 Zr111 Zr170 Zr189   2.72000003       60.0000000    
 Zr111 Zr170 Zr109   2.72000003       120.000000    
 Zr111 Zr108 Zr128   2.72000003       180.000000    
 Zr111 Zr108 Zr189   2.72000003       120.000000    
 Zr111 Zr108 Zr109   2.72000003       60.0000000    
 Zr111 Zr128 Zr189   2.72000003       60.0000000    
 Zr111 Zr128 Zr109   2.72000003       120.000000    
 Zr111 Zr189 Zr109   2.72000003       180.000000    
 Zr112 Zr094 Zr158   2.72000003       90.0000000    
 Zr112 Zr094 Zr174   2.72000003       180.000000    
 Zr112 Zr094 Zr109   2.72000003       60.0000000    
 Zr112 Zr094 Zr099   2.72000003       120.000000    
 Zr112 Zr094 Zr110   2.72000003       90.0000000    
 Zr112 Zr158 Zr174   2.72000003       90.0000000    
 Zr112 Zr158 Zr109   2.72000003       120.000000    
 Zr112 Zr158 Zr099   2.72000003       120.000000    
 Zr112 Zr158 Zr110   2.72000003       180.000000    
 Zr112 Zr174 Zr109   2.72000003       120.000000    
 Zr112 Zr174 Zr099   2.72000003       60.0000000    
 Zr112 Zr174 Zr110   2.72000003       90.0000000    
 Zr112 Zr109 Zr099   2.72000003       120.000000    
 Zr112 Zr109 Zr110   2.72000003       60.0000000    
 Zr112 Zr099 Zr110   2.72000003       60.0000000    
 Zr113 Zr052 Zr035   2.72000003       60.0000000    
 Zr113 Zr052 Zr126   2.72000003       120.000000    
 Zr113 Zr052 Zr128   2.72000003       180.000000    
 Zr113 Zr052 Zr116   2.72000003       90.0000000    
 Zr113 Zr052 Zr116   2.72000003       90.0000000    
 Zr113 Zr035 Zr126   2.72000003       120.000000    
 Zr113 Zr035 Zr128   2.72000003       120.000000    
 Zr113 Zr035 Zr116   2.72000003       120.000000    
 Zr113 Zr035 Zr116   2.72000003       120.000000    
 Zr113 Zr126 Zr128   2.72000003       60.0000000    
 Zr113 Zr126 Zr116   2.72000003       120.000000    
 Zr113 Zr126 Zr116   2.72000003       120.000000    
 Zr113 Zr128 Zr116   2.72000003       90.0000000    
 Zr113 Zr128 Zr116   2.72000003       90.0000000    
 Zr113 Zr116 Zr116   2.72000003       1.20741822E-06
 Zr114 Zr051 Zr117   2.72000003       120.000000    
 Zr114 Zr051 Zr115   2.72000003       90.0000000    
 Zr114 Zr051 Zr069   2.72000003       120.000000    
 Zr114 Zr051 Zr115   2.72000003       90.0000000    
 Zr114 Zr051 Zr069   2.72000003       120.000000    
 Zr114 Zr117 Zr115   2.72000003       120.000000    
 Zr114 Zr117 Zr069   2.72000003       90.0000000    
 Zr114 Zr117 Zr115   2.72000003       120.000000    
 Zr114 Zr117 Zr069   2.72000003       90.0000000    
 Zr114 Zr115 Zr069   2.72000003       120.000000    
 Zr114 Zr115 Zr115   2.72000003       1.20741822E-06
 Zr114 Zr115 Zr069   2.72000003       120.000000    
 Zr114 Zr069 Zr115   2.72000003       120.000000    
 Zr114 Zr069 Zr069   2.72000003       1.20741822E-06
 Zr114 Zr115 Zr069   2.72000003       120.000000    
 Zr115 Zr114 Zr114   2.72000003       1.20741822E-06
 Zr115 Zr114 Zr129   2.72000003       120.000000    
 Zr115 Zr114 Zr126   2.72000003       90.0000000    
 Zr115 Zr114 Zr080   2.72000003       120.000000    
 Zr115 Zr114 Zr177   2.72000003       120.000000    
 Zr115 Zr114 Zr129   2.72000003       120.000000    
 Zr115 Zr114 Zr126   2.72000003       90.0000000    
 Zr115 Zr114 Zr080   2.72000003       120.000000    
 Zr115 Zr114 Zr177   2.72000003       120.000000    
 Zr115 Zr129 Zr126   2.72000003       120.000000    
 Zr115 Zr129 Zr080   2.72000003       60.0000000    
 Zr115 Zr129 Zr177   2.72000003       90.0000000    
 Zr115 Zr126 Zr080   2.72000003       60.0000000    
 Zr115 Zr126 Zr177   2.72000003       120.000000    
 Zr115 Zr080 Zr177   2.72000003       120.000000    
 Zr116 Zr098 Zr117   2.72000003       60.0000000    
 Zr116 Zr098 Zr162   2.72000003       90.0000000    
 Zr116 Zr098 Zr119   2.72000003       120.000000    
 Zr116 Zr098 Zr113   2.72000003       60.0000000    
 Zr116 Zr098 Zr113   2.72000003       60.0000000    
 Zr116 Zr117 Zr162   2.72000003       120.000000    
 Zr116 Zr117 Zr119   2.72000003       60.0000000    
 Zr116 Zr117 Zr113   2.72000003       90.0000000    
 Zr116 Zr117 Zr113   2.72000003       90.0000000    
 Zr116 Zr162 Zr119   2.72000003       120.000000    
 Zr116 Zr162 Zr113   2.72000003       120.000000    
 Zr116 Zr162 Zr113   2.72000003       120.000000    
 Zr116 Zr119 Zr113   2.72000003       120.000000    
 Zr116 Zr119 Zr113   2.72000003       120.000000    
 Zr116 Zr113 Zr113   2.72000003       1.20741822E-06
 Zr117 Zr056 Zr039   2.72000003       60.0000000    
 Zr117 Zr056 Zr114   2.72000003       120.000000    
 Zr117 Zr056 Zr052   2.72000003       90.0000000    
 Zr117 Zr056 Zr116   2.72000003       180.000000    
 Zr117 Zr056 Zr119   2.72000003       120.000000    
 Zr117 Zr039 Zr114   2.72000003       120.000000    
 Zr117 Zr039 Zr052   2.72000003       60.0000000    
 Zr117 Zr039 Zr116   2.72000003       120.000000    
 Zr117 Zr039 Zr119   2.72000003       180.000000    
 Zr117 Zr114 Zr052   2.72000003       60.0000000    
 Zr117 Zr114 Zr116   2.72000003       60.0000000    
 Zr117 Zr114 Zr119   2.72000003       60.0000000    
 Zr117 Zr052 Zr116   2.72000003       90.0000000    
 Zr117 Zr052 Zr119   2.72000003       120.000000    
 Zr117 Zr116 Zr119   2.72000003       60.0000000    
 Zr118 Zr056 Zr069   2.72000003       120.000000    
 Zr118 Zr056 Zr055   2.72000003       60.0000000    
 Zr118 Zr056 Zr119   2.72000003       120.000000    
 Zr118 Zr056 Zr120   2.72000003       90.0000000    
 Zr118 Zr056 Zr073   2.72000003       120.000000    
 Zr118 Zr069 Zr055   2.72000003       60.0000000    
 Zr118 Zr069 Zr119   2.72000003       60.0000000    
 Zr118 Zr069 Zr120   2.72000003       120.000000    
 Zr118 Zr069 Zr073   2.72000003       90.0000000    
 Zr118 Zr055 Zr119   2.72000003       90.0000000    
 Zr118 Zr055 Zr120   2.72000003       120.000000    
 Zr118 Zr055 Zr073   2.72000003       120.000000    
 Zr118 Zr119 Zr120   2.72000003       60.0000000    
 Zr118 Zr119 Zr073   2.72000003       120.000000    
 Zr118 Zr120 Zr073   2.72000003       120.000000    
 Zr119 Zr116 Zr068   2.72000003       90.0000000    
 Zr119 Zr116 Zr181   2.72000003       60.0000000    
 Zr119 Zr116 Zr118   2.72000003       120.000000    
 Zr119 Zr116 Zr117   2.72000003       60.0000000    
 Zr119 Zr116 Zr182   2.72000003       120.000000    
 Zr119 Zr068 Zr181   2.72000003       120.000000    
 Zr119 Zr068 Zr118   2.72000003       120.000000    
 Zr119 Zr068 Zr117   2.72000003       120.000000    
 Zr119 Zr068 Zr182   2.72000003       120.000000    
 Zr119 Zr181 Zr118   2.72000003       120.000000    
 Zr119 Zr181 Zr117   2.72000003       90.0000000    
 Zr119 Zr181 Zr182   2.72000003       60.0000000    
 Zr119 Zr118 Zr117   2.72000003       60.0000000    
 Zr119 Zr118 Zr182   2.72000003       90.0000000    
 Zr119 Zr117 Zr182   2.72000003       120.000000    
 Zr120 Zr102 Zr166   2.72000003       90.0000000    
 Zr120 Zr102 Zr103   2.72000003       60.0000000    
 Zr120 Zr102 Zr123   2.72000003       120.000000    
 Zr120 Zr102 Zr123   2.72000003       120.000000    
 Zr120 Zr102 Zr118   2.72000003       90.0000000    
 Zr120 Zr166 Zr103   2.72000003       60.0000000    
 Zr120 Zr166 Zr123   2.72000003       120.000000    
 Zr120 Zr166 Zr123   2.72000003       120.000000    
 Zr120 Zr166 Zr118   2.72000003       180.000000    
 Zr120 Zr103 Zr123   2.72000003       180.000000    
 Zr120 Zr103 Zr123   2.72000003       180.000000    
 Zr120 Zr103 Zr118   2.72000003       120.000000    
 Zr120 Zr123 Zr123   2.72000003       1.20741822E-06
 Zr120 Zr123 Zr118   2.72000003       60.0000000    
 Zr120 Zr123 Zr118   2.72000003       60.0000000    
 Zr121 Zr106 Zr059   2.72000003       120.000000    
 Zr121 Zr106 Zr059   2.72000003       120.000000    
 Zr121 Zr106 Zr107   2.72000003       60.0000000    
 Zr121 Zr106 Zr102   2.72000003       90.0000000    
 Zr121 Zr106 Zr122   2.72000003       90.0000000    
 Zr121 Zr059 Zr059   2.72000003       1.20741822E-06
 Zr121 Zr059 Zr107   2.72000003       180.000000    
 Zr121 Zr059 Zr102   2.72000003       120.000000    
 Zr121 Zr059 Zr122   2.72000003       60.0000000    
 Zr121 Zr059 Zr107   2.72000003       180.000000    
 Zr121 Zr059 Zr102   2.72000003       120.000000    
 Zr121 Zr059 Zr122   2.72000003       60.0000000    
 Zr121 Zr107 Zr102   2.72000003       60.0000000    
 Zr121 Zr107 Zr122   2.72000003       120.000000    
 Zr121 Zr102 Zr122   2.72000003       180.000000    
 Zr122 Zr012 Zr073   2.72000003       60.0000000    
 Zr122 Zr012 Zr125   2.72000003       120.000000    
 Zr122 Zr012 Zr076   2.72000003       90.0000000    
 Zr122 Zr012 Zr123   2.72000003       120.000000    
 Zr122 Zr012 Zr121   2.72000003       120.000000    
 Zr122 Zr073 Zr125   2.72000003       180.000000    
 Zr122 Zr073 Zr076   2.72000003       60.0000000    
 Zr122 Zr073 Zr123   2.72000003       60.0000000    
 Zr122 Zr073 Zr121   2.72000003       90.0000000    
 Zr122 Zr125 Zr076   2.72000003       120.000000    
 Zr122 Zr125 Zr123   2.72000003       120.000000    
 Zr122 Zr125 Zr121   2.72000003       90.0000000    
 Zr122 Zr076 Zr123   2.72000003       60.0000000    
 Zr122 Zr076 Zr121   2.72000003       120.000000    
 Zr122 Zr123 Zr121   2.72000003       60.0000000    
 Zr123 Zr120 Zr072   2.72000003       90.0000000    
 Zr123 Zr120 Zr120   2.72000003       1.20741822E-06
 Zr123 Zr120 Zr124   2.72000003       90.0000000    
 Zr123 Zr120 Zr122   2.72000003       120.000000    
 Zr123 Zr120 Zr186   2.72000003       120.000000    
 Zr123 Zr072 Zr120   2.72000003       90.0000000    
 Zr123 Zr072 Zr124   2.72000003       180.000000    
 Zr123 Zr072 Zr122   2.72000003       120.000000    
 Zr123 Zr072 Zr186   2.72000003       120.000000    
 Zr123 Zr120 Zr124   2.72000003       90.0000000    
 Zr123 Zr120 Zr122   2.72000003       120.000000    
 Zr123 Zr120 Zr186   2.72000003       120.000000    
 Zr123 Zr124 Zr122   2.72000003       60.0000000    
 Zr123 Zr124 Zr186   2.72000003       60.0000000    
 Zr123 Zr122 Zr186   2.72000003       90.0000000    
 Zr124 Zr170 Zr125   2.72000003       120.000000    
 Zr124 Zr170 Zr185   2.72000003       60.0000000    
 Zr124 Zr170 Zr106   2.72000003       90.0000000    
 Zr124 Zr170 Zr123   2.72000003       120.000000    
 Zr124 Zr170 Zr189   2.72000003       60.0000000    
 Zr124 Zr125 Zr185   2.72000003       180.000000    
 Zr124 Zr125 Zr106   2.72000003       60.0000000    
 Zr124 Zr125 Zr123   2.72000003       120.000000    
 Zr124 Zr125 Zr189   2.72000003       90.0000000    
 Zr124 Zr185 Zr106   2.72000003       120.000000    
 Zr124 Zr185 Zr123   2.72000003       60.0000000    
 Zr124 Zr185 Zr189   2.72000003       90.0000000    
 Zr124 Zr106 Zr123   2.72000003       120.000000    
 Zr124 Zr106 Zr189   2.72000003       120.000000    
 Zr124 Zr123 Zr189   2.72000003       120.000000    
 Zr125 Zr047 Zr110   2.72000003       60.0000000    
 Zr125 Zr047 Zr122   2.72000003       120.000000    
 Zr125 Zr047 Zr060   2.72000003       60.0000000    
 Zr125 Zr047 Zr124   2.72000003       120.000000    
 Zr125 Zr047 Zr126   2.72000003       120.000000    
 Zr125 Zr110 Zr122   2.72000003       180.000000    
 Zr125 Zr110 Zr060   2.72000003       120.000000    
 Zr125 Zr110 Zr124   2.72000003       120.000000    
 Zr125 Zr110 Zr126   2.72000003       90.0000000    
 Zr125 Zr122 Zr060   2.72000003       60.0000000    
 Zr125 Zr122 Zr124   2.72000003       60.0000000    
 Zr125 Zr122 Zr126   2.72000003       90.0000000    
 Zr125 Zr060 Zr124   2.72000003       90.0000000    
 Zr125 Zr060 Zr126   2.72000003       120.000000    
 Zr125 Zr124 Zr126   2.72000003       120.000000    
 Zr126 Zr016 Zr113   2.72000003       120.000000    
 Zr126 Zr016 Zr115   2.72000003       120.000000    
 Zr126 Zr016 Zr065   2.72000003       60.0000000    
 Zr126 Zr016 Zr127   2.72000003       120.000000    
 Zr126 Zr016 Zr125   2.72000003       120.000000    
 Zr126 Zr113 Zr115   2.72000003       60.0000000    
 Zr126 Zr113 Zr065   2.72000003       90.0000000    
 Zr126 Zr113 Zr127   2.72000003       120.000000    
 Zr126 Zr113 Zr125   2.72000003       90.0000000    
 Zr126 Zr115 Zr065   2.72000003       60.0000000    
 Zr126 Zr115 Zr127   2.72000003       90.0000000    
 Zr126 Zr115 Zr125   2.72000003       120.000000    
 Zr126 Zr065 Zr127   2.72000003       120.000000    
 Zr126 Zr065 Zr125   2.72000003       180.000000    
 Zr126 Zr127 Zr125   2.72000003       60.0000000    
 Zr127 Zr186 Zr077   2.72000003       120.000000    
 Zr127 Zr186 Zr189   2.72000003       60.0000000    
 Zr127 Zr186 Zr080   2.72000003       120.000000    
 Zr127 Zr186 Zr126   2.72000003       180.000000    
 Zr127 Zr186 Zr128   2.72000003       120.000000    
 Zr127 Zr077 Zr189   2.72000003       180.000000    
 Zr127 Zr077 Zr080   2.72000003       60.0000000    
 Zr127 Zr077 Zr126   2.72000003       60.0000000    
 Zr127 Zr077 Zr128   2.72000003       120.000000    
 Zr127 Zr189 Zr080   2.72000003       120.000000    
 Zr127 Zr189 Zr126   2.72000003       120.000000    
 Zr127 Zr189 Zr128   2.72000003       60.0000000    
 Zr127 Zr080 Zr126   2.72000003       60.0000000    
 Zr127 Zr080 Zr128   2.72000003       90.0000000    
 Zr127 Zr126 Zr128   2.72000003       60.0000000    
 Zr128 Zr111 Zr099   2.72000003       90.0000000    
 Zr128 Zr111 Zr174   2.72000003       60.0000000    
 Zr128 Zr111 Zr113   2.72000003       120.000000    
 Zr128 Zr111 Zr190   2.72000003       120.000000    
 Zr128 Zr111 Zr127   2.72000003       90.0000000    
 Zr128 Zr099 Zr174   2.72000003       60.0000000    
 Zr128 Zr099 Zr113   2.72000003       60.0000000    
 Zr128 Zr099 Zr190   2.72000003       120.000000    
 Zr128 Zr099 Zr127   2.72000003       180.000000    
 Zr128 Zr174 Zr113   2.72000003       120.000000    
 Zr128 Zr174 Zr190   2.72000003       90.0000000    
 Zr128 Zr174 Zr127   2.72000003       120.000000    
 Zr128 Zr113 Zr190   2.72000003       120.000000    
 Zr128 Zr113 Zr127   2.72000003       120.000000    
 Zr128 Zr190 Zr127   2.72000003       60.0000000    
 Zr129 Zr067 Zr115   2.72000003       90.0000000    
 Zr129 Zr067 Zr131   2.72000003       90.0000000    
 Zr129 Zr067 Zr130   2.72000003       60.0000000    
 Zr129 Zr067 Zr144   2.72000003       120.000000    
 Zr129 Zr067 Zr190   2.72000003       120.000000    
 Zr129 Zr115 Zr131   2.72000003       180.000000    
 Zr129 Zr115 Zr130   2.72000003       120.000000    
 Zr129 Zr115 Zr144   2.72000003       120.000000    
 Zr129 Zr115 Zr190   2.72000003       60.0000000    
 Zr129 Zr131 Zr130   2.72000003       60.0000000    
 Zr129 Zr131 Zr144   2.72000003       60.0000000    
 Zr129 Zr131 Zr190   2.72000003       120.000000    
 Zr129 Zr130 Zr144   2.72000003       120.000000    
 Zr129 Zr130 Zr190   2.72000003       180.000000    
 Zr129 Zr144 Zr190   2.72000003       60.0000000    
 Zr130 Zr068 Zr071   2.72000003       60.0000000    
 Zr130 Zr068 Zr067   2.72000003       60.0000000    
 Zr130 Zr068 Zr132   2.72000003       90.0000000    
 Zr130 Zr068 Zr148   2.72000003       180.000000    
 Zr130 Zr068 Zr129   2.72000003       60.0000000    
 Zr130 Zr071 Zr067   2.72000003       90.0000000    
 Zr130 Zr071 Zr132   2.72000003       120.000000    
 Zr130 Zr071 Zr148   2.72000003       120.000000    
 Zr130 Zr071 Zr129   2.72000003       120.000000    
 Zr130 Zr067 Zr132   2.72000003       120.000000    
 Zr130 Zr067 Zr148   2.72000003       120.000000    
 Zr130 Zr067 Zr129   2.72000003       60.0000000    
 Zr130 Zr132 Zr148   2.72000003       90.0000000    
 Zr130 Zr132 Zr129   2.72000003       60.0000000    
 Zr130 Zr148 Zr129   2.72000003       120.000000    
 Zr131 Zr148 Zr129   2.72000003       120.000000    
 Zr131 Zr148 Zr194   2.72000003       60.0000000    
 Zr131 Zr148 Zr160   2.72000003       90.0000000    
 Zr131 Zr148 Zr145   2.72000003       60.0000000    
 Zr131 Zr148 Zr193   2.72000003       120.000000    
 Zr131 Zr129 Zr194   2.72000003       120.000000    
 Zr131 Zr129 Zr160   2.72000003       120.000000    
 Zr131 Zr129 Zr145   2.72000003       90.0000000    
 Zr131 Zr129 Zr193   2.72000003       90.0000000    
 Zr131 Zr194 Zr160   2.72000003       120.000000    
 Zr131 Zr194 Zr145   2.72000003       120.000000    
 Zr131 Zr194 Zr193   2.72000003       60.0000000    
 Zr131 Zr160 Zr145   2.72000003       60.0000000    
 Zr131 Zr160 Zr193   2.72000003       120.000000    
 Zr131 Zr145 Zr193   2.72000003       180.000000    
 Zr132 Zr130 Zr197   2.72000003       120.000000    
 Zr132 Zr130 Zr242   2.72000003       180.000000    
 Zr132 Zr130 Zr133   2.72000003       60.0000000    
 Zr132 Zr130 Zr179   2.72000003       120.000000    
 Zr132 Zr130 Zr178   2.72000003       90.0000000    
 Zr132 Zr197 Zr242   2.72000003       60.0000000    
 Zr132 Zr197 Zr133   2.72000003       90.0000000    
 Zr132 Zr197 Zr179   2.72000003       120.000000    
 Zr132 Zr197 Zr178   2.72000003       120.000000    
 Zr132 Zr242 Zr133   2.72000003       120.000000    
 Zr132 Zr242 Zr179   2.72000003       60.0000000    
 Zr132 Zr242 Zr178   2.72000003       90.0000000    
 Zr132 Zr133 Zr179   2.72000003       120.000000    
 Zr132 Zr133 Zr178   2.72000003       60.0000000    
 Zr132 Zr179 Zr178   2.72000003       60.0000000    
 Zr133 Zr068 Zr072   2.72000003       90.0000000    
 Zr133 Zr068 Zr134   2.72000003       120.000000    
 Zr133 Zr068 Zr136   2.72000003       180.000000    
 Zr133 Zr068 Zr132   2.72000003       90.0000000    
 Zr133 Zr068 Zr183   2.72000003       120.000000    
 Zr133 Zr072 Zr134   2.72000003       60.0000000    
 Zr133 Zr072 Zr136   2.72000003       90.0000000    
 Zr133 Zr072 Zr132   2.72000003       180.000000    
 Zr133 Zr072 Zr183   2.72000003       120.000000    
 Zr133 Zr134 Zr136   2.72000003       60.0000000    
 Zr133 Zr134 Zr132   2.72000003       120.000000    
 Zr133 Zr134 Zr183   2.72000003       120.000000    
 Zr133 Zr136 Zr132   2.72000003       90.0000000    
 Zr133 Zr136 Zr183   2.72000003       60.0000000    
 Zr133 Zr132 Zr183   2.72000003       60.0000000    
 Zr134 Zr071 Zr088   2.72000003       60.0000000    
 Zr134 Zr071 Zr072   2.72000003       60.0000000    
 Zr134 Zr071 Zr152   2.72000003       120.000000    
 Zr134 Zr071 Zr133   2.72000003       60.0000000    
 Zr134 Zr071 Zr153   2.72000003       120.000000    
 Zr134 Zr088 Zr072   2.72000003       90.0000000    
 Zr134 Zr088 Zr152   2.72000003       90.0000000    
 Zr134 Zr088 Zr133   2.72000003       120.000000    
 Zr134 Zr088 Zr153   2.72000003       60.0000000    
 Zr134 Zr072 Zr152   2.72000003       180.000000    
 Zr134 Zr072 Zr133   2.72000003       60.0000000    
 Zr134 Zr072 Zr153   2.72000003       120.000000    
 Zr134 Zr152 Zr133   2.72000003       120.000000    
 Zr134 Zr152 Zr153   2.72000003       60.0000000    
 Zr134 Zr133 Zr153   2.72000003       180.000000    
 Zr135 Zr194 Zr149   2.72000003       120.000000    
 Zr135 Zr194 Zr149   2.72000003       120.000000    
 Zr135 Zr194 Zr198   2.72000003       90.0000000    
 Zr135 Zr194 Zr136   2.72000003       120.000000    
 Zr135 Zr194 Zr198   2.72000003       90.0000000    
 Zr135 Zr149 Zr149   2.72000003       1.20741822E-06
 Zr135 Zr149 Zr198   2.72000003       120.000000    
 Zr135 Zr149 Zr136   2.72000003       120.000000    
 Zr135 Zr149 Zr198   2.72000003       120.000000    
 Zr135 Zr149 Zr198   2.72000003       120.000000    
 Zr135 Zr149 Zr136   2.72000003       120.000000    
 Zr135 Zr149 Zr198   2.72000003       120.000000    
 Zr135 Zr198 Zr136   2.72000003       60.0000000    
 Zr135 Zr198 Zr198   2.72000003       1.20741822E-06
 Zr135 Zr136 Zr198   2.72000003       60.0000000    
 Zr136 Zr139 Zr135   2.72000003       90.0000000    
 Zr136 Zr139 Zr201   2.72000003       60.0000000    
 Zr136 Zr139 Zr133   2.72000003       120.000000    
 Zr136 Zr139 Zr187   2.72000003       90.0000000    
 Zr136 Zr139 Zr246   2.72000003       120.000000    
 Zr136 Zr135 Zr201   2.72000003       120.000000    
 Zr136 Zr135 Zr133   2.72000003       60.0000000    
 Zr136 Zr135 Zr187   2.72000003       180.000000    
 Zr136 Zr135 Zr246   2.72000003       120.000000    
 Zr136 Zr201 Zr133   2.72000003       180.000000    
 Zr136 Zr201 Zr187   2.72000003       60.0000000    
 Zr136 Zr201 Zr246   2.72000003       60.0000000    
 Zr136 Zr133 Zr187   2.72000003       120.000000    
 Zr136 Zr133 Zr246   2.72000003       120.000000    
 Zr136 Zr187 Zr246   2.72000003       60.0000000    
 Zr137 Zr075 Zr076   2.72000003       60.0000000    
 Zr137 Zr075 Zr139   2.72000003       90.0000000    
 Zr137 Zr075 Zr140   2.72000003       120.000000    
 Zr137 Zr075 Zr182   2.72000003       120.000000    
 Zr137 Zr075 Zr187   2.72000003       180.000000    
 Zr137 Zr076 Zr139   2.72000003       120.000000    
 Zr137 Zr076 Zr140   2.72000003       90.0000000    
 Zr137 Zr076 Zr182   2.72000003       120.000000    
 Zr137 Zr076 Zr187   2.72000003       120.000000    
 Zr137 Zr139 Zr140   2.72000003       60.0000000    
 Zr137 Zr139 Zr182   2.72000003       120.000000    
 Zr137 Zr139 Zr187   2.72000003       90.0000000    
 Zr137 Zr140 Zr182   2.72000003       120.000000    
 Zr137 Zr140 Zr187   2.72000003       60.0000000    
 Zr137 Zr182 Zr187   2.72000003       60.0000000    
 Zr138 Zr079 Zr153   2.72000003       120.000000    
 Zr138 Zr079 Zr076   2.72000003       60.0000000    
 Zr138 Zr079 Zr140   2.72000003       120.000000    
 Zr138 Zr079 Zr139   2.72000003       180.000000    
 Zr138 Zr079 Zr143   2.72000003       90.0000000    
 Zr138 Zr153 Zr076   2.72000003       120.000000    
 Zr138 Zr153 Zr140   2.72000003       120.000000    
 Zr138 Zr153 Zr139   2.72000003       60.0000000    
 Zr138 Zr153 Zr143   2.72000003       120.000000    
 Zr138 Zr076 Zr140   2.72000003       90.0000000    
 Zr138 Zr076 Zr139   2.72000003       120.000000    
 Zr138 Zr076 Zr143   2.72000003       120.000000    
 Zr138 Zr140 Zr139   2.72000003       60.0000000    
 Zr138 Zr140 Zr143   2.72000003       60.0000000    
 Zr138 Zr139 Zr143   2.72000003       90.0000000    
 Zr139 Zr136 Zr152   2.72000003       90.0000000    
 Zr139 Zr136 Zr156   2.72000003       180.000000    
 Zr139 Zr136 Zr138   2.72000003       120.000000    
 Zr139 Zr136 Zr137   2.72000003       60.0000000    
 Zr139 Zr136 Zr217   2.72000003       120.000000    
 Zr139 Zr152 Zr156   2.72000003       90.0000000    
 Zr139 Zr152 Zr138   2.72000003       120.000000    
 Zr139 Zr152 Zr137   2.72000003       120.000000    
 Zr139 Zr152 Zr217   2.72000003       60.0000000    
 Zr139 Zr156 Zr138   2.72000003       60.0000000    
 Zr139 Zr156 Zr137   2.72000003       120.000000    
 Zr139 Zr156 Zr217   2.72000003       60.0000000    
 Zr139 Zr138 Zr137   2.72000003       60.0000000    
 Zr139 Zr138 Zr217   2.72000003       120.000000    
 Zr139 Zr137 Zr217   2.72000003       180.000000    
 Zr140 Zr138 Zr205   2.72000003       120.000000    
 Zr140 Zr138 Zr143   2.72000003       60.0000000    
 Zr140 Zr138 Zr137   2.72000003       60.0000000    
 Zr140 Zr138 Zr191   2.72000003       120.000000    
 Zr140 Zr138 Zr187   2.72000003       120.000000    
 Zr140 Zr205 Zr143   2.72000003       60.0000000    
 Zr140 Zr205 Zr137   2.72000003       180.000000    
 Zr140 Zr205 Zr191   2.72000003       60.0000000    
 Zr140 Zr205 Zr187   2.72000003       120.000000    
 Zr140 Zr143 Zr137   2.72000003       120.000000    
 Zr140 Zr143 Zr191   2.72000003       90.0000000    
 Zr140 Zr143 Zr187   2.72000003       180.000000    
 Zr140 Zr137 Zr191   2.72000003       120.000000    
 Zr140 Zr137 Zr187   2.72000003       60.0000000    
 Zr140 Zr191 Zr187   2.72000003       90.0000000    
 Zr141 Zr079 Zr076   2.72000003       60.0000000    
 Zr141 Zr079 Zr190   2.72000003       120.000000    
 Zr141 Zr079 Zr144   2.72000003       120.000000    
 Zr141 Zr079 Zr144   2.72000003       120.000000    
 Zr141 Zr079 Zr186   2.72000003       120.000000    
 Zr141 Zr076 Zr190   2.72000003       120.000000    
 Zr141 Zr076 Zr144   2.72000003       180.000000    
 Zr141 Zr076 Zr144   2.72000003       180.000000    
 Zr141 Zr076 Zr186   2.72000003       60.0000000    
 Zr141 Zr190 Zr144   2.72000003       60.0000000    
 Zr141 Zr190 Zr144   2.72000003       60.0000000    
 Zr141 Zr190 Zr186   2.72000003       90.0000000    
 Zr141 Zr144 Zr144   2.72000003       1.20741822E-06
 Zr141 Zr144 Zr186   2.72000003       120.000000    
 Zr141 Zr144 Zr186   2.72000003       120.000000    
 Zr142 Zr080 Zr080   2.72000003       1.20741822E-06
 Zr142 Zr080 Zr157   2.72000003       120.000000    
 Zr142 Zr080 Zr143   2.72000003       120.000000    
 Zr142 Zr080 Zr160   2.72000003       180.000000    
 Zr142 Zr080 Zr145   2.72000003       120.000000    
 Zr142 Zr080 Zr157   2.72000003       120.000000    
 Zr142 Zr080 Zr143   2.72000003       120.000000    
 Zr142 Zr080 Zr160   2.72000003       180.000000    
 Zr142 Zr080 Zr145   2.72000003       120.000000    
 Zr142 Zr157 Zr143   2.72000003       60.0000000    
 Zr142 Zr157 Zr160   2.72000003       60.0000000    
 Zr142 Zr157 Zr145   2.72000003       90.0000000    
 Zr142 Zr143 Zr160   2.72000003       60.0000000    
 Zr142 Zr143 Zr145   2.72000003       120.000000    
 Zr142 Zr160 Zr145   2.72000003       60.0000000    
 Zr143 Zr202 Zr140   2.72000003       60.0000000    
 Zr143 Zr202 Zr138   2.72000003       90.0000000    
 Zr143 Zr202 Zr142   2.72000003       180.000000    
 Zr143 Zr202 Zr160   2.72000003       120.000000    
 Zr143 Zr202 Zr221   2.72000003       60.0000000    
 Zr143 Zr140 Zr138   2.72000003       60.0000000    
 Zr143 Zr140 Zr142   2.72000003       120.000000    
 Zr143 Zr140 Zr160   2.72000003       180.000000    
 Zr143 Zr140 Zr221   2.72000003       120.000000    
 Zr143 Zr138 Zr142   2.72000003       90.0000000    
 Zr143 Zr138 Zr160   2.72000003       120.000000    
 Zr143 Zr138 Zr221   2.72000003       120.000000    
 Zr143 Zr142 Zr160   2.72000003       60.0000000    
 Zr143 Zr142 Zr221   2.72000003       120.000000    
 Zr143 Zr160 Zr221   2.72000003       60.0000000    
 Zr144 Zr206 Zr141   2.72000003       120.000000    
 Zr144 Zr206 Zr141   2.72000003       120.000000    
 Zr144 Zr206 Zr179   2.72000003       120.000000    
 Zr144 Zr206 Zr129   2.72000003       120.000000    
 Zr144 Zr206 Zr254   2.72000003       90.0000000    
 Zr144 Zr141 Zr141   2.72000003       1.20741822E-06
 Zr144 Zr141 Zr179   2.72000003       120.000000    
 Zr144 Zr141 Zr129   2.72000003       90.0000000    
 Zr144 Zr141 Zr254   2.72000003       120.000000    
 Zr144 Zr141 Zr179   2.72000003       120.000000    
 Zr144 Zr141 Zr129   2.72000003       90.0000000    
 Zr144 Zr141 Zr254   2.72000003       120.000000    
 Zr144 Zr179 Zr129   2.72000003       60.0000000    
 Zr144 Zr179 Zr254   2.72000003       60.0000000    
 Zr144 Zr129 Zr254   2.72000003       120.000000    
 Zr145 Zr084 Zr158   2.72000003       120.000000    
 Zr145 Zr084 Zr131   2.72000003       120.000000    
 Zr145 Zr084 Zr142   2.72000003       120.000000    
 Zr145 Zr084 Zr147   2.72000003       120.000000    
 Zr145 Zr084 Zr146   2.72000003       60.0000000    
 Zr145 Zr158 Zr131   2.72000003       120.000000    
 Zr145 Zr158 Zr142   2.72000003       90.0000000    
 Zr145 Zr158 Zr147   2.72000003       60.0000000    
 Zr145 Zr158 Zr146   2.72000003       90.0000000    
 Zr145 Zr131 Zr142   2.72000003       60.0000000    
 Zr145 Zr131 Zr147   2.72000003       90.0000000    
 Zr145 Zr131 Zr146   2.72000003       120.000000    
 Zr145 Zr142 Zr147   2.72000003       120.000000    
 Zr145 Zr142 Zr146   2.72000003       180.000000    
 Zr145 Zr147 Zr146   2.72000003       60.0000000    
 Zr146 Zr087 Zr161   2.72000003       120.000000    
 Zr146 Zr087 Zr083   2.72000003       90.0000000    
 Zr146 Zr087 Zr151   2.72000003       90.0000000    
 Zr146 Zr087 Zr145   2.72000003       120.000000    
 Zr146 Zr087 Zr165   2.72000003       60.0000000    
 Zr146 Zr161 Zr083   2.72000003       60.0000000    
 Zr146 Zr161 Zr151   2.72000003       120.000000    
 Zr146 Zr161 Zr145   2.72000003       90.0000000    
 Zr146 Zr161 Zr165   2.72000003       90.0000000    
 Zr146 Zr083 Zr151   2.72000003       180.000000    
 Zr146 Zr083 Zr145   2.72000003       60.0000000    
 Zr146 Zr083 Zr165   2.72000003       120.000000    
 Zr146 Zr151 Zr145   2.72000003       120.000000    
 Zr146 Zr151 Zr165   2.72000003       60.0000000    
 Zr146 Zr145 Zr165   2.72000003       180.000000    
 Zr147 Zr164 Zr145   2.72000003       120.000000    
 Zr147 Zr164 Zr148   2.72000003       90.0000000    
 Zr147 Zr164 Zr158   2.72000003       120.000000    
 Zr147 Zr164 Zr176   2.72000003       90.0000000    
 Zr147 Zr164 Zr222   2.72000003       120.000000    
 Zr147 Zr145 Zr148   2.72000003       60.0000000    
 Zr147 Zr145 Zr158   2.72000003       60.0000000    
 Zr147 Zr145 Zr176   2.72000003       120.000000    
 Zr147 Zr145 Zr222   2.72000003       120.000000    
 Zr147 Zr148 Zr158   2.72000003       120.000000    
 Zr147 Zr148 Zr176   2.72000003       180.000000    
 Zr147 Zr148 Zr222   2.72000003       120.000000    
 Zr147 Zr158 Zr176   2.72000003       60.0000000    
 Zr147 Zr158 Zr222   2.72000003       90.0000000    
 Zr147 Zr176 Zr222   2.72000003       60.0000000    
 Zr148 Zr131 Zr209   2.72000003       60.0000000    
 Zr148 Zr131 Zr130   2.72000003       60.0000000    
 Zr148 Zr131 Zr210   2.72000003       120.000000    
 Zr148 Zr131 Zr147   2.72000003       90.0000000    
 Zr148 Zr131 Zr151   2.72000003       180.000000    
 Zr148 Zr209 Zr130   2.72000003       120.000000    
 Zr148 Zr209 Zr210   2.72000003       60.0000000    
 Zr148 Zr209 Zr147   2.72000003       60.0000000    
 Zr148 Zr209 Zr151   2.72000003       120.000000    
 Zr148 Zr130 Zr210   2.72000003       180.000000    
 Zr148 Zr130 Zr147   2.72000003       120.000000    
 Zr148 Zr130 Zr151   2.72000003       120.000000    
 Zr148 Zr210 Zr147   2.72000003       60.0000000    
 Zr148 Zr210 Zr151   2.72000003       60.0000000    
 Zr148 Zr147 Zr151   2.72000003       90.0000000    
 Zr149 Zr071 Zr087   2.72000003       90.0000000    
 Zr149 Zr071 Zr084   2.72000003       60.0000000    
 Zr149 Zr071 Zr135   2.72000003       90.0000000    
 Zr149 Zr071 Zr135   2.72000003       90.0000000    
 Zr149 Zr071 Zr152   2.72000003       120.000000    
 Zr149 Zr087 Zr084   2.72000003       60.0000000    
 Zr149 Zr087 Zr135   2.72000003       180.000000    
 Zr149 Zr087 Zr135   2.72000003       180.000000    
 Zr149 Zr087 Zr152   2.72000003       120.000000    
 Zr149 Zr084 Zr135   2.72000003       120.000000    
 Zr149 Zr084 Zr135   2.72000003       120.000000    
 Zr149 Zr084 Zr152   2.72000003       180.000000    
 Zr149 Zr135 Zr135   2.72000003       1.20741822E-06
 Zr149 Zr135 Zr152   2.72000003       60.0000000    
 Zr149 Zr135 Zr152   2.72000003       60.0000000    
 Zr150 Zr104 Zr104   2.72000003       1.20741822E-06
 Zr150 Zr104 Zr153   2.72000003       120.000000    
 Zr150 Zr104 Zr151   2.72000003       120.000000    
 Zr150 Zr104 Zr151   2.72000003       120.000000    
 Zr150 Zr104 Zr169   2.72000003       60.0000000    
 Zr150 Zr104 Zr153   2.72000003       120.000000    
 Zr150 Zr104 Zr151   2.72000003       120.000000    
 Zr150 Zr104 Zr151   2.72000003       120.000000    
 Zr150 Zr104 Zr169   2.72000003       60.0000000    
 Zr150 Zr153 Zr151   2.72000003       120.000000    
 Zr150 Zr153 Zr151   2.72000003       120.000000    
 Zr150 Zr153 Zr169   2.72000003       90.0000000    
 Zr150 Zr151 Zr151   2.72000003       1.20741822E-06
 Zr150 Zr151 Zr169   2.72000003       120.000000    
 Zr150 Zr151 Zr169   2.72000003       120.000000    
 Zr151 Zr146 Zr164   2.72000003       60.0000000    
 Zr151 Zr146 Zr148   2.72000003       60.0000000    
 Zr151 Zr146 Zr150   2.72000003       90.0000000    
 Zr151 Zr146 Zr150   2.72000003       90.0000000    
 Zr151 Zr146 Zr214   2.72000003       180.000000    
 Zr151 Zr164 Zr148   2.72000003       90.0000000    
 Zr151 Zr164 Zr150   2.72000003       120.000000    
 Zr151 Zr164 Zr150   2.72000003       120.000000    
 Zr151 Zr164 Zr214   2.72000003       120.000000    
 Zr151 Zr148 Zr150   2.72000003       120.000000    
 Zr151 Zr148 Zr150   2.72000003       120.000000    
 Zr151 Zr148 Zr214   2.72000003       120.000000    
 Zr151 Zr150 Zr150   2.72000003       1.20741822E-06
 Zr151 Zr150 Zr214   2.72000003       90.0000000    
 Zr151 Zr150 Zr214   2.72000003       90.0000000    
 Zr152 Zr134 Zr139   2.72000003       60.0000000    
 Zr152 Zr134 Zr213   2.72000003       120.000000    
 Zr152 Zr134 Zr213   2.72000003       120.000000    
 Zr152 Zr134 Zr214   2.72000003       180.000000    
 Zr152 Zr134 Zr149   2.72000003       60.0000000    
 Zr152 Zr139 Zr213   2.72000003       120.000000    
 Zr152 Zr139 Zr213   2.72000003       120.000000    
 Zr152 Zr139 Zr214   2.72000003       120.000000    
 Zr152 Zr139 Zr149   2.72000003       120.000000    
 Zr152 Zr213 Zr213   2.72000003       1.20741822E-06
 Zr152 Zr213 Zr214   2.72000003       60.0000000    
 Zr152 Zr213 Zr149   2.72000003       90.0000000    
 Zr152 Zr213 Zr214   2.72000003       60.0000000    
 Zr152 Zr213 Zr149   2.72000003       90.0000000    
 Zr152 Zr214 Zr149   2.72000003       120.000000    
 Zr153 Zr138 Zr150   2.72000003       180.000000    
 Zr153 Zr138 Zr088   2.72000003       120.000000    
 Zr153 Zr138 Zr134   2.72000003       90.0000000    
 Zr153 Zr138 Zr155   2.72000003       120.000000    
 Zr153 Zr138 Zr156   2.72000003       60.0000000    
 Zr153 Zr150 Zr088   2.72000003       60.0000000    
 Zr153 Zr150 Zr134   2.72000003       90.0000000    
 Zr153 Zr150 Zr155   2.72000003       60.0000000    
 Zr153 Zr150 Zr156   2.72000003       120.000000    
 Zr153 Zr088 Zr134   2.72000003       60.0000000    
 Zr153 Zr088 Zr155   2.72000003       120.000000    
 Zr153 Zr088 Zr156   2.72000003       180.000000    
 Zr153 Zr134 Zr155   2.72000003       120.000000    
 Zr153 Zr134 Zr156   2.72000003       120.000000    
 Zr153 Zr155 Zr156   2.72000003       60.0000000    
 Zr154 Zr091 Zr095   2.72000003       90.0000000    
 Zr154 Zr091 Zr091   2.72000003       1.20741822E-06
 Zr154 Zr091 Zr159   2.72000003       180.000000    
 Zr154 Zr091 Zr172   2.72000003       120.000000    
 Zr154 Zr091 Zr156   2.72000003       120.000000    
 Zr154 Zr095 Zr091   2.72000003       90.0000000    
 Zr154 Zr095 Zr159   2.72000003       90.0000000    
 Zr154 Zr095 Zr172   2.72000003       120.000000    
 Zr154 Zr095 Zr156   2.72000003       120.000000    
 Zr154 Zr091 Zr159   2.72000003       180.000000    
 Zr154 Zr091 Zr172   2.72000003       120.000000    
 Zr154 Zr091 Zr156   2.72000003       120.000000    
 Zr154 Zr159 Zr172   2.72000003       60.0000000    
 Zr154 Zr159 Zr156   2.72000003       60.0000000    
 Zr154 Zr172 Zr156   2.72000003       90.0000000    
 Zr155 Zr168 Zr214   2.72000003       60.0000000    
 Zr155 Zr168 Zr217   2.72000003       120.000000    
 Zr155 Zr168 Zr172   2.72000003       90.0000000    
 Zr155 Zr168 Zr172   2.72000003       90.0000000    
 Zr155 Zr168 Zr153   2.72000003       120.000000    
 Zr155 Zr214 Zr217   2.72000003       60.0000000    
 Zr155 Zr214 Zr172   2.72000003       120.000000    
 Zr155 Zr214 Zr172   2.72000003       120.000000    
 Zr155 Zr214 Zr153   2.72000003       120.000000    
 Zr155 Zr217 Zr172   2.72000003       120.000000    
 Zr155 Zr217 Zr172   2.72000003       120.000000    
 Zr155 Zr217 Zr153   2.72000003       90.0000000    
 Zr155 Zr172 Zr172   2.72000003       1.20741822E-06
 Zr155 Zr172 Zr153   2.72000003       120.000000    
 Zr155 Zr172 Zr153   2.72000003       120.000000    
 Zr156 Zr139 Zr157   2.72000003       120.000000    
 Zr156 Zr139 Zr202   2.72000003       60.0000000    
 Zr156 Zr139 Zr218   2.72000003       120.000000    
 Zr156 Zr139 Zr153   2.72000003       60.0000000    
 Zr156 Zr139 Zr154   2.72000003       120.000000    
 Zr156 Zr157 Zr202   2.72000003       120.000000    
 Zr156 Zr157 Zr218   2.72000003       120.000000    
 Zr156 Zr157 Zr153   2.72000003       90.0000000    
 Zr156 Zr157 Zr154   2.72000003       60.0000000    
 Zr156 Zr202 Zr218   2.72000003       90.0000000    
 Zr156 Zr202 Zr153   2.72000003       120.000000    
 Zr156 Zr202 Zr154   2.72000003       180.000000    
 Zr156 Zr218 Zr153   2.72000003       120.000000    
 Zr156 Zr218 Zr154   2.72000003       90.0000000    
 Zr156 Zr153 Zr154   2.72000003       60.0000000    
 Zr157 Zr096 Zr142   2.72000003       60.0000000    
 Zr157 Zr096 Zr092   2.72000003       90.0000000    
 Zr157 Zr096 Zr092   2.72000003       90.0000000    
 Zr157 Zr096 Zr156   2.72000003       180.000000    
 Zr157 Zr096 Zr158   2.72000003       60.0000000    
 Zr157 Zr142 Zr092   2.72000003       120.000000    
 Zr157 Zr142 Zr092   2.72000003       120.000000    
 Zr157 Zr142 Zr156   2.72000003       120.000000    
 Zr157 Zr142 Zr158   2.72000003       90.0000000    
 Zr157 Zr092 Zr092   2.72000003       1.20741822E-06
 Zr157 Zr092 Zr156   2.72000003       90.0000000    
 Zr157 Zr092 Zr158   2.72000003       120.000000    
 Zr157 Zr092 Zr156   2.72000003       90.0000000    
 Zr157 Zr092 Zr158   2.72000003       120.000000    
 Zr157 Zr156 Zr158   2.72000003       120.000000    
 Zr158 Zr095 Zr112   2.72000003       60.0000000    
 Zr158 Zr095 Zr145   2.72000003       120.000000    
 Zr158 Zr095 Zr147   2.72000003       180.000000    
 Zr158 Zr095 Zr157   2.72000003       60.0000000    
 Zr158 Zr095 Zr161   2.72000003       120.000000    
 Zr158 Zr112 Zr145   2.72000003       120.000000    
 Zr158 Zr112 Zr147   2.72000003       120.000000    
 Zr158 Zr112 Zr157   2.72000003       120.000000    
 Zr158 Zr112 Zr161   2.72000003       60.0000000    
 Zr158 Zr145 Zr147   2.72000003       60.0000000    
 Zr158 Zr145 Zr157   2.72000003       90.0000000    
 Zr158 Zr145 Zr161   2.72000003       90.0000000    
 Zr158 Zr147 Zr157   2.72000003       120.000000    
 Zr158 Zr147 Zr161   2.72000003       60.0000000    
 Zr158 Zr157 Zr161   2.72000003       180.000000    
 Zr159 Zr154 Zr218   2.72000003       90.0000000    
 Zr159 Zr154 Zr221   2.72000003       120.000000    
 Zr159 Zr154 Zr173   2.72000003       60.0000000    
 Zr159 Zr154 Zr160   2.72000003       120.000000    
 Zr159 Zr154 Zr176   2.72000003       120.000000    
 Zr159 Zr218 Zr221   2.72000003       60.0000000    
 Zr159 Zr218 Zr173   2.72000003       120.000000    
 Zr159 Zr218 Zr160   2.72000003       120.000000    
 Zr159 Zr218 Zr176   2.72000003       120.000000    
 Zr159 Zr221 Zr173   2.72000003       180.000000    
 Zr159 Zr221 Zr160   2.72000003       60.0000000    
 Zr159 Zr221 Zr176   2.72000003       120.000000    
 Zr159 Zr173 Zr160   2.72000003       120.000000    
 Zr159 Zr173 Zr176   2.72000003       60.0000000    
 Zr159 Zr160 Zr176   2.72000003       90.0000000    
 Zr160 Zr131 Zr143   2.72000003       90.0000000    
 Zr160 Zr131 Zr142   2.72000003       60.0000000    
 Zr160 Zr131 Zr159   2.72000003       180.000000    
 Zr160 Zr131 Zr222   2.72000003       120.000000    
 Zr160 Zr131 Zr209   2.72000003       60.0000000    
 Zr160 Zr143 Zr142   2.72000003       60.0000000    
 Zr160 Zr143 Zr159   2.72000003       90.0000000    
 Zr160 Zr143 Zr222   2.72000003       120.000000    
 Zr160 Zr143 Zr209   2.72000003       120.000000    
 Zr160 Zr142 Zr159   2.72000003       120.000000    
 Zr160 Zr142 Zr222   2.72000003       180.000000    
 Zr160 Zr142 Zr209   2.72000003       120.000000    
 Zr160 Zr159 Zr222   2.72000003       60.0000000    
 Zr160 Zr159 Zr209   2.72000003       120.000000    
 Zr160 Zr222 Zr209   2.72000003       60.0000000    
 Zr161 Zr146 Zr100   2.72000003       60.0000000    
 Zr161 Zr146 Zr174   2.72000003       180.000000    
 Zr161 Zr146 Zr158   2.72000003       90.0000000    
 Zr161 Zr146 Zr162   2.72000003       90.0000000    
 Zr161 Zr146 Zr164   2.72000003       60.0000000    
 Zr161 Zr100 Zr174   2.72000003       120.000000    
 Zr161 Zr100 Zr158   2.72000003       120.000000    
 Zr161 Zr100 Zr162   2.72000003       60.0000000    
 Zr161 Zr100 Zr164   2.72000003       90.0000000    
 Zr161 Zr174 Zr158   2.72000003       90.0000000    
 Zr161 Zr174 Zr162   2.72000003       90.0000000    
 Zr161 Zr174 Zr164   2.72000003       120.000000    
 Zr161 Zr158 Zr162   2.72000003       180.000000    
 Zr161 Zr158 Zr164   2.72000003       120.000000    
 Zr161 Zr162 Zr164   2.72000003       60.0000000    
 Zr162 Zr099 Zr116   2.72000003       60.0000000    
 Zr162 Zr099 Zr165   2.72000003       120.000000    
 Zr162 Zr099 Zr100   2.72000003       60.0000000    
 Zr162 Zr099 Zr180   2.72000003       120.000000    
 Zr162 Zr099 Zr161   2.72000003       60.0000000    
 Zr162 Zr116 Zr165   2.72000003       120.000000    
 Zr162 Zr116 Zr100   2.72000003       90.0000000    
 Zr162 Zr116 Zr180   2.72000003       90.0000000    
 Zr162 Zr116 Zr161   2.72000003       120.000000    
 Zr162 Zr165 Zr100   2.72000003       60.0000000    
 Zr162 Zr165 Zr180   2.72000003       120.000000    
 Zr162 Zr165 Zr161   2.72000003       90.0000000    
 Zr162 Zr100 Zr180   2.72000003       180.000000    
 Zr162 Zr100 Zr161   2.72000003       60.0000000    
 Zr162 Zr180 Zr161   2.72000003       120.000000    
 Zr163 Zr164 Zr180   2.72000003       90.0000000    
 Zr163 Zr164 Zr226   2.72000003       60.0000000    
 Zr163 Zr164 Zr174   2.72000003       120.000000    
 Zr163 Zr164 Zr225   2.72000003       60.0000000    
 Zr163 Zr164 Zr174   2.72000003       120.000000    
 Zr163 Zr180 Zr226   2.72000003       60.0000000    
 Zr163 Zr180 Zr174   2.72000003       120.000000    
 Zr163 Zr180 Zr225   2.72000003       120.000000    
 Zr163 Zr180 Zr174   2.72000003       120.000000    
 Zr163 Zr226 Zr174   2.72000003       180.000000    
 Zr163 Zr226 Zr225   2.72000003       60.0000000    
 Zr163 Zr226 Zr174   2.72000003       180.000000    
 Zr163 Zr174 Zr225   2.72000003       120.000000    
 Zr163 Zr174 Zr174   2.72000003       1.20741822E-06
 Zr163 Zr225 Zr174   2.72000003       120.000000    
 Zr164 Zr147 Zr151   2.72000003       90.0000000    
 Zr164 Zr147 Zr165   2.72000003       120.000000    
 Zr164 Zr147 Zr163   2.72000003       90.0000000    
 Zr164 Zr147 Zr161   2.72000003       60.0000000    
 Zr164 Zr147 Zr229   2.72000003       120.000000    
 Zr164 Zr151 Zr165   2.72000003       60.0000000    
 Zr164 Zr151 Zr163   2.72000003       180.000000    
 Zr164 Zr151 Zr161   2.72000003       120.000000    
 Zr164 Zr151 Zr229   2.72000003       60.0000000    
 Zr164 Zr165 Zr163   2.72000003       120.000000    
 Zr164 Zr165 Zr161   2.72000003       90.0000000    
 Zr164 Zr165 Zr229   2.72000003       90.0000000    
 Zr164 Zr163 Zr161   2.72000003       60.0000000    
 Zr164 Zr163 Zr229   2.72000003       120.000000    
 Zr164 Zr161 Zr229   2.72000003       180.000000    
 Zr165 Zr087 Zr162   2.72000003       120.000000    
 Zr165 Zr087 Zr164   2.72000003       120.000000    
 Zr165 Zr087 Zr146   2.72000003       60.0000000    
 Zr165 Zr087 Zr168   2.72000003       120.000000    
 Zr165 Zr087 Zr168   2.72000003       120.000000    
 Zr165 Zr162 Zr164   2.72000003       60.0000000    
 Zr165 Zr162 Zr146   2.72000003       90.0000000    
 Zr165 Zr162 Zr168   2.72000003       120.000000    
 Zr165 Zr162 Zr168   2.72000003       120.000000    
 Zr165 Zr164 Zr146   2.72000003       60.0000000    
 Zr165 Zr164 Zr168   2.72000003       90.0000000    
 Zr165 Zr164 Zr168   2.72000003       90.0000000    
 Zr165 Zr146 Zr168   2.72000003       120.000000    
 Zr165 Zr146 Zr168   2.72000003       120.000000    
 Zr165 Zr168 Zr168   2.72000003       1.20741822E-06
 Zr166 Zr107 Zr120   2.72000003       60.0000000    
 Zr166 Zr107 Zr169   2.72000003       60.0000000    
 Zr166 Zr107 Zr184   2.72000003       120.000000    
 Zr166 Zr107 Zr167   2.72000003       180.000000    
 Zr166 Zr107 Zr171   2.72000003       90.0000000    
 Zr166 Zr120 Zr169   2.72000003       120.000000    
 Zr166 Zr120 Zr184   2.72000003       90.0000000    
 Zr166 Zr120 Zr167   2.72000003       120.000000    
 Zr166 Zr120 Zr171   2.72000003       120.000000    
 Zr166 Zr169 Zr184   2.72000003       120.000000    
 Zr166 Zr169 Zr167   2.72000003       120.000000    
 Zr166 Zr169 Zr171   2.72000003       60.0000000    
 Zr166 Zr184 Zr167   2.72000003       60.0000000    
 Zr166 Zr184 Zr171   2.72000003       60.0000000    
 Zr166 Zr167 Zr171   2.72000003       90.0000000    
 Zr167 Zr226 Zr181   2.72000003       120.000000    
 Zr167 Zr226 Zr229   2.72000003       60.0000000    
 Zr167 Zr226 Zr230   2.72000003       90.0000000    
 Zr167 Zr226 Zr166   2.72000003       180.000000    
 Zr167 Zr226 Zr245   2.72000003       60.0000000    
 Zr167 Zr181 Zr229   2.72000003       180.000000    
 Zr167 Zr181 Zr230   2.72000003       120.000000    
 Zr167 Zr181 Zr166   2.72000003       60.0000000    
 Zr167 Zr181 Zr245   2.72000003       90.0000000    
 Zr167 Zr229 Zr230   2.72000003       60.0000000    
 Zr167 Zr229 Zr166   2.72000003       120.000000    
 Zr167 Zr229 Zr245   2.72000003       90.0000000    
 Zr167 Zr230 Zr166   2.72000003       90.0000000    
 Zr167 Zr230 Zr245   2.72000003       60.0000000    
 Zr167 Zr166 Zr245   2.72000003       120.000000    
 Zr168 Zr155 Zr169   2.72000003       60.0000000    
 Zr168 Zr155 Zr229   2.72000003       120.000000    
 Zr168 Zr155 Zr171   2.72000003       90.0000000    
 Zr168 Zr155 Zr165   2.72000003       120.000000    
 Zr168 Zr155 Zr165   2.72000003       120.000000    
 Zr168 Zr169 Zr229   2.72000003       180.000000    
 Zr168 Zr169 Zr171   2.72000003       60.0000000    
 Zr168 Zr169 Zr165   2.72000003       90.0000000    
 Zr168 Zr169 Zr165   2.72000003       90.0000000    
 Zr168 Zr229 Zr171   2.72000003       120.000000    
 Zr168 Zr229 Zr165   2.72000003       90.0000000    
 Zr168 Zr229 Zr165   2.72000003       90.0000000    
 Zr168 Zr171 Zr165   2.72000003       120.000000    
 Zr168 Zr171 Zr165   2.72000003       120.000000    
 Zr168 Zr165 Zr165   2.72000003       1.20741822E-06
 Zr169 Zr108 Zr166   2.72000003       120.000000    
 Zr169 Zr108 Zr168   2.72000003       180.000000    
 Zr169 Zr108 Zr150   2.72000003       120.000000    
 Zr169 Zr108 Zr170   2.72000003       60.0000000    
 Zr169 Zr108 Zr170   2.72000003       60.0000000    
 Zr169 Zr166 Zr168   2.72000003       60.0000000    
 Zr169 Zr166 Zr150   2.72000003       90.0000000    
 Zr169 Zr166 Zr170   2.72000003       90.0000000    
 Zr169 Zr166 Zr170   2.72000003       90.0000000    
 Zr169 Zr168 Zr150   2.72000003       60.0000000    
 Zr169 Zr168 Zr170   2.72000003       120.000000    
 Zr169 Zr168 Zr170   2.72000003       120.000000    
 Zr169 Zr150 Zr170   2.72000003       180.000000    
 Zr169 Zr150 Zr170   2.72000003       180.000000    
 Zr169 Zr170 Zr170   2.72000003       1.20741822E-06
 Zr170 Zr124 Zr111   2.72000003       60.0000000    
 Zr170 Zr124 Zr175   2.72000003       120.000000    
 Zr170 Zr124 Zr188   2.72000003       90.0000000    
 Zr170 Zr124 Zr169   2.72000003       120.000000    
 Zr170 Zr124 Zr169   2.72000003       120.000000    
 Zr170 Zr111 Zr175   2.72000003       90.0000000    
 Zr170 Zr111 Zr188   2.72000003       120.000000    
 Zr170 Zr111 Zr169   2.72000003       120.000000    
 Zr170 Zr111 Zr169   2.72000003       120.000000    
 Zr170 Zr175 Zr188   2.72000003       60.0000000    
 Zr170 Zr175 Zr169   2.72000003       120.000000    
 Zr170 Zr175 Zr169   2.72000003       120.000000    
 Zr170 Zr188 Zr169   2.72000003       120.000000    
 Zr170 Zr188 Zr169   2.72000003       120.000000    
 Zr170 Zr169 Zr169   2.72000003       1.20741822E-06
 Zr171 Zr168 Zr233   2.72000003       60.0000000    
 Zr171 Zr168 Zr166   2.72000003       60.0000000    
 Zr171 Zr168 Zr172   2.72000003       90.0000000    
 Zr171 Zr168 Zr249   2.72000003       120.000000    
 Zr171 Zr168 Zr234   2.72000003       120.000000    
 Zr171 Zr233 Zr166   2.72000003       120.000000    
 Zr171 Zr233 Zr172   2.72000003       60.0000000    
 Zr171 Zr233 Zr249   2.72000003       90.0000000    
 Zr171 Zr233 Zr234   2.72000003       60.0000000    
 Zr171 Zr166 Zr172   2.72000003       120.000000    
 Zr171 Zr166 Zr249   2.72000003       120.000000    
 Zr171 Zr166 Zr234   2.72000003       180.000000    
 Zr171 Zr172 Zr249   2.72000003       120.000000    
 Zr171 Zr172 Zr234   2.72000003       60.0000000    
 Zr171 Zr249 Zr234   2.72000003       60.0000000    
 Zr172 Zr155 Zr173   2.72000003       120.000000    
 Zr172 Zr155 Zr155   2.72000003       1.20741822E-06
 Zr172 Zr155 Zr154   2.72000003       60.0000000    
 Zr172 Zr155 Zr171   2.72000003       90.0000000    
 Zr172 Zr155 Zr234   2.72000003       120.000000    
 Zr172 Zr173 Zr155   2.72000003       120.000000    
 Zr172 Zr173 Zr154   2.72000003       60.0000000    
 Zr172 Zr173 Zr171   2.72000003       120.000000    
 Zr172 Zr173 Zr234   2.72000003       120.000000    
 Zr172 Zr155 Zr154   2.72000003       60.0000000    
 Zr172 Zr155 Zr171   2.72000003       90.0000000    
 Zr172 Zr155 Zr234   2.72000003       120.000000    
 Zr172 Zr154 Zr171   2.72000003       120.000000    
 Zr172 Zr154 Zr234   2.72000003       180.000000    
 Zr172 Zr171 Zr234   2.72000003       60.0000000    
 Zr173 Zr095 Zr108   2.72000003       60.0000000    
 Zr173 Zr095 Zr172   2.72000003       120.000000    
 Zr173 Zr095 Zr159   2.72000003       90.0000000    
 Zr173 Zr095 Zr174   2.72000003       120.000000    
 Zr173 Zr095 Zr176   2.72000003       120.000000    
 Zr173 Zr108 Zr172   2.72000003       90.0000000    
 Zr173 Zr108 Zr159   2.72000003       120.000000    
 Zr173 Zr108 Zr174   2.72000003       120.000000    
 Zr173 Zr108 Zr176   2.72000003       180.000000    
 Zr173 Zr172 Zr159   2.72000003       60.0000000    
 Zr173 Zr172 Zr174   2.72000003       120.000000    
 Zr173 Zr172 Zr176   2.72000003       90.0000000    
 Zr173 Zr159 Zr174   2.72000003       120.000000    
 Zr173 Zr159 Zr176   2.72000003       60.0000000    
 Zr173 Zr174 Zr176   2.72000003       60.0000000    
 Zr174 Zr112 Zr128   2.72000003       90.0000000    
 Zr174 Zr112 Zr161   2.72000003       60.0000000    
 Zr174 Zr112 Zr163   2.72000003       120.000000    
 Zr174 Zr112 Zr173   2.72000003       60.0000000    
 Zr174 Zr112 Zr163   2.72000003       120.000000    
 Zr174 Zr128 Zr161   2.72000003       120.000000    
 Zr174 Zr128 Zr163   2.72000003       120.000000    
 Zr174 Zr128 Zr173   2.72000003       120.000000    
 Zr174 Zr128 Zr163   2.72000003       120.000000    
 Zr174 Zr161 Zr163   2.72000003       60.0000000    
 Zr174 Zr161 Zr173   2.72000003       90.0000000    
 Zr174 Zr161 Zr163   2.72000003       60.0000000    
 Zr174 Zr163 Zr173   2.72000003       120.000000    
 Zr174 Zr163 Zr163   2.72000003       1.20741822E-06
 Zr174 Zr173 Zr163   2.72000003       120.000000    
 Zr175 Zr170 Zr234   2.72000003       90.0000000    
 Zr175 Zr170 Zr237   2.72000003       120.000000    
 Zr175 Zr170 Zr189   2.72000003       60.0000000    
 Zr175 Zr170 Zr176   2.72000003       120.000000    
 Zr175 Zr170 Zr253   2.72000003       120.000000    
 Zr175 Zr234 Zr237   2.72000003       60.0000000    
 Zr175 Zr234 Zr189   2.72000003       120.000000    
 Zr175 Zr234 Zr176   2.72000003       120.000000    
 Zr175 Zr234 Zr253   2.72000003       60.0000000    
 Zr175 Zr237 Zr189   2.72000003       180.000000    
 Zr175 Zr237 Zr176   2.72000003       60.0000000    
 Zr175 Zr237 Zr253   2.72000003       90.0000000    
 Zr175 Zr189 Zr176   2.72000003       120.000000    
 Zr175 Zr189 Zr253   2.72000003       90.0000000    
 Zr175 Zr176 Zr253   2.72000003       120.000000    
 Zr176 Zr222 Zr147   2.72000003       60.0000000    
 Zr176 Zr222 Zr159   2.72000003       60.0000000    
 Zr176 Zr222 Zr175   2.72000003       120.000000    
 Zr176 Zr222 Zr238   2.72000003       90.0000000    
 Zr176 Zr222 Zr173   2.72000003       120.000000    
 Zr176 Zr147 Zr159   2.72000003       90.0000000    
 Zr176 Zr147 Zr175   2.72000003       180.000000    
 Zr176 Zr147 Zr238   2.72000003       120.000000    
 Zr176 Zr147 Zr173   2.72000003       120.000000    
 Zr176 Zr159 Zr175   2.72000003       90.0000000    
 Zr176 Zr159 Zr238   2.72000003       120.000000    
 Zr176 Zr159 Zr173   2.72000003       60.0000000    
 Zr176 Zr175 Zr238   2.72000003       60.0000000    
 Zr176 Zr175 Zr173   2.72000003       60.0000000    
 Zr176 Zr238 Zr173   2.72000003       120.000000    
 Zr177 Zr099 Zr115   2.72000003       90.0000000    
 Zr177 Zr099 Zr192   2.72000003       120.000000    
 Zr177 Zr099 Zr192   2.72000003       120.000000    
 Zr177 Zr099 Zr178   2.72000003       120.000000    
 Zr177 Zr099 Zr178   2.72000003       120.000000    
 Zr177 Zr115 Zr192   2.72000003       120.000000    
 Zr177 Zr115 Zr192   2.72000003       120.000000    
 Zr177 Zr115 Zr178   2.72000003       60.0000000    
 Zr177 Zr115 Zr178   2.72000003       60.0000000    
 Zr177 Zr192 Zr192   2.72000003       1.20741822E-06
 Zr177 Zr192 Zr178   2.72000003       120.000000    
 Zr177 Zr192 Zr178   2.72000003       120.000000    
 Zr177 Zr192 Zr178   2.72000003       120.000000    
 Zr177 Zr192 Zr178   2.72000003       120.000000    
 Zr177 Zr178 Zr178   2.72000003       1.20741822E-06
 Zr178 Zr068 Zr181   2.72000003       120.000000    
 Zr178 Zr068 Zr183   2.72000003       120.000000    
 Zr178 Zr068 Zr132   2.72000003       90.0000000    
 Zr178 Zr068 Zr177   2.72000003       120.000000    
 Zr178 Zr068 Zr177   2.72000003       120.000000    
 Zr178 Zr181 Zr183   2.72000003       60.0000000    
 Zr178 Zr181 Zr132   2.72000003       120.000000    
 Zr178 Zr181 Zr177   2.72000003       90.0000000    
 Zr178 Zr181 Zr177   2.72000003       90.0000000    
 Zr178 Zr183 Zr132   2.72000003       60.0000000    
 Zr178 Zr183 Zr177   2.72000003       120.000000    
 Zr178 Zr183 Zr177   2.72000003       120.000000    
 Zr178 Zr132 Zr177   2.72000003       120.000000    
 Zr178 Zr132 Zr177   2.72000003       120.000000    
 Zr178 Zr177 Zr177   2.72000003       1.20741822E-06
 Zr179 Zr180 Zr132   2.72000003       90.0000000    
 Zr179 Zr180 Zr144   2.72000003       180.000000    
 Zr179 Zr180 Zr241   2.72000003       60.0000000    
 Zr179 Zr180 Zr241   2.72000003       60.0000000    
 Zr179 Zr180 Zr190   2.72000003       120.000000    
 Zr179 Zr132 Zr144   2.72000003       90.0000000    
 Zr179 Zr132 Zr241   2.72000003       120.000000    
 Zr179 Zr132 Zr241   2.72000003       120.000000    
 Zr179 Zr132 Zr190   2.72000003       120.000000    
 Zr179 Zr144 Zr241   2.72000003       120.000000    
 Zr179 Zr144 Zr241   2.72000003       120.000000    
 Zr179 Zr144 Zr190   2.72000003       60.0000000    
 Zr179 Zr241 Zr241   2.72000003       1.20741822E-06
 Zr179 Zr241 Zr190   2.72000003       120.000000    
 Zr179 Zr241 Zr190   2.72000003       120.000000    
 Zr180 Zr162 Zr241   2.72000003       120.000000    
 Zr180 Zr162 Zr163   2.72000003       60.0000000    
 Zr180 Zr162 Zr181   2.72000003       60.0000000    
 Zr180 Zr162 Zr179   2.72000003       120.000000    
 Zr180 Zr162 Zr245   2.72000003       120.000000    
 Zr180 Zr241 Zr163   2.72000003       60.0000000    
 Zr180 Zr241 Zr181   2.72000003       180.000000    
 Zr180 Zr241 Zr179   2.72000003       60.0000000    
 Zr180 Zr241 Zr245   2.72000003       90.0000000    
 Zr180 Zr163 Zr181   2.72000003       120.000000    
 Zr180 Zr163 Zr179   2.72000003       90.0000000    
 Zr180 Zr163 Zr245   2.72000003       120.000000    
 Zr180 Zr181 Zr179   2.72000003       120.000000    
 Zr180 Zr181 Zr245   2.72000003       90.0000000    
 Zr180 Zr179 Zr245   2.72000003       120.000000    
 Zr181 Zr103 Zr178   2.72000003       120.000000    
 Zr181 Zr103 Zr119   2.72000003       90.0000000    
 Zr181 Zr103 Zr167   2.72000003       90.0000000    
 Zr181 Zr103 Zr180   2.72000003       120.000000    
 Zr181 Zr103 Zr182   2.72000003       120.000000    
 Zr181 Zr178 Zr119   2.72000003       60.0000000    
 Zr181 Zr178 Zr167   2.72000003       120.000000    
 Zr181 Zr178 Zr180   2.72000003       60.0000000    
 Zr181 Zr178 Zr182   2.72000003       90.0000000    
 Zr181 Zr119 Zr167   2.72000003       180.000000    
 Zr181 Zr119 Zr180   2.72000003       120.000000    
 Zr181 Zr119 Zr182   2.72000003       60.0000000    
 Zr181 Zr167 Zr180   2.72000003       60.0000000    
 Zr181 Zr167 Zr182   2.72000003       120.000000    
 Zr181 Zr180 Zr182   2.72000003       120.000000    
 Zr182 Zr072 Zr185   2.72000003       120.000000    
 Zr182 Zr072 Zr119   2.72000003       60.0000000    
 Zr182 Zr072 Zr183   2.72000003       120.000000    
 Zr182 Zr072 Zr137   2.72000003       60.0000000    
 Zr182 Zr072 Zr181   2.72000003       120.000000    
 Zr182 Zr185 Zr119   2.72000003       120.000000    
 Zr182 Zr185 Zr183   2.72000003       120.000000    
 Zr182 Zr185 Zr137   2.72000003       90.0000000    
 Zr182 Zr185 Zr181   2.72000003       90.0000000    
 Zr182 Zr119 Zr183   2.72000003       90.0000000    
 Zr182 Zr119 Zr137   2.72000003       120.000000    
 Zr182 Zr119 Zr181   2.72000003       60.0000000    
 Zr182 Zr183 Zr137   2.72000003       120.000000    
 Zr182 Zr183 Zr181   2.72000003       60.0000000    
 Zr182 Zr137 Zr181   2.72000003       180.000000    
 Zr183 Zr178 Zr242   2.72000003       90.0000000    
 Zr183 Zr178 Zr133   2.72000003       60.0000000    
 Zr183 Zr178 Zr182   2.72000003       90.0000000    
 Zr183 Zr178 Zr197   2.72000003       120.000000    
 Zr183 Zr178 Zr184   2.72000003       120.000000    
 Zr183 Zr242 Zr133   2.72000003       120.000000    
 Zr183 Zr242 Zr182   2.72000003       180.000000    
 Zr183 Zr242 Zr197   2.72000003       60.0000000    
 Zr183 Zr242 Zr184   2.72000003       120.000000    
 Zr183 Zr133 Zr182   2.72000003       60.0000000    
 Zr183 Zr133 Zr197   2.72000003       90.0000000    
 Zr183 Zr133 Zr184   2.72000003       120.000000    
 Zr183 Zr182 Zr197   2.72000003       120.000000    
 Zr183 Zr182 Zr184   2.72000003       60.0000000    
 Zr183 Zr197 Zr184   2.72000003       120.000000    
 Zr184 Zr166 Zr245   2.72000003       120.000000    
 Zr184 Zr166 Zr185   2.72000003       60.0000000    
 Zr184 Zr166 Zr246   2.72000003       180.000000    
 Zr184 Zr166 Zr183   2.72000003       120.000000    
 Zr184 Zr166 Zr187   2.72000003       120.000000    
 Zr184 Zr245 Zr185   2.72000003       180.000000    
 Zr184 Zr245 Zr246   2.72000003       60.0000000    
 Zr184 Zr245 Zr183   2.72000003       60.0000000    
 Zr184 Zr245 Zr187   2.72000003       120.000000    
 Zr184 Zr185 Zr246   2.72000003       120.000000    
 Zr184 Zr185 Zr183   2.72000003       120.000000    
 Zr184 Zr185 Zr187   2.72000003       60.0000000    
 Zr184 Zr246 Zr183   2.72000003       60.0000000    
 Zr184 Zr246 Zr187   2.72000003       60.0000000    
 Zr184 Zr183 Zr187   2.72000003       90.0000000    
 Zr185 Zr124 Zr107   2.72000003       60.0000000    
 Zr185 Zr124 Zr182   2.72000003       120.000000    
 Zr185 Zr124 Zr184   2.72000003       180.000000    
 Zr185 Zr124 Zr188   2.72000003       90.0000000    
 Zr185 Zr124 Zr186   2.72000003       60.0000000    
 Zr185 Zr107 Zr182   2.72000003       120.000000    
 Zr185 Zr107 Zr184   2.72000003       120.000000    
 Zr185 Zr107 Zr188   2.72000003       120.000000    
 Zr185 Zr107 Zr186   2.72000003       120.000000    
 Zr185 Zr182 Zr184   2.72000003       60.0000000    
 Zr185 Zr182 Zr188   2.72000003       120.000000    
 Zr185 Zr182 Zr186   2.72000003       90.0000000    
 Zr185 Zr184 Zr188   2.72000003       90.0000000    
 Zr185 Zr184 Zr186   2.72000003       120.000000    
 Zr185 Zr188 Zr186   2.72000003       60.0000000    
 Zr186 Zr127 Zr123   2.72000003       90.0000000    
 Zr186 Zr127 Zr187   2.72000003       180.000000    
 Zr186 Zr127 Zr141   2.72000003       60.0000000    
 Zr186 Zr127 Zr185   2.72000003       120.000000    
 Zr186 Zr127 Zr191   2.72000003       90.0000000    
 Zr186 Zr123 Zr187   2.72000003       90.0000000    
 Zr186 Zr123 Zr141   2.72000003       120.000000    
 Zr186 Zr123 Zr185   2.72000003       60.0000000    
 Zr186 Zr123 Zr191   2.72000003       180.000000    
 Zr186 Zr187 Zr141   2.72000003       120.000000    
 Zr186 Zr187 Zr185   2.72000003       60.0000000    
 Zr186 Zr187 Zr191   2.72000003       90.0000000    
 Zr186 Zr141 Zr185   2.72000003       180.000000    
 Zr186 Zr141 Zr191   2.72000003       60.0000000    
 Zr186 Zr185 Zr191   2.72000003       120.000000    
 Zr187 Zr136 Zr249   2.72000003       120.000000    
 Zr187 Zr136 Zr184   2.72000003       90.0000000    
 Zr187 Zr136 Zr137   2.72000003       60.0000000    
 Zr187 Zr136 Zr186   2.72000003       120.000000    
 Zr187 Zr136 Zr140   2.72000003       90.0000000    
 Zr187 Zr249 Zr184   2.72000003       60.0000000    
 Zr187 Zr249 Zr137   2.72000003       180.000000    
 Zr187 Zr249 Zr186   2.72000003       120.000000    
 Zr187 Zr249 Zr140   2.72000003       120.000000    
 Zr187 Zr184 Zr137   2.72000003       120.000000    
 Zr187 Zr184 Zr186   2.72000003       120.000000    
 Zr187 Zr184 Zr140   2.72000003       180.000000    
 Zr187 Zr137 Zr186   2.72000003       60.0000000    
 Zr187 Zr137 Zr140   2.72000003       60.0000000    
 Zr187 Zr186 Zr140   2.72000003       60.0000000    
 Zr188 Zr234 Zr189   2.72000003       120.000000    
 Zr188 Zr234 Zr170   2.72000003       90.0000000    
 Zr188 Zr234 Zr250   2.72000003       90.0000000    
 Zr188 Zr234 Zr185   2.72000003       120.000000    
 Zr188 Zr234 Zr253   2.72000003       60.0000000    
 Zr188 Zr189 Zr170   2.72000003       60.0000000    
 Zr188 Zr189 Zr250   2.72000003       120.000000    
 Zr188 Zr189 Zr185   2.72000003       90.0000000    
 Zr188 Zr189 Zr253   2.72000003       90.0000000    
 Zr188 Zr170 Zr250   2.72000003       180.000000    
 Zr188 Zr170 Zr185   2.72000003       60.0000000    
 Zr188 Zr170 Zr253   2.72000003       120.000000    
 Zr188 Zr250 Zr185   2.72000003       120.000000    
 Zr188 Zr250 Zr253   2.72000003       60.0000000    
 Zr188 Zr185 Zr253   2.72000003       180.000000    
 Zr189 Zr111 Zr127   2.72000003       90.0000000    
 Zr189 Zr111 Zr124   2.72000003       60.0000000    
 Zr189 Zr111 Zr188   2.72000003       120.000000    
 Zr189 Zr111 Zr175   2.72000003       90.0000000    
 Zr189 Zr111 Zr190   2.72000003       120.000000    
 Zr189 Zr127 Zr124   2.72000003       60.0000000    
 Zr189 Zr127 Zr188   2.72000003       120.000000    
 Zr189 Zr127 Zr175   2.72000003       180.000000    
 Zr189 Zr127 Zr190   2.72000003       60.0000000    
 Zr189 Zr124 Zr188   2.72000003       90.0000000    
 Zr189 Zr124 Zr175   2.72000003       120.000000    
 Zr189 Zr124 Zr190   2.72000003       120.000000    
 Zr189 Zr188 Zr175   2.72000003       60.0000000    
 Zr189 Zr188 Zr190   2.72000003       120.000000    
 Zr189 Zr175 Zr190   2.72000003       120.000000    
 Zr190 Zr128 Zr141   2.72000003       120.000000    
 Zr190 Zr128 Zr192   2.72000003       90.0000000    
 Zr190 Zr128 Zr129   2.72000003       120.000000    
 Zr190 Zr128 Zr189   2.72000003       60.0000000    
 Zr190 Zr128 Zr179   2.72000003       120.000000    
 Zr190 Zr141 Zr192   2.72000003       120.000000    
 Zr190 Zr141 Zr129   2.72000003       90.0000000    
 Zr190 Zr141 Zr189   2.72000003       90.0000000    
 Zr190 Zr141 Zr179   2.72000003       120.000000    
 Zr190 Zr192 Zr129   2.72000003       120.000000    
 Zr190 Zr192 Zr189   2.72000003       60.0000000    
 Zr190 Zr192 Zr179   2.72000003       60.0000000    
 Zr190 Zr129 Zr189   2.72000003       180.000000    
 Zr190 Zr129 Zr179   2.72000003       60.0000000    
 Zr190 Zr189 Zr179   2.72000003       120.000000    
 Zr191 Zr140 Zr253   2.72000003       120.000000    
 Zr191 Zr140 Zr186   2.72000003       60.0000000    
 Zr191 Zr140 Zr254   2.72000003       120.000000    
 Zr191 Zr140 Zr205   2.72000003       60.0000000    
 Zr191 Zr140 Zr192   2.72000003       180.000000    
 Zr191 Zr253 Zr186   2.72000003       120.000000    
 Zr191 Zr253 Zr254   2.72000003       60.0000000    
 Zr191 Zr253 Zr205   2.72000003       90.0000000    
 Zr191 Zr253 Zr192   2.72000003       60.0000000    
 Zr191 Zr186 Zr254   2.72000003       180.000000    
 Zr191 Zr186 Zr205   2.72000003       120.000000    
 Zr191 Zr186 Zr192   2.72000003       120.000000    
 Zr191 Zr254 Zr205   2.72000003       60.0000000    
 Zr191 Zr254 Zr192   2.72000003       60.0000000    
 Zr191 Zr205 Zr192   2.72000003       120.000000    
 Zr192 Zr238 Zr177   2.72000003       120.000000    
 Zr192 Zr238 Zr177   2.72000003       120.000000    
 Zr192 Zr238 Zr190   2.72000003       180.000000    
 Zr192 Zr238 Zr191   2.72000003       120.000000    
 Zr192 Zr238 Zr254   2.72000003       90.0000000    
 Zr192 Zr177 Zr177   2.72000003       1.20741822E-06
 Zr192 Zr177 Zr190   2.72000003       60.0000000    
 Zr192 Zr177 Zr191   2.72000003       120.000000    
 Zr192 Zr177 Zr254   2.72000003       120.000000    
 Zr192 Zr177 Zr190   2.72000003       60.0000000    
 Zr192 Zr177 Zr191   2.72000003       120.000000    
 Zr192 Zr177 Zr254   2.72000003       120.000000    
 Zr192 Zr190 Zr191   2.72000003       60.0000000    
 Zr192 Zr190 Zr254   2.72000003       90.0000000    
 Zr192 Zr191 Zr254   2.72000003       60.0000000    
 Zr193 Zr206 Zr131   2.72000003       60.0000000    
 Zr193 Zr206 Zr242   2.72000003       180.000000    
 Zr193 Zr206 Zr195   2.72000003       60.0000000    
 Zr193 Zr206 Zr194   2.72000003       90.0000000    
 Zr193 Zr206 Zr208   2.72000003       60.0000000    
 Zr193 Zr131 Zr242   2.72000003       120.000000    
 Zr193 Zr131 Zr195   2.72000003       90.0000000    
 Zr193 Zr131 Zr194   2.72000003       60.0000000    
 Zr193 Zr131 Zr208   2.72000003       120.000000    
 Zr193 Zr242 Zr195   2.72000003       120.000000    
 Zr193 Zr242 Zr194   2.72000003       90.0000000    
 Zr193 Zr242 Zr208   2.72000003       120.000000    
 Zr193 Zr195 Zr194   2.72000003       60.0000000    
 Zr193 Zr195 Zr208   2.72000003       60.0000000    
 Zr193 Zr194 Zr208   2.72000003       120.000000    
 Zr194 Zr135 Zr197   2.72000003       60.0000000    
 Zr194 Zr135 Zr131   2.72000003       90.0000000    
 Zr194 Zr135 Zr196   2.72000003       120.000000    
 Zr194 Zr135 Zr212   2.72000003       120.000000    
 Zr194 Zr135 Zr193   2.72000003       120.000000    
 Zr194 Zr197 Zr131   2.72000003       120.000000    
 Zr194 Zr197 Zr196   2.72000003       60.0000000    
 Zr194 Zr197 Zr212   2.72000003       120.000000    
 Zr194 Zr197 Zr193   2.72000003       90.0000000    
 Zr194 Zr131 Zr196   2.72000003       120.000000    
 Zr194 Zr131 Zr212   2.72000003       120.000000    
 Zr194 Zr131 Zr193   2.72000003       60.0000000    
 Zr194 Zr196 Zr212   2.72000003       90.0000000    
 Zr194 Zr196 Zr193   2.72000003       60.0000000    
 Zr194 Zr212 Zr193   2.72000003       120.000000    
 Zr195 Zr212 Zr017   2.72000003       60.0000000    
 Zr195 Zr212 Zr193   2.72000003       120.000000    
 Zr195 Zr212 Zr224   2.72000003       90.0000000    
 Zr195 Zr212 Zr014   2.72000003       120.000000    
 Zr195 Zr212 Zr001   2.72000003       120.000000    
 Zr195 Zr017 Zr193   2.72000003       180.000000    
 Zr195 Zr017 Zr224   2.72000003       60.0000000    
 Zr195 Zr017 Zr014   2.72000003       60.0000000    
 Zr195 Zr017 Zr001   2.72000003       90.0000000    
 Zr195 Zr193 Zr224   2.72000003       120.000000    
 Zr195 Zr193 Zr014   2.72000003       120.000000    
 Zr195 Zr193 Zr001   2.72000003       90.0000000    
 Zr195 Zr224 Zr014   2.72000003       60.0000000    
 Zr195 Zr224 Zr001   2.72000003       120.000000    
 Zr195 Zr014 Zr001   2.72000003       60.0000000    
 Zr196 Zr194 Zr005   2.72000003       120.000000    
 Zr196 Zr194 Zr050   2.72000003       180.000000    
 Zr196 Zr194 Zr247   2.72000003       120.000000    
 Zr196 Zr194 Zr243   2.72000003       120.000000    
 Zr196 Zr194 Zr242   2.72000003       90.0000000    
 Zr196 Zr005 Zr050   2.72000003       60.0000000    
 Zr196 Zr005 Zr247   2.72000003       60.0000000    
 Zr196 Zr005 Zr243   2.72000003       120.000000    
 Zr196 Zr005 Zr242   2.72000003       120.000000    
 Zr196 Zr050 Zr247   2.72000003       60.0000000    
 Zr196 Zr050 Zr243   2.72000003       60.0000000    
 Zr196 Zr050 Zr242   2.72000003       90.0000000    
 Zr196 Zr247 Zr243   2.72000003       90.0000000    
 Zr196 Zr247 Zr242   2.72000003       60.0000000    
 Zr196 Zr243 Zr242   2.72000003       60.0000000    
 Zr197 Zr194 Zr132   2.72000003       60.0000000    
 Zr197 Zr194 Zr183   2.72000003       120.000000    
 Zr197 Zr194 Zr199   2.72000003       60.0000000    
 Zr197 Zr194 Zr198   2.72000003       90.0000000    
 Zr197 Zr194 Zr247   2.72000003       120.000000    
 Zr197 Zr132 Zr183   2.72000003       60.0000000    
 Zr197 Zr132 Zr199   2.72000003       120.000000    
 Zr197 Zr132 Zr198   2.72000003       120.000000    
 Zr197 Zr132 Zr247   2.72000003       120.000000    
 Zr197 Zr183 Zr199   2.72000003       180.000000    
 Zr197 Zr183 Zr198   2.72000003       120.000000    
 Zr197 Zr183 Zr247   2.72000003       90.0000000    
 Zr197 Zr199 Zr198   2.72000003       60.0000000    
 Zr197 Zr199 Zr247   2.72000003       90.0000000    
 Zr197 Zr198 Zr247   2.72000003       120.000000    
 Zr198 Zr135 Zr201   2.72000003       120.000000    
 Zr198 Zr135 Zr135   2.72000003       1.20741822E-06
 Zr198 Zr135 Zr200   2.72000003       120.000000    
 Zr198 Zr135 Zr217   2.72000003       120.000000    
 Zr198 Zr135 Zr197   2.72000003       60.0000000    
 Zr198 Zr201 Zr135   2.72000003       120.000000    
 Zr198 Zr201 Zr200   2.72000003       60.0000000    
 Zr198 Zr201 Zr217   2.72000003       90.0000000    
 Zr198 Zr201 Zr197   2.72000003       90.0000000    
 Zr198 Zr135 Zr200   2.72000003       120.000000    
 Zr198 Zr135 Zr217   2.72000003       120.000000    
 Zr198 Zr135 Zr197   2.72000003       60.0000000    
 Zr198 Zr200 Zr217   2.72000003       120.000000    
 Zr198 Zr200 Zr197   2.72000003       60.0000000    
 Zr198 Zr217 Zr197   2.72000003       180.000000    
 Zr199 Zr002 Zr212   2.72000003       60.0000000    
 Zr199 Zr002 Zr002   2.72000003       1.20741822E-06
 Zr199 Zr002 Zr213   2.72000003       120.000000    
 Zr199 Zr002 Zr006   2.72000003       90.0000000    
 Zr199 Zr002 Zr197   2.72000003       120.000000    
 Zr199 Zr212 Zr002   2.72000003       60.0000000    
 Zr199 Zr212 Zr213   2.72000003       60.0000000    
 Zr199 Zr212 Zr006   2.72000003       120.000000    
 Zr199 Zr212 Zr197   2.72000003       120.000000    
 Zr199 Zr002 Zr213   2.72000003       120.000000    
 Zr199 Zr002 Zr006   2.72000003       90.0000000    
 Zr199 Zr002 Zr197   2.72000003       120.000000    
 Zr199 Zr213 Zr006   2.72000003       120.000000    
 Zr199 Zr213 Zr197   2.72000003       90.0000000    
 Zr199 Zr006 Zr197   2.72000003       120.000000    
 Zr200 Zr198 Zr009   2.72000003       120.000000    
 Zr200 Zr198 Zr247   2.72000003       120.000000    
 Zr200 Zr198 Zr251   2.72000003       120.000000    
 Zr200 Zr198 Zr005   2.72000003       120.000000    
 Zr200 Zr198 Zr201   2.72000003       60.0000000    
 Zr200 Zr009 Zr247   2.72000003       120.000000    
 Zr200 Zr009 Zr251   2.72000003       60.0000000    
 Zr200 Zr009 Zr005   2.72000003       90.0000000    
 Zr200 Zr009 Zr201   2.72000003       90.0000000    
 Zr200 Zr247 Zr251   2.72000003       90.0000000    
 Zr200 Zr247 Zr005   2.72000003       60.0000000    
 Zr200 Zr247 Zr201   2.72000003       120.000000    
 Zr200 Zr251 Zr005   2.72000003       120.000000    
 Zr200 Zr251 Zr201   2.72000003       60.0000000    
 Zr200 Zr005 Zr201   2.72000003       180.000000    
 Zr201 Zr198 Zr136   2.72000003       60.0000000    
 Zr201 Zr198 Zr250   2.72000003       180.000000    
 Zr201 Zr198 Zr250   2.72000003       180.000000    
 Zr201 Zr198 Zr204   2.72000003       120.000000    
 Zr201 Zr198 Zr200   2.72000003       60.0000000    
 Zr201 Zr136 Zr250   2.72000003       120.000000    
 Zr201 Zr136 Zr250   2.72000003       120.000000    
 Zr201 Zr136 Zr204   2.72000003       180.000000    
 Zr201 Zr136 Zr200   2.72000003       90.0000000    
 Zr201 Zr250 Zr250   2.72000003       1.20741822E-06
 Zr201 Zr250 Zr204   2.72000003       60.0000000    
 Zr201 Zr250 Zr200   2.72000003       120.000000    
 Zr201 Zr250 Zr204   2.72000003       60.0000000    
 Zr201 Zr250 Zr200   2.72000003       120.000000    
 Zr201 Zr204 Zr200   2.72000003       90.0000000    
 Zr202 Zr143 Zr156   2.72000003       60.0000000    
 Zr202 Zr143 Zr205   2.72000003       60.0000000    
 Zr202 Zr143 Zr207   2.72000003       90.0000000    
 Zr202 Zr143 Zr203   2.72000003       180.000000    
 Zr202 Zr143 Zr204   2.72000003       120.000000    
 Zr202 Zr156 Zr205   2.72000003       120.000000    
 Zr202 Zr156 Zr207   2.72000003       120.000000    
 Zr202 Zr156 Zr203   2.72000003       120.000000    
 Zr202 Zr156 Zr204   2.72000003       180.000000    
 Zr202 Zr205 Zr207   2.72000003       60.0000000    
 Zr202 Zr205 Zr203   2.72000003       120.000000    
 Zr202 Zr205 Zr204   2.72000003       60.0000000    
 Zr202 Zr207 Zr203   2.72000003       90.0000000    
 Zr202 Zr207 Zr204   2.72000003       60.0000000    
 Zr202 Zr203 Zr204   2.72000003       60.0000000    
 Zr203 Zr216 Zr006   2.72000003       60.0000000    
 Zr203 Zr216 Zr009   2.72000003       120.000000    
 Zr203 Zr216 Zr220   2.72000003       90.0000000    
 Zr203 Zr216 Zr025   2.72000003       60.0000000    
 Zr203 Zr216 Zr202   2.72000003       120.000000    
 Zr203 Zr006 Zr009   2.72000003       60.0000000    
 Zr203 Zr006 Zr220   2.72000003       120.000000    
 Zr203 Zr006 Zr025   2.72000003       60.0000000    
 Zr203 Zr006 Zr202   2.72000003       180.000000    
 Zr203 Zr009 Zr220   2.72000003       120.000000    
 Zr203 Zr009 Zr025   2.72000003       90.0000000    
 Zr203 Zr009 Zr202   2.72000003       120.000000    
 Zr203 Zr220 Zr025   2.72000003       60.0000000    
 Zr203 Zr220 Zr202   2.72000003       60.0000000    
 Zr203 Zr025 Zr202   2.72000003       120.000000    
 Zr204 Zr010 Zr201   2.72000003       120.000000    
 Zr204 Zr010 Zr013   2.72000003       60.0000000    
 Zr204 Zr010 Zr202   2.72000003       90.0000000    
 Zr204 Zr010 Zr251   2.72000003       120.000000    
 Zr204 Zr010 Zr255   2.72000003       120.000000    
 Zr204 Zr201 Zr013   2.72000003       180.000000    
 Zr204 Zr201 Zr202   2.72000003       60.0000000    
 Zr204 Zr201 Zr251   2.72000003       60.0000000    
 Zr204 Zr201 Zr255   2.72000003       120.000000    
 Zr204 Zr013 Zr202   2.72000003       120.000000    
 Zr204 Zr013 Zr251   2.72000003       120.000000    
 Zr204 Zr013 Zr255   2.72000003       60.0000000    
 Zr204 Zr202 Zr251   2.72000003       120.000000    
 Zr204 Zr202 Zr255   2.72000003       120.000000    
 Zr204 Zr251 Zr255   2.72000003       90.0000000    
 Zr205 Zr202 Zr140   2.72000003       60.0000000    
 Zr205 Zr202 Zr191   2.72000003       120.000000    
 Zr205 Zr202 Zr208   2.72000003       120.000000    
 Zr205 Zr202 Zr208   2.72000003       120.000000    
 Zr205 Zr202 Zr250   2.72000003       90.0000000    
 Zr205 Zr140 Zr191   2.72000003       60.0000000    
 Zr205 Zr140 Zr208   2.72000003       180.000000    
 Zr205 Zr140 Zr208   2.72000003       180.000000    
 Zr205 Zr140 Zr250   2.72000003       60.0000000    
 Zr205 Zr191 Zr208   2.72000003       120.000000    
 Zr205 Zr191 Zr208   2.72000003       120.000000    
 Zr205 Zr191 Zr250   2.72000003       60.0000000    
 Zr205 Zr208 Zr208   2.72000003       1.20741822E-06
 Zr205 Zr208 Zr250   2.72000003       120.000000    
 Zr205 Zr208 Zr250   2.72000003       120.000000    
 Zr206 Zr144 Zr221   2.72000003       120.000000    
 Zr206 Zr144 Zr193   2.72000003       60.0000000    
 Zr206 Zr144 Zr207   2.72000003       120.000000    
 Zr206 Zr144 Zr207   2.72000003       120.000000    
 Zr206 Zr144 Zr209   2.72000003       120.000000    
 Zr206 Zr221 Zr193   2.72000003       180.000000    
 Zr206 Zr221 Zr207   2.72000003       60.0000000    
 Zr206 Zr221 Zr207   2.72000003       60.0000000    
 Zr206 Zr221 Zr209   2.72000003       90.0000000    
 Zr206 Zr193 Zr207   2.72000003       120.000000    
 Zr206 Zr193 Zr207   2.72000003       120.000000    
 Zr206 Zr193 Zr209   2.72000003       90.0000000    
 Zr206 Zr207 Zr207   2.72000003       1.20741822E-06
 Zr206 Zr207 Zr209   2.72000003       120.000000    
 Zr206 Zr207 Zr209   2.72000003       120.000000    
 Zr207 Zr202 Zr010   2.72000003       90.0000000    
 Zr207 Zr202 Zr013   2.72000003       120.000000    
 Zr207 Zr202 Zr206   2.72000003       90.0000000    
 Zr207 Zr202 Zr029   2.72000003       120.000000    
 Zr207 Zr202 Zr206   2.72000003       90.0000000    
 Zr207 Zr010 Zr013   2.72000003       60.0000000    
 Zr207 Zr010 Zr206   2.72000003       180.000000    
 Zr207 Zr010 Zr029   2.72000003       60.0000000    
 Zr207 Zr010 Zr206   2.72000003       180.000000    
 Zr207 Zr013 Zr206   2.72000003       120.000000    
 Zr207 Zr013 Zr029   2.72000003       90.0000000    
 Zr207 Zr013 Zr206   2.72000003       120.000000    
 Zr207 Zr206 Zr029   2.72000003       120.000000    
 Zr207 Zr206 Zr206   2.72000003       1.20741822E-06
 Zr207 Zr029 Zr206   2.72000003       120.000000    
 Zr208 Zr014 Zr205   2.72000003       120.000000    
 Zr208 Zr014 Zr205   2.72000003       120.000000    
 Zr208 Zr014 Zr255   2.72000003       120.000000    
 Zr208 Zr014 Zr193   2.72000003       120.000000    
 Zr208 Zr014 Zr062   2.72000003       90.0000000    
 Zr208 Zr205 Zr205   2.72000003       1.20741822E-06
 Zr208 Zr205 Zr255   2.72000003       60.0000000    
 Zr208 Zr205 Zr193   2.72000003       90.0000000    
 Zr208 Zr205 Zr062   2.72000003       120.000000    
 Zr208 Zr205 Zr255   2.72000003       60.0000000    
 Zr208 Zr205 Zr193   2.72000003       90.0000000    
 Zr208 Zr205 Zr062   2.72000003       120.000000    
 Zr208 Zr255 Zr193   2.72000003       120.000000    
 Zr208 Zr255 Zr062   2.72000003       60.0000000    
 Zr208 Zr193 Zr062   2.72000003       120.000000    
 Zr209 Zr148 Zr160   2.72000003       90.0000000    
 Zr209 Zr148 Zr224   2.72000003       180.000000    
 Zr209 Zr148 Zr206   2.72000003       120.000000    
 Zr209 Zr148 Zr211   2.72000003       120.000000    
 Zr209 Zr148 Zr212   2.72000003       90.0000000    
 Zr209 Zr160 Zr224   2.72000003       90.0000000    
 Zr209 Zr160 Zr206   2.72000003       60.0000000    
 Zr209 Zr160 Zr211   2.72000003       120.000000    
 Zr209 Zr160 Zr212   2.72000003       180.000000    
 Zr209 Zr224 Zr206   2.72000003       60.0000000    
 Zr209 Zr224 Zr211   2.72000003       60.0000000    
 Zr209 Zr224 Zr212   2.72000003       90.0000000    
 Zr209 Zr206 Zr211   2.72000003       120.000000    
 Zr209 Zr206 Zr212   2.72000003       120.000000    
 Zr209 Zr211 Zr212   2.72000003       60.0000000    
 Zr210 Zr148 Zr213   2.72000003       60.0000000    
 Zr210 Zr148 Zr225   2.72000003       120.000000    
 Zr210 Zr148 Zr212   2.72000003       90.0000000    
 Zr210 Zr148 Zr228   2.72000003       180.000000    
 Zr210 Zr148 Zr229   2.72000003       120.000000    
 Zr210 Zr213 Zr225   2.72000003       180.000000    
 Zr210 Zr213 Zr212   2.72000003       60.0000000    
 Zr210 Zr213 Zr228   2.72000003       120.000000    
 Zr210 Zr213 Zr229   2.72000003       90.0000000    
 Zr210 Zr225 Zr212   2.72000003       120.000000    
 Zr210 Zr225 Zr228   2.72000003       60.0000000    
 Zr210 Zr225 Zr229   2.72000003       90.0000000    
 Zr210 Zr212 Zr228   2.72000003       90.0000000    
 Zr210 Zr212 Zr229   2.72000003       120.000000    
 Zr210 Zr228 Zr229   2.72000003       60.0000000    
 Zr211 Zr228 Zr209   2.72000003       120.000000    
 Zr211 Zr228 Zr018   2.72000003       60.0000000    
 Zr211 Zr228 Zr030   2.72000003       120.000000    
 Zr211 Zr228 Zr225   2.72000003       60.0000000    
 Zr211 Zr228 Zr224   2.72000003       180.000000    
 Zr211 Zr209 Zr018   2.72000003       120.000000    
 Zr211 Zr209 Zr030   2.72000003       120.000000    
 Zr211 Zr209 Zr225   2.72000003       90.0000000    
 Zr211 Zr209 Zr224   2.72000003       60.0000000    
 Zr211 Zr018 Zr030   2.72000003       90.0000000    
 Zr211 Zr018 Zr225   2.72000003       120.000000    
 Zr211 Zr018 Zr224   2.72000003       120.000000    
 Zr211 Zr030 Zr225   2.72000003       120.000000    
 Zr211 Zr030 Zr224   2.72000003       60.0000000    
 Zr211 Zr225 Zr224   2.72000003       120.000000    
 Zr212 Zr195 Zr199   2.72000003       90.0000000    
 Zr212 Zr195 Zr194   2.72000003       60.0000000    
 Zr212 Zr195 Zr210   2.72000003       120.000000    
 Zr212 Zr195 Zr209   2.72000003       60.0000000    
 Zr212 Zr195 Zr021   2.72000003       120.000000    
 Zr212 Zr199 Zr194   2.72000003       60.0000000    
 Zr212 Zr199 Zr210   2.72000003       120.000000    
 Zr212 Zr199 Zr209   2.72000003       120.000000    
 Zr212 Zr199 Zr021   2.72000003       60.0000000    
 Zr212 Zr194 Zr210   2.72000003       90.0000000    
 Zr212 Zr194 Zr209   2.72000003       60.0000000    
 Zr212 Zr194 Zr021   2.72000003       120.000000    
 Zr212 Zr210 Zr209   2.72000003       60.0000000    
 Zr212 Zr210 Zr021   2.72000003       120.000000    
 Zr212 Zr209 Zr021   2.72000003       180.000000    
 Zr213 Zr152 Zr152   2.72000003       1.20741822E-06
 Zr213 Zr152 Zr210   2.72000003       120.000000    
 Zr213 Zr152 Zr199   2.72000003       120.000000    
 Zr213 Zr152 Zr215   2.72000003       120.000000    
 Zr213 Zr152 Zr215   2.72000003       120.000000    
 Zr213 Zr152 Zr210   2.72000003       120.000000    
 Zr213 Zr152 Zr199   2.72000003       120.000000    
 Zr213 Zr152 Zr215   2.72000003       120.000000    
 Zr213 Zr152 Zr215   2.72000003       120.000000    
 Zr213 Zr210 Zr199   2.72000003       120.000000    
 Zr213 Zr210 Zr215   2.72000003       60.0000000    
 Zr213 Zr210 Zr215   2.72000003       60.0000000    
 Zr213 Zr199 Zr215   2.72000003       90.0000000    
 Zr213 Zr199 Zr215   2.72000003       90.0000000    
 Zr213 Zr215 Zr215   2.72000003       1.20741822E-06
 Zr214 Zr152 Zr155   2.72000003       60.0000000    
 Zr214 Zr152 Zr151   2.72000003       60.0000000    
 Zr214 Zr152 Zr216   2.72000003       90.0000000    
 Zr214 Zr152 Zr232   2.72000003       180.000000    
 Zr214 Zr152 Zr216   2.72000003       90.0000000    
 Zr214 Zr155 Zr151   2.72000003       90.0000000    
 Zr214 Zr155 Zr216   2.72000003       120.000000    
 Zr214 Zr155 Zr232   2.72000003       120.000000    
 Zr214 Zr155 Zr216   2.72000003       120.000000    
 Zr214 Zr151 Zr216   2.72000003       120.000000    
 Zr214 Zr151 Zr232   2.72000003       120.000000    
 Zr214 Zr151 Zr216   2.72000003       120.000000    
 Zr214 Zr216 Zr232   2.72000003       90.0000000    
 Zr214 Zr216 Zr216   2.72000003       1.20741822E-06
 Zr214 Zr232 Zr216   2.72000003       90.0000000    
 Zr215 Zr018 Zr229   2.72000003       120.000000    
 Zr215 Zr018 Zr021   2.72000003       60.0000000    
 Zr215 Zr018 Zr232   2.72000003       120.000000    
 Zr215 Zr018 Zr213   2.72000003       120.000000    
 Zr215 Zr018 Zr213   2.72000003       120.000000    
 Zr215 Zr229 Zr021   2.72000003       180.000000    
 Zr215 Zr229 Zr232   2.72000003       60.0000000    
 Zr215 Zr229 Zr213   2.72000003       90.0000000    
 Zr215 Zr229 Zr213   2.72000003       90.0000000    
 Zr215 Zr021 Zr232   2.72000003       120.000000    
 Zr215 Zr021 Zr213   2.72000003       90.0000000    
 Zr215 Zr021 Zr213   2.72000003       90.0000000    
 Zr215 Zr232 Zr213   2.72000003       120.000000    
 Zr215 Zr232 Zr213   2.72000003       120.000000    
 Zr215 Zr213 Zr213   2.72000003       1.20741822E-06
 Zr216 Zr203 Zr217   2.72000003       60.0000000    
 Zr216 Zr203 Zr021   2.72000003       120.000000    
 Zr216 Zr203 Zr214   2.72000003       120.000000    
 Zr216 Zr203 Zr022   2.72000003       120.000000    
 Zr216 Zr203 Zr214   2.72000003       120.000000    
 Zr216 Zr217 Zr021   2.72000003       180.000000    
 Zr216 Zr217 Zr214   2.72000003       60.0000000    
 Zr216 Zr217 Zr022   2.72000003       120.000000    
 Zr216 Zr217 Zr214   2.72000003       60.0000000    
 Zr216 Zr021 Zr214   2.72000003       120.000000    
 Zr216 Zr021 Zr022   2.72000003       60.0000000    
 Zr216 Zr021 Zr214   2.72000003       120.000000    
 Zr216 Zr214 Zr022   2.72000003       90.0000000    
 Zr216 Zr214 Zr214   2.72000003       1.20741822E-06
 Zr216 Zr022 Zr214   2.72000003       90.0000000    
 Zr217 Zr139 Zr155   2.72000003       90.0000000    
 Zr217 Zr139 Zr216   2.72000003       120.000000    
 Zr217 Zr139 Zr198   2.72000003       60.0000000    
 Zr217 Zr139 Zr218   2.72000003       120.000000    
 Zr217 Zr139 Zr218   2.72000003       120.000000    
 Zr217 Zr155 Zr216   2.72000003       120.000000    
 Zr217 Zr155 Zr198   2.72000003       120.000000    
 Zr217 Zr155 Zr218   2.72000003       60.0000000    
 Zr217 Zr155 Zr218   2.72000003       60.0000000    
 Zr217 Zr216 Zr198   2.72000003       60.0000000    
 Zr217 Zr216 Zr218   2.72000003       120.000000    
 Zr217 Zr216 Zr218   2.72000003       120.000000    
 Zr217 Zr198 Zr218   2.72000003       180.000000    
 Zr217 Zr198 Zr218   2.72000003       180.000000    
 Zr217 Zr218 Zr218   2.72000003       1.20741822E-06
 Zr218 Zr156 Zr233   2.72000003       120.000000    
 Zr218 Zr156 Zr159   2.72000003       60.0000000    
 Zr218 Zr156 Zr223   2.72000003       120.000000    
 Zr218 Zr156 Zr217   2.72000003       60.0000000    
 Zr218 Zr156 Zr217   2.72000003       60.0000000    
 Zr218 Zr233 Zr159   2.72000003       120.000000    
 Zr218 Zr233 Zr223   2.72000003       120.000000    
 Zr218 Zr233 Zr217   2.72000003       90.0000000    
 Zr218 Zr233 Zr217   2.72000003       90.0000000    
 Zr218 Zr159 Zr223   2.72000003       90.0000000    
 Zr218 Zr159 Zr217   2.72000003       120.000000    
 Zr218 Zr159 Zr217   2.72000003       120.000000    
 Zr218 Zr223 Zr217   2.72000003       120.000000    
 Zr218 Zr223 Zr217   2.72000003       120.000000    
 Zr218 Zr217 Zr217   2.72000003       1.20741822E-06
 Zr219 Zr022 Zr025   2.72000003       60.0000000    
 Zr219 Zr022 Zr233   2.72000003       120.000000    
 Zr219 Zr022 Zr220   2.72000003       120.000000    
 Zr219 Zr022 Zr236   2.72000003       120.000000    
 Zr219 Zr022 Zr220   2.72000003       120.000000    
 Zr219 Zr025 Zr233   2.72000003       180.000000    
 Zr219 Zr025 Zr220   2.72000003       60.0000000    
 Zr219 Zr025 Zr236   2.72000003       120.000000    
 Zr219 Zr025 Zr220   2.72000003       60.0000000    
 Zr219 Zr233 Zr220   2.72000003       120.000000    
 Zr219 Zr233 Zr236   2.72000003       60.0000000    
 Zr219 Zr233 Zr220   2.72000003       120.000000    
 Zr219 Zr220 Zr236   2.72000003       90.0000000    
 Zr219 Zr220 Zr220   2.72000003       1.20741822E-06
 Zr219 Zr236 Zr220   2.72000003       90.0000000    
 Zr220 Zr203 Zr221   2.72000003       120.000000    
 Zr220 Zr203 Zr219   2.72000003       90.0000000    
 Zr220 Zr203 Zr219   2.72000003       90.0000000    
 Zr220 Zr203 Zr026   2.72000003       120.000000    
 Zr220 Zr203 Zr223   2.72000003       180.000000    
 Zr220 Zr221 Zr219   2.72000003       120.000000    
 Zr220 Zr221 Zr219   2.72000003       120.000000    
 Zr220 Zr221 Zr026   2.72000003       120.000000    
 Zr220 Zr221 Zr223   2.72000003       60.0000000    
 Zr220 Zr219 Zr219   2.72000003       1.20741822E-06
 Zr220 Zr219 Zr026   2.72000003       60.0000000    
 Zr220 Zr219 Zr223   2.72000003       90.0000000    
 Zr220 Zr219 Zr026   2.72000003       60.0000000    
 Zr220 Zr219 Zr223   2.72000003       90.0000000    
 Zr220 Zr026 Zr223   2.72000003       60.0000000    
 Zr221 Zr206 Zr143   2.72000003       60.0000000    
 Zr221 Zr206 Zr159   2.72000003       120.000000    
 Zr221 Zr206 Zr220   2.72000003       120.000000    
 Zr221 Zr206 Zr222   2.72000003       90.0000000    
 Zr221 Zr206 Zr224   2.72000003       60.0000000    
 Zr221 Zr143 Zr159   2.72000003       90.0000000    
 Zr221 Zr143 Zr220   2.72000003       120.000000    
 Zr221 Zr143 Zr222   2.72000003       120.000000    
 Zr221 Zr143 Zr224   2.72000003       120.000000    
 Zr221 Zr159 Zr220   2.72000003       120.000000    
 Zr221 Zr159 Zr222   2.72000003       60.0000000    
 Zr221 Zr159 Zr224   2.72000003       120.000000    
 Zr221 Zr220 Zr222   2.72000003       120.000000    
 Zr221 Zr220 Zr224   2.72000003       90.0000000    
 Zr221 Zr222 Zr224   2.72000003       60.0000000    
 Zr222 Zr176 Zr237   2.72000003       60.0000000    
 Zr222 Zr176 Zr147   2.72000003       60.0000000    
 Zr222 Zr176 Zr160   2.72000003       90.0000000    
 Zr222 Zr176 Zr240   2.72000003       90.0000000    
 Zr222 Zr176 Zr221   2.72000003       120.000000    
 Zr222 Zr237 Zr147   2.72000003       120.000000    
 Zr222 Zr237 Zr160   2.72000003       120.000000    
 Zr222 Zr237 Zr240   2.72000003       60.0000000    
 Zr222 Zr237 Zr221   2.72000003       90.0000000    
 Zr222 Zr147 Zr160   2.72000003       60.0000000    
 Zr222 Zr147 Zr240   2.72000003       120.000000    
 Zr222 Zr147 Zr221   2.72000003       120.000000    
 Zr222 Zr160 Zr240   2.72000003       180.000000    
 Zr222 Zr160 Zr221   2.72000003       60.0000000    
 Zr222 Zr240 Zr221   2.72000003       120.000000    
 Zr223 Zr218 Zr220   2.72000003       60.0000000    
 Zr223 Zr218 Zr237   2.72000003       60.0000000    
 Zr223 Zr218 Zr224   2.72000003       120.000000    
 Zr223 Zr218 Zr045   2.72000003       120.000000    
 Zr223 Zr218 Zr030   2.72000003       180.000000    
 Zr223 Zr220 Zr237   2.72000003       120.000000    
 Zr223 Zr220 Zr224   2.72000003       90.0000000    
 Zr223 Zr220 Zr045   2.72000003       120.000000    
 Zr223 Zr220 Zr030   2.72000003       120.000000    
 Zr223 Zr237 Zr224   2.72000003       120.000000    
 Zr223 Zr237 Zr045   2.72000003       90.0000000    
 Zr223 Zr237 Zr030   2.72000003       120.000000    
 Zr223 Zr224 Zr045   2.72000003       120.000000    
 Zr223 Zr224 Zr030   2.72000003       60.0000000    
 Zr223 Zr045 Zr030   2.72000003       60.0000000    
 Zr224 Zr195 Zr014   2.72000003       60.0000000    
 Zr224 Zr195 Zr209   2.72000003       60.0000000    
 Zr224 Zr195 Zr223   2.72000003       180.000000    
 Zr224 Zr195 Zr221   2.72000003       120.000000    
 Zr224 Zr195 Zr211   2.72000003       90.0000000    
 Zr224 Zr014 Zr209   2.72000003       120.000000    
 Zr224 Zr014 Zr223   2.72000003       120.000000    
 Zr224 Zr014 Zr221   2.72000003       120.000000    
 Zr224 Zr014 Zr211   2.72000003       120.000000    
 Zr224 Zr209 Zr223   2.72000003       120.000000    
 Zr224 Zr209 Zr221   2.72000003       90.0000000    
 Zr224 Zr209 Zr211   2.72000003       60.0000000    
 Zr224 Zr223 Zr221   2.72000003       60.0000000    
 Zr224 Zr223 Zr211   2.72000003       90.0000000    
 Zr224 Zr221 Zr211   2.72000003       120.000000    
 Zr225 Zr210 Zr163   2.72000003       120.000000    
 Zr225 Zr210 Zr211   2.72000003       60.0000000    
 Zr225 Zr210 Zr240   2.72000003       120.000000    
 Zr225 Zr210 Zr227   2.72000003       120.000000    
 Zr225 Zr210 Zr226   2.72000003       90.0000000    
 Zr225 Zr163 Zr211   2.72000003       180.000000    
 Zr225 Zr163 Zr240   2.72000003       120.000000    
 Zr225 Zr163 Zr227   2.72000003       90.0000000    
 Zr225 Zr163 Zr226   2.72000003       60.0000000    
 Zr225 Zr211 Zr240   2.72000003       60.0000000    
 Zr225 Zr211 Zr227   2.72000003       90.0000000    
 Zr225 Zr211 Zr226   2.72000003       120.000000    
 Zr225 Zr240 Zr227   2.72000003       60.0000000    
 Zr225 Zr240 Zr226   2.72000003       120.000000    
 Zr225 Zr227 Zr226   2.72000003       60.0000000    
 Zr226 Zr167 Zr163   2.72000003       90.0000000    
 Zr226 Zr167 Zr228   2.72000003       120.000000    
 Zr226 Zr167 Zr245   2.72000003       60.0000000    
 Zr226 Zr167 Zr225   2.72000003       120.000000    
 Zr226 Zr167 Zr231   2.72000003       90.0000000    
 Zr226 Zr163 Zr228   2.72000003       120.000000    
 Zr226 Zr163 Zr245   2.72000003       120.000000    
 Zr226 Zr163 Zr225   2.72000003       60.0000000    
 Zr226 Zr163 Zr231   2.72000003       180.000000    
 Zr226 Zr228 Zr245   2.72000003       120.000000    
 Zr226 Zr228 Zr225   2.72000003       60.0000000    
 Zr226 Zr228 Zr231   2.72000003       60.0000000    
 Zr226 Zr245 Zr225   2.72000003       180.000000    
 Zr226 Zr245 Zr231   2.72000003       60.0000000    
 Zr226 Zr225 Zr231   2.72000003       120.000000    
 Zr227 Zr034 Zr225   2.72000003       120.000000    
 Zr227 Zr034 Zr228   2.72000003       60.0000000    
 Zr227 Zr034 Zr049   2.72000003       60.0000000    
 Zr227 Zr034 Zr046   2.72000003       90.0000000    
 Zr227 Zr034 Zr256   2.72000003       120.000000    
 Zr227 Zr225 Zr228   2.72000003       60.0000000    
 Zr227 Zr225 Zr049   2.72000003       180.000000    
 Zr227 Zr225 Zr046   2.72000003       120.000000    
 Zr227 Zr225 Zr256   2.72000003       120.000000    
 Zr227 Zr228 Zr049   2.72000003       120.000000    
 Zr227 Zr228 Zr046   2.72000003       120.000000    
 Zr227 Zr228 Zr256   2.72000003       180.000000    
 Zr227 Zr049 Zr046   2.72000003       60.0000000    
 Zr227 Zr049 Zr256   2.72000003       60.0000000    
 Zr227 Zr046 Zr256   2.72000003       60.0000000    
 Zr228 Zr211 Zr210   2.72000003       60.0000000    
 Zr228 Zr211 Zr226   2.72000003       120.000000    
 Zr228 Zr211 Zr227   2.72000003       90.0000000    
 Zr228 Zr211 Zr034   2.72000003       120.000000    
 Zr228 Zr211 Zr037   2.72000003       120.000000    
 Zr228 Zr210 Zr226   2.72000003       90.0000000    
 Zr228 Zr210 Zr227   2.72000003       120.000000    
 Zr228 Zr210 Zr034   2.72000003       180.000000    
 Zr228 Zr210 Zr037   2.72000003       120.000000    
 Zr228 Zr226 Zr227   2.72000003       60.0000000    
 Zr228 Zr226 Zr034   2.72000003       90.0000000    
 Zr228 Zr226 Zr037   2.72000003       120.000000    
 Zr228 Zr227 Zr034   2.72000003       60.0000000    
 Zr228 Zr227 Zr037   2.72000003       120.000000    
 Zr228 Zr034 Zr037   2.72000003       60.0000000    
 Zr229 Zr168 Zr164   2.72000003       90.0000000    
 Zr229 Zr168 Zr167   2.72000003       60.0000000    
 Zr229 Zr168 Zr215   2.72000003       120.000000    
 Zr229 Zr168 Zr210   2.72000003       120.000000    
 Zr229 Zr168 Zr230   2.72000003       60.0000000    
 Zr229 Zr164 Zr167   2.72000003       60.0000000    
 Zr229 Zr164 Zr215   2.72000003       120.000000    
 Zr229 Zr164 Zr210   2.72000003       60.0000000    
 Zr229 Zr164 Zr230   2.72000003       120.000000    
 Zr229 Zr167 Zr215   2.72000003       180.000000    
 Zr229 Zr167 Zr210   2.72000003       120.000000    
 Zr229 Zr167 Zr230   2.72000003       60.0000000    
 Zr229 Zr215 Zr210   2.72000003       60.0000000    
 Zr229 Zr215 Zr230   2.72000003       120.000000    
 Zr229 Zr210 Zr230   2.72000003       180.000000    
 Zr230 Zr167 Zr233   2.72000003       120.000000    
 Zr230 Zr167 Zr232   2.72000003       120.000000    
 Zr230 Zr167 Zr248   2.72000003       120.000000    
 Zr230 Zr167 Zr229   2.72000003       60.0000000    
 Zr230 Zr167 Zr249   2.72000003       120.000000    
 Zr230 Zr233 Zr232   2.72000003       60.0000000    
 Zr230 Zr233 Zr248   2.72000003       120.000000    
 Zr230 Zr233 Zr229   2.72000003       90.0000000    
 Zr230 Zr233 Zr249   2.72000003       90.0000000    
 Zr230 Zr232 Zr248   2.72000003       90.0000000    
 Zr230 Zr232 Zr229   2.72000003       60.0000000    
 Zr230 Zr232 Zr249   2.72000003       120.000000    
 Zr230 Zr248 Zr229   2.72000003       120.000000    
 Zr230 Zr248 Zr249   2.72000003       60.0000000    
 Zr230 Zr229 Zr249   2.72000003       180.000000    
 Zr231 Zr244 Zr034   2.72000003       60.0000000    
 Zr231 Zr244 Zr226   2.72000003       60.0000000    
 Zr231 Zr244 Zr248   2.72000003       90.0000000    
 Zr231 Zr244 Zr053   2.72000003       60.0000000    
 Zr231 Zr244 Zr232   2.72000003       180.000000    
 Zr231 Zr034 Zr226   2.72000003       90.0000000    
 Zr231 Zr034 Zr248   2.72000003       120.000000    
 Zr231 Zr034 Zr053   2.72000003       60.0000000    
 Zr231 Zr034 Zr232   2.72000003       120.000000    
 Zr231 Zr226 Zr248   2.72000003       120.000000    
 Zr231 Zr226 Zr053   2.72000003       120.000000    
 Zr231 Zr226 Zr232   2.72000003       120.000000    
 Zr231 Zr248 Zr053   2.72000003       60.0000000    
 Zr231 Zr248 Zr232   2.72000003       90.0000000    
 Zr231 Zr053 Zr232   2.72000003       120.000000    
 Zr232 Zr215 Zr214   2.72000003       60.0000000    
 Zr232 Zr215 Zr230   2.72000003       120.000000    
 Zr232 Zr215 Zr231   2.72000003       90.0000000    
 Zr232 Zr215 Zr038   2.72000003       120.000000    
 Zr232 Zr215 Zr041   2.72000003       120.000000    
 Zr232 Zr214 Zr230   2.72000003       90.0000000    
 Zr232 Zr214 Zr231   2.72000003       120.000000    
 Zr232 Zr214 Zr038   2.72000003       180.000000    
 Zr232 Zr214 Zr041   2.72000003       120.000000    
 Zr232 Zr230 Zr231   2.72000003       60.0000000    
 Zr232 Zr230 Zr038   2.72000003       90.0000000    
 Zr232 Zr230 Zr041   2.72000003       120.000000    
 Zr232 Zr231 Zr038   2.72000003       60.0000000    
 Zr232 Zr231 Zr041   2.72000003       120.000000    
 Zr232 Zr038 Zr041   2.72000003       60.0000000    
 Zr233 Zr218 Zr230   2.72000003       180.000000    
 Zr233 Zr218 Zr171   2.72000003       120.000000    
 Zr233 Zr218 Zr219   2.72000003       60.0000000    
 Zr233 Zr218 Zr235   2.72000003       120.000000    
 Zr233 Zr218 Zr235   2.72000003       120.000000    
 Zr233 Zr230 Zr171   2.72000003       60.0000000    
 Zr233 Zr230 Zr219   2.72000003       120.000000    
 Zr233 Zr230 Zr235   2.72000003       60.0000000    
 Zr233 Zr230 Zr235   2.72000003       60.0000000    
 Zr233 Zr171 Zr219   2.72000003       180.000000    
 Zr233 Zr171 Zr235   2.72000003       90.0000000    
 Zr233 Zr171 Zr235   2.72000003       90.0000000    
 Zr233 Zr219 Zr235   2.72000003       90.0000000    
 Zr233 Zr219 Zr235   2.72000003       90.0000000    
 Zr233 Zr235 Zr235   2.72000003       1.20741822E-06
 Zr234 Zr188 Zr175   2.72000003       60.0000000    
 Zr234 Zr188 Zr172   2.72000003       90.0000000    
 Zr234 Zr188 Zr171   2.72000003       60.0000000    
 Zr234 Zr188 Zr236   2.72000003       180.000000    
 Zr234 Zr188 Zr252   2.72000003       90.0000000    
 Zr234 Zr175 Zr172   2.72000003       60.0000000    
 Zr234 Zr175 Zr171   2.72000003       90.0000000    
 Zr234 Zr175 Zr236   2.72000003       120.000000    
 Zr234 Zr175 Zr252   2.72000003       120.000000    
 Zr234 Zr172 Zr171   2.72000003       60.0000000    
 Zr234 Zr172 Zr236   2.72000003       90.0000000    
 Zr234 Zr172 Zr252   2.72000003       180.000000    
 Zr234 Zr171 Zr236   2.72000003       120.000000    
 Zr234 Zr171 Zr252   2.72000003       120.000000    
 Zr234 Zr236 Zr252   2.72000003       90.0000000    
 Zr235 Zr038 Zr249   2.72000003       120.000000    
 Zr235 Zr038 Zr042   2.72000003       90.0000000    
 Zr235 Zr038 Zr233   2.72000003       120.000000    
 Zr235 Zr038 Zr233   2.72000003       120.000000    
 Zr235 Zr038 Zr057   2.72000003       60.0000000    
 Zr235 Zr249 Zr042   2.72000003       120.000000    
 Zr235 Zr249 Zr233   2.72000003       90.0000000    
 Zr235 Zr249 Zr233   2.72000003       90.0000000    
 Zr235 Zr249 Zr057   2.72000003       90.0000000    
 Zr235 Zr042 Zr233   2.72000003       120.000000    
 Zr235 Zr042 Zr233   2.72000003       120.000000    
 Zr235 Zr042 Zr057   2.72000003       60.0000000    
 Zr235 Zr233 Zr233   2.72000003       1.20741822E-06
 Zr235 Zr233 Zr057   2.72000003       180.000000    
 Zr235 Zr233 Zr057   2.72000003       180.000000    
 Zr236 Zr026 Zr219   2.72000003       60.0000000    
 Zr236 Zr026 Zr237   2.72000003       120.000000    
 Zr236 Zr026 Zr234   2.72000003       180.000000    
 Zr236 Zr026 Zr042   2.72000003       90.0000000    
 Zr236 Zr026 Zr239   2.72000003       120.000000    
 Zr236 Zr219 Zr237   2.72000003       120.000000    
 Zr236 Zr219 Zr234   2.72000003       120.000000    
 Zr236 Zr219 Zr042   2.72000003       120.000000    
 Zr236 Zr219 Zr239   2.72000003       180.000000    
 Zr236 Zr237 Zr234   2.72000003       60.0000000    
 Zr236 Zr237 Zr042   2.72000003       120.000000    
 Zr236 Zr237 Zr239   2.72000003       60.0000000    
 Zr236 Zr234 Zr042   2.72000003       90.0000000    
 Zr236 Zr234 Zr239   2.72000003       60.0000000    
 Zr236 Zr042 Zr239   2.72000003       60.0000000    
 Zr237 Zr222 Zr175   2.72000003       120.000000    
 Zr237 Zr222 Zr236   2.72000003       120.000000    
 Zr237 Zr222 Zr223   2.72000003       60.0000000    
 Zr237 Zr222 Zr239   2.72000003       120.000000    
 Zr237 Zr222 Zr240   2.72000003       60.0000000    
 Zr237 Zr175 Zr236   2.72000003       120.000000    
 Zr237 Zr175 Zr223   2.72000003       180.000000    
 Zr237 Zr175 Zr239   2.72000003       90.0000000    
 Zr237 Zr175 Zr240   2.72000003       120.000000    
 Zr237 Zr236 Zr223   2.72000003       60.0000000    
 Zr237 Zr236 Zr239   2.72000003       60.0000000    
 Zr237 Zr236 Zr240   2.72000003       90.0000000    
 Zr237 Zr223 Zr239   2.72000003       90.0000000    
 Zr237 Zr223 Zr240   2.72000003       60.0000000    
 Zr237 Zr239 Zr240   2.72000003       60.0000000    
 Zr238 Zr192 Zr176   2.72000003       90.0000000    
 Zr238 Zr192 Zr253   2.72000003       60.0000000    
 Zr238 Zr192 Zr240   2.72000003       180.000000    
 Zr238 Zr192 Zr241   2.72000003       60.0000000    
 Zr238 Zr192 Zr241   2.72000003       60.0000000    
 Zr238 Zr176 Zr253   2.72000003       120.000000    
 Zr238 Zr176 Zr240   2.72000003       90.0000000    
 Zr238 Zr176 Zr241   2.72000003       120.000000    
 Zr238 Zr176 Zr241   2.72000003       120.000000    
 Zr238 Zr253 Zr240   2.72000003       120.000000    
 Zr238 Zr253 Zr241   2.72000003       90.0000000    
 Zr238 Zr253 Zr241   2.72000003       90.0000000    
 Zr238 Zr240 Zr241   2.72000003       120.000000    
 Zr238 Zr240 Zr241   2.72000003       120.000000    
 Zr238 Zr241 Zr241   2.72000003       1.20741822E-06
 Zr239 Zr252 Zr253   2.72000003       60.0000000    
 Zr239 Zr252 Zr236   2.72000003       90.0000000    
 Zr239 Zr252 Zr256   2.72000003       90.0000000    
 Zr239 Zr252 Zr237   2.72000003       120.000000    
 Zr239 Zr252 Zr046   2.72000003       120.000000    
 Zr239 Zr253 Zr236   2.72000003       120.000000    
 Zr239 Zr253 Zr256   2.72000003       60.0000000    
 Zr239 Zr253 Zr237   2.72000003       90.0000000    
 Zr239 Zr253 Zr046   2.72000003       120.000000    
 Zr239 Zr236 Zr256   2.72000003       180.000000    
 Zr239 Zr236 Zr237   2.72000003       60.0000000    
 Zr239 Zr236 Zr046   2.72000003       120.000000    
 Zr239 Zr256 Zr237   2.72000003       120.000000    
 Zr239 Zr256 Zr046   2.72000003       60.0000000    
 Zr239 Zr237 Zr046   2.72000003       120.000000    
 Zr240 Zr222 Zr045   2.72000003       120.000000    
 Zr240 Zr222 Zr225   2.72000003       60.0000000    
 Zr240 Zr222 Zr238   2.72000003       90.0000000    
 Zr240 Zr222 Zr237   2.72000003       60.0000000    
 Zr240 Zr222 Zr033   2.72000003       120.000000    
 Zr240 Zr045 Zr225   2.72000003       180.000000    
 Zr240 Zr045 Zr238   2.72000003       120.000000    
 Zr240 Zr045 Zr237   2.72000003       90.0000000    
 Zr240 Zr045 Zr033   2.72000003       90.0000000    
 Zr240 Zr225 Zr238   2.72000003       60.0000000    
 Zr240 Zr225 Zr237   2.72000003       90.0000000    
 Zr240 Zr225 Zr033   2.72000003       90.0000000    
 Zr240 Zr238 Zr237   2.72000003       60.0000000    
 Zr240 Zr238 Zr033   2.72000003       120.000000    
 Zr240 Zr237 Zr033   2.72000003       180.000000    
 Zr241 Zr180 Zr179   2.72000003       60.0000000    
 Zr241 Zr180 Zr179   2.72000003       60.0000000    
 Zr241 Zr180 Zr238   2.72000003       120.000000    
 Zr241 Zr180 Zr238   2.72000003       120.000000    
 Zr241 Zr180 Zr244   2.72000003       90.0000000    
 Zr241 Zr179 Zr179   2.72000003       1.20741822E-06
 Zr241 Zr179 Zr238   2.72000003       120.000000    
 Zr241 Zr179 Zr238   2.72000003       120.000000    
 Zr241 Zr179 Zr244   2.72000003       120.000000    
 Zr241 Zr179 Zr238   2.72000003       120.000000    
 Zr241 Zr179 Zr238   2.72000003       120.000000    
 Zr241 Zr179 Zr244   2.72000003       120.000000    
 Zr241 Zr238 Zr238   2.72000003       1.20741822E-06
 Zr241 Zr238 Zr244   2.72000003       120.000000    
 Zr241 Zr238 Zr244   2.72000003       120.000000    
 Zr242 Zr132 Zr183   2.72000003       60.0000000    
 Zr242 Zr132 Zr193   2.72000003       60.0000000    
 Zr242 Zr132 Zr243   2.72000003       120.000000    
 Zr242 Zr132 Zr196   2.72000003       90.0000000    
 Zr242 Zr132 Zr244   2.72000003       180.000000    
 Zr242 Zr183 Zr193   2.72000003       120.000000    
 Zr242 Zr183 Zr243   2.72000003       180.000000    
 Zr242 Zr183 Zr196   2.72000003       120.000000    
 Zr242 Zr183 Zr244   2.72000003       120.000000    
 Zr242 Zr193 Zr243   2.72000003       60.0000000    
 Zr242 Zr193 Zr196   2.72000003       60.0000000    
 Zr242 Zr193 Zr244   2.72000003       120.000000    
 Zr242 Zr243 Zr196   2.72000003       60.0000000    
 Zr242 Zr243 Zr244   2.72000003       60.0000000    
 Zr242 Zr196 Zr244   2.72000003       90.0000000    
 Zr243 Zr242 Zr196   2.72000003       60.0000000    
 Zr243 Zr242 Zr001   2.72000003       120.000000    
 Zr243 Zr242 Zr254   2.72000003       90.0000000    
 Zr243 Zr242 Zr049   2.72000003       120.000000    
 Zr243 Zr242 Zr254   2.72000003       90.0000000    
 Zr243 Zr196 Zr001   2.72000003       60.0000000    
 Zr243 Zr196 Zr254   2.72000003       120.000000    
 Zr243 Zr196 Zr049   2.72000003       120.000000    
 Zr243 Zr196 Zr254   2.72000003       120.000000    
 Zr243 Zr001 Zr254   2.72000003       120.000000    
 Zr243 Zr001 Zr049   2.72000003       90.0000000    
 Zr243 Zr001 Zr254   2.72000003       120.000000    
 Zr243 Zr254 Zr049   2.72000003       120.000000    
 Zr243 Zr254 Zr254   2.72000003       1.20741822E-06
 Zr243 Zr049 Zr254   2.72000003       120.000000    
 Zr244 Zr231 Zr245   2.72000003       60.0000000    
 Zr244 Zr231 Zr049   2.72000003       120.000000    
 Zr244 Zr231 Zr247   2.72000003       90.0000000    
 Zr244 Zr231 Zr241   2.72000003       120.000000    
 Zr244 Zr231 Zr242   2.72000003       120.000000    
 Zr244 Zr245 Zr049   2.72000003       180.000000    
 Zr244 Zr245 Zr247   2.72000003       60.0000000    
 Zr244 Zr245 Zr241   2.72000003       90.0000000    
 Zr244 Zr245 Zr242   2.72000003       60.0000000    
 Zr244 Zr049 Zr247   2.72000003       120.000000    
 Zr244 Zr049 Zr241   2.72000003       90.0000000    
 Zr244 Zr049 Zr242   2.72000003       120.000000    
 Zr244 Zr247 Zr241   2.72000003       120.000000    
 Zr244 Zr247 Zr242   2.72000003       60.0000000    
 Zr244 Zr241 Zr242   2.72000003       60.0000000    
 Zr245 Zr184 Zr167   2.72000003       60.0000000    
 Zr245 Zr184 Zr180   2.72000003       90.0000000    
 Zr245 Zr184 Zr244   2.72000003       180.000000    
 Zr245 Zr184 Zr226   2.72000003       120.000000    
 Zr245 Zr184 Zr246   2.72000003       60.0000000    
 Zr245 Zr167 Zr180   2.72000003       60.0000000    
 Zr245 Zr167 Zr244   2.72000003       120.000000    
 Zr245 Zr167 Zr226   2.72000003       60.0000000    
 Zr245 Zr167 Zr246   2.72000003       120.000000    
 Zr245 Zr180 Zr244   2.72000003       90.0000000    
 Zr245 Zr180 Zr226   2.72000003       60.0000000    
 Zr245 Zr180 Zr246   2.72000003       120.000000    
 Zr245 Zr244 Zr226   2.72000003       60.0000000    
 Zr245 Zr244 Zr246   2.72000003       120.000000    
 Zr245 Zr226 Zr246   2.72000003       180.000000    
 Zr246 Zr184 Zr136   2.72000003       90.0000000    
 Zr246 Zr184 Zr249   2.72000003       60.0000000    
 Zr246 Zr184 Zr248   2.72000003       90.0000000    
 Zr246 Zr184 Zr245   2.72000003       60.0000000    
 Zr246 Zr184 Zr251   2.72000003       120.000000    
 Zr246 Zr136 Zr249   2.72000003       120.000000    
 Zr246 Zr136 Zr248   2.72000003       180.000000    
 Zr246 Zr136 Zr245   2.72000003       120.000000    
 Zr246 Zr136 Zr251   2.72000003       120.000000    
 Zr246 Zr249 Zr248   2.72000003       60.0000000    
 Zr246 Zr249 Zr245   2.72000003       90.0000000    
 Zr246 Zr249 Zr251   2.72000003       60.0000000    
 Zr246 Zr248 Zr245   2.72000003       60.0000000    
 Zr246 Zr248 Zr251   2.72000003       60.0000000    
 Zr246 Zr245 Zr251   2.72000003       120.000000    
 Zr247 Zr244 Zr196   2.72000003       90.0000000    
 Zr247 Zr244 Zr197   2.72000003       120.000000    
 Zr247 Zr244 Zr200   2.72000003       180.000000    
 Zr247 Zr244 Zr248   2.72000003       90.0000000    
 Zr247 Zr244 Zr054   2.72000003       120.000000    
 Zr247 Zr196 Zr197   2.72000003       60.0000000    
 Zr247 Zr196 Zr200   2.72000003       90.0000000    
 Zr247 Zr196 Zr248   2.72000003       180.000000    
 Zr247 Zr196 Zr054   2.72000003       120.000000    
 Zr247 Zr197 Zr200   2.72000003       60.0000000    
 Zr247 Zr197 Zr248   2.72000003       120.000000    
 Zr247 Zr197 Zr054   2.72000003       120.000000    
 Zr247 Zr200 Zr248   2.72000003       90.0000000    
 Zr247 Zr200 Zr054   2.72000003       60.0000000    
 Zr247 Zr248 Zr054   2.72000003       60.0000000    
 Zr248 Zr231 Zr230   2.72000003       60.0000000    
 Zr248 Zr231 Zr246   2.72000003       120.000000    
 Zr248 Zr231 Zr247   2.72000003       90.0000000    
 Zr248 Zr231 Zr054   2.72000003       120.000000    
 Zr248 Zr231 Zr057   2.72000003       120.000000    
 Zr248 Zr230 Zr246   2.72000003       90.0000000    
 Zr248 Zr230 Zr247   2.72000003       120.000000    
 Zr248 Zr230 Zr054   2.72000003       180.000000    
 Zr248 Zr230 Zr057   2.72000003       120.000000    
 Zr248 Zr246 Zr247   2.72000003       60.0000000    
 Zr248 Zr246 Zr054   2.72000003       90.0000000    
 Zr248 Zr246 Zr057   2.72000003       120.000000    
 Zr248 Zr247 Zr054   2.72000003       60.0000000    
 Zr248 Zr247 Zr057   2.72000003       120.000000    
 Zr248 Zr054 Zr057   2.72000003       60.0000000    
 Zr249 Zr171 Zr187   2.72000003       90.0000000    
 Zr249 Zr171 Zr246   2.72000003       120.000000    
 Zr249 Zr171 Zr235   2.72000003       90.0000000    
 Zr249 Zr171 Zr230   2.72000003       60.0000000    
 Zr249 Zr171 Zr250   2.72000003       120.000000    
 Zr249 Zr187 Zr246   2.72000003       60.0000000    
 Zr249 Zr187 Zr235   2.72000003       180.000000    
 Zr249 Zr187 Zr230   2.72000003       120.000000    
 Zr249 Zr187 Zr250   2.72000003       60.0000000    
 Zr249 Zr246 Zr235   2.72000003       120.000000    
 Zr249 Zr246 Zr230   2.72000003       90.0000000    
 Zr249 Zr246 Zr250   2.72000003       90.0000000    
 Zr249 Zr235 Zr230   2.72000003       60.0000000    
 Zr249 Zr235 Zr250   2.72000003       120.000000    
 Zr249 Zr230 Zr250   2.72000003       180.000000    
 Zr250 Zr188 Zr201   2.72000003       120.000000    
 Zr250 Zr188 Zr201   2.72000003       120.000000    
 Zr250 Zr188 Zr252   2.72000003       90.0000000    
 Zr250 Zr188 Zr249   2.72000003       60.0000000    
 Zr250 Zr188 Zr205   2.72000003       120.000000    
 Zr250 Zr201 Zr201   2.72000003       1.20741822E-06
 Zr250 Zr201 Zr252   2.72000003       120.000000    
 Zr250 Zr201 Zr249   2.72000003       90.0000000    
 Zr250 Zr201 Zr205   2.72000003       90.0000000    
 Zr250 Zr201 Zr252   2.72000003       120.000000    
 Zr250 Zr201 Zr249   2.72000003       90.0000000    
 Zr250 Zr201 Zr205   2.72000003       90.0000000    
 Zr250 Zr252 Zr249   2.72000003       60.0000000    
 Zr250 Zr252 Zr205   2.72000003       120.000000    
 Zr250 Zr249 Zr205   2.72000003       180.000000    
 Zr251 Zr054 Zr200   2.72000003       60.0000000    
 Zr251 Zr054 Zr246   2.72000003       90.0000000    
 Zr251 Zr054 Zr204   2.72000003       120.000000    
 Zr251 Zr054 Zr252   2.72000003       120.000000    
 Zr251 Zr054 Zr058   2.72000003       90.0000000    
 Zr251 Zr200 Zr246   2.72000003       60.0000000    
 Zr251 Zr200 Zr204   2.72000003       90.0000000    
 Zr251 Zr200 Zr252   2.72000003       180.000000    
 Zr251 Zr200 Zr058   2.72000003       120.000000    
 Zr251 Zr246 Zr204   2.72000003       120.000000    
 Zr251 Zr246 Zr252   2.72000003       120.000000    
 Zr251 Zr246 Zr058   2.72000003       180.000000    
 Zr251 Zr204 Zr252   2.72000003       90.0000000    
 Zr251 Zr204 Zr058   2.72000003       60.0000000    
 Zr251 Zr252 Zr058   2.72000003       60.0000000    
 Zr252 Zr239 Zr057   2.72000003       120.000000    
 Zr252 Zr239 Zr234   2.72000003       60.0000000    
 Zr252 Zr239 Zr250   2.72000003       120.000000    
 Zr252 Zr239 Zr251   2.72000003       180.000000    
 Zr252 Zr239 Zr255   2.72000003       90.0000000    
 Zr252 Zr057 Zr234   2.72000003       120.000000    
 Zr252 Zr057 Zr250   2.72000003       120.000000    
 Zr252 Zr057 Zr251   2.72000003       60.0000000    
 Zr252 Zr057 Zr255   2.72000003       120.000000    
 Zr252 Zr234 Zr250   2.72000003       90.0000000    
 Zr252 Zr234 Zr251   2.72000003       120.000000    
 Zr252 Zr234 Zr255   2.72000003       120.000000    
 Zr252 Zr250 Zr251   2.72000003       60.0000000    
 Zr252 Zr250 Zr255   2.72000003       60.0000000    
 Zr252 Zr251 Zr255   2.72000003       90.0000000    
 Zr253 Zr175 Zr238   2.72000003       60.0000000    
 Zr253 Zr175 Zr191   2.72000003       90.0000000    
 Zr253 Zr175 Zr188   2.72000003       60.0000000    
 Zr253 Zr175 Zr239   2.72000003       90.0000000    
 Zr253 Zr175 Zr256   2.72000003       120.000000    
 Zr253 Zr238 Zr191   2.72000003       120.000000    
 Zr253 Zr238 Zr188   2.72000003       120.000000    
 Zr253 Zr238 Zr239   2.72000003       60.0000000    
 Zr253 Zr238 Zr256   2.72000003       60.0000000    
 Zr253 Zr191 Zr188   2.72000003       60.0000000    
 Zr253 Zr191 Zr239   2.72000003       180.000000    
 Zr253 Zr191 Zr256   2.72000003       120.000000    
 Zr253 Zr188 Zr239   2.72000003       120.000000    
 Zr253 Zr188 Zr256   2.72000003       180.000000    
 Zr253 Zr239 Zr256   2.72000003       60.0000000    
 Zr254 Zr191 Zr144   2.72000003       60.0000000    
 Zr254 Zr191 Zr192   2.72000003       60.0000000    
 Zr254 Zr191 Zr243   2.72000003       180.000000    
 Zr254 Zr191 Zr255   2.72000003       90.0000000    
 Zr254 Zr191 Zr243   2.72000003       180.000000    
 Zr254 Zr144 Zr192   2.72000003       90.0000000    
 Zr254 Zr144 Zr243   2.72000003       120.000000    
 Zr254 Zr144 Zr255   2.72000003       120.000000    
 Zr254 Zr144 Zr243   2.72000003       120.000000    
 Zr254 Zr192 Zr243   2.72000003       120.000000    
 Zr254 Zr192 Zr255   2.72000003       120.000000    
 Zr254 Zr192 Zr243   2.72000003       120.000000    
 Zr254 Zr243 Zr255   2.72000003       90.0000000    
 Zr254 Zr243 Zr243   2.72000003       1.20741822E-06
 Zr254 Zr255 Zr243   2.72000003       90.0000000    
 Zr255 Zr058 Zr204   2.72000003       60.0000000    
 Zr255 Zr058 Zr252   2.72000003       60.0000000    
 Zr255 Zr058 Zr208   2.72000003       120.000000    
 Zr255 Zr058 Zr254   2.72000003       180.000000    
 Zr255 Zr058 Zr013   2.72000003       60.0000000    
 Zr255 Zr204 Zr252   2.72000003       90.0000000    
 Zr255 Zr204 Zr208   2.72000003       90.0000000    
 Zr255 Zr204 Zr254   2.72000003       120.000000    
 Zr255 Zr204 Zr013   2.72000003       60.0000000    
 Zr255 Zr252 Zr208   2.72000003       180.000000    
 Zr255 Zr252 Zr254   2.72000003       120.000000    
 Zr255 Zr252 Zr013   2.72000003       120.000000    
 Zr255 Zr208 Zr254   2.72000003       60.0000000    
 Zr255 Zr208 Zr013   2.72000003       60.0000000    
 Zr255 Zr254 Zr013   2.72000003       120.000000    
 Zr256 Zr239 Zr227   2.72000003       90.0000000    
 Zr256 Zr239 Zr061   2.72000003       60.0000000    
 Zr256 Zr239 Zr062   2.72000003       120.000000    
 Zr256 Zr239 Zr062   2.72000003       120.000000    
 Zr256 Zr239 Zr253   2.72000003       60.0000000    
 Zr256 Zr227 Zr061   2.72000003       120.000000    
 Zr256 Zr227 Zr062   2.72000003       120.000000    
 Zr256 Zr227 Zr062   2.72000003       120.000000    
 Zr256 Zr227 Zr253   2.72000003       120.000000    
 Zr256 Zr061 Zr062   2.72000003       60.0000000    
 Zr256 Zr061 Zr062   2.72000003       60.0000000    
 Zr256 Zr061 Zr253   2.72000003       90.0000000    
 Zr256 Zr062 Zr062   2.72000003       1.20741822E-06
 Zr256 Zr062 Zr253   2.72000003       120.000000    
 Zr256 Zr062 Zr253   2.72000003       120.000000    
 output cif trumof1-4x4v2.gin
