# Supplementary material for: Enhanced elastic stability of a topologically disordered crystalline metal–organic framework
Source: Nat Mater. 2024 Jul 23;23(9):1245–51. doi: 10.1038/s41563-024-01960-7 (PMC11364505; doi:10.1038/s41563-024-01960-7)
Supplement: Supplementary file 4 — DFT configurations. [file 41563_2024_1960_MOESM4_ESM.zip]

Archive with 13 entries (12 files):
- Supllementary Data 3/
- Supllementary Data 3/p0.cif
- __MACOSX/Supllementary Data 3/._p0.cif
- Supllementary Data 3/p1.14.cif
- __MACOSX/Supllementary Data 3/._p1.14.cif
- Supllementary Data 3/p0.33.cif
- __MACOSX/Supllementary Data 3/._p0.33.cif
- Supllementary Data 3/p0.13.cif
- __MACOSX/Supllementary Data 3/._p0.13.cif
- Supllementary Data 3/p0.73.cif
- __MACOSX/Supllementary Data 3/._p0.73.cif
- Supllementary Data 3/p0.59.cif
- __MACOSX/Supllementary Data 3/._p0.59.cif
