# Supplementary material for: Enhanced elastic stability of a topologically disordered crystalline metal–organic framework
Source: Nat Mater. 2024 Jul 23;23(9):1245–51. doi: 10.1038/s41563-024-01960-7 (PMC11364505; doi:10.1038/s41563-024-01960-7)
Supplement: Supplementary file 4 — DFT configurations. [file 41563_2024_1960_MOESM4_ESM.zip › Supllementary Data 3/p0.cif]

#This file was created on 2024-04-29

data_image0
_symmetry_space_group_name_H-M    "P 1"
_symmetry_int_tables_number       1

loop_
 _symmetry_equiv_pos_as_xyz
 'x, y, z'

_cell_length_a	14.6477
_cell_length_b	14.6466
_cell_length_c	15.1297
_cell_angle_alpha	90.0030
_cell_angle_beta	90.0021
_cell_angle_gamma	89.9993

loop_
 _atom_site_label
 _atom_site_type_symbol
 _atom_site_fract_x
 _atom_site_fract_y
 _atom_site_fract_z
 O0 O 0.9789 0.0088 0.9773
 Zn1 Zn 0.9066 0.9180 0.9150
 Zn2 Zn 0.9069 0.0894 0.0522
 Zn3 Zn 0.0673 0.9407 0.0485
 Zn4 Zn 0.0430 0.0857 0.8924
 O5 O 0.9837 0.5097 0.4724
 Zn6 Zn 0.9156 0.4214 0.4012
 Zn7 Zn 0.8930 0.5821 0.5347
 Zn8 Zn 0.0606 0.4456 0.5573
 Zn9 Zn 0.0644 0.5817 0.3974
 O10 O 0.4847 0.5049 0.9774
 Zn11 Zn 0.4205 0.4280 0.8925
 Zn12 Zn 0.3964 0.5730 0.0486
 Zn13 Zn 0.5567 0.4243 0.0524
 Zn14 Zn 0.5570 0.5956 0.9151
 O15 O 0.4799 0.0040 0.4723
 Zn16 Zn 0.3992 0.9320 0.3973
 Zn17 Zn 0.4030 0.0681 0.5573
 Zn18 Zn 0.5707 0.9317 0.5346
 Zn19 Zn 0.5480 0.0924 0.4012
 O20 O 0.4967 0.3968 0.1647
 O21 O 0.3862 0.5059 0.1601
 O22 O 0.5163 0.2129 0.4451
 O23 O 0.3801 0.1906 0.5139
 C24 C 0.4262 0.4382 0.1958
 C25 C 0.4328 0.2336 0.4606
 C26 C 0.3869 0.4058 0.2808
 C27 C 0.2617 0.4097 0.3855
 C28 C 0.3910 0.3105 0.4112
 C29 C 0.4319 0.3412 0.3330
 C30 C 0.3018 0.4403 0.3075
 C31 C 0.3060 0.3451 0.4376
 H32 H 0.4979 0.3135 0.3126
 H33 H 0.2669 0.4905 0.2661
 H34 H 0.2745 0.3204 0.4985
 H35 H 0.1948 0.4356 0.4054
 O36 O 0.4196 0.4883 0.7794
 O37 O 0.5274 0.5999 0.7908
 O38 O 0.1791 0.5039 0.5665
 O39 O 0.1780 0.6123 0.4586
 C40 C 0.4577 0.5623 0.7544
 C41 C 0.2122 0.5735 0.5270
 C42 C 0.4157 0.6090 0.6770
 C43 C 0.4030 0.7392 0.5798
 C44 C 0.2968 0.6135 0.5655
 C45 C 0.3400 0.5691 0.6358
 C46 C 0.4468 0.6950 0.6496
 C47 C 0.3300 0.6981 0.5362
 H48 H 0.3138 0.5038 0.6596
 H49 H 0.5043 0.7266 0.6841
 H50 H 0.2975 0.7326 0.4804
 H51 H 0.4258 0.8069 0.5588
 O52 O 0.5741 0.8105 0.4820
 O53 O 0.4644 0.8181 0.3751
 O54 O 0.7721 0.5404 0.4953
 O55 O 0.7950 0.4613 0.3684
 C56 C 0.5327 0.7806 0.4133
 C57 C 0.7510 0.5192 0.4163
 C58 C 0.5676 0.6945 0.3734
 C59 C 0.5691 0.5873 0.2516
 C60 C 0.6721 0.5663 0.3748
 C61 C 0.6373 0.6452 0.4148
 C62 C 0.5330 0.6648 0.2919
 C63 C 0.6377 0.5373 0.2929
 H64 H 0.6655 0.6687 0.4777
 H65 H 0.4784 0.7031 0.2598
 H66 H 0.6652 0.4757 0.2621
 H67 H 0.5437 0.5664 0.1868
 O68 O 0.6916 0.9734 0.4953
 O69 O 0.6685 0.0523 0.3683
 O70 O 0.8896 0.7033 0.4821
 O71 O 0.9993 0.6957 0.3752
 C72 C 0.7126 0.9945 0.4162
 C73 C 0.9310 0.7332 0.4134
 C74 C 0.7916 0.9474 0.3748
 C75 C 0.8946 0.9264 0.2516
 C76 C 0.8961 0.8193 0.3735
 C77 C 0.8264 0.8686 0.4149
 C78 C 0.8259 0.9764 0.2929
 C79 C 0.9307 0.8490 0.2920
 H80 H 0.7981 0.8451 0.4777
 H81 H 0.7985 0.0380 0.2621
 H82 H 0.9855 0.8107 0.2600
 H83 H 0.9201 0.9474 0.1869
 O84 O 0.9845 0.2042 0.8832
 O85 O 0.8762 0.2030 0.9911
 O86 O 0.0001 0.4446 0.6703
 O87 O 0.8886 0.5525 0.6589
 C88 C 0.9149 0.2373 0.9227
 C89 C 0.9261 0.4827 0.6953
 C90 C 0.8749 0.3218 0.8841
 C91 C 0.7491 0.4279 0.8697
 C92 C 0.8794 0.4407 0.7726
 C93 C 0.9193 0.3650 0.8139
 C94 C 0.7902 0.3549 0.9133
 C95 C 0.7933 0.4717 0.8000
 H96 H 0.9847 0.3388 0.7901
 H97 H 0.7557 0.3224 0.9691
 H98 H 0.7617 0.5292 0.7654
 H99 H 0.6814 0.4506 0.8907
 O100 O 0.7855 0.9146 0.9675
 O101 O 0.7929 0.0243 0.0744
 O102 O 0.5153 0.7165 0.9543
 O103 O 0.4362 0.6937 0.0812
 C104 C 0.7555 0.9560 0.0362
 C105 C 0.4941 0.7377 0.0333
 C106 C 0.6693 0.9212 0.0760
 C107 C 0.5621 0.9198 0.1978
 C108 C 0.5412 0.8167 0.0747
 C109 C 0.6200 0.8515 0.0347
 C110 C 0.6395 0.9559 0.1575
 C111 C 0.5121 0.8512 0.1565
 H112 H 0.6436 0.8231 0.9719
 H113 H 0.6778 0.0106 0.1895
 H114 H 0.4504 0.8238 0.1873
 H115 H 0.5410 0.9454 0.2625
 O116 O 0.0441 0.0253 0.7793
 O117 O 0.9363 0.9137 0.7907
 O118 O 0.2845 0.0097 0.5663
 O119 O 0.2857 0.9013 0.4585
 C120 C 0.0060 0.9513 0.7544
 C121 C 0.2514 0.9401 0.5269
 C122 C 0.0480 0.9046 0.6770
 C123 C 0.0608 0.7743 0.5799
 C124 C 0.1669 0.9000 0.5655
 C125 C 0.1237 0.9445 0.6358
 C126 C 0.0171 0.8185 0.6496
 C127 C 0.1338 0.8154 0.5363
 H128 H 0.1499 0.0099 0.6595
 H129 H 0.9596 0.7869 0.6842
 H130 H 0.1663 0.7809 0.4805
 H131 H 0.0381 0.7065 0.5589
 O132 O 0.2758 0.5413 0.0048
 O133 O 0.2981 0.4051 0.9358
 O134 O 0.0920 0.5216 0.2851
 O135 O 0.9828 0.4111 0.2897
 C136 C 0.2551 0.4578 0.9892
 C137 C 0.0506 0.4512 0.2540
 C138 C 0.1782 0.4161 0.0386
 C139 C 0.0788 0.2868 0.0642
 C140 C 0.0829 0.4119 0.1690
 C141 C 0.1475 0.4569 0.1168
 C142 C 0.1434 0.3311 0.0121
 C143 C 0.0483 0.3268 0.1422
 H144 H 0.1753 0.5228 0.1373
 H145 H 0.1681 0.2997 0.9511
 H146 H 0.9981 0.2920 0.1836
 H147 H 0.0529 0.2200 0.0442
 O148 O 0.1878 0.9726 0.0047
 O149 O 0.1654 0.1088 0.9359
 O150 O 0.3716 0.9922 0.2850
 O151 O 0.4807 0.1027 0.2897
 C152 C 0.2084 0.0561 0.9891
 C153 C 0.4130 0.0627 0.2540
 C154 C 0.2853 0.0979 0.0386
 C155 C 0.3844 0.2272 0.0644
 C156 C 0.3806 0.1020 0.1690
 C157 C 0.3160 0.0570 0.1168
 C158 C 0.3199 0.1830 0.0123
 C159 C 0.4150 0.1872 0.1424
 H160 H 0.2883 0.9910 0.1372
 H161 H 0.2951 0.2144 0.9513
 H162 H 0.4652 0.2220 0.1838
 H163 H 0.4103 0.2942 0.0445
 O164 O 0.9483 0.7971 0.9542
 O165 O 0.0275 0.8200 0.0811
 O166 O 0.6782 0.5991 0.9676
 O167 O 0.6708 0.4893 0.0745
 C168 C 0.9696 0.7759 0.0332
 C169 C 0.7082 0.5576 0.0363
 C170 C 0.9225 0.6970 0.0747
 C171 C 0.9016 0.5940 0.1979
 C172 C 0.7943 0.5925 0.0761
 C173 C 0.8436 0.6622 0.0347
 C174 C 0.9515 0.6626 0.1565
 C175 C 0.8241 0.5579 0.1576
 H176 H 0.8201 0.6905 0.9718
 H177 H 0.0132 0.6901 0.1873
 H178 H 0.7858 0.5032 0.1896
 H179 H 0.9226 0.5685 0.2626
 O180 O 0.4788 0.3094 0.8834
 O181 O 0.5872 0.3106 0.9913
 O182 O 0.4634 0.0690 0.6703
 O183 O 0.5750 0.9613 0.6589
 C184 C 0.5485 0.2763 0.9229
 C185 C 0.5374 0.0310 0.6953
 C186 C 0.5885 0.1918 0.8843
 C187 C 0.7143 0.0857 0.8699
 C188 C 0.5840 0.0730 0.7727
 C189 C 0.5441 0.1486 0.8140
 C190 C 0.6731 0.1587 0.9135
 C191 C 0.6701 0.0420 0.8001
 H192 H 0.4787 0.1748 0.7902
 H193 H 0.7076 0.1911 0.9693
 H194 H 0.7017 0.9845 0.7655
 H195 H 0.7820 0.0630 0.8909
 O196 O 0.9670 0.1170 0.1646
 O197 O 0.0775 0.0078 0.1600
 O198 O 0.9474 0.3008 0.4450
 O199 O 0.0836 0.3231 0.5139
 C200 C 0.0374 0.0755 0.1957
 C201 C 0.0308 0.2802 0.4605
 C202 C 0.0768 0.1079 0.2807
 C203 C 0.2019 0.1040 0.3854
 C204 C 0.0726 0.2032 0.4111
 C205 C 0.0318 0.1725 0.3329
 C206 C 0.1619 0.0734 0.3074
 C207 C 0.1577 0.1686 0.4375
 H208 H 0.9658 0.2003 0.3124
 H209 H 0.1967 0.0232 0.2660
 H210 H 0.1891 0.1933 0.4984
 H211 H 0.2688 0.0781 0.4053
