# Supplementary material for: Enhanced elastic stability of a topologically disordered crystalline metal–organic framework
Source: Nat Mater. 2024 Jul 23;23(9):1245–51. doi: 10.1038/s41563-024-01960-7 (PMC11364505; doi:10.1038/s41563-024-01960-7)
Supplement: Supplementary file 4 — DFT configurations. [file 41563_2024_1960_MOESM4_ESM.zip › Supllementary Data 3/p1.14.cif]

#This file was created on 2024-04-29

data_image0
_symmetry_space_group_name_H-M    "P 1"
_symmetry_int_tables_number       1

loop_
 _symmetry_equiv_pos_as_xyz
 'x, y, z'

_cell_length_a	14.0327
_cell_length_b	14.0326
_cell_length_c	14.3832
_cell_angle_alpha	90.0000
_cell_angle_beta	89.9997
_cell_angle_gamma	89.9999

loop_
 _atom_site_label
 _atom_site_type_symbol
 _atom_site_fract_x
 _atom_site_fract_y
 _atom_site_fract_z
 O0 O 0.9865 0.0089 0.9745
 Zn1 Zn 0.9075 0.9090 0.9210
 Zn2 Zn 0.9117 0.0920 0.0540
 Zn3 Zn 0.0849 0.9413 0.0456
 Zn4 Zn 0.0388 0.0901 0.8765
 O5 O 0.9839 0.5023 0.4783
 Zn6 Zn 0.9162 0.4039 0.4072
 Zn7 Zn 0.8840 0.5814 0.5318
 Zn8 Zn 0.0651 0.4501 0.5763
 Zn9 Zn 0.0670 0.5772 0.3988
 O10 O 0.4773 0.5049 0.9745
 Zn11 Zn 0.4250 0.4237 0.8765
 Zn12 Zn 0.3789 0.5726 0.0456
 Zn13 Zn 0.5522 0.4218 0.0540
 Zn14 Zn 0.5563 0.6048 0.9210
 O15 O 0.4799 0.0115 0.4783
 Zn16 Zn 0.3968 0.9367 0.3988
 Zn17 Zn 0.3987 0.0638 0.5763
 Zn18 Zn 0.5798 0.9325 0.5318
 Zn19 Zn 0.5476 0.1099 0.4072
 O20 O 0.4917 0.3961 0.1731
 O21 O 0.3640 0.4946 0.1573
 O22 O 0.5239 0.2242 0.4786
 O23 O 0.3852 0.1999 0.5559
 C24 C 0.4137 0.4336 0.2016
 C25 C 0.4366 0.2441 0.4957
 C26 C 0.3764 0.4031 0.2934
 C27 C 0.2427 0.3998 0.3992
 C28 C 0.3884 0.3175 0.4386
 C29 C 0.4295 0.3467 0.3545
 C30 C 0.2831 0.4296 0.3160
 C31 C 0.2955 0.3456 0.4615
 H32 H 0.5015 0.3234 0.3362
 H33 H 0.2429 0.4734 0.2673
 H34 H 0.2645 0.3234 0.5277
 H35 H 0.1689 0.4180 0.4155
 O36 O 0.4693 0.4763 0.7607
 O37 O 0.5614 0.6063 0.7881
 O38 O 0.1916 0.5059 0.5735
 O39 O 0.1888 0.6105 0.4524
 C40 C 0.4967 0.5612 0.7429
 C41 C 0.2261 0.5741 0.5254
 C42 C 0.4476 0.6122 0.6671
 C43 C 0.4143 0.7564 0.5824
 C44 C 0.3158 0.6170 0.5598
 C45 C 0.3700 0.5676 0.6249
 C46 C 0.4688 0.7079 0.6478
 C47 C 0.3405 0.7105 0.5356
 H48 H 0.3503 0.4952 0.6452
 H49 H 0.5264 0.7436 0.6854
 H50 H 0.3003 0.7484 0.4823
 H51 H 0.4282 0.8318 0.5685
 O52 O 0.5909 0.8129 0.4693
 O53 O 0.4584 0.8148 0.3771
 O54 O 0.7661 0.5137 0.4993
 O55 O 0.7898 0.4341 0.3646
 C56 C 0.5348 0.7775 0.4084
 C57 C 0.7435 0.4935 0.4157
 C58 C 0.5635 0.6849 0.3689
 C59 C 0.5633 0.5772 0.2389
 C60 C 0.6634 0.5452 0.3719
 C61 C 0.6312 0.6289 0.4141
 C62 C 0.5279 0.6582 0.2820
 C63 C 0.6293 0.5193 0.2838
 H64 H 0.6608 0.6516 0.4808
 H65 H 0.4745 0.7019 0.2472
 H66 H 0.6553 0.4542 0.2507
 H67 H 0.5389 0.5603 0.1688
 O68 O 0.6977 0.0002 0.4993
 O69 O 0.6740 0.0798 0.3646
 O70 O 0.8729 0.7010 0.4693
 O71 O 0.0055 0.6991 0.3771
 C72 C 0.7203 0.0203 0.4157
 C73 C 0.9291 0.7364 0.4084
 C74 C 0.8004 0.9687 0.3719
 C75 C 0.9005 0.9367 0.2389
 C76 C 0.9004 0.8290 0.3689
 C77 C 0.8326 0.8849 0.4141
 C78 C 0.8345 0.9946 0.2838
 C79 C 0.9359 0.8557 0.2820
 H80 H 0.8031 0.8623 0.4808
 H81 H 0.8086 0.0597 0.2507
 H82 H 0.9894 0.8119 0.2472
 H83 H 0.9249 0.9535 0.1688
 O84 O 0.9829 0.2166 0.8794
 O85 O 0.8784 0.2138 0.0004
 O86 O 0.0125 0.4943 0.6921
 O87 O 0.8825 0.5864 0.6647
 C88 C 0.9147 0.2511 0.9274
 C89 C 0.9277 0.5217 0.7099
 C90 C 0.8718 0.3408 0.8930
 C91 C 0.7325 0.4393 0.8705
 C92 C 0.8766 0.4726 0.7857
 C93 C 0.9212 0.3950 0.8279
 C94 C 0.7784 0.3655 0.9172
 C95 C 0.7809 0.4938 0.8050
 H96 H 0.9936 0.3753 0.8076
 H97 H 0.7404 0.3253 0.9706
 H98 H 0.7452 0.5515 0.7674
 H99 H 0.6570 0.4533 0.8844
 O100 O 0.7879 0.8979 0.9835
 O101 O 0.7898 0.0305 0.0757
 O102 O 0.4887 0.7227 0.9535
 O103 O 0.4090 0.6990 0.0882
 C104 C 0.7524 0.9541 0.0444
 C105 C 0.4685 0.7454 0.0372
 C106 C 0.6599 0.9254 0.0839
 C107 C 0.5522 0.9255 0.2139
 C108 C 0.5202 0.8255 0.0810
 C109 C 0.6039 0.8576 0.0388
 C110 C 0.6332 0.9609 0.1709
 C111 C 0.4942 0.8595 0.1690
 H112 H 0.6266 0.8281 0.9721
 H113 H 0.6769 0.0144 0.2057
 H114 H 0.4292 0.8336 0.2022
 H115 H 0.5353 0.9499 0.2840
 O116 O 0.9946 0.0375 0.7607
 O117 O 0.9025 0.9075 0.7881
 O118 O 0.2722 0.0080 0.5735
 O119 O 0.2750 0.9034 0.4524
 C120 C 0.9672 0.9527 0.7429
 C121 C 0.2377 0.9397 0.5254
 C122 C 0.0162 0.9016 0.6671
 C123 C 0.0495 0.7575 0.5824
 C124 C 0.1481 0.8969 0.5598
 C125 C 0.0939 0.9463 0.6250
 C126 C 0.9950 0.8060 0.6478
 C127 C 0.1233 0.8034 0.5356
 H128 H 0.1136 0.0187 0.6452
 H129 H 0.9374 0.7703 0.6854
 H130 H 0.1635 0.7655 0.4823
 H131 H 0.0356 0.6820 0.5685
 O132 O 0.2646 0.5490 0.9742
 O133 O 0.2889 0.4102 0.8969
 O134 O 0.0928 0.5167 0.2797
 O135 O 0.9942 0.3891 0.2955
 C136 C 0.2448 0.4617 0.9571
 C137 C 0.0552 0.4387 0.2512
 C138 C 0.1713 0.4134 0.0142
 C139 C 0.0891 0.2678 0.0536
 C140 C 0.0858 0.4015 0.1595
 C141 C 0.1422 0.4545 0.0984
 C142 C 0.1432 0.3205 0.9913
 C143 C 0.0593 0.3081 0.1368
 H144 H 0.1654 0.5265 0.1167
 H145 H 0.1654 0.2895 0.9251
 H146 H 0.0154 0.2680 0.1856
 H147 H 0.0709 0.1939 0.0373
 O148 O 0.1992 0.9649 0.9742
 O149 O 0.1749 0.1037 0.8969
 O150 O 0.3710 0.9971 0.2797
 O151 O 0.4696 0.1248 0.2955
 C152 C 0.2190 0.0522 0.9571
 C153 C 0.4086 0.0752 0.2512
 C154 C 0.2925 0.1005 0.0142
 C155 C 0.3747 0.2461 0.0536
 C156 C 0.3780 0.1124 0.1595
 C157 C 0.3217 0.0594 0.0984
 C158 C 0.3206 0.1934 0.9913
 C159 C 0.4045 0.2058 0.1368
 H160 H 0.2984 0.9874 0.1167
 H161 H 0.2984 0.2244 0.9251
 H162 H 0.4484 0.2459 0.1856
 H163 H 0.3929 0.3200 0.0373
 O164 O 0.9752 0.7912 0.9535
 O165 O 0.0548 0.8149 0.0882
 O166 O 0.6760 0.6160 0.9835
 O167 O 0.6741 0.4834 0.0757
 C168 C 0.9953 0.7685 0.0372
 C169 C 0.7114 0.5598 0.0444
 C170 C 0.9436 0.6884 0.0810
 C171 C 0.9116 0.5884 0.2140
 C172 C 0.8040 0.5885 0.0839
 C173 C 0.8599 0.6563 0.0388
 C174 C 0.9696 0.6544 0.1690
 C175 C 0.8307 0.5530 0.1709
 H176 H 0.8372 0.6858 0.9721
 H177 H 0.0347 0.6803 0.2022
 H178 H 0.7869 0.4995 0.2057
 H179 H 0.9285 0.5640 0.2840
 O180 O 0.4809 0.2972 0.8794
 O181 O 0.5854 0.3001 0.0004
 O182 O 0.4513 0.0196 0.6921
 O183 O 0.5813 0.9275 0.6647
 C184 C 0.5491 0.2628 0.9274
 C185 C 0.5361 0.9922 0.7099
 C186 C 0.5920 0.1731 0.8930
 C187 C 0.7314 0.0745 0.8705
 C188 C 0.5872 0.0413 0.7857
 C189 C 0.5426 0.1189 0.8279
 C190 C 0.6854 0.1484 0.9172
 C191 C 0.6829 0.0200 0.8050
 H192 H 0.4702 0.1386 0.8076
 H193 H 0.7234 0.1885 0.9706
 H194 H 0.7186 0.9624 0.7674
 H195 H 0.8068 0.0606 0.8844
 O196 O 0.9721 0.1178 0.1731
 O197 O 0.0998 0.0193 0.1573
 O198 O 0.9399 0.2897 0.4786
 O199 O 0.0786 0.3139 0.5559
 C200 C 0.0501 0.0803 0.2016
 C201 C 0.0272 0.2698 0.4957
 C202 C 0.0874 0.1108 0.2934
 C203 C 0.2211 0.1141 0.3992
 C204 C 0.0754 0.1963 0.4386
 C205 C 0.0343 0.1672 0.3545
 C206 C 0.1807 0.0843 0.3160
 C207 C 0.1683 0.1682 0.4615
 H208 H 0.9624 0.1904 0.3361
 H209 H 0.2209 0.0405 0.2673
 H210 H 0.1993 0.1905 0.5277
 H211 H 0.2949 0.0959 0.4155
