# Supplementary material for: Enhanced elastic stability of a topologically disordered crystalline metal–organic framework
Source: Nat Mater. 2024 Jul 23;23(9):1245–51. doi: 10.1038/s41563-024-01960-7 (PMC11364505; doi:10.1038/s41563-024-01960-7)
Supplement: Supplementary file 4 — DFT configurations. [file 41563_2024_1960_MOESM4_ESM.zip › Supllementary Data 3/p0.33.cif]

#This file was created on 2024-04-29

data_image0
_symmetry_space_group_name_H-M    "P 1"
_symmetry_int_tables_number       1

loop_
 _symmetry_equiv_pos_as_xyz
 'x, y, z'

_cell_length_a	14.4121
_cell_length_b	14.4109
_cell_length_c	14.9273
_cell_angle_alpha	90.0000
_cell_angle_beta	89.9993
_cell_angle_gamma	89.9979

loop_
 _atom_site_label
 _atom_site_type_symbol
 _atom_site_fract_x
 _atom_site_fract_y
 _atom_site_fract_z
 O0 O 0.9814 0.0090 0.9773
 Zn1 Zn 0.9068 0.9148 0.9177
 Zn2 Zn 0.9089 0.0906 0.0540
 Zn3 Zn 0.0740 0.9410 0.0475
 Zn4 Zn 0.0414 0.0870 0.8876
 O5 O 0.9839 0.5074 0.4725
 Zn6 Zn 0.9160 0.4149 0.4023
 Zn7 Zn 0.8898 0.5820 0.5321
 Zn8 Zn 0.0619 0.4474 0.5623
 Zn9 Zn 0.0656 0.5799 0.3959
 O10 O 0.4824 0.5049 0.9773
 Zn11 Zn 0.4224 0.4269 0.8876
 Zn12 Zn 0.3898 0.5728 0.0475
 Zn13 Zn 0.5549 0.4232 0.0540
 Zn14 Zn 0.5570 0.5990 0.9177
 O15 O 0.4799 0.0064 0.4725
 Zn16 Zn 0.3982 0.9340 0.3959
 Zn17 Zn 0.4019 0.0664 0.5623
 Zn18 Zn 0.5740 0.9319 0.5320
 Zn19 Zn 0.5478 0.0990 0.4023
 O20 O 0.4944 0.3967 0.1682
 O21 O 0.3757 0.5001 0.1575
 O22 O 0.5185 0.2178 0.4563
 O23 O 0.3811 0.1944 0.5275
 C24 C 0.4201 0.4359 0.1972
 C25 C 0.4335 0.2379 0.4721
 C26 C 0.3815 0.4046 0.2843
 C27 C 0.2534 0.4066 0.3892
 C28 C 0.3891 0.3135 0.4201
 C29 C 0.4298 0.3433 0.3399
 C30 C 0.2931 0.4364 0.3093
 C31 C 0.3011 0.3459 0.4450
 H32 H 0.4980 0.3170 0.3204
 H33 H 0.2558 0.4839 0.2652
 H34 H 0.2699 0.3223 0.5077
 H35 H 0.1838 0.4299 0.4078
 O36 O 0.4339 0.4859 0.7726
 O37 O 0.5364 0.6048 0.7906
 O38 O 0.1832 0.5056 0.5668
 O39 O 0.1822 0.6121 0.4542
 C40 C 0.4687 0.5641 0.7507
 C41 C 0.2171 0.5746 0.5244
 C42 C 0.4253 0.6121 0.6733
 C43 C 0.4070 0.7467 0.5788
 C44 C 0.3033 0.6159 0.5618
 C45 C 0.3493 0.5703 0.6313
 C46 C 0.4534 0.7015 0.6481
 C47 C 0.3341 0.7035 0.5337
 H48 H 0.3249 0.5026 0.6543
 H49 H 0.5106 0.7349 0.6840
 H50 H 0.2997 0.7389 0.4782
 H51 H 0.4270 0.8172 0.5595
 O52 O 0.5801 0.8110 0.4762
 O53 O 0.4624 0.8172 0.3739
 O54 O 0.7699 0.5303 0.4935
 O55 O 0.7938 0.4515 0.3643
 C56 C 0.5336 0.7795 0.4097
 C57 C 0.7486 0.5098 0.4131
 C58 C 0.5663 0.6912 0.3696
 C59 C 0.5657 0.5831 0.2459
 C60 C 0.6691 0.5585 0.3711
 C61 C 0.6357 0.6394 0.4117
 C62 C 0.5305 0.6622 0.2869
 C63 C 0.6338 0.5302 0.2879
 H64 H 0.6650 0.6627 0.4753
 H65 H 0.4760 0.7024 0.2542
 H66 H 0.6601 0.4669 0.2564
 H67 H 0.5398 0.5632 0.1799
 O68 O 0.6939 0.9836 0.4935
 O69 O 0.6700 0.0623 0.3643
 O70 O 0.8837 0.7029 0.4762
 O71 O 0.0014 0.6967 0.3739
 C72 C 0.7152 0.0040 0.4131
 C73 C 0.9302 0.7343 0.4097
 C74 C 0.7947 0.9553 0.3711
 C75 C 0.8981 0.9308 0.2459
 C76 C 0.8975 0.8227 0.3696
 C77 C 0.8281 0.8745 0.4117
 C78 C 0.8300 0.9837 0.2879
 C79 C 0.9333 0.8516 0.2869
 H80 H 0.7988 0.8511 0.4753
 H81 H 0.8037 0.0469 0.2564
 H82 H 0.9878 0.8114 0.2542
 H83 H 0.9240 0.9507 0.1799
 O84 O 0.9833 0.2082 0.8830
 O85 O 0.8768 0.2072 0.9956
 O86 O 0.0029 0.4590 0.6773
 O87 O 0.8840 0.5614 0.6592
 C88 C 0.9142 0.2422 0.9255
 C89 C 0.9247 0.4938 0.6991
 C90 C 0.8729 0.3283 0.8880
 C91 C 0.7421 0.4319 0.8710
 C92 C 0.8767 0.4503 0.7765
 C93 C 0.9185 0.3743 0.8185
 C94 C 0.7853 0.3591 0.9160
 C95 C 0.7872 0.4784 0.8017
 H96 H 0.9862 0.3499 0.7956
 H97 H 0.7499 0.3247 0.9716
 H98 H 0.7538 0.5355 0.7658
 H99 H 0.6716 0.4520 0.8902
 O100 O 0.7860 0.9088 0.9735
 O101 O 0.7921 0.0264 0.0759
 O102 O 0.5053 0.7189 0.9562
 O103 O 0.4265 0.6951 0.0854
 C104 C 0.7545 0.9553 0.0400
 C105 C 0.4848 0.7403 0.0366
 C106 C 0.6661 0.9226 0.0801
 C107 C 0.5580 0.9232 0.2038
 C108 C 0.5335 0.8198 0.0787
 C109 C 0.6144 0.8532 0.0381
 C110 C 0.6372 0.9583 0.1628
 C111 C 0.5051 0.8551 0.1618
 H112 H 0.6377 0.8239 0.9744
 H113 H 0.6774 0.0129 0.1955
 H114 H 0.4419 0.8288 0.1933
 H115 H 0.5381 0.9491 0.2698
 O116 O 0.0299 0.0279 0.7726
 O117 O 0.9274 0.9091 0.7906
 O118 O 0.2806 0.0083 0.5668
 O119 O 0.2816 0.9018 0.4542
 C120 C 0.9951 0.9498 0.7507
 C121 C 0.2467 0.9393 0.5244
 C122 C 0.0385 0.9017 0.6733
 C123 C 0.0569 0.7671 0.5788
 C124 C 0.1606 0.8979 0.5618
 C125 C 0.1145 0.9436 0.6313
 C126 C 0.0104 0.8123 0.6481
 C127 C 0.1297 0.8104 0.5338
 H128 H 0.1390 0.0113 0.6543
 H129 H 0.9532 0.7789 0.6840
 H130 H 0.1641 0.7750 0.4782
 H131 H 0.0368 0.6967 0.5595
 O132 O 0.2711 0.5435 0.9936
 O133 O 0.2944 0.4061 0.9224
 O134 O 0.0921 0.5195 0.2816
 O135 O 0.9887 0.4007 0.2923
 C136 C 0.2509 0.4585 0.9777
 C137 C 0.0530 0.4452 0.2526
 C138 C 0.1753 0.4141 0.0297
 C139 C 0.0822 0.2784 0.0606
 C140 C 0.0842 0.4065 0.1655
 C141 C 0.1455 0.4548 0.1099
 C142 C 0.1429 0.3261 0.0048
 C143 C 0.0524 0.3182 0.1405
 H144 H 0.1718 0.5231 0.1294
 H145 H 0.1665 0.2949 0.9421
 H146 H 0.0049 0.2808 0.1846
 H147 H 0.0589 0.2088 0.0421
 O148 O 0.1927 0.9704 0.9936
 O149 O 0.1694 0.1077 0.9224
 O150 O 0.3717 0.9944 0.2816
 O151 O 0.4751 0.1132 0.2923
 C152 C 0.2129 0.0553 0.9777
 C153 C 0.4108 0.0687 0.2526
 C154 C 0.2885 0.0997 0.0297
 C155 C 0.3816 0.2354 0.0606
 C156 C 0.3796 0.1073 0.1655
 C157 C 0.3183 0.0590 0.1099
 C158 C 0.3209 0.1877 0.0048
 C159 C 0.4114 0.1957 0.1405
 H160 H 0.2920 0.9908 0.1294
 H161 H 0.2973 0.2189 0.9421
 H162 H 0.4589 0.2330 0.1846
 H163 H 0.4049 0.3050 0.0420
 O164 O 0.9585 0.7949 0.9562
 O165 O 0.0373 0.8188 0.0855
 O166 O 0.6778 0.6051 0.9735
 O167 O 0.6716 0.4874 0.0759
 C168 C 0.9790 0.7736 0.0366
 C169 C 0.7093 0.5586 0.0400
 C170 C 0.9303 0.6941 0.0787
 C171 C 0.9057 0.5907 0.2039
 C172 C 0.7977 0.5913 0.0801
 C173 C 0.8494 0.6606 0.0381
 C174 C 0.9586 0.6588 0.1618
 C175 C 0.8266 0.5555 0.1628
 H176 H 0.8261 0.6900 0.9744
 H177 H 0.0219 0.6851 0.1933
 H178 H 0.7864 0.5010 0.1955
 H179 H 0.9256 0.5648 0.2698
 O180 O 0.4806 0.3056 0.8830
 O181 O 0.5871 0.3066 0.9956
 O182 O 0.4609 0.0548 0.6773
 O183 O 0.5798 0.9525 0.6592
 C184 C 0.5496 0.2717 0.9255
 C185 C 0.5391 0.0201 0.6991
 C186 C 0.5909 0.1855 0.8880
 C187 C 0.7218 0.0819 0.8710
 C188 C 0.5871 0.0635 0.7765
 C189 C 0.5453 0.1395 0.8185
 C190 C 0.6785 0.1547 0.9160
 C191 C 0.6766 0.0354 0.8017
 H192 H 0.4776 0.1639 0.7956
 H193 H 0.7139 0.1891 0.9716
 H194 H 0.7100 0.9783 0.7658
 H195 H 0.7922 0.0618 0.8902
 O196 O 0.9694 0.1172 0.1682
 O197 O 0.0881 0.0137 0.1575
 O198 O 0.9453 0.2961 0.4563
 O199 O 0.0827 0.3194 0.5275
 C200 C 0.0436 0.0780 0.1972
 C201 C 0.0303 0.2759 0.4721
 C202 C 0.0823 0.1093 0.2843
 C203 C 0.2104 0.1072 0.3892
 C204 C 0.0747 0.2003 0.4201
 C205 C 0.0340 0.1705 0.3399
 C206 C 0.1706 0.0774 0.3093
 C207 C 0.1627 0.1679 0.4451
 H208 H 0.9657 0.1968 0.3204
 H209 H 0.2080 0.0299 0.2652
 H210 H 0.1939 0.1915 0.5078
 H211 H 0.2799 0.0839 0.4078
