# Supplementary material for: Enhanced elastic stability of a topologically disordered crystalline metal–organic framework
Source: Nat Mater. 2024 Jul 23;23(9):1245–51. doi: 10.1038/s41563-024-01960-7 (PMC11364505; doi:10.1038/s41563-024-01960-7)
Supplement: Supplementary file 4 — DFT configurations. [file 41563_2024_1960_MOESM4_ESM.zip › Supllementary Data 3/p0.13.cif]

#This file was created on 2024-04-29

data_image0
_symmetry_space_group_name_H-M    "P 1"
_symmetry_int_tables_number       1

loop_
 _symmetry_equiv_pos_as_xyz
 'x, y, z'

_cell_length_a	14.5484
_cell_length_b	14.5476
_cell_length_c	15.0401
_cell_angle_alpha	90.0015
_cell_angle_beta	89.9997
_cell_angle_gamma	89.9980

loop_
 _atom_site_label
 _atom_site_type_symbol
 _atom_site_fract_x
 _atom_site_fract_y
 _atom_site_fract_z
 O0 O 0.9799 0.0087 0.9775
 Zn1 Zn 0.9067 0.9165 0.9162
 Zn2 Zn 0.9078 0.0898 0.0533
 Zn3 Zn 0.0702 0.9408 0.0481
 Zn4 Zn 0.0422 0.0861 0.8904
 O5 O 0.9837 0.5088 0.4724
 Zn6 Zn 0.9157 0.4184 0.4017
 Zn7 Zn 0.8914 0.5820 0.5336
 Zn8 Zn 0.0610 0.4465 0.5595
 Zn9 Zn 0.0647 0.5808 0.3966
 O10 O 0.4837 0.5050 0.9775
 Zn11 Zn 0.4214 0.4276 0.8904
 Zn12 Zn 0.3934 0.5729 0.0481
 Zn13 Zn 0.5558 0.4239 0.0533
 Zn14 Zn 0.5570 0.5971 0.9162
 O15 O 0.4800 0.0050 0.4723
 Zn16 Zn 0.3989 0.9329 0.3965
 Zn17 Zn 0.4026 0.0673 0.5595
 Zn18 Zn 0.5721 0.9317 0.5336
 Zn19 Zn 0.5479 0.0953 0.4017
 O20 O 0.4954 0.3968 0.1664
 O21 O 0.3811 0.5033 0.1589
 O22 O 0.5171 0.2151 0.4500
 O23 O 0.3803 0.1921 0.5197
 C24 C 0.4232 0.4372 0.1965
 C25 C 0.4329 0.2354 0.4656
 C26 C 0.3842 0.4053 0.2824
 C27 C 0.2579 0.4084 0.3873
 C28 C 0.3900 0.3118 0.4151
 C29 C 0.4307 0.3421 0.3361
 C30 C 0.2977 0.4386 0.3084
 C31 C 0.3037 0.3455 0.4410
 H32 H 0.4976 0.3150 0.3160
 H33 H 0.2617 0.4877 0.2658
 H34 H 0.2724 0.3212 0.5027
 H35 H 0.1899 0.4332 0.4067
 O36 O 0.4253 0.4876 0.7764
 O37 O 0.5310 0.6022 0.7906
 O38 O 0.1805 0.5051 0.5667
 O39 O 0.1796 0.6123 0.4565
 C40 C 0.4621 0.5633 0.7527
 C41 C 0.2141 0.5742 0.5257
 C42 C 0.4196 0.6106 0.6753
 C43 C 0.4047 0.7425 0.5790
 C44 C 0.2993 0.6148 0.5638
 C45 C 0.3437 0.5699 0.6338
 C46 C 0.4495 0.6980 0.6487
 C47 C 0.3316 0.7005 0.5348
 H48 H 0.3181 0.5036 0.6574
 H49 H 0.5069 0.7303 0.6838
 H50 H 0.2985 0.7354 0.4791
 H51 H 0.4264 0.8113 0.5586
 O52 O 0.5768 0.8107 0.4795
 O53 O 0.4637 0.8178 0.3744
 O54 O 0.7710 0.5359 0.4944
 O55 O 0.7945 0.4571 0.3664
 C56 C 0.5332 0.7802 0.4116
 C57 C 0.7499 0.5151 0.4147
 C58 C 0.5671 0.6931 0.3716
 C59 C 0.5674 0.5853 0.2491
 C60 C 0.6708 0.5629 0.3730
 C61 C 0.6367 0.6427 0.4132
 C62 C 0.5318 0.6636 0.2897
 C63 C 0.6358 0.5341 0.2907
 H64 H 0.6655 0.6662 0.4764
 H65 H 0.4772 0.7027 0.2573
 H66 H 0.6627 0.4717 0.2596
 H67 H 0.5416 0.5647 0.1839
 O68 O 0.6926 0.9778 0.4944
 O69 O 0.6691 0.0566 0.3664
 O70 O 0.8869 0.7030 0.4795
 O71 O 0.9999 0.6959 0.3744
 C72 C 0.7137 0.9986 0.4147
 C73 C 0.9304 0.7335 0.4116
 C74 C 0.7928 0.9508 0.3730
 C75 C 0.8962 0.9284 0.2491
 C76 C 0.8965 0.8206 0.3716
 C77 C 0.8270 0.8710 0.4133
 C78 C 0.8278 0.9796 0.2907
 C79 C 0.9318 0.8501 0.2897
 H80 H 0.7981 0.8475 0.4764
 H81 H 0.8009 0.0420 0.2596
 H82 H 0.9864 0.8110 0.2574
 H83 H 0.9220 0.9490 0.1839
 O84 O 0.9836 0.2056 0.8832
 O85 O 0.8763 0.2047 0.9934
 O86 O 0.0010 0.4504 0.6735
 O87 O 0.8862 0.5559 0.6591
 C88 C 0.9144 0.2391 0.9241
 C89 C 0.9252 0.4871 0.6970
 C90 C 0.8738 0.3244 0.8860
 C91 C 0.7459 0.4295 0.8707
 C92 C 0.8779 0.4445 0.7745
 C93 C 0.9186 0.3687 0.8160
 C94 C 0.7880 0.3566 0.9149
 C95 C 0.7904 0.4744 0.8010
 H96 H 0.9850 0.3432 0.7925
 H97 H 0.7532 0.3234 0.9706
 H98 H 0.7581 0.5317 0.7659
 H99 H 0.6771 0.4512 0.8910
 O100 O 0.7857 0.9119 0.9702
 O101 O 0.7926 0.0250 0.0753
 O102 O 0.5109 0.7175 0.9553
 O103 O 0.4321 0.6942 0.0833
 C104 C 0.7551 0.9555 0.0381
 C105 C 0.4901 0.7387 0.0350
 C106 C 0.6680 0.9216 0.0781
 C107 C 0.5602 0.9214 0.2005
 C108 C 0.5379 0.8179 0.0767
 C109 C 0.6176 0.8520 0.0364
 C110 C 0.6384 0.9569 0.1600
 C111 C 0.5090 0.8529 0.1590
 H112 H 0.6412 0.8231 0.9733
 H113 H 0.6775 0.0116 0.1923
 H114 H 0.4466 0.8260 0.1900
 H115 H 0.5395 0.9472 0.2657
 O116 O 0.0383 0.0261 0.7764
 O117 O 0.9327 0.9114 0.7906
 O118 O 0.2831 0.0087 0.5667
 O119 O 0.2841 0.9014 0.4564
 C120 C 0.0015 0.9503 0.7528
 C121 C 0.2496 0.9395 0.5257
 C122 C 0.0441 0.9031 0.6753
 C123 C 0.0590 0.7711 0.5790
 C124 C 0.1643 0.8989 0.5638
 C125 C 0.1200 0.9438 0.6338
 C126 C 0.0142 0.8157 0.6487
 C127 C 0.1320 0.8131 0.5348
 H128 H 0.1455 0.0101 0.6574
 H129 H 0.9568 0.7833 0.6838
 H130 H 0.1652 0.7784 0.4791
 H131 H 0.0373 0.7023 0.5586
 O132 O 0.2736 0.5420 0.9999
 O133 O 0.2966 0.4053 0.9302
 O134 O 0.0919 0.5204 0.2835
 O135 O 0.9854 0.4061 0.2909
 C136 C 0.2533 0.4579 0.9842
 C137 C 0.0515 0.4482 0.2534
 C138 C 0.1769 0.4150 0.0347
 C139 C 0.0802 0.2829 0.0625
 C140 C 0.0834 0.4091 0.1675
 C141 C 0.1466 0.4556 0.1138
 C142 C 0.1432 0.3287 0.0088
 C143 C 0.0501 0.3227 0.1414
 H144 H 0.1737 0.5226 0.1339
 H145 H 0.1674 0.2974 0.9471
 H146 H 0.0010 0.2867 0.1840
 H147 H 0.0554 0.2149 0.0431
 O148 O 0.1900 0.9717 0.9999
 O149 O 0.1669 0.1084 0.9302
 O150 O 0.3717 0.9933 0.2835
 O151 O 0.4782 0.1076 0.2909
 C152 C 0.2103 0.0558 0.9843
 C153 C 0.4121 0.0656 0.2534
 C154 C 0.2867 0.0988 0.0347
 C155 C 0.3833 0.2309 0.0626
 C156 C 0.3802 0.1046 0.1675
 C157 C 0.3170 0.0581 0.1138
 C158 C 0.3204 0.1851 0.0089
 C159 C 0.4135 0.1911 0.1415
 H160 H 0.2899 0.9911 0.1339
 H161 H 0.2961 0.2163 0.9471
 H162 H 0.4626 0.2271 0.1840
 H163 H 0.4081 0.2989 0.0432
 O164 O 0.9527 0.7961 0.9553
 O165 O 0.0315 0.8195 0.0833
 O166 O 0.6780 0.6017 0.9702
 O167 O 0.6710 0.4887 0.0754
 C168 C 0.9735 0.7749 0.0350
 C169 C 0.7085 0.5581 0.0381
 C170 C 0.9257 0.6958 0.0767
 C171 C 0.9034 0.5923 0.2006
 C172 C 0.7956 0.5920 0.0780
 C173 C 0.8460 0.6616 0.0364
 C174 C 0.9546 0.6608 0.1590
 C175 C 0.8252 0.5568 0.1600
 H176 H 0.8225 0.6905 0.9733
 H177 H 0.0170 0.6877 0.1901
 H178 H 0.7861 0.5021 0.1923
 H179 H 0.9240 0.5665 0.2657
 O180 O 0.4800 0.3081 0.8832
 O181 O 0.5872 0.3090 0.9934
 O182 O 0.4626 0.0633 0.6735
 O183 O 0.5773 0.9577 0.6591
 C184 C 0.5492 0.2745 0.9241
 C185 C 0.5384 0.0265 0.6970
 C186 C 0.5898 0.1893 0.8861
 C187 C 0.7176 0.0840 0.8708
 C188 C 0.5856 0.0691 0.7745
 C189 C 0.5449 0.1449 0.8160
 C190 C 0.6755 0.1570 0.9150
 C191 C 0.6731 0.0392 0.8011
 H192 H 0.4786 0.1705 0.7925
 H193 H 0.7103 0.1902 0.9708
 H194 H 0.7054 0.9819 0.7660
 H195 H 0.7864 0.0623 0.8912
 O196 O 0.9682 0.1169 0.1664
 O197 O 0.0824 0.0104 0.1589
 O198 O 0.9466 0.2987 0.4500
 O199 O 0.0834 0.3217 0.5197
 C200 C 0.0404 0.0766 0.1965
 C201 C 0.0307 0.2784 0.4656
 C202 C 0.0794 0.1085 0.2824
 C203 C 0.2057 0.1053 0.3872
 C204 C 0.0737 0.2020 0.4151
 C205 C 0.0330 0.1717 0.3361
 C206 C 0.1659 0.0751 0.3084
 C207 C 0.1600 0.1683 0.4409
 H208 H 0.9660 0.1988 0.3160
 H209 H 0.2019 0.0261 0.2658
 H210 H 0.1913 0.1925 0.5027
 H211 H 0.2738 0.0805 0.4066
