# Supplementary material for: Enhanced elastic stability of a topologically disordered crystalline metal–organic framework
Source: Nat Mater. 2024 Jul 23;23(9):1245–51. doi: 10.1038/s41563-024-01960-7 (PMC11364505; doi:10.1038/s41563-024-01960-7)
Supplement: Supplementary file 4 — DFT configurations. [file 41563_2024_1960_MOESM4_ESM.zip › Supllementary Data 3/p0.73.cif]

#This file was created on 2024-04-29

data_image0
_symmetry_space_group_name_H-M    "P 1"
_symmetry_int_tables_number       1

loop_
 _symmetry_equiv_pos_as_xyz
 'x, y, z'

_cell_length_a	14.1918
_cell_length_b	14.1909
_cell_length_c	14.7017
_cell_angle_alpha	90.0001
_cell_angle_beta	90.0001
_cell_angle_gamma	89.9955

loop_
 _atom_site_label
 _atom_site_type_symbol
 _atom_site_fract_x
 _atom_site_fract_y
 _atom_site_fract_z
 O0 O 0.9843 0.0085 0.9760
 Zn1 Zn 0.9075 0.9113 0.9193
 Zn2 Zn 0.9109 0.0912 0.0539
 Zn3 Zn 0.0805 0.9408 0.0462
 Zn4 Zn 0.0404 0.0880 0.8820
 O5 O 0.9836 0.5044 0.4736
 Zn6 Zn 0.9158 0.4083 0.4035
 Zn7 Zn 0.8863 0.5813 0.5303
 Zn8 Zn 0.0630 0.4485 0.5676
 Zn9 Zn 0.0662 0.5779 0.3958
 O10 O 0.4795 0.5053 0.9760
 Zn11 Zn 0.4235 0.4258 0.8820
 Zn12 Zn 0.3833 0.5730 0.0462
 Zn13 Zn 0.5529 0.4226 0.0539
 Zn14 Zn 0.5563 0.6026 0.9193
 O15 O 0.4803 0.0094 0.4736
 Zn16 Zn 0.3976 0.9359 0.3958
 Zn17 Zn 0.4008 0.0654 0.5676
 Zn18 Zn 0.5775 0.9325 0.5303
 Zn19 Zn 0.5480 0.1055 0.4035
 O20 O 0.4928 0.3968 0.1704
 O21 O 0.3682 0.4964 0.1559
 O22 O 0.5216 0.2222 0.4665
 O23 O 0.3833 0.1981 0.5406
 C24 C 0.4160 0.4346 0.1985
 C25 C 0.4352 0.2420 0.4829
 C26 C 0.3781 0.4040 0.2878
 C27 C 0.2469 0.4033 0.3927
 C28 C 0.3885 0.3164 0.4283
 C29 C 0.4293 0.3457 0.3463
 C30 C 0.2868 0.4329 0.3114
 C31 C 0.2976 0.3463 0.4520
 H32 H 0.4997 0.3211 0.3276
 H33 H 0.2477 0.4782 0.2648
 H34 H 0.2665 0.3234 0.5163
 H35 H 0.1748 0.4237 0.4100
 O36 O 0.4501 0.4826 0.7661
 O37 O 0.5470 0.6079 0.7893
 O38 O 0.1871 0.5060 0.5684
 O39 O 0.1857 0.6110 0.4514
 C40 C 0.4813 0.5644 0.7465
 C41 C 0.2216 0.5745 0.5231
 C42 C 0.4356 0.6136 0.6694
 C43 C 0.4106 0.7526 0.5784
 C44 C 0.3095 0.6170 0.5591
 C45 C 0.3591 0.5699 0.6272
 C46 C 0.4605 0.7062 0.6465
 C47 C 0.3376 0.7075 0.5324
 H48 H 0.3367 0.4999 0.6492
 H49 H 0.5177 0.7412 0.6834
 H50 H 0.3007 0.7438 0.4774
 H51 H 0.4278 0.8256 0.5611
 O52 O 0.5862 0.8118 0.4717
 O53 O 0.4609 0.8165 0.3743
 O54 O 0.7678 0.5202 0.4938
 O55 O 0.7916 0.4415 0.3620
 C56 C 0.5348 0.7787 0.4078
 C57 C 0.7458 0.5004 0.4119
 C58 C 0.5652 0.6881 0.3676
 C59 C 0.5638 0.5802 0.2411
 C60 C 0.6661 0.5511 0.3693
 C61 C 0.6338 0.6337 0.4108
 C62 C 0.5291 0.6606 0.2832
 C63 C 0.6308 0.5242 0.2841
 H64 H 0.6636 0.6565 0.4757
 H65 H 0.4751 0.7030 0.2497
 H66 H 0.6563 0.4597 0.2518
 H67 H 0.5382 0.5620 0.1733
 O68 O 0.6961 0.9936 0.4938
 O69 O 0.6722 0.0723 0.3620
 O70 O 0.8777 0.7020 0.4717
 O71 O 0.0030 0.6974 0.3743
 C72 C 0.7180 0.0135 0.4119
 C73 C 0.9291 0.7352 0.4078
 C74 C 0.7978 0.9627 0.3693
 C75 C 0.9000 0.9336 0.2410
 C76 C 0.8986 0.8257 0.3676
 C77 C 0.8300 0.8801 0.4108
 C78 C 0.8330 0.9897 0.2841
 C79 C 0.9347 0.8533 0.2832
 H80 H 0.8002 0.8574 0.4757
 H81 H 0.8075 0.0542 0.2518
 H82 H 0.9887 0.8108 0.2497
 H83 H 0.9256 0.9518 0.1733
 O84 O 0.9829 0.2121 0.8812
 O85 O 0.8778 0.2107 0.9982
 O86 O 0.0063 0.4751 0.6835
 O87 O 0.8809 0.5720 0.6602
 C88 C 0.9144 0.2466 0.9265
 C89 C 0.9245 0.5063 0.7031
 C90 C 0.8719 0.3345 0.8905
 C91 C 0.7363 0.4356 0.8712
 C92 C 0.8752 0.4606 0.7802
 C93 C 0.9189 0.3841 0.8224
 C94 C 0.7814 0.3626 0.9172
 C95 C 0.7826 0.4856 0.8030
 H96 H 0.9890 0.3617 0.8004
 H97 H 0.7451 0.3258 0.9722
 H98 H 0.7476 0.5427 0.7662
 H99 H 0.6632 0.4528 0.8884
 O100 O 0.7868 0.9027 0.9779
 O101 O 0.7915 0.0280 0.0753
 O102 O 0.4952 0.7211 0.9557
 O103 O 0.4165 0.6973 0.0875
 C104 C 0.7536 0.9541 0.0418
 C105 C 0.4754 0.7431 0.0376
 C106 C 0.6631 0.9236 0.0819
 C107 C 0.5552 0.9251 0.2085
 C108 C 0.5261 0.8228 0.0802
 C109 C 0.6087 0.8551 0.0388
 C110 C 0.6355 0.9598 0.1664
 C111 C 0.4991 0.8581 0.1654
 H112 H 0.6315 0.8253 0.9739
 H113 H 0.6779 0.0138 0.1998
 H114 H 0.4346 0.8326 0.1977
 H115 H 0.5370 0.9507 0.2762
 O116 O 0.0137 0.0313 0.7661
 O117 O 0.9168 0.9059 0.7893
 O118 O 0.2768 0.0079 0.5684
 O119 O 0.2781 0.9028 0.4514
 C120 C 0.9825 0.9495 0.7465
 C121 C 0.2423 0.9394 0.5231
 C122 C 0.0282 0.9003 0.6694
 C123 C 0.0532 0.7613 0.5784
 C124 C 0.1544 0.8969 0.5591
 C125 C 0.1048 0.9440 0.6272
 C126 C 0.0033 0.8076 0.6465
 C127 C 0.1263 0.8064 0.5324
 H128 H 0.1271 0.0140 0.6492
 H129 H 0.9462 0.7726 0.6834
 H130 H 0.1631 0.7701 0.4774
 H131 H 0.0360 0.6882 0.5611
 O132 O 0.2666 0.5466 0.9832
 O133 O 0.2908 0.4084 0.9090
 O134 O 0.0920 0.5178 0.2792
 O135 O 0.9925 0.3931 0.2937
 C136 C 0.2468 0.4602 0.9667
 C137 C 0.0543 0.4409 0.2511
 C138 C 0.1725 0.4135 0.0213
 C139 C 0.0856 0.2719 0.0569
 C140 C 0.0848 0.4031 0.1618
 C141 C 0.1432 0.4543 0.1033
 C142 C 0.1425 0.3226 0.9976
 C143 C 0.0559 0.3118 0.1382
 H144 H 0.1678 0.5247 0.1220
 H145 H 0.1654 0.2915 0.9333
 H146 H 0.0106 0.2727 0.1848
 H147 H 0.0651 0.1998 0.0396
 O148 O 0.1972 0.9673 0.9832
 O149 O 0.1731 0.1055 0.9090
 O150 O 0.3718 0.9960 0.2792
 O151 O 0.4713 0.1208 0.2937
 C152 C 0.2170 0.0537 0.9667
 C153 C 0.4096 0.0729 0.2511
 C154 C 0.2913 0.1004 0.0213
 C155 C 0.3783 0.2420 0.0569
 C156 C 0.3790 0.1108 0.1618
 C157 C 0.3206 0.0596 0.1033
 C158 C 0.3213 0.1913 0.9976
 C159 C 0.4079 0.2020 0.1382
 H160 H 0.2960 0.9892 0.1220
 H161 H 0.2984 0.2223 0.9333
 H162 H 0.4532 0.2412 0.1848
 H163 H 0.3987 0.3140 0.0396
 O164 O 0.9686 0.7927 0.9557
 O165 O 0.0473 0.8166 0.0875
 O166 O 0.6770 0.6112 0.9779
 O167 O 0.6724 0.4859 0.0753
 C168 C 0.9884 0.7707 0.0376
 C169 C 0.7102 0.5598 0.0418
 C170 C 0.9377 0.6910 0.0802
 C171 C 0.9087 0.5888 0.2085
 C172 C 0.8007 0.5902 0.0819
 C173 C 0.8551 0.6588 0.0388
 C174 C 0.9647 0.6558 0.1654
 C175 C 0.8283 0.5541 0.1664
 H176 H 0.8323 0.6886 0.9739
 H177 H 0.0292 0.6813 0.1977
 H178 H 0.7859 0.5001 0.1999
 H179 H 0.9269 0.5632 0.2762
 O180 O 0.4809 0.3018 0.8812
 O181 O 0.5860 0.3032 0.9982
 O182 O 0.4575 0.0387 0.6835
 O183 O 0.5829 0.9419 0.6602
 C184 C 0.5495 0.2673 0.9265
 C185 C 0.5394 0.0076 0.7031
 C186 C 0.5920 0.1794 0.8905
 C187 C 0.7276 0.0782 0.8712
 C188 C 0.5886 0.0532 0.7802
 C189 C 0.5449 0.1298 0.8224
 C190 C 0.6825 0.1513 0.9172
 C191 C 0.6813 0.0283 0.8030
 H192 H 0.4749 0.1521 0.8004
 H193 H 0.7188 0.1881 0.9721
 H194 H 0.7162 0.9712 0.7662
 H195 H 0.8006 0.0611 0.8884
 O196 O 0.9710 0.1171 0.1704
 O197 O 0.0956 0.0174 0.1559
 O198 O 0.9423 0.2917 0.4665
 O199 O 0.0805 0.3158 0.5406
 C200 C 0.0478 0.0792 0.1985
 C201 C 0.0286 0.2718 0.4830
 C202 C 0.0857 0.1098 0.2878
 C203 C 0.2169 0.1106 0.3927
 C204 C 0.0753 0.1975 0.4283
 C205 C 0.0345 0.1682 0.3463
 C206 C 0.1770 0.0810 0.3114
 C207 C 0.1662 0.1676 0.4520
 H208 H 0.9641 0.1928 0.3276
 H209 H 0.2161 0.0356 0.2648
 H210 H 0.1973 0.1904 0.5163
 H211 H 0.2890 0.0902 0.4100
