# Supplementary material for: Enhanced elastic stability of a topologically disordered crystalline metal–organic framework
Source: Nat Mater. 2024 Jul 23;23(9):1245–51. doi: 10.1038/s41563-024-01960-7 (PMC11364505; doi:10.1038/s41563-024-01960-7)
Supplement: Supplementary file 4 — DFT configurations. [file 41563_2024_1960_MOESM4_ESM.zip › Supllementary Data 3/p0.59.cif]

#This file was created on 2024-04-29

data_image0
_symmetry_space_group_name_H-M    "P 1"
_symmetry_int_tables_number       1

loop_
 _symmetry_equiv_pos_as_xyz
 'x, y, z'

_cell_length_a	14.2613
_cell_length_b	14.2608
_cell_length_c	14.7861
_cell_angle_alpha	90.0000
_cell_angle_beta	89.9994
_cell_angle_gamma	90.0016

loop_
 _atom_site_label
 _atom_site_type_symbol
 _atom_site_fract_x
 _atom_site_fract_y
 _atom_site_fract_z
 O0 O 0.9834 0.0087 0.9766
 Zn1 Zn 0.9072 0.9125 0.9189
 Zn2 Zn 0.9102 0.0911 0.0540
 Zn3 Zn 0.0785 0.9409 0.0466
 Zn4 Zn 0.0408 0.0877 0.8841
 O5 O 0.9836 0.5054 0.4731
 Zn6 Zn 0.9158 0.4104 0.4030
 Zn7 Zn 0.8875 0.5816 0.5307
 Zn8 Zn 0.0626 0.4481 0.5655
 Zn9 Zn 0.0660 0.5786 0.3957
 O10 O 0.4804 0.5052 0.9766
 Zn11 Zn 0.4230 0.4262 0.8841
 Zn12 Zn 0.3853 0.5730 0.0466
 Zn13 Zn 0.5536 0.4228 0.0540
 Zn14 Zn 0.5566 0.6014 0.9189
 O15 O 0.4802 0.0084 0.4731
 Zn16 Zn 0.3978 0.9353 0.3957
 Zn17 Zn 0.4012 0.0658 0.5655
 Zn18 Zn 0.5764 0.9323 0.5307
 Zn19 Zn 0.5480 0.1035 0.4030
 O20 O 0.4933 0.3968 0.1697
 O21 O 0.3703 0.4974 0.1561
 O22 O 0.5206 0.2210 0.4630
 O23 O 0.3827 0.1971 0.5361
 C24 C 0.4172 0.4350 0.1980
 C25 C 0.4347 0.2409 0.4792
 C26 C 0.3790 0.4042 0.2865
 C27 C 0.2488 0.4044 0.3913
 C28 C 0.3886 0.3156 0.4255
 C29 C 0.4294 0.3450 0.3441
 C30 C 0.2887 0.4340 0.3105
 C31 C 0.2986 0.3463 0.4495
 H32 H 0.4991 0.3199 0.3252
 H33 H 0.2500 0.4800 0.2647
 H34 H 0.2675 0.3232 0.5132
 H35 H 0.1776 0.4258 0.4090
 O36 O 0.4444 0.4837 0.7683
 O37 O 0.5431 0.6070 0.7899
 O38 O 0.1858 0.5056 0.5675
 O39 O 0.1845 0.6114 0.4522
 C40 C 0.4768 0.5643 0.7480
 C41 C 0.2201 0.5745 0.5233
 C42 C 0.4320 0.6131 0.6708
 C43 C 0.4094 0.7507 0.5784
 C44 C 0.3074 0.6166 0.5599
 C45 C 0.3557 0.5700 0.6285
 C46 C 0.4581 0.7047 0.6471
 C47 C 0.3365 0.7061 0.5327
 H48 H 0.3326 0.5008 0.6509
 H49 H 0.5151 0.7392 0.6837
 H50 H 0.3005 0.7421 0.4776
 H51 H 0.4276 0.8229 0.5605
 O52 O 0.5841 0.8115 0.4731
 O53 O 0.4613 0.8167 0.3740
 O54 O 0.7684 0.5236 0.4934
 O55 O 0.7922 0.4447 0.3626
 C56 C 0.5343 0.7789 0.4082
 C57 C 0.7466 0.5034 0.4121
 C58 C 0.5655 0.6891 0.3681
 C59 C 0.5643 0.5811 0.2426
 C60 C 0.6670 0.5535 0.3697
 C61 C 0.6344 0.6356 0.4108
 C62 C 0.5294 0.6611 0.2843
 C63 C 0.6316 0.5261 0.2852
 H64 H 0.6641 0.6585 0.4752
 H65 H 0.4753 0.7028 0.2511
 H66 H 0.6574 0.4619 0.2532
 H67 H 0.5385 0.5623 0.1755
 O68 O 0.6954 0.9903 0.4934
 O69 O 0.6716 0.0691 0.3626
 O70 O 0.8798 0.7023 0.4731
 O71 O 0.0026 0.6972 0.3740
 C72 C 0.7172 0.0104 0.4121
 C73 C 0.9295 0.7349 0.4083
 C74 C 0.7968 0.9603 0.3697
 C75 C 0.8995 0.9327 0.2426
 C76 C 0.8983 0.8247 0.3681
 C77 C 0.8294 0.8783 0.4108
 C78 C 0.8321 0.9878 0.2852
 C79 C 0.9343 0.8528 0.2843
 H80 H 0.7998 0.8553 0.4753
 H81 H 0.8064 0.0519 0.2532
 H82 H 0.9885 0.8110 0.2511
 H83 H 0.9253 0.9515 0.1755
 O84 O 0.9831 0.2108 0.8821
 O85 O 0.8774 0.2096 0.9974
 O86 O 0.0051 0.4695 0.6813
 O87 O 0.8818 0.5681 0.6597
 C88 C 0.9144 0.2451 0.9263
 C89 C 0.9245 0.5019 0.7016
 C90 C 0.8722 0.3324 0.8897
 C91 C 0.7382 0.4344 0.8712
 C92 C 0.8757 0.4570 0.7789
 C93 C 0.9188 0.3807 0.8211
 C94 C 0.7827 0.3615 0.9169
 C95 C 0.7841 0.4831 0.8025
 H96 H 0.9880 0.3577 0.7987
 H97 H 0.7467 0.3255 0.9721
 H98 H 0.7496 0.5402 0.7660
 H99 H 0.6660 0.4526 0.8891
 O100 O 0.7865 0.9048 0.9766
 O101 O 0.7916 0.0276 0.0756
 O102 O 0.4985 0.7204 0.9562
 O103 O 0.4197 0.6966 0.0869
 C104 C 0.7539 0.9546 0.0414
 C105 C 0.4784 0.7422 0.0375
 C106 C 0.6641 0.9233 0.0815
 C107 C 0.5560 0.9246 0.2070
 C108 C 0.5285 0.8218 0.0799
 C109 C 0.6105 0.8544 0.0388
 C110 C 0.6360 0.9594 0.1653
 C111 C 0.5010 0.8572 0.1643
 H112 H 0.6335 0.8248 0.9744
 H113 H 0.6777 0.0136 0.1985
 H114 H 0.4369 0.8314 0.1964
 H115 H 0.5372 0.9503 0.2741
 O116 O 0.0194 0.0301 0.7683
 O117 O 0.9207 0.9068 0.7899
 O118 O 0.2780 0.0082 0.5676
 O119 O 0.2793 0.9024 0.4522
 C120 C 0.9870 0.9495 0.7480
 C121 C 0.2437 0.9394 0.5233
 C122 C 0.0318 0.9007 0.6708
 C123 C 0.0544 0.7632 0.5785
 C124 C 0.1564 0.8972 0.5599
 C125 C 0.1081 0.9438 0.6285
 C126 C 0.0058 0.8091 0.6471
 C127 C 0.1273 0.8077 0.5327
 H128 H 0.1312 0.0130 0.6509
 H129 H 0.9487 0.7746 0.6837
 H130 H 0.1633 0.7717 0.4776
 H131 H 0.0362 0.6910 0.5605
 O132 O 0.2678 0.5456 0.9867
 O133 O 0.2918 0.4077 0.9136
 O134 O 0.0920 0.5183 0.2799
 O135 O 0.9914 0.3953 0.2935
 C136 C 0.2479 0.4596 0.9704
 C137 C 0.0539 0.4422 0.2517
 C138 C 0.1732 0.4136 0.0242
 C139 C 0.0844 0.2738 0.0583
 C140 C 0.0846 0.4040 0.1631
 C141 C 0.1438 0.4544 0.1056
 C142 C 0.1425 0.3236 0.0002
 C143 C 0.0548 0.3137 0.1392
 H144 H 0.1690 0.5241 0.1245
 H145 H 0.1656 0.2925 0.9364
 H146 H 0.0088 0.2750 0.1849
 H147 H 0.0630 0.2026 0.0406
 O148 O 0.1960 0.9682 0.9867
 O149 O 0.1720 0.1062 0.9136
 O150 O 0.3718 0.9955 0.2800
 O151 O 0.4724 0.1185 0.2935
 C152 C 0.2159 0.0542 0.9705
 C153 C 0.4099 0.0717 0.2517
 C154 C 0.2906 0.1002 0.0242
 C155 C 0.3794 0.2400 0.0583
 C156 C 0.3792 0.1098 0.1631
 C157 C 0.3200 0.0595 0.1056
 C158 C 0.3213 0.1902 0.0001
 C159 C 0.4090 0.2001 0.1392
 H160 H 0.2948 0.9897 0.1245
 H161 H 0.2982 0.2213 0.9364
 H162 H 0.4550 0.2388 0.1849
 H163 H 0.4008 0.3113 0.0406
 O164 O 0.9653 0.7935 0.9562
 O165 O 0.0441 0.8173 0.0870
 O166 O 0.6773 0.6091 0.9766
 O167 O 0.6722 0.4863 0.0756
 C168 C 0.9854 0.7717 0.0375
 C169 C 0.7099 0.5593 0.0414
 C170 C 0.9353 0.6920 0.0799
 C171 C 0.9077 0.5893 0.2070
 C172 C 0.7997 0.5905 0.0815
 C173 C 0.8533 0.6594 0.0388
 C174 C 0.9628 0.6567 0.1644
 C175 C 0.8277 0.5545 0.1653
 H176 H 0.8303 0.6891 0.9744
 H177 H 0.0269 0.6824 0.1964
 H178 H 0.7860 0.5003 0.1985
 H179 H 0.9265 0.5635 0.2741
 O180 O 0.4807 0.3030 0.8821
 O181 O 0.5864 0.3043 0.9974
 O182 O 0.4587 0.0444 0.6813
 O183 O 0.5820 0.9457 0.6597
 C184 C 0.5495 0.2687 0.9263
 C185 C 0.5394 0.0120 0.7016
 C186 C 0.5916 0.1814 0.8897
 C187 C 0.7257 0.0794 0.8712
 C188 C 0.5882 0.0568 0.7789
 C189 C 0.5450 0.1331 0.8211
 C190 C 0.6811 0.1523 0.9169
 C191 C 0.6798 0.0308 0.8025
 H192 H 0.4758 0.1562 0.7987
 H193 H 0.7171 0.1883 0.9721
 H194 H 0.7142 0.9737 0.7659
 H195 H 0.7979 0.0613 0.8891
 O196 O 0.9704 0.1170 0.1697
 O197 O 0.0935 0.0165 0.1562
 O198 O 0.9432 0.2929 0.4630
 O199 O 0.0811 0.3168 0.5361
 C200 C 0.0466 0.0789 0.1980
 C201 C 0.0291 0.2730 0.4792
 C202 C 0.0847 0.1096 0.2865
 C203 C 0.2149 0.1094 0.3914
 C204 C 0.0751 0.1982 0.4255
 C205 C 0.0344 0.1688 0.3441
 C206 C 0.1751 0.0798 0.3105
 C207 C 0.1651 0.1675 0.4495
 H208 H 0.9647 0.1940 0.3252
 H209 H 0.2137 0.0338 0.2648
 H210 H 0.1962 0.1906 0.5133
 H211 H 0.2862 0.0880 0.4091
