# Supplementary material for: Enhanced elastic stability of a topologically disordered crystalline metal–organic framework
Source: Nat Mater. 2024 Jul 23;23(9):1245–51. doi: 10.1038/s41563-024-01960-7 (PMC11364505; doi:10.1038/s41563-024-01960-7)
Supplement: Supplementary file 6 — Equation of state data plotted in Fig. 2a and mean-squared displacement data plotted in Fig. 2b. [file 41563_2024_1960_MOESM6_ESM.xlsx]

## Sheet: Fig 2a
	Crystallographic data
	pressure	pressure uncertainty	a	V	DV/V0	SE(DV/V0)	pressure (3rd order BM)
	GPa	GPa	Å	Å3			GPa
	0.13	0.01	15.4042	3655.25	-0.0164017	7.64085e-05	0.131
	0.33	0.06	15.2819	3568.88	-0.0396437	0.0001128	0.3437
	0.59	0.01	15.1599	3484.09	-0.062461	0.000111006	0.5879
	0.73	0.02	15.0989	3442.2	-0.0737328	0.000110115	0.7232
	1.14	0.05	14.9164	3318.88	-0.106916	0.000179115	1.1871
	1.35	0.06	14.8504	3275.02	-0.118718	0.00021304	1.3791
	1.47	0.04	14.7948	3238.38	-0.12858	0.000246689	1.5518
	1.66	0.01	14.7629	3217.47	-0.134204	0.000245626	1.6556
	1.81	0.02	14.7185	3188.53	-0.141993	0.00027903	1.8061
	DFT data	DFT cell
	pressure	a	b	c	al	be	ga	V	DV/V0
	GPa	Å	Å	Å	º	º	º	Å3
	0	31.7254	30.264	31.0595	89.793	90.4689	90.217	29820	0
	0.13	31.63	30.096	30.9362	89.7904	90.4108	90.2181	29448.1	-0.0124694
	0.33	31.4514	29.7587	30.6887	89.8779	90.3794	90.2332	28722.2	-0.0368133
	0.59	31.2912	29.2101	30.3467	89.9815	90.3422	90.3701	27736.4	-0.0698731
	0.73	31.2163	29.0425	30.2388	89.9825	90.3214	90.3888	27413.1	-0.0807152
	CGLD data - hard parameterisation
	pressure	V	DV/V0
	GPa	Å3
	0	234296	0
	0.1	232327	-0.00840433
	0.2	230383	-0.0167015
	0.6	222847	-0.0488654
	1	215670	-0.0795001
	1.4	208819	-0.108739
	1.8	202267	-0.136705
	2.2	195987	-0.163508
	2.6	189956	-0.189251
	3	184150	-0.214029
	3.3	179931	-0.232034
	CGLD data - soft parameterisation
	pressure	V	DV/V0
	GPa	Å3
	0	1	0
	0.1	0.986092	-0.0139081
	0.2	0.972212	-0.0277875
	0.3	0.958338	-0.0416618
	0.4	0.944444	-0.0555559
	0.5	0.930502	-0.0694984
	0.6	0.916479	-0.083521
	0.7	0.902341	-0.0976594
	0.8	0.888046	-0.111954
	0.9	0.87355	-0.12645
	1	0.858796	-0.141204
	1.1	0.843723	-0.156277

## Sheet: Fig2b
	Crystallographic data
	pressure	pressure uncertainty	U(Zn)	U(O1)	U(C3)	U(O2)	U(C1)	U(C2)	<U>	SEM
	GPa	GPa	Å2	Å2	Å2	Å2	Å2	Å2	Å2	Å2
	0.13	0.01	0.1257	0.144	0.151	0.149	0.137	0.151	0.14295	0.00408361
	0.33	0.06	0.1373	0.143	0.171	0.17	0.14	0.171	0.155383	0.00687607
	0.59	0.01	0.1608	0.168	0.19	0.197	0.184	0.19	0.181633	0.00577822
	0.73	0.02	0.1718	0.196	0.219	0.225	0.22	0.219	0.208467	0.00842246
	1.14	0.05	0.235	0.25	0.288	0.278	0.25	0.288	0.264833	0.00926793
	1.35	0.06	0.252	0.27	0.28	0.31	0.3	0.28	0.282	0.00848528
	1.47	0.04	0.285	0.37	0.33	0.38	0.39	0.33	0.3475	0.0162147
	1.66	0.01	0.327	0.32	0.37	0.37	0.34	0.37	0.3495	0.00953502
	1.81	0.02	0.347	0.37	0.45	0.4	0.39	0.45	0.401167	0.0171278
	DFT data	DFT cell
	pressure	a	b	c	al	be	ga	a_eff	DU_iso(p)	DU_iso(p)+0.14Å2
	GPa	Å	Å	Å	º	º	º	Å	Å2	Å2
	0	31.7254	30.264	31.0595	89.793	90.4689	90.217	31.0101	0	0.14
	0.13	31.63	30.096	30.9362	89.7904	90.4108	90.2181	30.8806	0.005127	0.145127
	0.33	31.4514	29.7587	30.6887	89.8779	90.3794	90.2332	30.6248	0.0165388	0.156539
	0.59	31.2912	29.2101	30.3467	89.9815	90.3422	90.3701	30.2703	0.0495841	0.189584
	0.73	31.2163	29.0425	30.2388	89.9825	90.3214	90.3888	30.1523	0.0591451	0.199145
	CGLD data - hard parameterisation
	pressure	U_eff(p)	U_eff(p)+0.14Å2
	GPa	Å2	Å2
	0	0	0.14
	0.1	0.000196316	0.140196
	0.2	0.000890038	0.14089
	0.6	0.0080627	0.148063
	1	0.0225724	0.162572
	1.4	0.044672	0.184672
	1.8	0.07468	0.21468
	2.2	0.113001	0.253001
	2.6	0.160164	0.300164
	3	0.216802	0.356802
	3.3	0.265982	0.405982
	CGLD data - soft parameterisation
	pressure	U_eff(p)	U_eff(p)+0.14Å2
	GPa	Å2	Å2
	0	0	0.14
	0.1	0.0016235	0.141623
	0.2	0.00674421	0.146744
	0.3	0.015782	0.155782
	0.4	0.0292327	0.169233
	0.5	0.0476816	0.187682
	0.6	0.0718141	0.211814
	0.7	0.102462	0.242462
	0.8	0.140611	0.280611
	0.9	0.187463	0.327463
	1	0.244455	0.384455
	1.1	0.313375	0.453375
