# Supplementary material for: Enhanced elastic stability of a topologically disordered crystalline metal–organic framework
Source: Nat Mater. 2024 Jul 23;23(9):1245–51. doi: 10.1038/s41563-024-01960-7 (PMC11364505; doi:10.1038/s41563-024-01960-7)
Supplement: Supplementary file 7 — Born stability constant data plotted in Fig. 3b,d. [file 41563_2024_1960_MOESM7_ESM.xlsx]

## Sheet: Fig 3b
	MOF-5
	CGLD data - hard parameterisation
	pressure	C44	C11–C12	C11+2C12
	GPa	GPa	GPa	GPa
	0	2.7026	29.405	29.405
	0.1	2.4802	29.105	29.705
	0.2	2.2578	28.804	30.004
	0.6	1.3681	27.593	31.193
	1	0.4785	26.373	32.373
	1.2	0.0337	25.76	32.96
	1.3	-0.1887	25.452	33.252
	CGLD data - soft parameterisation
	pressure	C44	C11–C12	C11+2C12
	GPa	GPa	GPa	GPa
	0	0.8034	21.602	21.602
	0.1	0.5646	21.302	21.902
	0.2	0.3257	21	22.2
	0.3	0.0869	20.698	22.498
	0.4	-0.152	20.395	22.795

## Sheet: Fig3d
	TRUMOF-1
	CGLD data - hard parameterisation
	pressure	C1	C2	C3	C4	C5	C6
	GPa	GPa	GPa	GPa	GPa	GPa	GPa
	0	9.9508	10.07	10.385	15.013	15.569	35.562
	0.1	9.7391	9.8586	10.181	14.583	15.141	35.724
	0.2	9.5269	9.6469	9.9771	14.153	14.711	35.883
	0.6	8.6745	8.7926	9.1566	12.431	12.995	36.493
	1	7.8141	7.9218	8.3297	10.709	11.28	37.055
	1.4	6.9376	7.0248	7.4929	8.9931	9.5806	37.567
	1.8	5.9881	6.107	6.6362	7.3044	7.9349	38.024
	2.2	4.8096	5.1638	5.6052	5.84	6.458	38.424
	2.6	3.3155	3.8106	4.4364	4.8906	5.2909	38.76
	3	1.6335	2.1172	3.5151	3.9686	4.3345	39.025
	3.3	0.3212	0.79829	2.8382	3.2851	3.6638	39.173
	3.4	-0.12201	0.35352	2.6125	3.0585	3.4434	39.213
	CGLD data - soft parameterisation
	pressure	C1	C2	C3	C4	C5	C6
	GPa	GPa	GPa	GPa	GPa	GPa	GPa
	0	4.4227	4.5697	4.8239	5.9996	6.3293	21.64
	0.1	4.1526	4.2953	4.566	5.5036	5.8318	21.411
	0.2	3.8793	4.0141	4.3053	5.0089	5.3372	21.149
	0.3	3.601	3.7236	4.0403	4.5175	4.8488	20.851
	0.4	3.3126	3.4207	3.7671	4.0343	4.3736	20.515
	0.5	2.9991	3.1059	3.463	3.5833	3.9239	20.138
	0.6	2.6331	2.7828	3.0576	3.2402	3.5173	19.718
	0.7	2.2087	2.4159	2.6537	2.933	3.1642	19.251
	0.8	1.7421	1.9677	2.3191	2.6256	2.8524	18.736
	0.9	1.2496	1.4755	2.0174	2.3208	2.5613	18.169
	1	0.7405	0.96442	1.7242	2.0189	2.2782	17.548
	1.1	0.21928	0.44303	1.4327	1.7183	1.9975	16.87
	1.2	-0.31256	-0.08584	1.1401	1.4177	1.7158	16.133
