# Supplementary material for: Enhanced elastic stability of a topologically disordered crystalline metal–organic framework
Source: Nat Mater. 2024 Jul 23;23(9):1245–51. doi: 10.1038/s41563-024-01960-7 (PMC11364505; doi:10.1038/s41563-024-01960-7)
Supplement: Supplementary file 8 — Displacement pattern data plotted in Fig. 4b. [file 41563_2024_1960_MOESM8_ESM.xlsx]

## Sheet: Fig 4b
		r				r/rmax
	Mean	stretch	translate	rotate	bend	stretch	translate	rotate	bend
	number of linkers	Å2	Å2	Å2	Å2
	0	0.66428	0.656607	0.244092	0.621061	1	0.605442	0.749662	1
	1	0.164233	0.798226	0.273492	0.548033	0.247235	0.736025	0.839957	0.882414
	2	0.0954508	0.947921	0.25124	0.267821	0.143691	0.874055	0.771615	0.431231
	3	0.0986199	1.08451	0.325603	0.0470385	0.148461	1	1	0.0757389
	SEM	stretch	translate	rotate	bend	stretch	translate	rotate	bend
	number of linkers	Å2	Å2	Å2	Å2
	0	0.0557084	0.0503441	0.022285	0.0434343	0.0838628	0.046421	0.0684423	0.0699357
	1	0.0136023	0.0506312	0.022393	0.0317539	0.0204768	0.0466858	0.0687738	0.0511285
	2	0.00770224	0.0613026	0.0205203	0.0143146	0.0115949	0.0565256	0.0630224	0.0230487
	3	0.00857606	0.0761468	0.0248699	0.00366831	0.0129103	0.0702131	0.076381	0.00590652
